# Supplementary material for: Mutant Huntingtin stalls ribosomes and represses protein synthesis in a cellular model of Huntington disease
Source: Nat Commun. 2021 Mar 5;12:1461. doi: 10.1038/s41467-021-21637-y (PMC7935949; doi:10.1038/s41467-021-21637-y)
Supplement: Supplementary file 3 — Supplementary Data 1 [file 41467_2021_21637_MOESM3_ESM.xlsx]

## Sheet: RawGeneCounts
	'Symbol	305_1	305_2	305_3	305_4
ENSMUSG00000000001	'Gnai3	1572	2523	1584	1760
ENSMUSG00000000003	'Pbsn	0	0	0	0
ENSMUSG00000000028	'Cdc45	1251	1606	1281	1593
ENSMUSG00000000031	'H19	0	0	37	17
ENSMUSG00000000037	'Scml2	0	0	6	3
ENSMUSG00000000049	'Apoh	3	6	9	6
ENSMUSG00000000056	'Narf	212	143	242	151
ENSMUSG00000000058	'Cav2	1053	978	1386	1164
ENSMUSG00000000078	'Klf6	2340	3284	3375	3204
ENSMUSG00000000085	'Scmh1	847	633	865	718
ENSMUSG00000000088	'Cox5a	4970	4612	3387	4368
ENSMUSG00000000093	'Tbx2	9	6	9	8
ENSMUSG00000000094	'Tbx4	0	0	0	0
ENSMUSG00000000103	'Zfy2	0	0	0	0
ENSMUSG00000000120	'Ngfr	1	0	1	1
ENSMUSG00000000125	'Wnt3	0	1	1	0
ENSMUSG00000000126	'Wnt9a	113	111	165	157
ENSMUSG00000000127	'Fer	217	314	252	304
ENSMUSG00000000131	'Xpo6	2321	2303	1622	1609
ENSMUSG00000000134	'Tfe3	2320	2647	2428	3439
ENSMUSG00000000142	'Axin2	6	5	11	12
ENSMUSG00000000148	'Brat1	182	232	180	219
ENSMUSG00000000149	'Gna12	1698	1303	1486	1122
ENSMUSG00000000154	'Slc22a18	0	0	13	9
ENSMUSG00000000157	'Itgb2l	0	0	0	0
ENSMUSG00000000159	'Igsf5	4	1	0	0
ENSMUSG00000000167	'Pih1d2	31	40	39	26
ENSMUSG00000000168	'Dlat	1532	1699	1244	1267
ENSMUSG00000000171	'Sdhd	3164	2647	2419	2954
ENSMUSG00000000182	'Fgf23	0	0	0	0
ENSMUSG00000000183	'Fgf6	0	0	0	0
ENSMUSG00000000184	'Ccnd2	1684	2928	703	955
ENSMUSG00000000194	'Gpr107	1376	1676	1355	1580
ENSMUSG00000000197	'Nalcn	1	0	0	2
ENSMUSG00000000202	'Btbd17	2	3	1	0
ENSMUSG00000000204	'Slfn4	0	0	0	0
ENSMUSG00000000214	'Th	0	0	0	0
ENSMUSG00000000215	'Ins2	0	0	0	0
ENSMUSG00000000216	'Scnn1g	0	1	1	2
ENSMUSG00000000223	'Drp2	13	6	7	2
ENSMUSG00000000244	'Tspan32	1	6	1	0
ENSMUSG00000000247	'Lhx2	1292	1014	74	49
ENSMUSG00000000248	'Clec2g	0	0	1	0
ENSMUSG00000000253	'Gmpr	475	503	333	434
ENSMUSG00000000263	'Glra1	0	0	0	0
ENSMUSG00000000266	'Mid2	150	188	182	181
ENSMUSG00000000275	'Trim25	41	26	250	142
ENSMUSG00000000276	'Dgke	155	209	210	190
ENSMUSG00000000278	'Scpep1	3177	2798	4016	3778
ENSMUSG00000000282	'Mnt	636	813	514	733
ENSMUSG00000000290	'Itgb2	7	11	2	2
ENSMUSG00000000295	'Hddc2	727	644	760	841
ENSMUSG00000000296	'Tpd52l1	59	77	74	54
ENSMUSG00000000301	'Pemt	279	236	218	208
ENSMUSG00000000303	'Cdh1	6	11	1	1
ENSMUSG00000000305	'Cdh4	0	0	0	0
ENSMUSG00000000308	'Ckmt1	5	1	4	0
ENSMUSG00000000317	'Bcl6b	271	287	675	778
ENSMUSG00000000318	'Clec10a	1	0	1	0
ENSMUSG00000000320	'Alox12	10	10	9	13
ENSMUSG00000000325	'Arvcf	420	427	361	421
ENSMUSG00000000326	'Comt	2541	2390	2714	2647
ENSMUSG00000000339	'Rtca	2267	2227	1716	1926
ENSMUSG00000000340	'Dbt	93	83	68	59
ENSMUSG00000000346	'Dazap2	8321	6876	7241	7651
ENSMUSG00000000355	'Mcts1	379	337	291	293
ENSMUSG00000000359	'Rem1	2	0	0	0
ENSMUSG00000000365	'Rnf17	0	0	0	0
ENSMUSG00000000374	'Trappc10	1825	1654	1723	1328
ENSMUSG00000000378	'Ccm2	1380	1242	1265	1042
ENSMUSG00000000381	'Wap	0	0	0	0
ENSMUSG00000000384	'Tbrg4	3358	3754	2520	3019
ENSMUSG00000000385	'Tmprss2	1	0	0	0
ENSMUSG00000000386	'Mx1	0	0	1	0
ENSMUSG00000000392	'Fap	0	0	0	0
ENSMUSG00000000394	'Gcg	0	0	0	0
ENSMUSG00000000399	'Ndufa9	2508	2753	2156	2726
ENSMUSG00000000402	'Egfl6	0	0	0	0
ENSMUSG00000000409	'Lck	32	37	19	24
ENSMUSG00000000411	'Tssk3	0	0	0	0
ENSMUSG00000000416	'Cttnbp2	0	0	0	0
ENSMUSG00000000420	'Galnt1	1150	1366	1047	881
ENSMUSG00000000435	'Myf5	0	0	1	0
ENSMUSG00000000439	'Mkrn2	655	656	713	641
ENSMUSG00000000440	'Pparg	110	112	733	559
ENSMUSG00000000441	'Raf1	3367	3542	2969	3142
ENSMUSG00000000486	'Sept1	29	28	3	5
ENSMUSG00000000489	'Pdgfb	3554	4283	244	236
ENSMUSG00000000530	'Acvrl1	22	23	14	7
ENSMUSG00000000531	'Grasp	660	786	640	835
ENSMUSG00000000532	'Acvr1b	288	180	162	108
ENSMUSG00000000538	'Tom1l2	1407	1616	1162	1389
ENSMUSG00000000544	'Gpa33	0	2	1	1
ENSMUSG00000000552	'Zfp385a	1624	1264	2408	2465
ENSMUSG00000000555	'Itga5	6476	12019	9567	15010
ENSMUSG00000000560	'Gabra2	0	0	0	0
ENSMUSG00000000561	'Wdr77	1822	1894	1869	2131
ENSMUSG00000000562	'Adora3	0	0	0	0
ENSMUSG00000000563	'Atp5f1	4514	4242	4184	4216
ENSMUSG00000000567	'Sox9	186	136	631	605
ENSMUSG00000000568	'Hnrnpd	3766	4429	3336	3175
ENSMUSG00000000579	'Dynlt1c	8	12	25	15
ENSMUSG00000000581	'C1d	1135	678	1095	710
ENSMUSG00000000594	'Gm2a	1042	889	3519	3963
ENSMUSG00000000600	'Krit1	236	318	340	312
ENSMUSG00000000605	'Clcn4	468	658	292	370
ENSMUSG00000000606	'Vmn2r88	0	0	0	0
ENSMUSG00000000617	'Grm6	0	0	0	0
ENSMUSG00000000627	'Sema4f	102	142	107	160
ENSMUSG00000000628	'Hk2	418	676	345	453
ENSMUSG00000000631	'Myo18a	2166	2086	1057	1303
ENSMUSG00000000632	'Sez6	1	0	0	0
ENSMUSG00000000673	'Haao	0	0	1	1
ENSMUSG00000000682	'Cd52	0	0	0	0
ENSMUSG00000000686	'Abhd15	5	22	21	35
ENSMUSG00000000690	'Hoxb6	334	352	292	403
ENSMUSG00000000693	'Loxl3	306	507	177	232
ENSMUSG00000000701	'Tcl1b5	0	0	0	0
ENSMUSG00000000706	'Btn1a1	34	35	33	62
ENSMUSG00000000708	'Kat2b	338	306	211	152
ENSMUSG00000000711	'Rab5b	1518	1312	1289	1247
ENSMUSG00000000724	'Cryba1	0	0	0	0
ENSMUSG00000000730	'Dnmt3l	0	0	34	16
ENSMUSG00000000731	'Aire	0	0	0	0
ENSMUSG00000000732	'Icosl	1	3	13	14
ENSMUSG00000000738	'Spg7	1114	1303	1122	1382
ENSMUSG00000000739	'Sult5a1	1	1	0	0
ENSMUSG00000000740	'Rpl13	10942	10679	11384	15512
ENSMUSG00000000743	'Chmp1a	3300	3519	2903	4097
ENSMUSG00000000751	'Rpa1	4039	4878	2926	4130
ENSMUSG00000000753	'Serpinf1	2425	3094	2771	3695
ENSMUSG00000000759	'Tubgcp3	1342	1417	1160	939
ENSMUSG00000000766	'Oprm1	0	0	0	0
ENSMUSG00000000776	'Polr3d	950	1036	900	1097
ENSMUSG00000000782	'Tcf7	1813	1237	660	603
ENSMUSG00000000787	'Ddx3x	3555	6495	2992	4308
ENSMUSG00000000791	'Il12rb1	9	9	20	23
ENSMUSG00000000792	'Slc5a5	3	2	1	3
ENSMUSG00000000794	'Kcnn3	2	3	1	1
ENSMUSG00000000804	'Usp32	462	514	293	240
ENSMUSG00000000805	'Car4	0	0	0	0
ENSMUSG00000000811	'Txnrd3	491	712	465	716
ENSMUSG00000000817	'Fasl	0	0	0	0
ENSMUSG00000000823	'Zfp512b	639	528	537	585
ENSMUSG00000000826	'Dnajc5	2570	2257	3075	2594
ENSMUSG00000000827	'Tpd52l2	2285	2389	2109	2834
ENSMUSG00000000838	'Fmr1	697	893	1145	1321
ENSMUSG00000000861	'Bcl11a	0	0	0	0
ENSMUSG00000000869	'Il4	0	0	0	0
ENSMUSG00000000876	'Pxmp4	305	218	337	288
ENSMUSG00000000881	'Dlg3	319	278	164	118
ENSMUSG00000000884	'Gnb1l	270	284	193	278
ENSMUSG00000000889	'Dbh	0	0	0	0
ENSMUSG00000000901	'Mmp11	763	792	607	541
ENSMUSG00000000902	'Smarcb1	2891	3375	2095	3002
ENSMUSG00000000903	'Vpreb3	0	0	0	0
ENSMUSG00000000915	'Hip1r	1201	1794	805	1422
ENSMUSG00000000916	'Nsun5	738	907	649	970
ENSMUSG00000000934	'Top1mt	259	325	422	545
ENSMUSG00000000938	'Hoxa10	56	66	27	35
ENSMUSG00000000942	'Hoxa4	2	4	23	27
ENSMUSG00000000948	'Gm38393	5	3	2	0
ENSMUSG00000000957	'Mmp14	2963	4290	1429	1648
ENSMUSG00000000958	'Slc7a7	6	9	6	7
ENSMUSG00000000959	'Oxa1l	762	675	523	470
ENSMUSG00000000976	'Heatr6	237	319	313	315
ENSMUSG00000000982	'Ccl3	0	0	0	0
ENSMUSG00000000983	'Wfdc18	0	0	0	0
ENSMUSG00000001014	'Icam4	2	0	0	0
ENSMUSG00000001016	'Ilf2	2795	2890	1947	2260
ENSMUSG00000001017	'Chtop	3147	3424	3096	3398
ENSMUSG00000001018	'Snapin	669	342	623	318
ENSMUSG00000001020	'S100a4	1747	1106	1001	1223
ENSMUSG00000001021	'S100a3	77	72	36	45
ENSMUSG00000001023	'S100a5	19	8	13	6
ENSMUSG00000001025	'S100a6	62180	45478	37651	39984
ENSMUSG00000001027	'Scn4a	1	0	0	0
ENSMUSG00000001029	'Icam2	0	0	0	0
ENSMUSG00000001034	'Mapk7	769	835	467	705
ENSMUSG00000001036	'Epn2	1205	1378	1101	1043
ENSMUSG00000001039	'B9d1	552	427	350	440
ENSMUSG00000001052	'Sec24b	591	860	504	493
ENSMUSG00000001053	'N4bp3	385	504	758	992
ENSMUSG00000001054	'Rmnd5b	781	811	699	890
ENSMUSG00000001056	'Nhp2	6136	5880	5476	6760
ENSMUSG00000001062	'Vps9d1	399	284	342	301
ENSMUSG00000001065	'Zfp276	215	245	166	238
ENSMUSG00000001076	'C1ql4	7	9	0	0
ENSMUSG00000001082	'Mfsd10	8	2	1194	1814
ENSMUSG00000001089	'Luzp1	1278	1801	1315	1496
ENSMUSG00000001095	'Slc13a2	0	0	0	1
ENSMUSG00000001098	'Kctd10	10478	10307	7636	8218
ENSMUSG00000001100	'Poldip2	2716	3134	2590	3597
ENSMUSG00000001103	'Sebox	0	0	0	0
ENSMUSG00000001105	'Ift20	700	509	559	596
ENSMUSG00000001119	'Col6a1	924	1916	9656	16924
ENSMUSG00000001120	'Pcbp3	877	1090	706	935
ENSMUSG00000001123	'Lgals9	33	25	771	567
ENSMUSG00000001127	'Araf	1154	1286	1181	1432
ENSMUSG00000001128	'Cfp	16	19	7	6
ENSMUSG00000001131	'Timp1	6408	7809	6583	9665
ENSMUSG00000001134	'Uxt	317	277	318	333
ENSMUSG00000001138	'Cnnm3	347	440	325	401
ENSMUSG00000001143	'Lman2l	356	406	307	403
ENSMUSG00000001150	'Mcm3ap	300	445	234	293
ENSMUSG00000001151	'Pcnt	276	391	180	209
ENSMUSG00000001155	'Ftcd	0	0	1	0
ENSMUSG00000001156	'Mxd1	137	87	105	57
ENSMUSG00000001157	'Gmcl1	273	202	381	253
ENSMUSG00000001158	'Snrnp27	1002	766	1117	1026
ENSMUSG00000001166	'Oas1c	8	4	59	22
ENSMUSG00000001168	'Oas1h	0	0	0	0
ENSMUSG00000001173	'Ocrl	281	296	371	312
ENSMUSG00000001175	'Calm1	10196	11154	7970	8091
ENSMUSG00000001211	'Agpat3	3701	2928	1601	1417
ENSMUSG00000001225	'Slc26a3	0	0	0	0
ENSMUSG00000001227	'Sema6b	8	9	19	25
ENSMUSG00000001228	'Uhrf1	1434	2510	838	1680
ENSMUSG00000001229	'Dpp9	1894	1909	1244	1271
ENSMUSG00000001240	'Ramp2	116	114	46	45
ENSMUSG00000001247	'Lsr	13	18	8	14
ENSMUSG00000001248	'Gramd1a	622	671	358	366
ENSMUSG00000001249	'Hpn	0	1	0	0
ENSMUSG00000001260	'Gabrg1	0	0	0	0
ENSMUSG00000001270	'Ckb	1116	1261	201	302
ENSMUSG00000001280	'Sp1	834	1243	857	1138
ENSMUSG00000001281	'Itgb7	22	19	625	960
ENSMUSG00000001285	'Myg1	2132	2573	1662	2399
ENSMUSG00000001288	'Rarg	3226	2998	4188	4029
ENSMUSG00000001289	'Pfdn5	3267	3009	2862	3723
ENSMUSG00000001300	'Efnb2	1822	2133	1080	937
ENSMUSG00000001305	'Rrp15	1123	1172	1137	1256
ENSMUSG00000001313	'Rnd2	281	240	210	250
ENSMUSG00000001323	'Srr	219	123	172	106
ENSMUSG00000001333	'Sync	264	225	13	13
ENSMUSG00000001334	'Fndc5	1	1	0	0
ENSMUSG00000001348	'Acp5	0	2	0	0
ENSMUSG00000001349	'Cnn1	8	18	8	10
ENSMUSG00000001366	'Fbxo9	549	537	416	424
ENSMUSG00000001376	'Vps50	320	421	390	395
ENSMUSG00000001380	'Hars	3344	3726	2680	3462
ENSMUSG00000001383	'Zmat2	1589	1374	1332	1430
ENSMUSG00000001403	'Ube2c	3995	3132	4177	3975
ENSMUSG00000001415	'Smg5	6254	6785	5001	5721
ENSMUSG00000001416	'Cct3	9186	12568	6598	9435
ENSMUSG00000001418	'Glmp	2216	2378	1415	1851
ENSMUSG00000001419	'Mef2d	4609	4810	2772	3241
ENSMUSG00000001420	'Tmem79	54	60	45	68
ENSMUSG00000001424	'Snd1	1085	1902	721	1405
ENSMUSG00000001435	'Col18a1	3584	8202	1108	1601
ENSMUSG00000001436	'Slc19a1	2111	3635	1658	2794
ENSMUSG00000001440	'Kpnb1	6218	10426	5501	6604
ENSMUSG00000001441	'Npepps	895	1397	556	704
ENSMUSG00000001444	'Tbx21	0	1	0	0
ENSMUSG00000001445	'Mrpl10	2278	2035	2293	2543
ENSMUSG00000001467	'Cyp51	1832	2310	1258	1439
ENSMUSG00000001472	'Tcf25	6946	7322	6316	7650
ENSMUSG00000001473	'Tubb6	11351	15394	7827	11735
ENSMUSG00000001482	'Def8	2062	1700	1392	1253
ENSMUSG00000001493	'Meox1	0	1	2	2
ENSMUSG00000001494	'Sost	2	0	0	0
ENSMUSG00000001496	'Nkx2-1	0	0	0	0
ENSMUSG00000001497	'Pax9	53	55	210	217
ENSMUSG00000001504	'Irx2	1	7	95	82
ENSMUSG00000001506	'Col1a1	9713	21914	47575	49302
ENSMUSG00000001507	'Itga3	2585	4261	249	587
ENSMUSG00000001508	'Sgca	4	0	10	4
ENSMUSG00000001510	'Dlx3	3	7	3	2
ENSMUSG00000001517	'Foxm1	3696	3178	3421	2911
ENSMUSG00000001518	'Itfg2	510	703	589	787
ENSMUSG00000001520	'Nrip2	0	0	16	20
ENSMUSG00000001521	'Tulp3	1499	1420	1117	1108
ENSMUSG00000001524	'Gtf2h4	792	969	535	792
ENSMUSG00000001525	'Tubb5	32362	52766	20563	38435
ENSMUSG00000001542	'Ell2	448	538	812	654
ENSMUSG00000001552	'Jup	2287	3636	896	1799
ENSMUSG00000001555	'Fkbp10	6351	8994	3578	5005
ENSMUSG00000001558	'Klhl10	1	4	0	2
ENSMUSG00000001566	'Mnx1	0	1	0	0
ENSMUSG00000001569	'Nom1	739	813	883	828
ENSMUSG00000001576	'Ergic1	4650	4175	3316	3189
ENSMUSG00000001583	'Tnk1	0	0	0	0
ENSMUSG00000001588	'Acap1	2	5	0	1
ENSMUSG00000001604	'Tcea3	18	16	50	43
ENSMUSG00000001622	'Csn3	1	0	5	2
ENSMUSG00000001627	'Ifrd1	4173	4392	5580	6145
ENSMUSG00000001630	'Stk38l	195	234	276	310
ENSMUSG00000001632	'Brpf1	777	742	763	581
ENSMUSG00000001642	'Akr1b3	1631	1595	1030	1342
ENSMUSG00000001655	'Hoxc13	7	5	71	46
ENSMUSG00000001656	'Hoxc11	3	8	1	4
ENSMUSG00000001657	'Hoxc8	15	18	1	0
ENSMUSG00000001661	'Hoxc6	38	24	8	5
ENSMUSG00000001663	'Gstt1	1	0	4	6
ENSMUSG00000001665	'Gstt3	31	18	95	93
ENSMUSG00000001666	'Ddt	172	118	102	163
ENSMUSG00000001670	'Tat	0	0	0	0
ENSMUSG00000001672	'Marveld3	0	0	0	1
ENSMUSG00000001674	'Ddx18	458	749	517	677
ENSMUSG00000001687	'Ubl3	1046	763	947	631
ENSMUSG00000001700	'Gramd3	134	105	125	96
ENSMUSG00000001707	'Eef1e1	1798	1613	1906	2368
ENSMUSG00000001729	'Akt1	10508	9751	6723	7787
ENSMUSG00000001739	'Cldn15	15	8	73	103
ENSMUSG00000001741	'Il16	0	0	0	1
ENSMUSG00000001750	'Tcirg1	504	867	308	468
ENSMUSG00000001751	'Naglu	233	348	165	308
ENSMUSG00000001755	'Coasy	566	654	443	599
ENSMUSG00000001761	'Smo	3073	2478	2905	2230
ENSMUSG00000001763	'Tspan33	57	55	23	28
ENSMUSG00000001767	'Crnkl1	125	380	181	339
ENSMUSG00000001768	'Rin2	150	200	425	421
ENSMUSG00000001773	'Folh1	0	0	0	0
ENSMUSG00000001774	'Chordc1	631	854	609	659
ENSMUSG00000001783	'Rtcb	4906	6052	3700	5481
ENSMUSG00000001785	'Pwp1	1817	2515	1720	2061
ENSMUSG00000001786	'Fbxo7	416	433	387	404
ENSMUSG00000001794	'Capns1	7339	7723	5284	7269
ENSMUSG00000001802	'Lrp3	24	28	1	0
ENSMUSG00000001804	'Dsg4	0	0	0	0
ENSMUSG00000001815	'Evx2	0	0	0	0
ENSMUSG00000001819	'Hoxd13	0	1	0	0
ENSMUSG00000001823	'Hoxd12	0	0	0	0
ENSMUSG00000001827	'Folr1	18	32	2	6
ENSMUSG00000001829	'Clpb	434	565	303	425
ENSMUSG00000001833	'Sept7	1522	2338	1654	1659
ENSMUSG00000001844	'Zdhhc4	706	553	596	465
ENSMUSG00000001847	'Rac1	8169	7493	8451	7831
ENSMUSG00000001855	'Nup214	540	651	530	517
ENSMUSG00000001864	'Aif1l	3292	3890	1282	1771
ENSMUSG00000001865	'Cpa3	0	0	0	0
ENSMUSG00000001870	'Ltbp1	995	1700	2203	2422
ENSMUSG00000001891	'Ugp2	646	912	740	737
ENSMUSG00000001901	'Kcnh6	0	0	0	0
ENSMUSG00000001909	'Trmt1	1623	2044	1313	1828
ENSMUSG00000001910	'Nacc1	6608	6462	3666	4256
ENSMUSG00000001911	'Nfix	6056	5092	3829	2651
ENSMUSG00000001918	'Slc1a5	1031	2214	418	871
ENSMUSG00000001924	'Uba1	3044	6853	1758	4898
ENSMUSG00000001930	'Vwf	1	4	0	3
ENSMUSG00000001942	'Siae	66	66	79	78
ENSMUSG00000001943	'Vsig2	1	4	1	1
ENSMUSG00000001946	'Esam	4	7	2	3
ENSMUSG00000001948	'Spa17	19	16	26	20
ENSMUSG00000001962	'Fam50a	453	597	402	457
ENSMUSG00000001964	'Emd	3120	3563	2564	3469
ENSMUSG00000001983	'Taco1	150	188	151	171
ENSMUSG00000001985	'Grik3	0	0	0	0
ENSMUSG00000001986	'Gria3	8	8	0	0
ENSMUSG00000001988	'Npas1	0	2	1	0
ENSMUSG00000001995	'Sipa1l2	728	819	366	410
ENSMUSG00000001998	'Ap4e1	51	64	59	76
ENSMUSG00000001999	'Blvra	618	665	864	1283
ENSMUSG00000002006	'Pdzd4	541	562	523	644
ENSMUSG00000002007	'Srpk3	0	1	0	0
ENSMUSG00000002010	'Idh3g	1538	1546	999	1121
ENSMUSG00000002012	'Pnck	3	8	2	4
ENSMUSG00000002014	'Ssr4	2074	2068	2141	2558
ENSMUSG00000002015	'Bcap31	2848	3045	2649	3058
ENSMUSG00000002017	'Fam98a	765	1169	607	695
ENSMUSG00000002020	'Ltbp2	18	13	114	150
ENSMUSG00000002028	'Kmt2a	176	261	146	102
ENSMUSG00000002031	'Ift46	1817	1842	1091	1229
ENSMUSG00000002032	'Tmem25	15	16	7	10
ENSMUSG00000002033	'Cd3g	0	0	0	0
ENSMUSG00000002043	'Trappc6a	283	213	156	185
ENSMUSG00000002052	'Supt6	488	775	438	498
ENSMUSG00000002055	'Spag5	492	620	326	373
ENSMUSG00000002057	'Foxn1	91	93	80	98
ENSMUSG00000002058	'Unc119	750	779	583	784
ENSMUSG00000002059	'Rab34	3112	3963	2376	3558
ENSMUSG00000002064	'Sdf2	1007	1081	799	874
ENSMUSG00000002068	'Ccne1	1150	1196	1012	1156
ENSMUSG00000002076	'Hsf2bp	7	8	2	5
ENSMUSG00000002083	'Bbc3	545	498	227	226
ENSMUSG00000002100	'Mybpc3	0	0	0	0
ENSMUSG00000002102	'Psmc3	6338	7019	4501	6284
ENSMUSG00000002103	'Acp2	492	505	496	437
ENSMUSG00000002104	'Rapsn	1	0	1	7
ENSMUSG00000002105	'Slc39a13	1650	1766	1255	1539
ENSMUSG00000002107	'Celf2	941	1181	481	493
ENSMUSG00000002108	'Nr1h3	10	4	5	4
ENSMUSG00000002109	'Ddb2	32	40	86	97
ENSMUSG00000002111	'Spi1	1	0	1	0
ENSMUSG00000002129	'Sf3a1	1246	1796	1040	1674
ENSMUSG00000002147	'Stat6	12	7	1522	2151
ENSMUSG00000002190	'Clgn	4	4	1	0
ENSMUSG00000002204	'Napsa	3	5	3	2
ENSMUSG00000002205	'Vrk3	656	638	396	529
ENSMUSG00000002210	'Smg9	637	1044	353	670
ENSMUSG00000002221	'Paxip1	1257	1042	1325	865
ENSMUSG00000002222	'Rmnd5a	358	407	438	350
ENSMUSG00000002227	'Mov10	141	134	84	118
ENSMUSG00000002228	'Ppm1j	15	12	23	33
ENSMUSG00000002233	'Rhoc	6968	7694	4701	7244
ENSMUSG00000002240	'Prr27	0	0	0	0
ENSMUSG00000002249	'Tead3	603	603	577	653
ENSMUSG00000002250	'Ppard	1311	1266	1610	2166
ENSMUSG00000002257	'Def6	7	11	97	65
ENSMUSG00000002265	'Peg3	0	5	1	0
ENSMUSG00000002266	'Zim1	0	0	0	0
ENSMUSG00000002274	'Metrn	680	629	484	543
ENSMUSG00000002279	'Lmf1	132	154	87	84
ENSMUSG00000002280	'Narfl	563	589	413	541
ENSMUSG00000002289	'Angptl4	78	80	1481	3038
ENSMUSG00000002297	'Dbf4	1129	1166	1298	1021
ENSMUSG00000002307	'Daxx	994	1093	548	592
ENSMUSG00000002308	'Cd320	841	898	571	720
ENSMUSG00000002319	'Ipo4	660	1073	628	1269
ENSMUSG00000002320	'Tm9sf1	1304	1630	1311	1618
ENSMUSG00000002324	'Rec8	0	0	0	0
ENSMUSG00000002325	'Irf9	79	91	308	108
ENSMUSG00000002326	'Gmpr2	335	416	393	453
ENSMUSG00000002329	'Mdp1	499	417	374	428
ENSMUSG00000002332	'Dhrs1	942	1064	504	670
ENSMUSG00000002341	'Ncan	2	0	1	0
ENSMUSG00000002342	'Tmem161a	1723	2096	1095	1393
ENSMUSG00000002343	'Armc6	610	899	461	809
ENSMUSG00000002345	'Borcs8	504	386	342	361
ENSMUSG00000002346	'Slc25a42	71	68	67	47
ENSMUSG00000002365	'Snx9	2686	2991	1338	1322
ENSMUSG00000002372	'Ranbp3	2717	3164	1850	2211
ENSMUSG00000002379	'Ndufa11	1855	1594	1216	1443
ENSMUSG00000002384	'Bmp8b	66	70	0	2
ENSMUSG00000002393	'Nr2f6	2698	2986	2410	3033
ENSMUSG00000002395	'Use1	895	913	708	977
ENSMUSG00000002396	'Ocel1	340	401	313	452
ENSMUSG00000002409	'Dyrk1b	217	209	105	104
ENSMUSG00000002413	'Braf	199	199	277	206
ENSMUSG00000002416	'Ndufb2	174	155	168	182
ENSMUSG00000002428	'Hltf	52	105	45	59
ENSMUSG00000002455	'Prpf6	561	1137	437	893
ENSMUSG00000002458	'Rgs19	963	915	1118	1409
ENSMUSG00000002459	'Rgs20	114	113	1	2
ENSMUSG00000002475	'Abhd3	16	6	11	7
ENSMUSG00000002477	'Snrpd1	3224	2632	2738	3018
ENSMUSG00000002486	'Tchp	304	308	283	279
ENSMUSG00000002489	'Tiam1	233	317	105	94
ENSMUSG00000002496	'Tsc2	1154	1316	700	955
ENSMUSG00000002500	'Rpl3l	1	1	0	1
ENSMUSG00000002504	'Slc9a3r2	288	314	430	553
ENSMUSG00000002524	'Puf60	5813	6955	5509	7478
ENSMUSG00000002546	'Golga2	848	1144	976	1175
ENSMUSG00000002550	'Uck1	938	1030	877	1066
ENSMUSG00000002565	'Scin	0	0	0	0
ENSMUSG00000002578	'Ikzf4	12	11	17	3
ENSMUSG00000002580	'Mien1	623	550	437	455
ENSMUSG00000002588	'Pon1	0	0	0	0
ENSMUSG00000002602	'Axl	14803	17861	8054	8646
ENSMUSG00000002603	'Tgfb1	2598	2705	1946	2883
ENSMUSG00000002608	'Ccdc97	1403	1592	990	1226
ENSMUSG00000002617	'Zfp40	3	8	2	3
ENSMUSG00000002625	'Akap8l	130	151	143	169
ENSMUSG00000002633	'Shh	3	1	0	0
ENSMUSG00000002635	'Pdcd2l	495	569	251	385
ENSMUSG00000002658	'Gtf2f1	1393	1996	747	1233
ENSMUSG00000002660	'Clpp	1438	1479	879	1163
ENSMUSG00000002661	'Alkbh7	110	107	72	92
ENSMUSG00000002664	'Pspn	0	0	0	0
ENSMUSG00000002668	'Dennd1c	0	0	0	0
ENSMUSG00000002679	'Med6	535	489	523	465
ENSMUSG00000002688	'Prkd1	232	284	282	223
ENSMUSG00000002699	'Lcp2	0	0	0	0
ENSMUSG00000002718	'Cse1l	595	999	568	864
ENSMUSG00000002728	'Naa20	964	845	1186	1277
ENSMUSG00000002731	'Prkra	442	395	475	500
ENSMUSG00000002732	'Fkbp7	378	313	408	351
ENSMUSG00000002733	'Plekha3	992	700	1127	546
ENSMUSG00000002741	'Ykt6	5096	5098	4431	5307
ENSMUSG00000002748	'Baz1b	577	1125	513	733
ENSMUSG00000002763	'Pex6	232	359	148	373
ENSMUSG00000002767	'Mrpl2	1812	2057	1314	1784
ENSMUSG00000002768	'Mea1	1457	1300	1382	1837
ENSMUSG00000002769	'Gnmt	5	1	1	0
ENSMUSG00000002771	'Grin2d	44	70	54	60
ENSMUSG00000002778	'Kdelr1	2866	2908	1853	2400
ENSMUSG00000002781	'Tmem143	254	292	198	236
ENSMUSG00000002791	'Pdxk-ps	1	1	2	0
ENSMUSG00000002797	'Ggct	83	88	58	75
ENSMUSG00000002799	'Jag2	61	71	16	18
ENSMUSG00000002803	'Btbd6	220	210	143	144
ENSMUSG00000002804	'Nudt14	257	257	205	284
ENSMUSG00000002808	'Epdr1	1215	1309	950	1056
ENSMUSG00000002812	'Flii	1473	2306	910	1764
ENSMUSG00000002814	'Top3a	271	319	257	246
ENSMUSG00000002820	'Atg4d	621	549	450	453
ENSMUSG00000002825	'Qtrt1	473	644	474	826
ENSMUSG00000002831	'Plin4	5	3	26	19
ENSMUSG00000002833	'Hdgfl2	1283	1654	906	1293
ENSMUSG00000002835	'Chaf1a	1720	2030	1097	1506
ENSMUSG00000002844	'Adprh	976	1308	948	1276
ENSMUSG00000002845	'Tmem39a	947	818	1144	1067
ENSMUSG00000002846	'Timmdc1	510	486	622	634
ENSMUSG00000002847	'Pla1a	6	4	4	5
ENSMUSG00000002870	'Mcm2	2835	5459	1988	4675
ENSMUSG00000002871	'Tpra1	642	739	468	564
ENSMUSG00000002881	'Nab1	694	723	822	511
ENSMUSG00000002885	'Adgre5	881	1379	640	909
ENSMUSG00000002897	'Il17ra	982	1313	718	862
ENSMUSG00000002900	'Lamb1	719	1158	309	305
ENSMUSG00000002908	'Kcnn1	111	123	111	102
ENSMUSG00000002910	'Arrdc2	52	86	99	134
ENSMUSG00000002930	'Ppp1r17	0	0	0	0
ENSMUSG00000002944	'Cd36	0	0	0	0
ENSMUSG00000002948	'Map2k7	956	890	740	840
ENSMUSG00000002949	'Timm44	889	948	662	717
ENSMUSG00000002957	'Ap2a2	4463	4961	4543	5354
ENSMUSG00000002963	'Pnkp	578	802	361	486
ENSMUSG00000002968	'Med25	2301	2265	1397	1586
ENSMUSG00000002980	'Bcam	55	63	34	36
ENSMUSG00000002981	'Clptm1	4208	5140	2293	3122
ENSMUSG00000002983	'Relb	845	1207	1402	1882
ENSMUSG00000002984	'Tomm40	4810	5593	3125	4095
ENSMUSG00000002985	'Apoe	37	20	18	16
ENSMUSG00000002992	'Apoc2	0	0	0	0
ENSMUSG00000002996	'Hbp1	284	282	219	165
ENSMUSG00000002997	'Prkar2b	2140	2320	929	832
ENSMUSG00000003031	'Cdkn1b	772	808	616	603
ENSMUSG00000003032	'Klf4	1874	1938	1186	887
ENSMUSG00000003033	'Ap1m1	2196	2635	1991	2878
ENSMUSG00000003037	'Rab8a	2162	2017	1762	2002
ENSMUSG00000003038	'Hmgn2	1580	1075	1947	1708
ENSMUSG00000003039	'Fam32a	2090	1691	1708	1587
ENSMUSG00000003051	'Elf3	2	0	8	12
ENSMUSG00000003053	'Cyp2c29	0	0	0	0
ENSMUSG00000003062	'Stard3nl	886	649	972	754
ENSMUSG00000003068	'Stk11	3481	3041	2439	2515
ENSMUSG00000003070	'Efna2	32	24	53	45
ENSMUSG00000003072	'Atp5d	7902	7681	4725	6976
ENSMUSG00000003099	'Ppp5c	2551	2791	1745	2210
ENSMUSG00000003119	'Cdk12	288	325	318	317
ENSMUSG00000003123	'Lipe	52	58	20	13
ENSMUSG00000003131	'Pafah1b2	3839	3711	3424	3430
ENSMUSG00000003134	'Tbc1d8	44	15	36	7
ENSMUSG00000003135	'Cnot11	1104	1312	1058	1395
ENSMUSG00000003153	'Slc2a3	219	216	69	80
ENSMUSG00000003154	'Foxj2	586	554	462	468
ENSMUSG00000003161	'Sri	2093	1873	1510	2011
ENSMUSG00000003166	'Dgcr2	2136	2385	1605	2281
ENSMUSG00000003184	'Irf3	487	666	309	500
ENSMUSG00000003190	'Bcl2l12	276	283	171	192
ENSMUSG00000003198	'Zfp959	33	53	50	42
ENSMUSG00000003199	'Mpnd	1111	1143	576	780
ENSMUSG00000003200	'Sh3gl1	2526	3129	2367	3252
ENSMUSG00000003206	'Ebi3	0	1	0	0
ENSMUSG00000003208	'Ccdc94	465	508	329	389
ENSMUSG00000003226	'Ranbp2	218	285	200	204
ENSMUSG00000003227	'Edar	0	0	0	0
ENSMUSG00000003228	'Grk5	195	175	145	124
ENSMUSG00000003233	'Dvl3	822	684	660	518
ENSMUSG00000003234	'Abcf3	506	846	397	704
ENSMUSG00000003235	'Eif2b5	2651	3120	1429	2045
ENSMUSG00000003269	'Cyth2	3697	3835	2631	3437
ENSMUSG00000003271	'Sult2b1	53	30	17	18
ENSMUSG00000003273	'Car11	45	39	8	7
ENSMUSG00000003279	'Dlgap1	2	5	0	1
ENSMUSG00000003282	'Plag1	49	80	8	19
ENSMUSG00000003283	'Hck	238	415	51	121
ENSMUSG00000003299	'Mrpl4	1397	1456	1050	1492
ENSMUSG00000003308	'Keap1	879	794	778	825
ENSMUSG00000003309	'Ap1m2	0	0	0	0
ENSMUSG00000003316	'Glg1	623	1211	424	689
ENSMUSG00000003341	'Atp8b3	5	3	5	3
ENSMUSG00000003344	'Btbd2	1429	1371	872	1002
ENSMUSG00000003345	'Csnk1g2	4118	3211	2892	2356
ENSMUSG00000003346	'Abhd17a	3678	2956	2779	2403
ENSMUSG00000003348	'Mob3a	1942	1880	1413	1604
ENSMUSG00000003352	'Cacnb3	2188	2080	992	1056
ENSMUSG00000003354	'Ccdc65	13	14	9	10
ENSMUSG00000003355	'Fkbp11	279	370	389	483
ENSMUSG00000003360	'Ddx23	4596	5086	3844	4527
ENSMUSG00000003363	'Pld3	771	1068	624	773
ENSMUSG00000003378	'Grik5	1413	1258	172	185
ENSMUSG00000003379	'Cd79a	1	1	0	0
ENSMUSG00000003380	'Rabac1	1797	1771	986	1380
ENSMUSG00000003382	'Etv3	242	245	274	240
ENSMUSG00000003402	'Prkcsh	2755	4245	2195	3284
ENSMUSG00000003410	'Elavl3	2	0	0	0
ENSMUSG00000003411	'Rab3b	14	21	49	41
ENSMUSG00000003418	'St8sia6	0	0	2	0
ENSMUSG00000003420	'Fcgrt	127	166	331	405
ENSMUSG00000003421	'Nosip	1700	1671	990	1127
ENSMUSG00000003423	'Pih1d1	1020	1125	856	1178
ENSMUSG00000003429	'Rps11	18626	17794	12844	17881
ENSMUSG00000003435	'Supt5	2332	3339	1523	2374
ENSMUSG00000003436	'Dll3	0	3	0	0
ENSMUSG00000003437	'Paf1	562	804	349	441
ENSMUSG00000003438	'Timm50	2892	3713	2088	3258
ENSMUSG00000003444	'Med29	483	511	290	420
ENSMUSG00000003452	'Bicd1	84	87	24	27
ENSMUSG00000003458	'Ncstn	1542	2136	939	1199
ENSMUSG00000003464	'Pex19	1529	1472	1122	1217
ENSMUSG00000003469	'Phyhip	5	1	1	0
ENSMUSG00000003476	'Crhr2	0	0	2	0
ENSMUSG00000003477	'Inmt	0	0	0	0
ENSMUSG00000003484	'Cyp4f18	0	0	0	0
ENSMUSG00000003500	'Impdh1	1860	2074	1659	2517
ENSMUSG00000003505	'Psg18	0	0	0	0
ENSMUSG00000003518	'Dusp3	1183	1039	635	790
ENSMUSG00000003526	'Prodh	103	122	13	20
ENSMUSG00000003527	'Dgcr14	876	1034	737	891
ENSMUSG00000003528	'Slc25a1	1350	1361	836	1148
ENSMUSG00000003531	'Dgcr6	728	504	413	392
ENSMUSG00000003534	'Ddr1	3997	4875	1472	1561
ENSMUSG00000003541	'Ier3	4339	3075	4538	3903
ENSMUSG00000003545	'Fosb	453	191	621	194
ENSMUSG00000003546	'Klc4	314	304	202	250
ENSMUSG00000003549	'Ercc1	1638	1711	1014	1533
ENSMUSG00000003555	'Cyp17a1	0	0	0	0
ENSMUSG00000003559	'As3mt	1	2	4	2
ENSMUSG00000003573	'Homer3	2054	2148	1781	2206
ENSMUSG00000003575	'Crtc1	1111	1401	854	1077
ENSMUSG00000003581	'Rnf215	473	526	476	615
ENSMUSG00000003585	'Sec14l2	127	119	153	180
ENSMUSG00000003604	'Aven	720	764	526	734
ENSMUSG00000003617	'Cp	98	214	3	3
ENSMUSG00000003623	'Crot	99	130	134	187
ENSMUSG00000003644	'Rps6ka1	673	661	649	737
ENSMUSG00000003657	'Calb2	0	0	0	0
ENSMUSG00000003660	'Snrnp200	436	458	322	329
ENSMUSG00000003662	'Ciao1	559	639	487	651
ENSMUSG00000003665	'Has1	0	0	6	6
ENSMUSG00000003680	'Taf6l	891	1000	615	794
ENSMUSG00000003721	'Insig2	429	321	443	222
ENSMUSG00000003731	'Kpna6	1433	1511	1355	1152
ENSMUSG00000003746	'Man1a	373	455	159	154
ENSMUSG00000003752	'Itpkc	462	470	375	433
ENSMUSG00000003762	'Coq8b	280	381	211	343
ENSMUSG00000003778	'Brd8	265	318	208	158
ENSMUSG00000003779	'Kif20a	1094	2050	859	1349
ENSMUSG00000003808	'Farsa	2997	3962	2600	3971
ENSMUSG00000003809	'Gcdh	382	335	303	291
ENSMUSG00000003810	'Mast2	2566	1753	2043	1233
ENSMUSG00000003812	'Dnase2a	195	201	240	245
ENSMUSG00000003813	'Rad23a	2499	1884	1891	1758
ENSMUSG00000003814	'Calr	18369	22186	15061	16799
ENSMUSG00000003824	'Syce2	2	0	333	343
ENSMUSG00000003847	'Nfat5	493	564	639	528
ENSMUSG00000003848	'Nob1	2031	2430	1658	2314
ENSMUSG00000003849	'Nqo1	2601	2569	2596	2949
ENSMUSG00000003863	'Ppfia3	25	26	24	26
ENSMUSG00000003865	'Gys1	468	979	366	954
ENSMUSG00000003868	'Ruvbl2	3442	4580	2815	4076
ENSMUSG00000003872	'Lin7b	1	3	0	0
ENSMUSG00000003873	'Bax	1767	1324	939	858
ENSMUSG00000003882	'Il7r	0	0	0	0
ENSMUSG00000003923	'Tfam	1489	1810	1656	1952
ENSMUSG00000003929	'Zfp81	75	90	67	49
ENSMUSG00000003934	'Efnb3	23	16	14	18
ENSMUSG00000003948	'Mmd	1022	896	462	426
ENSMUSG00000003949	'Hlf	4	4	10	4
ENSMUSG00000003955	'Fam162a	1505	1178	1374	1166
ENSMUSG00000003970	'Rpl8	52298	58588	47606	67976
ENSMUSG00000003974	'Grm3	0	0	0	0
ENSMUSG00000003992	'Ssbp2	633	489	545	423
ENSMUSG00000004018	'Fancl	146	181	195	179
ENSMUSG00000004031	'Brinp2	0	0	1	0
ENSMUSG00000004032	'Gstm5	701	639	499	605
ENSMUSG00000004035	'Gstm7	20	14	0	2
ENSMUSG00000004038	'Gstm3	0	0	0	0
ENSMUSG00000004040	'Stat3	517	740	547	808
ENSMUSG00000004043	'Stat5a	79	90	328	506
ENSMUSG00000004044	'Cavin1	16692	19821	18103	23892
ENSMUSG00000004054	'Map3k11	1814	2096	981	1682
ENSMUSG00000004056	'Akt2	2171	2197	1766	2082
ENSMUSG00000004069	'Dnaja3	1003	1067	1183	1304
ENSMUSG00000004070	'Hmox2	1291	1256	1018	1262
ENSMUSG00000004071	'Cdip1	848	965	611	758
ENSMUSG00000004085	'Map3k20	1237	1463	1328	1379
ENSMUSG00000004096	'Cwc15	2289	1894	2059	1942
ENSMUSG00000004098	'Col5a3	107	403	1060	2040
ENSMUSG00000004099	'Dnmt1	543	734	436	491
ENSMUSG00000004100	'Ppan	1645	2195	1773	2382
ENSMUSG00000004105	'Angptl2	4168	5446	3970	4659
ENSMUSG00000004110	'Cacna1e	0	0	0	0
ENSMUSG00000004113	'Cacna1b	4	3	48	32
ENSMUSG00000004127	'Trmt10a	238	330	207	213
ENSMUSG00000004151	'Etv1	17	20	0	0
ENSMUSG00000004187	'Kifc2	6	11	3	5
ENSMUSG00000004207	'Psap	12632	18698	9952	14910
ENSMUSG00000004221	'Ikbkg	413	428	506	514
ENSMUSG00000004231	'Pax2	802	613	1	2
ENSMUSG00000004233	'Wars2	131	155	167	113
ENSMUSG00000004263	'Atn1	235	224	214	225
ENSMUSG00000004264	'Phb2	7097	8397	6960	10218
ENSMUSG00000004266	'Ptpn6	33	17	41	70
ENSMUSG00000004267	'Eno2	38	29	41	23
ENSMUSG00000004268	'Emg1	2972	2874	2820	3607
ENSMUSG00000004270	'Lpcat3	705	738	1064	1379
ENSMUSG00000004285	'Atp6v1f	1603	1210	1290	1306
ENSMUSG00000004296	'Il12b	0	0	0	0
ENSMUSG00000004317	'Clcn5	592	950	360	447
ENSMUSG00000004319	'Clcn3	684	977	206	208
ENSMUSG00000004328	'Hif3a	0	1	0	0
ENSMUSG00000004341	'Gpx6	0	0	0	0
ENSMUSG00000004344	'Gpx5	0	0	0	0
ENSMUSG00000004347	'Pde1c	0	0	0	1
ENSMUSG00000004356	'Utp20	233	404	209	288
ENSMUSG00000004359	'Spic	0	0	0	0
ENSMUSG00000004360	'9330159F19Rik	0	0	0	0
ENSMUSG00000004364	'Cul3	1426	2084	1524	1671
ENSMUSG00000004366	'Sst	0	0	0	0
ENSMUSG00000004371	'Il11	57	59	159	195
ENSMUSG00000004383	'Large1	727	700	522	417
ENSMUSG00000004393	'Ddx56	2040	2774	1649	2619
ENSMUSG00000004394	'Tmed4	1820	1805	1063	1187
ENSMUSG00000004415	'Col26a1	0	0	0	0
ENSMUSG00000004446	'Bid	885	836	1034	929
ENSMUSG00000004451	'Ralb	1738	1601	1373	1435
ENSMUSG00000004455	'Ppp1cc	1312	1257	1133	1234
ENSMUSG00000004460	'Dnajb11	2507	2850	2245	2492
ENSMUSG00000004462	'Tbccd1	198	210	234	200
ENSMUSG00000004473	'Clec11a	32	22	11	19
ENSMUSG00000004500	'Zfp324	141	118	70	102
ENSMUSG00000004508	'Gab2	268	287	79	55
ENSMUSG00000004530	'Coro1c	5191	5417	3343	4384
ENSMUSG00000004535	'Tax1bp1	413	688	555	710
ENSMUSG00000004540	'Psg17	0	1	0	0
ENSMUSG00000004542	'Psg19	0	0	0	0
ENSMUSG00000004552	'Ctse	0	0	0	0
ENSMUSG00000004558	'Ndrg2	297	203	50	46
ENSMUSG00000004561	'Mettl17	138	178	96	135
ENSMUSG00000004562	'Arhgef40	1701	2428	974	1559
ENSMUSG00000004565	'Pnpla6	777	1020	174	261
ENSMUSG00000004567	'Mcoln1	803	887	590	651
ENSMUSG00000004568	'Arhgef18	797	847	623	603
ENSMUSG00000004591	'Pkn2	1332	1714	1159	1306
ENSMUSG00000004609	'Cd33	0	0	0	0
ENSMUSG00000004610	'Etfb	98	84	92	131
ENSMUSG00000004612	'Nkg7	0	0	0	0
ENSMUSG00000004626	'Stxbp2	288	265	372	455
ENSMUSG00000004630	'Pcp2	0	0	0	0
ENSMUSG00000004631	'Sgce	229	254	323	208
ENSMUSG00000004633	'Chn2	0	5	8	4
ENSMUSG00000004637	'Wwox	370	367	374	363
ENSMUSG00000004642	'Slbp	1714	1472	1940	1604
ENSMUSG00000004651	'Tyr	0	0	0	0
ENSMUSG00000004654	'Ghrhr	0	0	0	0
ENSMUSG00000004655	'Aqp1	2917	3157	766	870
ENSMUSG00000004661	'Arid3b	49	33	5	13
ENSMUSG00000004665	'Cnn2	16162	17707	9712	11223
ENSMUSG00000004667	'Polr2e	4568	3953	3686	4530
ENSMUSG00000004668	'Abca13	4	7	0	0
ENSMUSG00000004677	'Myo9b	1355	1913	981	1535
ENSMUSG00000004698	'Hdac9	154	110	5	2
ENSMUSG00000004707	'Ly9	0	0	2	7
ENSMUSG00000004709	'Cd244	0	0	0	1
ENSMUSG00000004730	'Adgre1	0	0	0	0
ENSMUSG00000004748	'Mtfp1	3	3	18	31
ENSMUSG00000004768	'Rab23	1043	1378	902	859
ENSMUSG00000004771	'Rab11a	1239	1155	1306	1277
ENSMUSG00000004788	'Eif2b2	2108	2384	1118	1492
ENSMUSG00000004789	'Dlst	3326	3592	2166	2496
ENSMUSG00000004791	'Pgf	28	20	5	15
ENSMUSG00000004798	'Ulk2	359	301	433	290
ENSMUSG00000004814	'Ccl24	0	0	0	0
ENSMUSG00000004815	'Dgkq	229	215	256	235
ENSMUSG00000004821	'Tmed11	0	0	0	0
ENSMUSG00000004837	'Grap	1	1	0	1
ENSMUSG00000004842	'Pou1f1	0	0	0	0
ENSMUSG00000004843	'Chmp2b	916	1060	888	949
ENSMUSG00000004846	'Plod3	1830	2671	2457	3668
ENSMUSG00000004849	'Ap1s1	5606	5303	5708	8079
ENSMUSG00000004864	'Mapk13	49	49	31	39
ENSMUSG00000004865	'Srpk1	1261	1364	971	1015
ENSMUSG00000004872	'Pax3	19	39	2	2
ENSMUSG00000004880	'Lbr	1602	2033	1102	1045
ENSMUSG00000004885	'Crabp2	3	4	109	166
ENSMUSG00000004891	'Nes	690	1865	28	24
ENSMUSG00000004892	'Bcan	4	3	1	0
ENSMUSG00000004894	'Hapln2	0	0	0	0
ENSMUSG00000004895	'Prcc	2081	1992	1296	1744
ENSMUSG00000004896	'Rrnad1	214	243	223	283
ENSMUSG00000004897	'Hdgf	22482	21515	14604	16725
ENSMUSG00000004902	'Slc25a18	0	2	0	0
ENSMUSG00000004929	'Thop1	2964	4989	2094	4141
ENSMUSG00000004931	'Apba3	1911	2135	1525	2134
ENSMUSG00000004933	'Matk	1	1	0	3
ENSMUSG00000004934	'Pias4	823	942	783	924
ENSMUSG00000004936	'Map2k1	1328	1406	1461	1709
ENSMUSG00000004937	'Sgta	5192	5515	3840	4929
ENSMUSG00000004939	'Nmrk2	1	1	0	0
ENSMUSG00000004945	'Tmem242	1888	1122	1037	753
ENSMUSG00000004947	'Dtx2	804	1061	691	956
ENSMUSG00000004948	'Zp3	0	0	1	1
ENSMUSG00000004951	'Hspb1	762	688	126	152
ENSMUSG00000004952	'Rasa4	395	512	181	262
ENSMUSG00000004961	'Syt5	2	1	1	3
ENSMUSG00000004980	'Hnrnpa2b1	12513	14682	9380	9275
ENSMUSG00000004988	'Fxyd4	0	0	0	0
ENSMUSG00000004994	'Ccdc130	170	201	226	245
ENSMUSG00000004996	'Mri1	511	592	416	613
ENSMUSG00000005034	'Prkacb	881	1230	849	776
ENSMUSG00000005043	'Sgsh	144	163	307	313
ENSMUSG00000005045	'Chd5	9	18	56	41
ENSMUSG00000005054	'Cstb	4312	3448	3914	4715
ENSMUSG00000005057	'Sh2b2	196	315	216	292
ENSMUSG00000005069	'Pex5	1435	1677	1268	1754
ENSMUSG00000005078	'Jkamp	612	531	475	370
ENSMUSG00000005087	'Cd44	5808	6770	5756	6067
ENSMUSG00000005089	'Slc1a2	3	3	4	6
ENSMUSG00000005102	'Eif2ak4	289	295	278	235
ENSMUSG00000005103	'Wdr1	6789	9239	6121	9415
ENSMUSG00000005107	'Slc2a9	9	2	7	6
ENSMUSG00000005124	'Wisp1	2429	3270	3483	2279
ENSMUSG00000005125	'Ndrg1	1206	1886	3324	5113
ENSMUSG00000005131	'4930550C14Rik	1	2	9	7
ENSMUSG00000005142	'Man2b1	679	886	569	759
ENSMUSG00000005148	'Klf5	389	513	795	728
ENSMUSG00000005150	'Wdr83	703	645	445	488
ENSMUSG00000005161	'Prdx2	6534	6321	4860	6359
ENSMUSG00000005198	'Polr2a	644	1120	602	614
ENSMUSG00000005202	'Shbg	1	1	0	0
ENSMUSG00000005204	'Senp3	3828	4217	3008	3962
ENSMUSG00000005220	'Corin	0	0	0	0
ENSMUSG00000005225	'Plekha8	174	117	133	91
ENSMUSG00000005232	'G6pc2	0	0	0	0
ENSMUSG00000005233	'Spc25	357	275	431	253
ENSMUSG00000005237	'Dnah2	2	3	2	3
ENSMUSG00000005251	'Ripk4	0	0	3	1
ENSMUSG00000005262	'Ufd1	1409	1462	1312	1371
ENSMUSG00000005267	'Zfp287	53	54	39	50
ENSMUSG00000005268	'Prlr	0	0	0	0
ENSMUSG00000005299	'Letm1	1271	1418	950	1215
ENSMUSG00000005312	'Ubqln1	2634	3486	2589	3030
ENSMUSG00000005320	'Fgfr4	0	1	0	0
ENSMUSG00000005338	'Cadm3	0	0	0	2
ENSMUSG00000005339	'Fcer1a	0	0	0	0
ENSMUSG00000005354	'Txn2	4745	3899	3773	3932
ENSMUSG00000005355	'Casp14	6	4	13	4
ENSMUSG00000005357	'Slc1a6	0	0	15	26
ENSMUSG00000005360	'Slc1a3	43	41	85	59
ENSMUSG00000005362	'Crbn	359	387	309	308
ENSMUSG00000005364	'Il5ra	0	0	0	0
ENSMUSG00000005370	'Msh6	209	421	122	184
ENSMUSG00000005371	'Fbxo11	484	748	394	548
ENSMUSG00000005373	'Mlxipl	2	0	0	0
ENSMUSG00000005374	'Tbl2	773	949	808	875
ENSMUSG00000005378	'Bud23	1112	1065	949	1257
ENSMUSG00000005397	'Nid1	446	849	1252	1339
ENSMUSG00000005410	'Mcm5	5022	7713	3427	7161
ENSMUSG00000005413	'Hmox1	3777	5163	3978	4921
ENSMUSG00000005417	'Mprip	13968	12505	10570	8779
ENSMUSG00000005442	'Cic	2424	2307	1853	1768
ENSMUSG00000005447	'Pafah1b3	925	840	605	905
ENSMUSG00000005465	'Il27ra	0	2	3	2
ENSMUSG00000005469	'Prkaca	4277	4014	3032	3475
ENSMUSG00000005470	'Asf1b	2040	2072	2120	2680
ENSMUSG00000005474	'Myl10	2	0	0	0
ENSMUSG00000005481	'Ddx39	6941	8078	4472	6286
ENSMUSG00000005483	'Dnajb1	2321	2086	2066	1984
ENSMUSG00000005493	'Msh4	1	0	0	0
ENSMUSG00000005501	'Usp40	167	217	187	127
ENSMUSG00000005503	'Evx1	0	0	0	0
ENSMUSG00000005505	'Kbtbd4	308	397	278	296
ENSMUSG00000005506	'Celf1	2013	2448	1823	1914
ENSMUSG00000005510	'Ndufs3	1194	1368	1408	1869
ENSMUSG00000005514	'Por	1690	2742	1415	2529
ENSMUSG00000005533	'Igf1r	749	1025	357	473
ENSMUSG00000005534	'Insr	139	203	57	81
ENSMUSG00000005540	'Fcer2a	0	0	0	0
ENSMUSG00000005547	'Cyp2a5	0	0	0	0
ENSMUSG00000005553	'Atp4a	8	7	1	2
ENSMUSG00000005566	'Trim28	5898	10681	3259	7466
ENSMUSG00000005575	'Ube2m	5398	5653	2625	3925
ENSMUSG00000005580	'Adcy9	68	76	78	60
ENSMUSG00000005583	'Mef2c	28	46	0	0
ENSMUSG00000005609	'Ctr9	83	173	92	146
ENSMUSG00000005610	'Eif4g2	18281	21139	13974	14846
ENSMUSG00000005611	'Mrvi1	2	0	1	2
ENSMUSG00000005615	'Pcyt1a	1059	1208	1057	895
ENSMUSG00000005621	'Zfp592	830	633	658	460
ENSMUSG00000005625	'Psmd4	5457	5997	3766	5040
ENSMUSG00000005628	'Tmod4	6	0	1	0
ENSMUSG00000005640	'Insrr	0	0	0	0
ENSMUSG00000005649	'Cabp5	0	0	0	0
ENSMUSG00000005656	'Snx6	960	1130	956	999
ENSMUSG00000005667	'Mthfd2	4099	5240	5207	6565
ENSMUSG00000005672	'Kit	0	0	0	0
ENSMUSG00000005674	'Tomm40l	815	691	449	470
ENSMUSG00000005677	'Nr1i3	1	2	0	0
ENSMUSG00000005681	'Apoa2	1	1	0	0
ENSMUSG00000005682	'Pan2	282	349	329	295
ENSMUSG00000005683	'Cs	7870	9080	4781	5759
ENSMUSG00000005686	'Ampd3	32	27	297	259
ENSMUSG00000005687	'Bcas2	1804	1412	1389	1399
ENSMUSG00000005696	'Sh2d1a	0	0	0	0
ENSMUSG00000005698	'Ctcf	998	1423	927	1025
ENSMUSG00000005699	'Pard6a	258	245	206	347
ENSMUSG00000005705	'Agrp	0	1	0	0
ENSMUSG00000005716	'Pvalb	0	0	0	0
ENSMUSG00000005718	'Tfap4	482	688	268	494
ENSMUSG00000005732	'Ranbp1	8537	7134	9598	9240
ENSMUSG00000005763	'Cd247	0	0	0	0
ENSMUSG00000005774	'Rfx5	256	234	267	164
ENSMUSG00000005779	'Psmb4	7308	7742	6405	9273
ENSMUSG00000005800	'Mmp8	0	0	0	0
ENSMUSG00000005802	'Slc30a4	2140	1931	1525	1312
ENSMUSG00000005803	'Sqor	128	141	223	284
ENSMUSG00000005804	'Bloc1s6	700	511	768	593
ENSMUSG00000005813	'Metap1	2041	1905	1662	1668
ENSMUSG00000005823	'Gpr108	696	787	487	583
ENSMUSG00000005824	'Tnfsf14	0	0	0	0
ENSMUSG00000005836	'Gata6	4	6	63	44
ENSMUSG00000005846	'Rsl1d1	2353	4006	2928	3641
ENSMUSG00000005864	'Cnga2	0	0	0	0
ENSMUSG00000005871	'Apc	231	284	234	195
ENSMUSG00000005873	'Reep5	4517	4199	2566	2694
ENSMUSG00000005881	'Ergic3	2780	2910	2413	3151
ENSMUSG00000005882	'Uqcc1	349	393	663	689
ENSMUSG00000005883	'Spo11	3	1	7	6
ENSMUSG00000005886	'Ncoa2	290	358	222	187
ENSMUSG00000005891	'Prl4a1	0	0	0	0
ENSMUSG00000005892	'Trh	0	0	0	0
ENSMUSG00000005893	'Nr2c2	501	583	490	518
ENSMUSG00000005897	'Nr2c1	226	335	227	210
ENSMUSG00000005899	'Smpd4	1051	1202	1015	1079
ENSMUSG00000005907	'Pex1	27	47	42	42
ENSMUSG00000005917	'Otx1	365	320	24	23
ENSMUSG00000005936	'Kctd20	2123	2290	1749	1922
ENSMUSG00000005947	'Itgae	5	1	0	0
ENSMUSG00000005949	'Ctns	184	186	116	129
ENSMUSG00000005950	'P2rx5	154	191	85	211
ENSMUSG00000005951	'Shpk	30	28	31	28
ENSMUSG00000005952	'Trpv1	0	0	0	0
ENSMUSG00000005958	'Ephb3	279	356	90	100
ENSMUSG00000005968	'Tuft1	603	771	535	766
ENSMUSG00000005973	'Rcn1	1932	1954	2159	1915
ENSMUSG00000005980	'Dnase1	0	0	0	0
ENSMUSG00000005981	'Trap1	1170	1728	739	1220
ENSMUSG00000005982	'Naa60	1046	886	880	808
ENSMUSG00000005983	'1700037C18Rik	84	106	116	191
ENSMUSG00000005986	'Ankrd13d	115	105	123	97
ENSMUSG00000005994	'Tyrp1	0	0	0	0
ENSMUSG00000006005	'Tpr	273	498	262	381
ENSMUSG00000006007	'Pdc	0	0	1	0
ENSMUSG00000006010	'BC003331	211	260	262	266
ENSMUSG00000006014	'Prg4	0	0	5	8
ENSMUSG00000006019	'Dhx34	396	481	131	187
ENSMUSG00000006021	'Kptn	413	438	198	261
ENSMUSG00000006024	'Napa	3233	3529	2345	3142
ENSMUSG00000006050	'Sra1	957	873	865	1130
ENSMUSG00000006056	'Calcoco2	0	0	1	0
ENSMUSG00000006057	'Atp5g1	2423	1946	1633	1907
ENSMUSG00000006058	'Snf8	1842	1325	1555	1299
ENSMUSG00000006095	'Tbcb	2348	2590	1820	2659
ENSMUSG00000006127	'Inpp5k	469	523	477	544
ENSMUSG00000006134	'Crkl	891	825	795	589
ENSMUSG00000006143	'Upk3bl	3	6	7	4
ENSMUSG00000006154	'Eps8l1	0	0	0	0
ENSMUSG00000006169	'Clint1	1382	1805	1594	1705
ENSMUSG00000006179	'Prss16	35	30	51	37
ENSMUSG00000006191	'Cdkal1	134	158	158	132
ENSMUSG00000006200	'Rhox6	0	0	0	0
ENSMUSG00000006204	'5430419D17Rik	1	1	1	2
ENSMUSG00000006205	'Htra1	292	365	1005	1149
ENSMUSG00000006215	'Zbtb17	791	943	869	1139
ENSMUSG00000006216	'Clcnkb	0	0	0	0
ENSMUSG00000006218	'Fam131c	112	89	23	35
ENSMUSG00000006219	'Fblim1	1688	1829	418	373
ENSMUSG00000006221	'Hspb7	7	7	3	4
ENSMUSG00000006235	'Epor	35	43	11	15
ENSMUSG00000006241	'Ccdc159	30	23	24	25
ENSMUSG00000006262	'Mob1b	531	639	662	712
ENSMUSG00000006269	'Atp6v1b1	2	1	0	0
ENSMUSG00000006270	'Vax1	0	0	0	0
ENSMUSG00000006273	'Atp6v1b2	1820	2090	999	1338
ENSMUSG00000006276	'Eps15l1	846	997	735	912
ENSMUSG00000006281	'Tep1	9	5	57	55
ENSMUSG00000006288	'Ttc5	388	318	378	388
ENSMUSG00000006289	'Osgep	306	354	365	491
ENSMUSG00000006299	'Aamp	5024	5754	3430	4787
ENSMUSG00000006301	'Tmbim1	3368	4002	2064	2926
ENSMUSG00000006304	'Arpc2	6859	6573	5952	5493
ENSMUSG00000006307	'Kmt2b	792	733	507	436
ENSMUSG00000006310	'Zbtb32	0	0	0	0
ENSMUSG00000006311	'Etv2	2	3	0	0
ENSMUSG00000006313	'Upk1a	21	22	10	10
ENSMUSG00000006315	'Tmem147	2264	1980	1189	1275
ENSMUSG00000006333	'Rps9	21391	23242	16594	23873
ENSMUSG00000006335	'Tfpt	520	583	399	660
ENSMUSG00000006342	'Susd2	4	4	17	9
ENSMUSG00000006344	'Ggt5	0	0	0	0
ENSMUSG00000006345	'Ggt1	0	0	0	0
ENSMUSG00000006356	'Crip2	5222	5108	2066	2772
ENSMUSG00000006360	'Crip1	5	0	33	22
ENSMUSG00000006362	'Cbfa2t3	6	3	3	1
ENSMUSG00000006369	'Fbln1	0	0	603	895
ENSMUSG00000006373	'Pgrmc1	3759	3348	3484	3079
ENSMUSG00000006378	'Gcat	834	932	545	934
ENSMUSG00000006386	'Tek	1	1	5	4
ENSMUSG00000006389	'Mpl	0	0	0	0
ENSMUSG00000006390	'Elovl1	1703	2227	1681	2549
ENSMUSG00000006392	'Med8	1084	1073	1239	1502
ENSMUSG00000006395	'Hyi	144	154	454	629
ENSMUSG00000006398	'Cdc20	4375	5758	2505	3950
ENSMUSG00000006403	'Adamts4	27	43	17	19
ENSMUSG00000006411	'Nectin4	1	0	5	14
ENSMUSG00000006412	'Pfdn2	1903	1752	1505	1759
ENSMUSG00000006418	'Rnf114	1254	1370	1510	1995
ENSMUSG00000006423	'C330007P06Rik	281	300	349	353
ENSMUSG00000006435	'Neurl1a	28	26	410	488
ENSMUSG00000006442	'Srm	4567	6125	5398	8729
ENSMUSG00000006445	'Epha2	5018	7602	4406	6577
ENSMUSG00000006456	'Rbm14	677	1335	489	1212
ENSMUSG00000006457	'Actn3	10	15	13	12
ENSMUSG00000006462	'A530013C23Rik	0	1	6	4
ENSMUSG00000006463	'Zdhhc24	121	136	118	153
ENSMUSG00000006464	'Bbs1	170	191	161	160
ENSMUSG00000006469	'Slc34a3	0	0	0	0
ENSMUSG00000006471	'Ndor1	104	130	62	89
ENSMUSG00000006476	'Nsmf	1087	961	1018	905
ENSMUSG00000006488	'Prl7a1	1	0	0	1
ENSMUSG00000006490	'Prl8a9	0	0	4	2
ENSMUSG00000006494	'Pdk1	68	58	516	506
ENSMUSG00000006498	'Ptbp1	12250	15718	9666	13991
ENSMUSG00000006517	'Mvd	526	684	355	479
ENSMUSG00000006519	'Cyba	2692	2652	1641	2181
ENSMUSG00000006522	'Itih3	3	6	2	2
ENSMUSG00000006526	'Tmem110	520	514	496	524
ENSMUSG00000006527	'Sfmbt1	286	315	263	256
ENSMUSG00000006529	'Itih1	0	0	0	0
ENSMUSG00000006538	'Ihh	1	4	3	2
ENSMUSG00000006542	'Prkag3	6	0	34	17
ENSMUSG00000006546	'Cryba2	0	0	2	0
ENSMUSG00000006567	'Atp7b	0	0	1	0
ENSMUSG00000006570	'Defb2	0	0	0	0
ENSMUSG00000006574	'Slc4a1	0	0	0	0
ENSMUSG00000006575	'Rundc3a	69	41	2	1
ENSMUSG00000006576	'Slc4a3	92	98	120	135
ENSMUSG00000006585	'Cdt1	2603	3413	1664	2240
ENSMUSG00000006586	'Runx1t1	0	1	13	3
ENSMUSG00000006587	'Snai3	19	19	56	85
ENSMUSG00000006589	'Aprt	5792	6050	5416	8193
ENSMUSG00000006599	'Gtf2h1	721	881	824	778
ENSMUSG00000006611	'Hfe	45	35	52	53
ENSMUSG00000006638	'Abhd1	292	326	595	725
ENSMUSG00000006641	'Slc5a6	304	472	296	409
ENSMUSG00000006642	'Tcf23	0	0	1	0
ENSMUSG00000006649	'Nphs1	0	0	0	1
ENSMUSG00000006651	'Aplp1	3	8	100	143
ENSMUSG00000006673	'Qrich1	1488	1317	1418	1246
ENSMUSG00000006675	'P4htm	49	53	19	23
ENSMUSG00000006676	'Usp19	814	1294	561	984
ENSMUSG00000006678	'Pola1	87	169	135	191
ENSMUSG00000006699	'Cdc42	9142	7662	9993	8241
ENSMUSG00000006705	'Pknox1	395	369	366	311
ENSMUSG00000006711	'D130043K22Rik	1	2	1	0
ENSMUSG00000006715	'Gmnn	1131	1081	1318	1494
ENSMUSG00000006717	'Acot13	351	335	334	311
ENSMUSG00000006720	'Zfp184	34	38	40	37
ENSMUSG00000006724	'Cyp27b1	3	1	4	4
ENSMUSG00000006728	'Cdk4	17535	19023	13217	17092
ENSMUSG00000006731	'B4galnt1	863	1056	1460	1974
ENSMUSG00000006732	'Mettl1	930	1126	850	1336
ENSMUSG00000006736	'Tspan31	2978	2405	2419	2296
ENSMUSG00000006740	'Kif5b	977	1236	952	1180
ENSMUSG00000006763	'Saal1	724	858	538	733
ENSMUSG00000006764	'Tph2	2	4	1	0
ENSMUSG00000006777	'Krt23	0	4	0	0
ENSMUSG00000006782	'Cnp	229	224	198	230
ENSMUSG00000006784	'Ttc25	3	9	4	3
ENSMUSG00000006800	'Sulf2	1955	1837	2365	2087
ENSMUSG00000006818	'Sod2	1368	1406	844	1105
ENSMUSG00000006850	'Tmco6	60	41	43	59
ENSMUSG00000006906	'Stambp	210	215	278	212
ENSMUSG00000006920	'Ezh1	201	178	284	238
ENSMUSG00000006930	'Hap1	152	170	54	50
ENSMUSG00000006931	'P3h4	3997	4345	1972	2448
ENSMUSG00000006932	'Ctnnb1	4054	6604	3303	5315
ENSMUSG00000006941	'Eif1b	622	644	632	769
ENSMUSG00000006948	'Klk4	0	0	1	0
ENSMUSG00000006958	'Chrd	67	86	19	25
ENSMUSG00000006998	'Psmd2	6718	8294	4621	6897
ENSMUSG00000007021	'Syngr3	117	109	25	22
ENSMUSG00000007029	'Vars	2682	3998	2123	3853
ENSMUSG00000007030	'Vwa7	3	3	2	0
ENSMUSG00000007033	'Hspa1l	0	2	3	2
ENSMUSG00000007034	'Slc44a4	0	0	0	1
ENSMUSG00000007035	'Msh5	18	11	11	10
ENSMUSG00000007036	'Abhd16a	860	956	650	730
ENSMUSG00000007038	'Neu1	428	418	197	188
ENSMUSG00000007039	'Ddah2	1269	1289	331	335
ENSMUSG00000007041	'Clic1	11256	12469	5278	7530
ENSMUSG00000007050	'Lsm2	2315	2428	1753	2263
ENSMUSG00000007080	'Pole	315	409	261	268
ENSMUSG00000007097	'Atp1a2	1	3	0	0
ENSMUSG00000007107	'Atp1a4	1	0	0	0
ENSMUSG00000007122	'Casq1	402	544	1	3
ENSMUSG00000007207	'Stx1a	140	152	172	212
ENSMUSG00000007209	'Ceacam9	0	0	0	0
ENSMUSG00000007216	'Zfp775	70	112	70	108
ENSMUSG00000007279	'Scube2	0	2	0	0
ENSMUSG00000007338	'Mrpl49	1820	1488	1267	1345
ENSMUSG00000007379	'Dennd2c	91	97	140	127
ENSMUSG00000007411	'Mark3	2096	2440	1500	1555
ENSMUSG00000007415	'Gatad1	1684	1183	1847	1280
ENSMUSG00000007440	'Pcdha11	0	0	0	0
ENSMUSG00000007457	'2310003L06Rik	0	0	0	0
ENSMUSG00000007458	'M6pr	2348	2137	2666	2470
ENSMUSG00000007476	'Lrrc8a	446	500	515	616
ENSMUSG00000007480	'Mc5r	0	1	1	0
ENSMUSG00000007564	'Ppp2r1a	6794	9433	3627	5788
ENSMUSG00000007570	'Fance	665	834	752	1161
ENSMUSG00000007589	'Tinf2	852	868	836	944
ENSMUSG00000007591	'Tssk4	7	1	7	3
ENSMUSG00000007594	'Hapln4	270	281	5	5
ENSMUSG00000007603	'Dus3l	476	780	284	514
ENSMUSG00000007610	'Gtpbp3	690	901	468	716
ENSMUSG00000007613	'Tgfbr1	279	454	257	295
ENSMUSG00000007617	'Homer1	141	168	208	230
ENSMUSG00000007646	'Rad51c	168	127	389	271
ENSMUSG00000007653	'Gabrb2	0	0	1	1
ENSMUSG00000007655	'Cav1	6813	5719	12083	9621
ENSMUSG00000007656	'Arpp19	2854	1992	3181	2625
ENSMUSG00000007659	'Bcl2l1	3784	3604	2000	2332
ENSMUSG00000007670	'Khsrp	2365	2826	1143	1377
ENSMUSG00000007682	'Dio2	0	1	0	0
ENSMUSG00000007721	'Ccdc124	3327	3477	2316	3287
ENSMUSG00000007739	'Cct4	4523	5901	4148	4759
ENSMUSG00000007777	'0610009B22Rik	162	165	231	197
ENSMUSG00000007783	'Cpt1c	668	671	381	445
ENSMUSG00000007805	'Twist2	4633	4821	3489	4150
ENSMUSG00000007812	'Zfp655	376	463	566	627
ENSMUSG00000007815	'Rhoa	7327	8110	6179	7448
ENSMUSG00000007817	'Zmiz1	707	910	618	519
ENSMUSG00000007827	'Ankrd26	59	78	68	84
ENSMUSG00000007833	'Aldh16a1	761	1231	515	951
ENSMUSG00000007836	'Hnrnpa0	8543	9175	8501	9091
ENSMUSG00000007837	'Prrg2	205	213	166	227
ENSMUSG00000007850	'Hnrnph1	2592	3737	2027	2426
ENSMUSG00000007867	'Ift43	599	567	444	570
ENSMUSG00000007872	'Id3	6660	3306	4711	3338
ENSMUSG00000007877	'Tcap	2	2	0	1
ENSMUSG00000007880	'Arid1a	504	612	483	392
ENSMUSG00000007888	'Crlf1	4047	6659	6148	7917
ENSMUSG00000007891	'Ctsd	3044	3544	1828	2617
ENSMUSG00000007892	'Rplp1	15632	14360	11139	13406
ENSMUSG00000007907	'Cabs1	0	0	0	0
ENSMUSG00000007908	'Hmgcll1	0	1	0	1
ENSMUSG00000007944	'Ttc9b	0	1	0	0
ENSMUSG00000007946	'Phox2a	0	0	0	0
ENSMUSG00000007950	'Abhd8	1068	705	660	548
ENSMUSG00000007987	'Ift22	686	607	642	784
ENSMUSG00000007989	'Fzd3	264	217	93	68
ENSMUSG00000008028	'1700008O03Rik	4	4	3	2
ENSMUSG00000008035	'Mid1ip1	1883	2269	1011	1710
ENSMUSG00000008036	'Ap2s1	3130	3019	1826	2449
ENSMUSG00000008090	'Fgfrl1	874	886	906	886
ENSMUSG00000008129	'4930432K21Rik	17	16	24	21
ENSMUSG00000008136	'Fhl2	3056	3915	5757	7189
ENSMUSG00000008140	'Emc10	2572	2573	1694	2132
ENSMUSG00000008153	'Clstn3	2	1	0	0
ENSMUSG00000008167	'Fbxw9	794	777	651	796
ENSMUSG00000008193	'Spib	0	0	0	0
ENSMUSG00000008200	'Fnbp4	328	527	300	345
ENSMUSG00000008206	'Cers4	677	837	87	101
ENSMUSG00000008226	'Scrn3	147	146	270	215
ENSMUSG00000008301	'Phax	697	785	608	507
ENSMUSG00000008305	'Tle1	546	645	720	828
ENSMUSG00000008307	'1700109H08Rik	2	7	0	4
ENSMUSG00000008318	'Relt	637	688	282	258
ENSMUSG00000008333	'Snrpb2	1337	1025	1548	1293
ENSMUSG00000008348	'Ubc	240	364	213	331
ENSMUSG00000008373	'Prpf31	2819	3393	1736	2315
ENSMUSG00000008384	'Sertad1	1389	996	1128	938
ENSMUSG00000008393	'Carhsp1	4405	4290	3456	4368
ENSMUSG00000008398	'Elk3	3907	3098	3429	2683
ENSMUSG00000008429	'Herpud2	394	397	302	230
ENSMUSG00000008435	'Rdh13	706	760	550	687
ENSMUSG00000008438	'Adam21	1	0	0	0
ENSMUSG00000008450	'Nutf2	835	758	732	727
ENSMUSG00000008461	'Fut1	9	11	1	1
ENSMUSG00000008475	'Arpc5	5139	4021	3344	2708
ENSMUSG00000008482	'Rnf151	1	2	4	4
ENSMUSG00000008489	'Elavl2	104	192	4	1
ENSMUSG00000008496	'Pou2f2	0	1	1	0
ENSMUSG00000008540	'Mgst1	38	27	91	65
ENSMUSG00000008575	'Nfib	597	692	236	360
ENSMUSG00000008590	'Htr3b	0	0	0	0
ENSMUSG00000008601	'Rab25	2	1	1	2
ENSMUSG00000008604	'Ubqln4	3919	4287	2224	2817
ENSMUSG00000008658	'Rbfox1	0	0	2	1
ENSMUSG00000008668	'Rps18	9700	9876	10724	14437
ENSMUSG00000008682	'Rpl10	9903	10455	9957	12429
ENSMUSG00000008683	'Rps15a	5795	5224	5545	6761
ENSMUSG00000008690	'Ncaph2	8842	9674	7733	9903
ENSMUSG00000008730	'Hipk1	1551	1800	1277	1324
ENSMUSG00000008734	'Gprc5b	214	205	696	572
ENSMUSG00000008763	'Man1a2	1035	1187	893	1050
ENSMUSG00000008789	'Ceacam5	0	0	0	0
ENSMUSG00000008813	'Tppp2	0	0	0	0
ENSMUSG00000008822	'Acyp1	172	110	102	117
ENSMUSG00000008843	'Cldn13	0	0	0	0
ENSMUSG00000008845	'Cd163	0	0	0	0
ENSMUSG00000008855	'Hdac5	1947	1941	650	718
ENSMUSG00000008859	'Rala	1391	1510	1223	1272
ENSMUSG00000008874	'Clec3a	0	0	0	0
ENSMUSG00000008892	'Vdac3	2109	1975	1648	1782
ENSMUSG00000008932	'Slc1a7	0	0	0	0
ENSMUSG00000008958	'Vps72	2024	2471	1836	2582
ENSMUSG00000008976	'Gabpa	578	880	644	814
ENSMUSG00000008999	'Bmp7	1	0	63	77
ENSMUSG00000009013	'Dynll1	6771	4927	5108	5150
ENSMUSG00000009030	'Pdcl	373	351	331	226
ENSMUSG00000009035	'Tmem184b	3339	3135	2548	2064
ENSMUSG00000009047	'Gm5965	0	0	0	0
ENSMUSG00000009070	'Rsph14	2	2	1	2
ENSMUSG00000009073	'Nf2	2221	1981	1635	1712
ENSMUSG00000009075	'Cabp7	0	0	0	0
ENSMUSG00000009076	'Zmat5	446	388	301	399
ENSMUSG00000009079	'Ewsr1	2366	3305	1915	2373
ENSMUSG00000009090	'Ap1b1	562	1035	471	960
ENSMUSG00000009092	'Derl3	0	0	0	0
ENSMUSG00000009093	'Gstt4	0	0	0	1
ENSMUSG00000009097	'Tbx1	0	1	0	1
ENSMUSG00000009108	'Gnat2	15	6	30	23
ENSMUSG00000009112	'Bcl2l13	1660	1618	1920	1846
ENSMUSG00000009114	'2610028H24Rik	0	0	0	0
ENSMUSG00000009115	'Spatc1l	0	0	0	0
ENSMUSG00000009145	'Dqx1	5	5	4	2
ENSMUSG00000009185	'Ccl8	1	0	0	1
ENSMUSG00000009207	'Lnpk	489	785	472	560
ENSMUSG00000009210	'Prr29	0	0	1	0
ENSMUSG00000009214	'Mymk	0	0	0	0
ENSMUSG00000009216	'Fam163b	0	0	0	0
ENSMUSG00000009246	'Trpm5	1	0	0	0
ENSMUSG00000009248	'Ascl2	0	0	2	1
ENSMUSG00000009281	'Rarres2	0	1	1	1
ENSMUSG00000009291	'Pttg1ip	11251	11302	7743	9147
ENSMUSG00000009292	'Trpm2	1	0	0	0
ENSMUSG00000009293	'Ube2g2	2890	3101	2250	3152
ENSMUSG00000009350	'Mpo	0	0	0	0
ENSMUSG00000009356	'Lpo	1	0	0	0
ENSMUSG00000009376	'Met	1130	1350	637	771
ENSMUSG00000009378	'Slc16a12	0	0	0	0
ENSMUSG00000009394	'Syn2	2	1	2	4
ENSMUSG00000009406	'Elk1	718	564	604	582
ENSMUSG00000009418	'Nav1	194	251	115	124
ENSMUSG00000009470	'Tnpo1	1681	2453	1100	1646
ENSMUSG00000009471	'Myod1	0	0	0	0
ENSMUSG00000009487	'Otog	0	0	0	0
ENSMUSG00000009535	'Rnmt	685	1008	567	679
ENSMUSG00000009545	'Kcnq1	5	10	9	9
ENSMUSG00000009549	'Srp14	2625	1803	2333	2186
ENSMUSG00000009551	'6330409D20Rik	0	0	0	0
ENSMUSG00000009555	'Cdk9	2124	2642	2454	3325
ENSMUSG00000009563	'Tor2a	940	941	1133	1331
ENSMUSG00000009566	'Fpgs	745	1066	603	1083
ENSMUSG00000009569	'Mkl2	155	205	193	166
ENSMUSG00000009575	'Cbx5	3224	3488	3063	2909
ENSMUSG00000009580	'Odam	0	0	0	0
ENSMUSG00000009585	'Apobec3	719	579	438	408
ENSMUSG00000009588	'St6galnac1	0	0	0	0
ENSMUSG00000009596	'Taf7l	2	1	4	1
ENSMUSG00000009614	'Sardh	232	309	1140	1654
ENSMUSG00000009621	'Vav2	829	1122	803	1451
ENSMUSG00000009628	'Tex15	1	0	3	5
ENSMUSG00000009630	'Ppp2cb	3340	3328	2721	2877
ENSMUSG00000009633	'G0s2	2	0	7	11
ENSMUSG00000009640	'Dmap1	333	521	252	361
ENSMUSG00000009646	'Pla2g12b	0	0	0	0
ENSMUSG00000009647	'Mcu	1389	1156	2084	1884
ENSMUSG00000009654	'Oit3	17	11	7	19
ENSMUSG00000009670	'Tex11	0	0	0	0
ENSMUSG00000009681	'Bcr	1664	1470	1056	950
ENSMUSG00000009687	'Fxyd5	2352	2223	1697	2210
ENSMUSG00000009731	'Kcnd1	8	6	17	16
ENSMUSG00000009733	'Tfcp2	197	205	205	159
ENSMUSG00000009734	'Pou6f2	0	0	0	0
ENSMUSG00000009739	'Pou6f1	702	488	468	409
ENSMUSG00000009741	'Ubp1	850	977	1061	952
ENSMUSG00000009772	'Nuak2	523	542	1003	753
ENSMUSG00000009828	'Ick	485	391	396	230
ENSMUSG00000009863	'Sdhb	3020	3240	2510	3264
ENSMUSG00000009876	'Cox4i2	3	0	1	3
ENSMUSG00000009894	'Snap47	926	1163	691	960
ENSMUSG00000009900	'Wnt3a	1	0	0	0
ENSMUSG00000009905	'Kdsr	500	592	443	326
ENSMUSG00000009907	'Vps4b	540	911	817	861
ENSMUSG00000009927	'Rps25	6348	5433	5354	6340
ENSMUSG00000009941	'Nxf2	0	0	4	3
ENSMUSG00000009995	'Taz	252	251	257	283
ENSMUSG00000010021	'Kif19a	20	15	29	22
ENSMUSG00000010025	'Aldh3a2	504	659	672	595
ENSMUSG00000010044	'Zmynd10	2	0	0	2
ENSMUSG00000010045	'Tmem115	1081	1500	876	1399
ENSMUSG00000010047	'Hyal2	722	877	579	870
ENSMUSG00000010048	'Ifrd2	1555	1761	1408	1759
ENSMUSG00000010051	'Hyal1	46	41	34	62
ENSMUSG00000010054	'Tusc2	299	234	191	182
ENSMUSG00000010057	'Nprl2	170	200	135	185
ENSMUSG00000010064	'Slc38a3	4	0	1	2
ENSMUSG00000010066	'Cacna2d2	0	0	0	0
ENSMUSG00000010067	'Rassf1	1854	2254	2419	3292
ENSMUSG00000010080	'Epn3	414	447	668	834
ENSMUSG00000010086	'Rnf112	1	0	0	0
ENSMUSG00000010095	'Slc3a2	7829	14253	7156	10403
ENSMUSG00000010097	'Nxf1	2119	2018	1578	1454
ENSMUSG00000010110	'Stx5a	1363	1502	1159	1301
ENSMUSG00000010122	'Slc47a1	0	0	0	2
ENSMUSG00000010136	'Pifo	0	0	0	0
ENSMUSG00000010142	'Tnfrsf13b	0	0	0	1
ENSMUSG00000010154	'Spire2	698	681	358	515
ENSMUSG00000010175	'Prox1	0	0	0	0
ENSMUSG00000010205	'Raver1	0	0	0	0
ENSMUSG00000010277	'2610507B11Rik	4958	3646	2925	1540
ENSMUSG00000010290	'AI597479	250	263	277	215
ENSMUSG00000010307	'Tmem86a	42	76	91	92
ENSMUSG00000010311	'Optc	8	6	14	9
ENSMUSG00000010342	'Tex14	0	0	1	0
ENSMUSG00000010358	'Ifi35	225	253	454	410
ENSMUSG00000010362	'Rdm1	250	277	141	159
ENSMUSG00000010376	'Nedd8	3604	3215	2779	3687
ENSMUSG00000010392	'Gosr1	1006	941	1200	1044
ENSMUSG00000010406	'Mrpl52	940	664	928	917
ENSMUSG00000010435	'Spaca7	0	0	0	0
ENSMUSG00000010453	'Kansl3	2213	2574	1904	2121
ENSMUSG00000010461	'Eya4	123	156	819	568
ENSMUSG00000010476	'Ebf3	0	0	40	43
ENSMUSG00000010492	'Uckl1os	0	1	0	1
ENSMUSG00000010505	'Myt1	0	0	0	0
ENSMUSG00000010517	'Faf1	1233	1316	1408	1555
ENSMUSG00000010529	'Gm266	29	38	4	3
ENSMUSG00000010538	'Tsacc	19	7	16	9
ENSMUSG00000010554	'Mettl16	783	983	891	904
ENSMUSG00000010592	'Dazl	0	0	0	1
ENSMUSG00000010601	'Apol7a	1	1	25	19
ENSMUSG00000010607	'Pigyl	334	312	254	301
ENSMUSG00000010608	'Rbm25	416	899	268	413
ENSMUSG00000010609	'Psen2	92	152	97	126
ENSMUSG00000010651	'Acaa1b	1	1	2	1
ENSMUSG00000010660	'Plcd1	244	319	350	605
ENSMUSG00000010663	'Fads1	3379	3678	1971	1910
ENSMUSG00000010721	'Lmbr1	206	178	304	231
ENSMUSG00000010751	'Tnfrsf22	210	139	100	73
ENSMUSG00000010755	'Cars	1335	2311	1340	2463
ENSMUSG00000010760	'Phlda2	9	4	21	13
ENSMUSG00000010796	'Asz1	0	0	0	1
ENSMUSG00000010797	'Wnt2	16	17	418	365
ENSMUSG00000010803	'Gabra1	0	0	0	0
ENSMUSG00000010825	'Grid2ip	0	0	1	0
ENSMUSG00000010830	'Kdelr3	1015	1025	1270	1428
ENSMUSG00000010841	'1700006E09Rik	0	0	0	0
ENSMUSG00000010911	'Apip	422	360	438	492
ENSMUSG00000010914	'Pdhx	579	597	499	470
ENSMUSG00000010936	'Vac14	1810	1991	1390	1621
ENSMUSG00000011008	'Mcoln2	0	0	2	1
ENSMUSG00000011034	'Slc5a1	1	0	0	0
ENSMUSG00000011052	'1700049J03Rik	1	0	0	0
ENSMUSG00000011096	'Akt1s1	3071	3372	1945	2674
ENSMUSG00000011114	'Tbrg1	1809	2106	2393	2962
ENSMUSG00000011118	'Panx3	0	1	0	0
ENSMUSG00000011148	'Adssl1	316	358	16	6
ENSMUSG00000011154	'Cfap161	2	3	3	0
ENSMUSG00000011158	'Brf1	700	658	389	452
ENSMUSG00000011171	'Vipr2	3	2	0	0
ENSMUSG00000011179	'Odc1	6223	6530	4307	4738
ENSMUSG00000011254	'Thg1l	523	459	523	544
ENSMUSG00000011256	'Adam19	74	118	708	512
ENSMUSG00000011257	'Pabpc4	994	1122	1069	1228
ENSMUSG00000011263	'Exoc3l2	2	2	5	3
ENSMUSG00000011267	'Zfp296	16	14	7	13
ENSMUSG00000011305	'Plin5	0	0	0	0
ENSMUSG00000011306	'Sugp1	491	753	439	647
ENSMUSG00000011349	'Dmrtc2	0	0	0	0
ENSMUSG00000011350	'Gm5893	0	0	0	0
ENSMUSG00000011382	'Dhdh	0	0	0	0
ENSMUSG00000011427	'Zfp790	86	97	75	54
ENSMUSG00000011463	'Cpb1	0	0	0	0
ENSMUSG00000011486	'Slc25a41	0	0	0	0
ENSMUSG00000011589	'Fsd1	73	61	27	18
ENSMUSG00000011632	'Pinlyp	3	0	0	1
ENSMUSG00000011658	'Fuz	142	133	38	47
ENSMUSG00000011751	'Sptbn4	6	7	8	16
ENSMUSG00000011752	'Pgam1	2021	2013	1451	1901
ENSMUSG00000011831	'Evi5	256	399	354	354
ENSMUSG00000011832	'Evi5l	331	274	311	318
ENSMUSG00000011837	'Snapc2	967	1243	443	633
ENSMUSG00000011877	'Git1	3588	3654	2052	2512
ENSMUSG00000011884	'Gltp	1501	1016	1216	906
ENSMUSG00000011958	'Bnip2	2306	2795	2666	2569
ENSMUSG00000011960	'Ccnt1	555	689	529	488
ENSMUSG00000012017	'Scarf2	1250	1443	3412	3565
ENSMUSG00000012042	'4930579F01Rik	0	0	0	0
ENSMUSG00000012076	'Brms1l	661	658	829	635
ENSMUSG00000012114	'Med15	1685	1764	1360	1451
ENSMUSG00000012117	'Dhdds	1017	1189	1185	1454
ENSMUSG00000012123	'Crybg2	10	6	0	4
ENSMUSG00000012126	'Ubxn11	33	31	31	28
ENSMUSG00000012187	'Mogat1	0	0	0	0
ENSMUSG00000012211	'Tex22	0	0	0	0
ENSMUSG00000012282	'Wnt8a	0	0	0	0
ENSMUSG00000012296	'Tjap1	4121	4094	2539	2682
ENSMUSG00000012350	'Ehf	0	0	0	0
ENSMUSG00000012396	'Nanog	9	6	12	5
ENSMUSG00000012405	'Rpl15	3893	3788	3867	5099
ENSMUSG00000012422	'Tmem167	1215	886	1486	839
ENSMUSG00000012428	'Steap4	0	0	0	0
ENSMUSG00000012429	'Mplkip	486	515	331	375
ENSMUSG00000012443	'Kif11	348	673	292	648
ENSMUSG00000012483	'Rpa3	537	375	563	525
ENSMUSG00000012519	'Mlkl	10	6	294	348
ENSMUSG00000012520	'Phox2b	0	0	0	0
ENSMUSG00000012535	'Tnpo3	1172	1614	1293	1223
ENSMUSG00000012609	'Ttll5	364	324	174	113
ENSMUSG00000012640	'Zfp715	57	65	48	43
ENSMUSG00000012705	'Retn	0	0	1	0
ENSMUSG00000012777	'Acp4	0	1	1	0
ENSMUSG00000012819	'Cdh23	21	21	13	12
ENSMUSG00000012848	'Rps5	18945	20229	15555	21487
ENSMUSG00000012889	'Podnl1	407	456	486	475
ENSMUSG00000013033	'Adgrl1	921	856	885	747
ENSMUSG00000013076	'Amotl1	1018	1205	956	1012
ENSMUSG00000013083	'2200002J24Rik	0	0	0	0
ENSMUSG00000013089	'Etv5	853	1276	323	543
ENSMUSG00000013091	'Tmem190	0	1	0	1
ENSMUSG00000013150	'Gfod2	587	665	320	464
ENSMUSG00000013155	'Enkd1	855	983	764	1093
ENSMUSG00000013158	'4933405L10Rik	4	1	3	2
ENSMUSG00000013160	'Atp6v0d1	1956	2129	1468	1844
ENSMUSG00000013236	'Ptprs	2127	2433	1532	1520
ENSMUSG00000013275	'Slc41a1	937	866	773	773
ENSMUSG00000013338	'Fer1l4	0	0	0	0
ENSMUSG00000013353	'4931406B18Rik	0	0	0	0
ENSMUSG00000013367	'Iglon5	77	58	74	53
ENSMUSG00000013415	'Igf2bp1	441	534	544	630
ENSMUSG00000013418	'B4galnt2	10	7	5	2
ENSMUSG00000013419	'Zfp651	434	430	332	294
ENSMUSG00000013465	'Nelfb	1865	2100	1420	2017
ENSMUSG00000013483	'Card14	0	1	0	2
ENSMUSG00000013495	'Tmem175	192	217	274	177
ENSMUSG00000013523	'Bcas1	0	0	2	0
ENSMUSG00000013539	'Tango2	339	284	333	400
ENSMUSG00000013562	'4833413E03Rik	0	0	0	0
ENSMUSG00000013584	'Aldh1a2	0	0	0	0
ENSMUSG00000013593	'Ndufs2	4002	4574	2330	3203
ENSMUSG00000013611	'Snx31	2	0	0	0
ENSMUSG00000013622	'Atraid	693	528	745	771
ENSMUSG00000013629	'Cad	639	1073	666	1093
ENSMUSG00000013643	'Lypd8	0	0	4	7
ENSMUSG00000013646	'Sh3bp5l	1602	2028	1301	1945
ENSMUSG00000013653	'1810065E05Rik	0	0	0	0
ENSMUSG00000013662	'Atad1	1235	1913	1219	1244
ENSMUSG00000013663	'Pten	1176	970	1171	704
ENSMUSG00000013668	'4933402N03Rik	0	0	0	0
ENSMUSG00000013698	'Pea15a	11773	10173	2683	3093
ENSMUSG00000013701	'Timm23	469	441	435	464
ENSMUSG00000013707	'Tnfaip8l2	0	2	1	1
ENSMUSG00000013736	'Trnt1	356	511	598	610
ENSMUSG00000013766	'Ly6g6e	0	0	0	0
ENSMUSG00000013787	'Ehmt2	3663	3716	1688	2225
ENSMUSG00000013822	'Elof1	1988	1427	1274	1128
ENSMUSG00000013833	'Med16	1444	1548	1257	1687
ENSMUSG00000013846	'St3gal1	282	342	135	93
ENSMUSG00000013858	'Tmem259	4586	4747	3110	3709
ENSMUSG00000013878	'Rnf170	76	56	108	76
ENSMUSG00000013921	'Clip3	1056	1061	646	679
ENSMUSG00000013928	'Thap8	3	2	2	1
ENSMUSG00000013936	'Myl2	1	0	0	0
ENSMUSG00000013973	'Dedd	797	688	695	785
ENSMUSG00000013974	'Mcemp1	0	0	0	0
ENSMUSG00000013997	'Nit1	214	205	150	137
ENSMUSG00000014030	'Pax5	0	0	0	1
ENSMUSG00000014039	'Prdm15	79	64	71	54
ENSMUSG00000014074	'Rnf168	674	940	739	855
ENSMUSG00000014075	'Tctex1d2	366	305	245	264
ENSMUSG00000014077	'Chp1	2884	2213	2718	2548
ENSMUSG00000014104	'Sval2	0	0	0	0
ENSMUSG00000014158	'Trpv4	215	253	239	316
ENSMUSG00000014164	'Klhl3	0	1	1	0
ENSMUSG00000014177	'Tvp23b	462	365	643	559
ENSMUSG00000014195	'Dnajc7	1924	2104	1536	1677
ENSMUSG00000014198	'Zfp385c	0	0	0	0
ENSMUSG00000014226	'Cacybp	1943	2744	1605	1622
ENSMUSG00000014232	'Cluap1	135	185	166	149
ENSMUSG00000014243	'Zswim7	225	231	309	283
ENSMUSG00000014245	'Pigl	111	139	80	65
ENSMUSG00000014294	'Ndufa2	1963	1315	1707	1482
ENSMUSG00000014301	'Pam16	224	154	227	251
ENSMUSG00000014303	'Glis2	2878	2886	2852	3095
ENSMUSG00000014313	'Cox6c	5908	3850	5290	4496
ENSMUSG00000014329	'Bicc1	18	16	515	368
ENSMUSG00000014349	'Ube2z	6037	6102	5360	6642
ENSMUSG00000014351	'Gip	0	0	0	0
ENSMUSG00000014353	'Tmem87b	190	306	175	235
ENSMUSG00000014355	'Anapc1	1772	2119	2057	1853
ENSMUSG00000014361	'Mertk	19	20	6	7
ENSMUSG00000014402	'Tsg101	1424	1208	1014	940
ENSMUSG00000014418	'Hps5	171	215	154	158
ENSMUSG00000014426	'Map3k4	366	356	385	322
ENSMUSG00000014444	'Piezo1	7077	10438	6759	8403
ENSMUSG00000014453	'Blk	0	0	4	6
ENSMUSG00000014470	'Rnf166	984	816	822	744
ENSMUSG00000014496	'Ankrd28	1374	1403	1380	1250
ENSMUSG00000014498	'Ankrd52	3621	4237	1715	2471
ENSMUSG00000014503	'Pkd2l2	0	0	1	0
ENSMUSG00000014504	'Srp19	917	634	949	560
ENSMUSG00000014529	'Tmbim7	0	0	0	0
ENSMUSG00000014542	'Clec4f	0	0	0	0
ENSMUSG00000014543	'Klra17	0	1	1	0
ENSMUSG00000014547	'Wdfy2	147	179	125	112
ENSMUSG00000014550	'Rbsn	809	1050	845	800
ENSMUSG00000014551	'Mrps25	1096	1098	1011	1296
ENSMUSG00000014554	'Dguok	229	223	317	325
ENSMUSG00000014592	'Camta1	233	130	171	118
ENSMUSG00000014599	'Csf1	9229	9530	8754	6224
ENSMUSG00000014601	'Strip1	966	1183	579	732
ENSMUSG00000014602	'Kif1a	2	3	1	1
ENSMUSG00000014603	'Alx3	5	3	0	1
ENSMUSG00000014606	'Slc25a11	1986	2112	1826	2466
ENSMUSG00000014609	'Chrne	0	0	0	0
ENSMUSG00000014633	'Cmc2	719	556	660	693
ENSMUSG00000014668	'Chfr	414	358	419	312
ENSMUSG00000014686	'Ceacam16	0	0	0	0
ENSMUSG00000014704	'Hoxa2	0	0	15	6
ENSMUSG00000014725	'Adam28	0	0	0	0
ENSMUSG00000014747	'Ankrd53	0	0	0	0
ENSMUSG00000014748	'Tex261	2641	2566	2243	2181
ENSMUSG00000014763	'Fam120b	249	333	217	206
ENSMUSG00000014767	'Tbp	705	793	602	542
ENSMUSG00000014769	'Psmb1	5689	5242	4599	5434
ENSMUSG00000014771	'Pdcd2	713	700	466	538
ENSMUSG00000014773	'Dll1	6	2	2	5
ENSMUSG00000014776	'Nol3	73	59	1	3
ENSMUSG00000014778	'Fhod1	637	900	368	654
ENSMUSG00000014782	'Plekhg4	105	92	189	174
ENSMUSG00000014786	'Slc9a5	314	328	204	225
ENSMUSG00000014791	'Elmo3	8	3	7	0
ENSMUSG00000014813	'Stc1	12	14	16	10
ENSMUSG00000014837	'4931428F04Rik	614	521	158	143
ENSMUSG00000014846	'Tppp3	126	152	4	4
ENSMUSG00000014850	'Msh3	110	124	113	159
ENSMUSG00000014852	'Adamts13	0	0	0	0
ENSMUSG00000014856	'Tmem208	839	882	839	1119
ENSMUSG00000014859	'E2f4	2432	2400	1725	1912
ENSMUSG00000014867	'Surf4	8638	9372	7696	9340
ENSMUSG00000014873	'Surf2	497	430	589	563
ENSMUSG00000014905	'Dnajb9	274	335	204	175
ENSMUSG00000014907	'Naf1	608	984	494	697
ENSMUSG00000014932	'Yes1	354	507	383	450
ENSMUSG00000014956	'Ppp1cb	3060	4098	3051	3275
ENSMUSG00000014959	'Gorasp2	4293	4766	4464	5494
ENSMUSG00000014980	'Tsen15	495	425	452	493
ENSMUSG00000015001	'Oc90	0	0	0	0
ENSMUSG00000015002	'Efr3a	1700	1919	1953	1860
ENSMUSG00000015013	'Trappc2l	441	341	450	489
ENSMUSG00000015016	'Acsf3	293	423	264	328
ENSMUSG00000015023	'Ddx19a	1313	1201	1248	978
ENSMUSG00000015027	'Galns	317	395	324	373
ENSMUSG00000015053	'Gata2	111	84	94	71
ENSMUSG00000015083	'C8g	0	6	5	4
ENSMUSG00000015085	'Entpd2	37	30	2	4
ENSMUSG00000015087	'Rabl6	2351	2127	2663	2148
ENSMUSG00000015090	'Ptgds	8	5	0	0
ENSMUSG00000015092	'Edf1	3785	4039	3353	4720
ENSMUSG00000015093	'Clic3	0	0	1	0
ENSMUSG00000015094	'Npdc1	1930	1898	793	897
ENSMUSG00000015095	'Fbxw5	1083	1026	931	876
ENSMUSG00000015112	'Slc25a13	496	614	311	335
ENSMUSG00000015120	'Ube2i	2869	2630	1797	2116
ENSMUSG00000015126	'Tsr3	856	1010	541	770
ENSMUSG00000015127	'Unkl	73	67	51	35
ENSMUSG00000015133	'Lrrk1	1741	2236	739	896
ENSMUSG00000015134	'Aldh1a3	15	44	37	38
ENSMUSG00000015143	'Actn1	4013	8659	2365	3233
ENSMUSG00000015149	'Sirt2	1413	1307	794	961
ENSMUSG00000015165	'Hnrnpl	8058	9450	5241	7059
ENSMUSG00000015176	'Nolc1	2321	3874	2025	2890
ENSMUSG00000015189	'Casd1	97	94	192	173
ENSMUSG00000015202	'Cnksr3	297	312	459	445
ENSMUSG00000015214	'Mtmr1	187	259	299	290
ENSMUSG00000015217	'Hmgb3	590	508	437	423
ENSMUSG00000015222	'Map2	342	604	373	339
ENSMUSG00000015224	'Cyp2j9	0	2	1	0
ENSMUSG00000015242	'Nipsnap3a	0	0	0	0
ENSMUSG00000015243	'Abca1	40	41	57	63
ENSMUSG00000015247	'Nipsnap3b	476	462	642	605
ENSMUSG00000015289	'Lage3	694	481	624	589
ENSMUSG00000015290	'Ubl4a	903	892	956	1211
ENSMUSG00000015291	'Gdi1	1303	1554	890	1208
ENSMUSG00000015305	'Sash1	45	63	3303	2662
ENSMUSG00000015312	'Gadd45b	1749	2323	6102	4890
ENSMUSG00000015314	'Slamf6	0	0	0	0
ENSMUSG00000015316	'Slamf1	0	0	0	0
ENSMUSG00000015335	'Zdhhc12	520	490	417	458
ENSMUSG00000015337	'Endog	129	151	188	271
ENSMUSG00000015340	'Cybb	0	0	0	0
ENSMUSG00000015341	'Golga7	1353	930	1018	715
ENSMUSG00000015342	'Xk	79	64	18	13
ENSMUSG00000015354	'Pcolce2	1243	1276	1051	990
ENSMUSG00000015355	'Cd48	0	0	0	0
ENSMUSG00000015357	'Clpx	310	387	260	361
ENSMUSG00000015363	'Trabd	2143	2156	1573	1897
ENSMUSG00000015365	'Mov10l1	14	8	0	0
ENSMUSG00000015377	'Dennd6b	66	67	34	21
ENSMUSG00000015396	'Cd83	5	6	0	0
ENSMUSG00000015401	'Tmem27	0	0	0	0
ENSMUSG00000015405	'Ace2	1	0	0	1
ENSMUSG00000015437	'Gzmb	0	0	0	0
ENSMUSG00000015441	'Gzmf	0	0	0	0
ENSMUSG00000015443	'Gzmn	0	0	0	0
ENSMUSG00000015451	'C4a	11	15	2	3
ENSMUSG00000015452	'Ager	8	5	8	1
ENSMUSG00000015461	'Atf6b	1290	1711	597	803
ENSMUSG00000015467	'Egfl8	4	2	0	1
ENSMUSG00000015468	'Notch4	10	17	113	174
ENSMUSG00000015474	'Ppt2	261	274	229	322
ENSMUSG00000015476	'Prrt1	0	0	0	0
ENSMUSG00000015478	'Rnf5	709	530	388	341
ENSMUSG00000015484	'Fam163a	0	0	0	0
ENSMUSG00000015488	'Cacfd1	1030	732	984	858
ENSMUSG00000015501	'Hivep2	139	201	144	195
ENSMUSG00000015519	'2310057J18Rik	0	0	0	0
ENSMUSG00000015522	'Arnt	667	745	924	731
ENSMUSG00000015533	'Itga2	0	0	26	29
ENSMUSG00000015536	'Mocs2	908	647	1407	1005
ENSMUSG00000015542	'Nat9	188	263	297	418
ENSMUSG00000015568	'Lpl	1	6	22	21
ENSMUSG00000015575	'Atp6v0e	2410	1630	1746	1697
ENSMUSG00000015579	'Nkx2-5	58	48	0	0
ENSMUSG00000015597	'Zfp318	53	58	62	42
ENSMUSG00000015599	'Ttbk1	193	138	17	7
ENSMUSG00000015605	'Srf	4111	4338	3353	3882
ENSMUSG00000015619	'Gata3	6	13	14	25
ENSMUSG00000015627	'Gata5	1	0	0	0
ENSMUSG00000015647	'Lama5	1559	1874	619	543
ENSMUSG00000015652	'Steap1	695	721	239	303
ENSMUSG00000015653	'Steap2	746	720	394	283
ENSMUSG00000015656	'Hspa8	6388	7857	3784	4214
ENSMUSG00000015659	'Serac1	26	40	19	16
ENSMUSG00000015665	'Awat1	0	0	0	0
ENSMUSG00000015668	'Pdzd11	1218	1163	1226	1444
ENSMUSG00000015671	'Psma2	5853	5427	5320	5866
ENSMUSG00000015672	'Mrpl32	770	650	828	783
ENSMUSG00000015697	'Setdb1	258	417	218	253
ENSMUSG00000015702	'Anxa9	92	91	54	52
ENSMUSG00000015709	'Arnt2	1315	1088	260	186
ENSMUSG00000015711	'Prune1	843	851	851	1078
ENSMUSG00000015714	'Cers2	6395	6730	3529	3912
ENSMUSG00000015721	'Nlrp5	0	0	0	0
ENSMUSG00000015733	'Capza2	3055	3424	3541	3378
ENSMUSG00000015745	'Plekho1	1059	956	349	421
ENSMUSG00000015747	'Vps45	242	303	164	197
ENSMUSG00000015748	'Prpf3	365	704	298	382
ENSMUSG00000015749	'Anp32e	4136	5029	2150	2557
ENSMUSG00000015750	'Aph1a	1072	1027	782	904
ENSMUSG00000015755	'Tab2	1267	1354	1293	1047
ENSMUSG00000015757	'Ppil4	273	446	346	455
ENSMUSG00000015759	'Cnih1	2531	1849	2175	1807
ENSMUSG00000015766	'Eps8	1557	1590	1189	1158
ENSMUSG00000015776	'Med22	2956	3379	2771	4174
ENSMUSG00000015787	'Abo	0	0	0	0
ENSMUSG00000015790	'Surf1	570	627	430	503
ENSMUSG00000015804	'Med28	1967	1726	1533	1873
ENSMUSG00000015806	'Qdpr	1495	1554	1696	2147
ENSMUSG00000015812	'Gnrh1	3	1	1	0
ENSMUSG00000015829	'Tnr	0	1	0	0
ENSMUSG00000015837	'Sqstm1	8675	12756	6390	10174
ENSMUSG00000015839	'Nfe2l2	1212	1365	1100	1143
ENSMUSG00000015843	'Rxrg	0	0	0	0
ENSMUSG00000015846	'Rxra	1145	945	1955	1778
ENSMUSG00000015850	'Adamtsl4	496	561	511	574
ENSMUSG00000015852	'Fcrls	0	0	0	0
ENSMUSG00000015854	'Cd5l	0	0	0	0
ENSMUSG00000015869	'Prpsap1	2821	3154	1635	2081
ENSMUSG00000015879	'Fam184b	0	0	0	0
ENSMUSG00000015880	'Ncapg	192	409	179	319
ENSMUSG00000015882	'Lcorl	74	46	62	38
ENSMUSG00000015889	'Lta4h	1259	1823	909	1351
ENSMUSG00000015890	'Amdhd1	5	4	0	2
ENSMUSG00000015932	'Dstn	7601	7839	6812	6439
ENSMUSG00000015937	'H2afy	3115	3031	2616	2819
ENSMUSG00000015942	'Gtf2ird2	140	174	167	158
ENSMUSG00000015943	'Bola1	548	536	508	643
ENSMUSG00000015944	'Gatsl2	394	275	333	254
ENSMUSG00000015947	'Fcgr1	1	0	0	0
ENSMUSG00000015950	'Ncf1	2	0	0	0
ENSMUSG00000015957	'Wnt11	46	116	488	1061
ENSMUSG00000015961	'Adss	2038	2767	2908	2976
ENSMUSG00000015962	'1700016C15Rik	8	3	23	35
ENSMUSG00000015966	'Il17rb	0	0	1	0
ENSMUSG00000015968	'Cacna1d	0	0	0	0
ENSMUSG00000015970	'Chdh	0	0	1	0
ENSMUSG00000015971	'Actr8	483	485	471	409
ENSMUSG00000015980	'Lrrc27	39	38	53	55
ENSMUSG00000015981	'Stk32c	2	3	11	10
ENSMUSG00000015994	'Fnta	2400	2355	2633	2984
ENSMUSG00000016018	'Skiv2l2	219	498	221	345
ENSMUSG00000016024	'Lbp	0	0	4	6
ENSMUSG00000016028	'Celsr1	28	30	7	5
ENSMUSG00000016087	'Fli1	0	1	1	0
ENSMUSG00000016128	'Stard13	142	178	387	256
ENSMUSG00000016150	'Tenm1	0	1	0	0
ENSMUSG00000016179	'Camk1g	0	0	0	0
ENSMUSG00000016181	'Diexf	260	424	224	314
ENSMUSG00000016194	'Hsd11b1	1	1	0	0
ENSMUSG00000016200	'Syt14	36	38	40	26
ENSMUSG00000016206	'H2-M3	29	29	14	13
ENSMUSG00000016239	'Lonrf3	56	73	1	2
ENSMUSG00000016252	'Atp5e	2391	1394	2139	1872
ENSMUSG00000016253	'Nelfcd	1306	1520	982	1201
ENSMUSG00000016255	'Tubb1	0	0	0	0
ENSMUSG00000016256	'Ctsz	2433	2719	2708	3658
ENSMUSG00000016257	'Prelid3b	2076	1692	2481	2254
ENSMUSG00000016262	'Sertad4	611	611	1017	644
ENSMUSG00000016283	'H2-M2	0	0	0	0
ENSMUSG00000016308	'Ube2a	1235	1128	1177	1384
ENSMUSG00000016319	'Slc25a5	8339	8360	7724	9194
ENSMUSG00000016327	'Atp1b4	0	0	0	0
ENSMUSG00000016344	'Ppdpf	386	294	482	488
ENSMUSG00000016346	'Kcnq2	0	0	0	0
ENSMUSG00000016349	'Eef1a2	1	0	2	0
ENSMUSG00000016356	'Col20a1	11	7	4	9
ENSMUSG00000016382	'Pls3	840	1975	317	549
ENSMUSG00000016386	'Mpped2	0	0	0	0
ENSMUSG00000016409	'Nkap	174	237	207	210
ENSMUSG00000016427	'Ndufa1	927	591	739	572
ENSMUSG00000016458	'Wt1	0	0	0	0
ENSMUSG00000016477	'E2f3	488	467	418	337
ENSMUSG00000016481	'Cr1l	558	571	466	507
ENSMUSG00000016487	'Ppfibp1	1827	2770	2239	2529
ENSMUSG00000016493	'Cd46	1	1	1	0
ENSMUSG00000016494	'Cd34	9550	7682	232	287
ENSMUSG00000016495	'Plgrkt	755	706	779	724
ENSMUSG00000016496	'Cd274	8	4	2	4
ENSMUSG00000016498	'Pdcd1lg2	0	0	0	0
ENSMUSG00000016503	'Gtf3a	2060	1909	1672	1774
ENSMUSG00000016510	'Mtif3	322	344	217	292
ENSMUSG00000016520	'Lnx2	391	455	263	228
ENSMUSG00000016524	'Il19	1	1	2	1
ENSMUSG00000016526	'Dyrk3	1084	778	998	579
ENSMUSG00000016528	'Mapkapk2	5205	5447	4378	5556
ENSMUSG00000016529	'Il10	0	0	0	0
ENSMUSG00000016534	'Lamp2	1599	1962	1563	1434
ENSMUSG00000016541	'Atxn10	5280	5465	3317	3439
ENSMUSG00000016552	'Foxred2	141	154	31	15
ENSMUSG00000016554	'Eif3d	5588	8470	4802	7590
ENSMUSG00000016559	'H3f3b	19981	17941	18895	18960
ENSMUSG00000016619	'Nup50	2741	2938	2446	2352
ENSMUSG00000016624	'Phf21b	14	6	6	7
ENSMUSG00000016626	'Nlrp14	0	0	0	0
ENSMUSG00000016637	'Ift27	792	798	565	794
ENSMUSG00000016664	'Pacsin2	4030	4258	3536	4078
ENSMUSG00000016756	'Cmah	0	2	0	2
ENSMUSG00000016757	'Ttll12	3525	4214	2146	3193
ENSMUSG00000016758	'Bik	22	16	0	5
ENSMUSG00000016763	'Scube1	0	0	0	0
ENSMUSG00000016831	'Tox4	1012	1135	1000	1082
ENSMUSG00000016833	'Mrps18c	380	338	355	375
ENSMUSG00000016918	'Sulf1	1	1	31	15
ENSMUSG00000016921	'Srsf6	5803	6915	7329	8289
ENSMUSG00000016933	'Plcg1	802	974	937	1401
ENSMUSG00000016940	'Kctd2	398	313	415	333
ENSMUSG00000016942	'Tmprss6	3	0	3	5
ENSMUSG00000016946	'Kctd5	2258	2350	1908	2250
ENSMUSG00000016982	'Pom121l2	0	0	0	0
ENSMUSG00000016984	'Etaa1	261	289	227	242
ENSMUSG00000016995	'Matn4	3	0	1	3
ENSMUSG00000016998	'Svs4	0	0	0	0
ENSMUSG00000017000	'Svs6	0	0	0	0
ENSMUSG00000017002	'Slpi	3	5	10	7
ENSMUSG00000017003	'Svs3a	0	0	0	0
ENSMUSG00000017004	'Svs5	0	0	0	0
ENSMUSG00000017007	'Rbpjl	0	0	0	0
ENSMUSG00000017009	'Sdc4	10160	8757	14549	14875
ENSMUSG00000017049	'Ccdc70	0	0	0	0
ENSMUSG00000017057	'Il13ra1	123	111	632	557
ENSMUSG00000017064	'Prl5a1	0	0	0	0
ENSMUSG00000017119	'Nbr1	341	510	376	356
ENSMUSG00000017132	'Cyth1	436	422	497	553
ENSMUSG00000017144	'Rnd3	401	698	458	463
ENSMUSG00000017146	'Brca1	143	167	128	106
ENSMUSG00000017165	'Gast	0	1	0	0
ENSMUSG00000017167	'Cntnap1	12	19	8	6
ENSMUSG00000017176	'Nt5c3b	1437	1324	1128	1281
ENSMUSG00000017188	'Coa3	831	611	1087	969
ENSMUSG00000017195	'Zpbp2	0	0	1	2
ENSMUSG00000017204	'Gsdma	0	2	0	0
ENSMUSG00000017210	'Med24	1252	1472	947	1224
ENSMUSG00000017211	'Gsdma2	0	0	0	0
ENSMUSG00000017221	'Psmd3	8045	9406	6073	8335
ENSMUSG00000017264	'Exosc10	928	1290	1052	1256
ENSMUSG00000017286	'Glod4	779	698	633	712
ENSMUSG00000017288	'Vps53	561	677	421	414
ENSMUSG00000017291	'Taok1	685	733	468	577
ENSMUSG00000017299	'Dnttip1	1462	1612	1466	1824
ENSMUSG00000017300	'Tnnc2	6	5	0	1
ENSMUSG00000017307	'Acot8	211	227	181	237
ENSMUSG00000017309	'Cd300lg	0	0	0	0
ENSMUSG00000017310	'Spint4	0	0	0	0
ENSMUSG00000017311	'Pyy	0	0	0	0
ENSMUSG00000017314	'Mpp2	387	329	152	160
ENSMUSG00000017316	'Ppy	0	0	0	0
ENSMUSG00000017344	'Vtn	0	0	0	0
ENSMUSG00000017376	'Nlk	390	396	261	210
ENSMUSG00000017386	'Traf4	2146	1587	1938	1676
ENSMUSG00000017390	'Aldoc	12	21	4	13
ENSMUSG00000017400	'Stac2	62	75	164	180
ENSMUSG00000017404	'Rpl19	7069	7789	6033	8742
ENSMUSG00000017405	'Nek8	229	292	273	375
ENSMUSG00000017412	'Cacnb4	5	1	3	2
ENSMUSG00000017417	'Plxdc1	8	8	19	17
ENSMUSG00000017418	'Arl5b	208	242	274	182
ENSMUSG00000017421	'Zfp207	3148	3419	2800	2312
ENSMUSG00000017428	'Psmd11	3384	2953	3048	2783
ENSMUSG00000017446	'C1qtnf1	155	99	643	635
ENSMUSG00000017453	'Pipox	0	0	0	0
ENSMUSG00000017466	'Timp2	20223	21381	23823	24694
ENSMUSG00000017478	'Zc3h18	874	1078	924	823
ENSMUSG00000017485	'Top2b	262	534	340	582
ENSMUSG00000017491	'Rarb	1	1	1	0
ENSMUSG00000017493	'Igfbp4	53	57	367	396
ENSMUSG00000017499	'Cdc6	510	633	324	525
ENSMUSG00000017548	'Suz12	1118	1521	1140	1228
ENSMUSG00000017550	'Atad5	60	105	67	67
ENSMUSG00000017561	'Crlf3	744	649	506	411
ENSMUSG00000017588	'Krt27	0	0	0	0
ENSMUSG00000017607	'Tns4	0	1	1	4
ENSMUSG00000017615	'Tnfaip1	5912	5726	4939	5543
ENSMUSG00000017631	'Abr	1799	1766	1190	1233
ENSMUSG00000017639	'Rab11fip4	7	15	16	6
ENSMUSG00000017652	'Cd40	21	28	6	17
ENSMUSG00000017664	'Slc35c2	722	790	603	638
ENSMUSG00000017667	'Zfp334	231	322	153	186
ENSMUSG00000017670	'Elmo2	1609	1450	1250	1196
ENSMUSG00000017677	'Wsb1	1511	1605	1880	1360
ENSMUSG00000017679	'Ttpal	897	899	1084	922
ENSMUSG00000017686	'Rhot1	1178	1495	1170	1305
ENSMUSG00000017688	'Hnf4g	0	0	0	0
ENSMUSG00000017692	'Rhbdl3	43	24	44	38
ENSMUSG00000017697	'Ada	404	456	389	600
ENSMUSG00000017707	'Serinc3	2692	2846	3026	2254
ENSMUSG00000017713	'Tha1	20	17	32	35
ENSMUSG00000017715	'Pgs1	2214	2478	1977	2469
ENSMUSG00000017716	'Birc5	4017	3578	3093	3418
ENSMUSG00000017718	'Afmid	65	45	49	60
ENSMUSG00000017720	'Trp53tg5	0	0	0	0
ENSMUSG00000017721	'Pigt	2022	2086	1233	1602
ENSMUSG00000017723	'Wfdc2	6	6	0	0
ENSMUSG00000017724	'Etv4	2032	2132	235	375
ENSMUSG00000017733	'Eppin	0	0	0	0
ENSMUSG00000017734	'Dbndd2	41	46	24	18
ENSMUSG00000017737	'Mmp9	13	45	25	21
ENSMUSG00000017740	'Slc12a5	0	3	3	5
ENSMUSG00000017747	'Ghdc	325	325	394	471
ENSMUSG00000017754	'Pltp	803	896	384	500
ENSMUSG00000017756	'Slc12a7	425	542	371	446
ENSMUSG00000017760	'Ctsa	1978	2335	1685	2282
ENSMUSG00000017764	'Zswim1	360	442	271	455
ENSMUSG00000017765	'Slc12a4	2085	3276	1403	2078
ENSMUSG00000017767	'Spata25	0	2	0	1
ENSMUSG00000017774	'Myo1c	7487	10581	7535	12620
ENSMUSG00000017776	'Crk	3667	3935	2900	3113
ENSMUSG00000017778	'Cox7c	2027	1503	1801	1553
ENSMUSG00000017781	'Pitpna	6514	6646	5767	6016
ENSMUSG00000017801	'Mlx	915	863	971	1114
ENSMUSG00000017802	'Retreg3	1503	1700	1474	1784
ENSMUSG00000017817	'Jph2	6	11	22	13
ENSMUSG00000017830	'Dhx58	7	10	26	11
ENSMUSG00000017831	'Rab5a	875	1224	806	818
ENSMUSG00000017832	'Hspb9	0	0	0	0
ENSMUSG00000017837	'Nkiras2	1140	1120	1046	1234
ENSMUSG00000017843	'Ppp2r5c	1559	1334	1543	1143
ENSMUSG00000017858	'Ift52	577	595	1006	825
ENSMUSG00000017861	'Mybl2	1851	2213	1476	2150
ENSMUSG00000017868	'Sgk2	0	0	6	6
ENSMUSG00000017897	'Eya2	0	0	3	5
ENSMUSG00000017922	'Prl3c1	0	0	0	0
ENSMUSG00000017929	'B4galt5	1555	1653	2172	2490
ENSMUSG00000017943	'Gdap1l1	11	17	11	6
ENSMUSG00000017950	'Hnf4a	0	0	0	0
ENSMUSG00000017969	'Ptgis	78	87	1153	1793
ENSMUSG00000017978	'Cadps2	0	0	0	0
ENSMUSG00000017999	'Ddx27	2126	2693	2537	3126
ENSMUSG00000018001	'Cyth3	2068	2114	2049	1781
ENSMUSG00000018008	'Cyth4	7	6	71	159
ENSMUSG00000018012	'Rac3	100	104	80	81
ENSMUSG00000018040	'Rrp7a	4213	5109	3393	5691
ENSMUSG00000018042	'Cyb5r3	10435	9916	9693	10226
ENSMUSG00000018068	'Ints2	172	314	189	240
ENSMUSG00000018076	'Med13l	636	707	619	462
ENSMUSG00000018102	'Hist1h2bc	579	429	290	266
ENSMUSG00000018126	'Baiap2l2	18	8	15	13
ENSMUSG00000018143	'Mafk	2199	1878	1294	1115
ENSMUSG00000018160	'Med1	769	856	635	525
ENSMUSG00000018166	'Erbb3	57	38	18	9
ENSMUSG00000018167	'Stard3	940	969	695	817
ENSMUSG00000018168	'Ikzf3	0	0	0	0
ENSMUSG00000018169	'Mfng	1	1	0	0
ENSMUSG00000018171	'Vmp1	4245	4589	2897	2853
ENSMUSG00000018189	'Uchl5	705	977	641	571
ENSMUSG00000018196	'Glrx2	505	374	420	269
ENSMUSG00000018199	'Trove2	403	465	157	245
ENSMUSG00000018209	'Stk4	802	913	685	570
ENSMUSG00000018211	'Wfdc15b	0	0	0	0
ENSMUSG00000018217	'Pmp22	565	454	823	675
ENSMUSG00000018238	'Gdf9	0	2	0	0
ENSMUSG00000018239	'Zcchc10	384	272	455	359
ENSMUSG00000018259	'Prl8a2	0	0	0	0
ENSMUSG00000018263	'Tbx5	0	0	0	0
ENSMUSG00000018286	'Psmb6	6313	6430	5214	7735
ENSMUSG00000018287	'Spag7	1450	1387	1324	1583
ENSMUSG00000018293	'Pfn1	30404	30951	20156	29757
ENSMUSG00000018322	'Tomm34	866	816	1131	1196
ENSMUSG00000018326	'Ywhab	4693	5325	6351	5965
ENSMUSG00000018334	'Ksr1	346	318	143	109
ENSMUSG00000018339	'Gpx3	0	0	0	0
ENSMUSG00000018340	'Anxa6	3059	5763	1465	2763
ENSMUSG00000018341	'Il12rb2	2	0	0	0
ENSMUSG00000018347	'Zkscan6	214	233	256	225
ENSMUSG00000018362	'Kpna2	993	1406	820	1033
ENSMUSG00000018363	'Smurf2	616	806	1138	1150
ENSMUSG00000018372	'Cep95	60	72	75	85
ENSMUSG00000018377	'Vezf1	662	550	778	509
ENSMUSG00000018378	'Cuedc1	954	843	866	750
ENSMUSG00000018379	'Srsf1	6602	8162	6978	7424
ENSMUSG00000018381	'Abi3	2	4	2	1
ENSMUSG00000018387	'Shroom1	60	78	136	146
ENSMUSG00000018395	'Kif3a	99	240	112	152
ENSMUSG00000018398	'Sept8	2633	2635	2606	2572
ENSMUSG00000018401	'Mtmr4	1163	1048	577	534
ENSMUSG00000018405	'Mrm1	204	266	176	249
ENSMUSG00000018411	'Mapt	3	4	1	1
ENSMUSG00000018412	'Kansl1	583	646	545	469
ENSMUSG00000018415	'Gid4	490	467	511	434
ENSMUSG00000018417	'Myo1b	21	56	119	250
ENSMUSG00000018425	'Dhx40	474	679	591	612
ENSMUSG00000018427	'Ypel2	27	28	10	9
ENSMUSG00000018428	'Akap1	1203	1672	827	1023
ENSMUSG00000018433	'Nol11	1225	1575	1336	1271
ENSMUSG00000018442	'Derl2	1037	1099	1001	1057
ENSMUSG00000018446	'C1qbp	7045	7536	6797	7688
ENSMUSG00000018449	'Rpain	292	252	159	212
ENSMUSG00000018451	'6330403K07Rik	0	0	0	0
ENSMUSG00000018459	'Slc13a3	0	0	0	0
ENSMUSG00000018470	'Kcnab3	74	74	59	92
ENSMUSG00000018474	'Chd3	976	1011	1146	1006
ENSMUSG00000018476	'Kdm6b	1194	775	1694	925
ENSMUSG00000018479	'1700125H20Rik	2	3	2	0
ENSMUSG00000018481	'Appbp2	849	1031	838	934
ENSMUSG00000018486	'Wnt9b	0	0	0	0
ENSMUSG00000018500	'Adora2b	46	52	56	49
ENSMUSG00000018501	'Ncor1	928	1015	783	561
ENSMUSG00000018507	'Trpv2	24	53	2	0
ENSMUSG00000018509	'Cenpv	625	701	367	433
ENSMUSG00000018537	'Pcgf2	1116	801	829	747
ENSMUSG00000018541	'Cwc25	467	559	401	428
ENSMUSG00000018543	'1700001P01Rik	4	4	6	7
ENSMUSG00000018547	'Pip4k2b	1901	1599	1169	1152
ENSMUSG00000018548	'Trim37	958	1333	714	751
ENSMUSG00000018554	'Ybx2	9	6	2	3
ENSMUSG00000018559	'Ctdnep1	3762	3047	3350	3106
ENSMUSG00000018565	'Elp5	2092	2104	1689	2191
ENSMUSG00000018566	'Slc2a4	20	23	1	2
ENSMUSG00000018567	'Gabarap	4737	4248	4083	5338
ENSMUSG00000018569	'Cldn7	2	1	2	1
ENSMUSG00000018570	'2810408A11Rik	56	54	29	39
ENSMUSG00000018572	'Phf23	2972	3543	2470	3255
ENSMUSG00000018574	'Acadvl	1050	1520	760	1270
ENSMUSG00000018581	'Dnah11	0	0	0	1
ENSMUSG00000018583	'G3bp1	3744	4342	3741	3890
ENSMUSG00000018585	'Atox1	1684	898	1257	989
ENSMUSG00000018589	'Glra2	0	0	0	0
ENSMUSG00000018593	'Sparc	30274	31647	21483	22452
ENSMUSG00000018595	'Glra4	0	0	0	0
ENSMUSG00000018599	'Mief2	279	317	179	267
ENSMUSG00000018604	'Tbx3	155	168	79	84
ENSMUSG00000018620	'Mmp20	0	0	0	0
ENSMUSG00000018623	'Mmp7	0	0	0	0
ENSMUSG00000018634	'Crhr1	1	1	0	0
ENSMUSG00000018648	'Dusp14	1292	1625	1287	2064
ENSMUSG00000018651	'Tada2a	348	364	373	377
ENSMUSG00000018654	'Ikzf1	0	0	1	0
ENSMUSG00000018656	'Tcaf3	0	0	0	0
ENSMUSG00000018659	'Pnpo	415	574	287	387
ENSMUSG00000018661	'Cog1	807	1038	618	915
ENSMUSG00000018666	'Cbx1	1795	1857	1875	1818
ENSMUSG00000018669	'Cdk5rap3	804	1075	660	1019
ENSMUSG00000018672	'Copz2	367	340	746	929
ENSMUSG00000018677	'Slc25a39	3781	3144	3039	3164
ENSMUSG00000018678	'Sp2	1111	1098	907	928
ENSMUSG00000018697	'Aatf	1220	1529	942	998
ENSMUSG00000018698	'Lhx1	452	526	0	0
ENSMUSG00000018707	'Dync1h1	554	624	250	211
ENSMUSG00000018727	'Cpsf4l	0	0	0	0
ENSMUSG00000018733	'Pex12	164	183	201	228
ENSMUSG00000018736	'Ndel1	1556	1418	1619	1490
ENSMUSG00000018740	'Slc25a35	4	14	8	6
ENSMUSG00000018750	'Zbtb4	331	275	373	307
ENSMUSG00000018752	'Tnfsfm13	4	6	10	11
ENSMUSG00000018761	'Mpdu1	1298	1333	994	1224
ENSMUSG00000018765	'Fxr2	2964	3506	2414	3027
ENSMUSG00000018770	'Atp5g3	11995	10300	9828	12631
ENSMUSG00000018774	'Cd68	59	55	32	59
ENSMUSG00000018776	'Slc35g3	0	0	1	1
ENSMUSG00000018796	'Acsl1	142	162	211	184
ENSMUSG00000018800	'Abca5	18	42	133	174
ENSMUSG00000018809	'Smyd4	250	218	256	180
[truncated: 51,466 more rows]

## Sheet: NormalizedGeneCounts
	'Symbol	305_1	305_2	305_3	305_4
ENSMUSG00000000001	'Gnai3	1548.73	2302.68	1704.53	1793.08
ENSMUSG00000000003	'Pbsn	0	0	0	0
ENSMUSG00000000028	'Cdc45	1232.48	1465.76	1378.48	1622.94
ENSMUSG00000000031	'H19	0	0	39.8155	17.3195
ENSMUSG00000000037	'Scml2	0	0	6.45656	3.05639
ENSMUSG00000000049	'Apoh	2.95559	5.47605	9.68484	6.11278
ENSMUSG00000000056	'Narf	208.862	130.512	260.415	153.838
ENSMUSG00000000058	'Cav2	1037.41	892.596	1491.47	1185.88
ENSMUSG00000000078	'Klf6	2305.36	2997.22	3631.82	3264.22
ENSMUSG00000000085	'Scmh1	834.461	577.723	930.821	731.496
ENSMUSG00000000088	'Cox5a	4896.42	4209.26	3644.73	4450.1
ENSMUSG00000000093	'Tbx2	8.86676	5.47605	9.68484	8.15037
ENSMUSG00000000094	'Tbx4	0	0	0	0
ENSMUSG00000000103	'Zfy2	0	0	0	0
ENSMUSG00000000120	'Ngfr	0.985196	0	1.07609	1.0188
ENSMUSG00000000125	'Wnt3	0	0.912675	1.07609	0
ENSMUSG00000000126	'Wnt9a	111.327	101.307	177.555	159.951
ENSMUSG00000000127	'Fer	213.788	286.58	271.176	309.714
ENSMUSG00000000131	'Xpo6	2286.64	2101.89	1745.42	1639.24
ENSMUSG00000000134	'Tfe3	2285.65	2415.85	2612.75	3503.64
ENSMUSG00000000142	'Axin2	5.91118	4.56337	11.837	12.2256
ENSMUSG00000000148	'Brat1	179.306	211.741	193.697	223.116
ENSMUSG00000000149	'Gna12	1672.86	1189.22	1599.07	1143.09
ENSMUSG00000000154	'Slc22a18	0	0	13.9892	9.16917
ENSMUSG00000000157	'Itgb2l	0	0	0	0
ENSMUSG00000000159	'Igsf5	3.94078	0.912675	0	0
ENSMUSG00000000167	'Pih1d2	30.5411	36.507	41.9676	26.4887
ENSMUSG00000000168	'Dlat	1509.32	1550.63	1338.66	1290.81
ENSMUSG00000000171	'Sdhd	3117.16	2415.85	2603.07	3009.52
ENSMUSG00000000182	'Fgf23	0	0	0	0
ENSMUSG00000000183	'Fgf6	0	0	0	0
ENSMUSG00000000184	'Ccnd2	1659.07	2672.31	756.494	972.95
ENSMUSG00000000194	'Gpr107	1355.63	1529.64	1458.11	1609.7
ENSMUSG00000000197	'Nalcn	0.985196	0	0	2.03759
ENSMUSG00000000202	'Btbd17	1.97039	2.73802	1.07609	0
ENSMUSG00000000204	'Slfn4	0	0	0	0
ENSMUSG00000000214	'Th	0	0	0	0
ENSMUSG00000000215	'Ins2	0	0	0	0
ENSMUSG00000000216	'Scnn1g	0	0.912675	1.07609	2.03759
ENSMUSG00000000223	'Drp2	12.8075	5.47605	7.53265	2.03759
ENSMUSG00000000244	'Tspan32	0.985196	5.47605	1.07609	0
ENSMUSG00000000247	'Lhx2	1272.87	925.452	79.6309	49.921
ENSMUSG00000000248	'Clec2g	0	0	1.07609	0
ENSMUSG00000000253	'Gmpr	467.968	459.075	358.339	442.158
ENSMUSG00000000263	'Glra1	0	0	0	0
ENSMUSG00000000266	'Mid2	147.779	171.583	195.849	184.402
ENSMUSG00000000275	'Trim25	40.393	23.7295	269.023	144.669
ENSMUSG00000000276	'Dgke	152.705	190.749	225.98	193.571
ENSMUSG00000000278	'Scpep1	3129.97	2553.66	4321.59	3849.01
ENSMUSG00000000282	'Mnt	626.585	742.005	553.112	746.778
ENSMUSG00000000290	'Itgb2	6.89637	10.0394	2.15219	2.03759
ENSMUSG00000000295	'Hddc2	716.237	587.762	817.831	856.808
ENSMUSG00000000296	'Tpd52l1	58.1266	70.276	79.6309	55.015
ENSMUSG00000000301	'Pemt	274.87	215.391	234.588	211.91
ENSMUSG00000000303	'Cdh1	5.91118	10.0394	1.07609	1.0188
ENSMUSG00000000305	'Cdh4	0	0	0	0
ENSMUSG00000000308	'Ckmt1	4.92598	0.912675	4.30437	0
ENSMUSG00000000317	'Bcl6b	266.988	261.938	726.363	792.623
ENSMUSG00000000318	'Clec10a	0.985196	0	1.07609	0
ENSMUSG00000000320	'Alox12	9.85196	9.12675	9.68484	13.2444
ENSMUSG00000000325	'Arvcf	413.782	389.712	388.47	428.913
ENSMUSG00000000326	'Comt	2503.38	2181.29	2920.52	2696.75
ENSMUSG00000000339	'Rtca	2233.44	2032.53	1846.58	1962.2
ENSMUSG00000000340	'Dbt	91.6232	75.752	73.1744	60.109
ENSMUSG00000000346	'Dazap2	8197.81	6275.55	7791.99	7794.81
ENSMUSG00000000355	'Mcts1	373.389	307.571	313.143	298.507
ENSMUSG00000000359	'Rem1	1.97039	0	0	0
ENSMUSG00000000365	'Rnf17	0	0	0	0
ENSMUSG00000000374	'Trappc10	1797.98	1509.56	1854.11	1352.96
ENSMUSG00000000378	'Ccm2	1359.57	1133.54	1361.26	1061.59
ENSMUSG00000000381	'Wap	0	0	0	0
ENSMUSG00000000384	'Tbrg4	3308.29	3426.18	2711.76	3075.75
ENSMUSG00000000385	'Tmprss2	0.985196	0	0	0
ENSMUSG00000000386	'Mx1	0	0	1.07609	0
ENSMUSG00000000392	'Fap	0	0	0	0
ENSMUSG00000000394	'Gcg	0	0	0	0
ENSMUSG00000000399	'Ndufa9	2470.87	2512.59	2320.06	2777.24
ENSMUSG00000000402	'Egfl6	0	0	0	0
ENSMUSG00000000409	'Lck	31.5263	33.769	20.4458	24.4511
ENSMUSG00000000411	'Tssk3	0	0	0	0
ENSMUSG00000000416	'Cttnbp2	0	0	0	0
ENSMUSG00000000420	'Galnt1	1132.98	1246.71	1126.67	897.559
ENSMUSG00000000435	'Myf5	0	0	1.07609	0
ENSMUSG00000000439	'Mkrn2	645.303	598.715	767.255	653.048
ENSMUSG00000000440	'Pparg	108.372	102.22	788.777	569.507
ENSMUSG00000000441	'Raf1	3317.15	3232.69	3194.92	3201.06
ENSMUSG00000000486	'Sept1	28.5707	25.5549	3.22828	5.09398
ENSMUSG00000000489	'Pdgfb	3501.39	3908.99	262.567	240.436
ENSMUSG00000000530	'Acvrl1	21.6743	20.9915	15.0653	7.13157
ENSMUSG00000000531	'Grasp	650.229	717.362	688.7	850.695
ENSMUSG00000000532	'Acvr1b	283.736	164.281	174.327	110.03
ENSMUSG00000000538	'Tom1l2	1386.17	1474.88	1250.42	1415.11
ENSMUSG00000000544	'Gpa33	0	1.82535	1.07609	1.0188
ENSMUSG00000000552	'Zfp385a	1599.96	1153.62	2591.23	2511.33
ENSMUSG00000000555	'Itga5	6380.13	10969.4	10295	15292.1
ENSMUSG00000000560	'Gabra2	0	0	0	0
ENSMUSG00000000561	'Wdr77	1795.03	1728.61	2011.22	2171.05
ENSMUSG00000000562	'Adora3	0	0	0	0
ENSMUSG00000000563	'Atp5f1	4447.17	3871.57	4502.38	4295.24
ENSMUSG00000000567	'Sox9	183.246	124.124	679.015	616.372
ENSMUSG00000000568	'Hnrnpd	3710.25	4042.24	3589.85	3234.68
ENSMUSG00000000579	'Dynlt1c	7.88157	10.9521	26.9023	15.2819
ENSMUSG00000000581	'C1d	1118.2	618.793	1178.32	723.345
ENSMUSG00000000594	'Gm2a	1026.57	811.368	3786.77	4037.49
ENSMUSG00000000600	'Krit1	232.506	290.231	365.872	317.864
ENSMUSG00000000605	'Clcn4	461.072	600.54	314.219	376.955
ENSMUSG00000000606	'Vmn2r88	0	0	0	0
ENSMUSG00000000617	'Grm6	0	0	0	0
ENSMUSG00000000627	'Sema4f	100.49	129.6	115.142	163.007
ENSMUSG00000000628	'Hk2	411.812	616.968	371.252	461.515
ENSMUSG00000000631	'Myo18a	2133.93	1903.84	1137.43	1327.49
ENSMUSG00000000632	'Sez6	0.985196	0	0	0
ENSMUSG00000000673	'Haao	0	0	1.07609	1.0188
ENSMUSG00000000682	'Cd52	0	0	0	0
ENSMUSG00000000686	'Abhd15	4.92598	20.0788	22.598	35.6579
ENSMUSG00000000690	'Hoxb6	329.055	321.261	314.219	410.575
ENSMUSG00000000693	'Loxl3	301.47	462.726	190.469	236.361
ENSMUSG00000000701	'Tcl1b5	0	0	0	0
ENSMUSG00000000706	'Btn1a1	33.4967	31.9436	35.5111	63.1654
ENSMUSG00000000708	'Kat2b	332.996	279.278	227.056	154.857
ENSMUSG00000000711	'Rab5b	1495.53	1197.43	1387.08	1270.44
ENSMUSG00000000724	'Cryba1	0	0	0	0
ENSMUSG00000000730	'Dnmt3l	0	0	36.5872	16.3007
ENSMUSG00000000731	'Aire	0	0	0	0
ENSMUSG00000000732	'Icosl	0.985196	2.73802	13.9892	14.2631
ENSMUSG00000000738	'Spg7	1097.51	1189.22	1207.38	1407.98
ENSMUSG00000000739	'Sult5a1	0.985196	0.912675	0	0
ENSMUSG00000000740	'Rpl13	10780	9746.45	12250.2	15803.6
ENSMUSG00000000743	'Chmp1a	3251.15	3211.7	3123.9	4174.01
ENSMUSG00000000751	'Rpa1	3979.21	4452.03	3148.65	4207.63
ENSMUSG00000000753	'Serpinf1	2389.1	2823.82	2981.86	3764.45
ENSMUSG00000000759	'Tubgcp3	1322.13	1293.26	1248.27	956.65
ENSMUSG00000000766	'Oprm1	0	0	0	0
ENSMUSG00000000776	'Polr3d	935.936	945.531	968.484	1117.62
ENSMUSG00000000782	'Tcf7	1786.16	1128.98	710.222	614.334
ENSMUSG00000000787	'Ddx3x	3502.37	5927.82	3219.67	4388.97
ENSMUSG00000000791	'Il12rb1	8.86676	8.21407	21.5219	23.4323
ENSMUSG00000000792	'Slc5a5	2.95559	1.82535	1.07609	3.05639
ENSMUSG00000000794	'Kcnn3	1.97039	2.73802	1.07609	1.0188
ENSMUSG00000000804	'Usp32	455.16	469.115	315.295	244.511
ENSMUSG00000000805	'Car4	0	0	0	0
ENSMUSG00000000811	'Txnrd3	483.731	649.824	500.383	729.458
ENSMUSG00000000817	'Fasl	0	0	0	0
ENSMUSG00000000823	'Zfp512b	629.54	481.892	577.862	595.996
ENSMUSG00000000826	'Dnajc5	2531.95	2059.91	3308.99	2642.76
ENSMUSG00000000827	'Tpd52l2	2251.17	2180.38	2269.48	2887.27
ENSMUSG00000000838	'Fmr1	686.682	815.018	1232.13	1345.83
ENSMUSG00000000861	'Bcl11a	0	0	0	0
ENSMUSG00000000869	'Il4	0	0	0	0
ENSMUSG00000000876	'Pxmp4	300.485	198.963	362.644	293.413
ENSMUSG00000000881	'Dlg3	314.277	253.724	176.479	120.218
ENSMUSG00000000884	'Gnb1l	266.003	259.2	207.686	283.225
ENSMUSG00000000889	'Dbh	0	0	0	0
ENSMUSG00000000901	'Mmp11	751.704	722.838	653.189	551.169
ENSMUSG00000000902	'Smarcb1	2848.2	3080.28	2254.42	3058.43
ENSMUSG00000000903	'Vpreb3	0	0	0	0
ENSMUSG00000000915	'Hip1r	1183.22	1637.34	866.255	1448.73
ENSMUSG00000000916	'Nsun5	727.075	827.796	698.385	988.232
ENSMUSG00000000934	'Top1mt	255.166	296.619	454.111	555.244
ENSMUSG00000000938	'Hoxa10	55.171	60.2365	29.0545	35.6579
ENSMUSG00000000942	'Hoxa4	1.97039	3.6507	24.7501	27.5075
ENSMUSG00000000948	'Gm38393	4.92598	2.73802	2.15219	0
ENSMUSG00000000957	'Mmp14	2919.14	3915.37	1537.74	1678.98
ENSMUSG00000000958	'Slc7a7	5.91118	8.21407	6.45656	7.13157
ENSMUSG00000000959	'Oxa1l	750.719	616.055	562.797	478.834
ENSMUSG00000000976	'Heatr6	233.491	291.143	336.817	320.921
ENSMUSG00000000982	'Ccl3	0	0	0	0
ENSMUSG00000000983	'Wfdc18	0	0	0	0
ENSMUSG00000001014	'Icam4	1.97039	0	0	0
ENSMUSG00000001016	'Ilf2	2753.62	2637.63	2095.15	2302.48
ENSMUSG00000001017	'Chtop	3100.41	3125	3331.59	3461.87
ENSMUSG00000001018	'Snapin	659.096	312.135	670.406	323.977
ENSMUSG00000001020	'S100a4	1721.14	1009.42	1077.17	1245.99
ENSMUSG00000001021	'S100a3	75.8601	65.7126	38.7394	45.8458
ENSMUSG00000001023	'S100a5	18.7187	7.3014	13.9892	6.11278
ENSMUSG00000001025	'S100a6	61259.5	41506.6	40516	40735.5
ENSMUSG00000001027	'Scn4a	0.985196	0	0	0
ENSMUSG00000001029	'Icam2	0	0	0	0
ENSMUSG00000001034	'Mapk7	757.616	762.083	502.536	718.251
ENSMUSG00000001036	'Epn2	1187.16	1257.67	1184.78	1062.6
ENSMUSG00000001039	'B9d1	543.828	389.712	376.633	448.27
ENSMUSG00000001052	'Sec24b	582.251	784.9	542.351	502.267
ENSMUSG00000001053	'N4bp3	379.3	459.988	815.679	1010.65
ENSMUSG00000001054	'Rmnd5b	769.438	740.179	752.189	906.729
ENSMUSG00000001056	'Nhp2	6045.16	5366.53	5892.69	6887.06
ENSMUSG00000001062	'Vps9d1	393.093	259.2	368.024	306.658
ENSMUSG00000001065	'Zfp276	211.817	223.605	178.632	242.473
ENSMUSG00000001076	'C1ql4	6.89637	8.21407	0	0
ENSMUSG00000001082	'Mfsd10	7.88157	1.82535	1284.86	1848.1
ENSMUSG00000001089	'Luzp1	1259.08	1643.73	1415.06	1524.12
ENSMUSG00000001095	'Slc13a2	0	0	0	1.0188
ENSMUSG00000001098	'Kctd10	10322.9	9406.94	8217.05	8372.47
ENSMUSG00000001100	'Poldip2	2675.79	2860.32	2787.08	3664.61
ENSMUSG00000001103	'Sebox	0	0	0	0
ENSMUSG00000001105	'Ift20	689.637	464.551	601.536	607.203
ENSMUSG00000001119	'Col6a1	910.321	1748.68	10390.8	17242.1
ENSMUSG00000001120	'Pcbp3	864.017	994.815	759.722	952.574
ENSMUSG00000001123	'Lgals9	32.5115	22.8169	829.668	577.657
ENSMUSG00000001127	'Araf	1136.92	1173.7	1270.87	1458.92
ENSMUSG00000001128	'Cfp	15.7631	17.3408	7.53265	6.11278
ENSMUSG00000001131	'Timp1	6313.14	7127.08	7083.92	9846.66
ENSMUSG00000001134	'Uxt	312.307	252.811	342.198	339.259
ENSMUSG00000001138	'Cnnm3	341.863	401.577	349.73	408.537
ENSMUSG00000001143	'Lman2l	350.73	370.546	330.361	410.575
ENSMUSG00000001150	'Mcm3ap	295.559	406.14	251.806	298.507
ENSMUSG00000001151	'Pcnt	271.914	356.856	193.697	212.928
ENSMUSG00000001155	'Ftcd	0	0	1.07609	0
ENSMUSG00000001156	'Mxd1	134.972	79.4027	112.99	58.0714
ENSMUSG00000001157	'Gmcl1	268.958	184.36	409.992	257.755
ENSMUSG00000001158	'Snrnp27	987.166	699.109	1202	1045.28
ENSMUSG00000001166	'Oas1c	7.88157	3.6507	63.4895	22.4135
ENSMUSG00000001168	'Oas1h	0	0	0	0
ENSMUSG00000001173	'Ocrl	276.84	270.152	399.231	317.864
ENSMUSG00000001175	'Calm1	10045.1	10180	8576.46	8243.08
ENSMUSG00000001211	'Agpat3	3646.21	2672.31	1722.83	1443.63
ENSMUSG00000001225	'Slc26a3	0	0	0	0
ENSMUSG00000001227	'Sema6b	7.88157	8.21407	20.4458	25.4699
ENSMUSG00000001228	'Uhrf1	1412.77	2290.81	901.766	1711.58
ENSMUSG00000001229	'Dpp9	1865.96	1742.3	1338.66	1294.89
ENSMUSG00000001240	'Ramp2	114.283	104.045	49.5003	45.8458
ENSMUSG00000001247	'Lsr	12.8075	16.4281	8.60875	14.2631
ENSMUSG00000001248	'Gramd1a	612.792	612.405	385.241	372.879
ENSMUSG00000001249	'Hpn	0	0.912675	0	0
ENSMUSG00000001260	'Gabrg1	0	0	0	0
ENSMUSG00000001270	'Ckb	1099.48	1150.88	216.295	307.676
ENSMUSG00000001280	'Sp1	821.653	1134.45	922.212	1159.39
ENSMUSG00000001281	'Itgb7	21.6743	17.3408	672.558	978.044
ENSMUSG00000001285	'Myg1	2100.44	2348.31	1788.47	2444.09
ENSMUSG00000001288	'Rarg	3178.24	2736.2	4506.68	4104.73
ENSMUSG00000001289	'Pfdn5	3218.63	2746.24	3079.78	3792.98
ENSMUSG00000001300	'Efnb2	1795.03	1946.74	1162.18	954.612
ENSMUSG00000001305	'Rrp15	1106.37	1069.65	1223.52	1279.61
ENSMUSG00000001313	'Rnd2	276.84	219.042	225.98	254.699
ENSMUSG00000001323	'Srr	215.758	112.259	185.088	107.992
ENSMUSG00000001333	'Sync	260.092	205.352	13.9892	13.2444
ENSMUSG00000001334	'Fndc5	0.985196	0.912675	0	0
ENSMUSG00000001348	'Acp5	0	1.82535	0	0
ENSMUSG00000001349	'Cnn1	7.88157	16.4281	8.60875	10.188
ENSMUSG00000001366	'Fbxo9	540.873	490.106	447.655	431.97
ENSMUSG00000001376	'Vps50	315.263	384.236	419.676	402.424
ENSMUSG00000001380	'Hars	3294.5	3400.63	2883.93	3527.07
ENSMUSG00000001383	'Zmat2	1565.48	1254.02	1433.36	1456.88
ENSMUSG00000001403	'Ube2c	3935.86	2858.5	4494.84	4049.71
ENSMUSG00000001415	'Smg5	6161.42	6192.5	5381.54	5828.53
ENSMUSG00000001416	'Cct3	9050.01	11470.5	7100.06	9612.34
ENSMUSG00000001418	'Glmp	2183.19	2170.34	1522.67	1885.79
ENSMUSG00000001419	'Mef2d	4540.77	4389.97	2982.93	3301.92
ENSMUSG00000001420	'Tmem79	53.2006	54.7605	48.4242	69.2781
ENSMUSG00000001424	'Snd1	1068.94	1735.91	775.863	1431.41
ENSMUSG00000001435	'Col18a1	3530.94	7485.76	1192.31	1631.09
ENSMUSG00000001436	'Slc19a1	2079.75	3317.57	1784.16	2846.52
ENSMUSG00000001440	'Kpnb1	6125.95	9515.55	5919.59	6728.13
ENSMUSG00000001441	'Npepps	881.75	1275.01	598.308	717.232
ENSMUSG00000001444	'Tbx21	0	0.912675	0	0
ENSMUSG00000001445	'Mrpl10	2244.28	1857.29	2467.48	2590.8
ENSMUSG00000001467	'Cyp51	1804.88	2108.28	1353.73	1466.05
ENSMUSG00000001472	'Tcf25	6843.17	6682.6	6796.61	7793.79
ENSMUSG00000001473	'Tubb6	11183	14049.7	8422.58	11955.6
ENSMUSG00000001482	'Def8	2031.47	1551.55	1497.92	1276.55
ENSMUSG00000001493	'Meox1	0	0.912675	2.15219	2.03759
ENSMUSG00000001494	'Sost	1.97039	0	0	0
ENSMUSG00000001496	'Nkx2-1	0	0	0	0
ENSMUSG00000001497	'Pax9	52.2154	50.1971	225.98	221.079
ENSMUSG00000001504	'Irx2	0.985196	6.38872	102.229	83.5413
ENSMUSG00000001506	'Col1a1	9569.21	20000.4	51195.1	50228.7
ENSMUSG00000001507	'Itga3	2546.73	3888.91	267.947	598.033
ENSMUSG00000001508	'Sgca	3.94078	0	10.7609	4.07518
ENSMUSG00000001510	'Dlx3	2.95559	6.38872	3.22828	2.03759
ENSMUSG00000001517	'Foxm1	3641.28	2900.48	3681.32	2965.72
ENSMUSG00000001518	'Itfg2	502.45	641.61	633.819	801.793
ENSMUSG00000001520	'Nrip2	0	0	17.2175	20.3759
ENSMUSG00000001521	'Tulp3	1476.81	1296	1202	1128.83
ENSMUSG00000001524	'Gtf2h4	780.275	884.382	575.71	806.887
ENSMUSG00000001525	'Tubb5	31882.9	48158.2	22127.7	39157.4
ENSMUSG00000001542	'Ell2	441.368	491.019	873.788	666.293
ENSMUSG00000001552	'Jup	2253.14	3318.49	964.18	1832.81
ENSMUSG00000001555	'Fkbp10	6256.98	8208.6	3850.26	5099.07
ENSMUSG00000001558	'Klhl10	0.985196	3.6507	0	2.03759
ENSMUSG00000001566	'Mnx1	0	0.912675	0	0
ENSMUSG00000001569	'Nom1	728.06	742.005	950.191	843.563
ENSMUSG00000001576	'Ergic1	4581.16	3810.42	3568.33	3248.94
ENSMUSG00000001583	'Tnk1	0	0	0	0
ENSMUSG00000001588	'Acap1	1.97039	4.56337	0	1.0188
ENSMUSG00000001604	'Tcea3	17.7335	14.6028	53.8047	43.8082
ENSMUSG00000001622	'Csn3	0.985196	0	5.38047	2.03759
ENSMUSG00000001627	'Ifrd1	4111.22	4008.47	6004.6	6260.5
ENSMUSG00000001630	'Stk38l	192.113	213.566	297.002	315.827
ENSMUSG00000001632	'Brpf1	765.497	677.205	821.059	591.921
ENSMUSG00000001642	'Akr1b3	1606.85	1455.72	1108.38	1367.22
ENSMUSG00000001655	'Hoxc13	6.89637	4.56337	76.4026	46.8646
ENSMUSG00000001656	'Hoxc11	2.95559	7.3014	1.07609	4.07518
ENSMUSG00000001657	'Hoxc8	14.7779	16.4281	1.07609	0
ENSMUSG00000001661	'Hoxc6	37.4374	21.9042	8.60875	5.09398
ENSMUSG00000001663	'Gstt1	0.985196	0	4.30437	6.11278
ENSMUSG00000001665	'Gstt3	30.5411	16.4281	102.229	94.748
ENSMUSG00000001666	'Ddt	169.454	107.696	109.762	166.064
ENSMUSG00000001670	'Tat	0	0	0	0
ENSMUSG00000001672	'Marveld3	0	0	0	1.0188
ENSMUSG00000001674	'Ddx18	451.22	683.593	556.34	689.725
ENSMUSG00000001687	'Ubl3	1030.51	696.371	1019.06	642.86
ENSMUSG00000001700	'Gramd3	132.016	95.8308	134.512	97.8044
ENSMUSG00000001707	'Eef1e1	1771.38	1472.14	2051.03	2412.51
ENSMUSG00000001729	'Akt1	10352.4	8899.49	7234.58	7933.37
ENSMUSG00000001739	'Cldn15	14.7779	7.3014	78.5548	104.936
ENSMUSG00000001741	'Il16	0	0	0	1.0188
ENSMUSG00000001750	'Tcirg1	496.539	791.289	331.437	476.797
ENSMUSG00000001751	'Naglu	229.551	317.611	177.555	313.789
ENSMUSG00000001755	'Coasy	557.621	596.889	476.709	610.259
ENSMUSG00000001761	'Smo	3027.51	2261.61	3126.05	2271.92
ENSMUSG00000001763	'Tspan33	56.1562	50.1971	24.7501	28.5263
ENSMUSG00000001767	'Crnkl1	123.149	346.816	194.773	345.372
ENSMUSG00000001768	'Rin2	147.779	182.535	457.34	428.913
ENSMUSG00000001773	'Folh1	0	0	0	0
ENSMUSG00000001774	'Chordc1	621.659	779.424	655.341	671.387
ENSMUSG00000001783	'Rtcb	4833.37	5523.51	3981.55	5584.02
ENSMUSG00000001785	'Pwp1	1790.1	2295.38	1850.88	2099.74
ENSMUSG00000001786	'Fbxo7	409.841	395.188	416.448	411.594
ENSMUSG00000001794	'Capns1	7230.35	7048.59	5686.08	7405.63
ENSMUSG00000001802	'Lrp3	23.6447	25.5549	1.07609	0
ENSMUSG00000001804	'Dsg4	0	0	0	0
ENSMUSG00000001815	'Evx2	0	0	0	0
ENSMUSG00000001819	'Hoxd13	0	0.912675	0	0
ENSMUSG00000001823	'Hoxd12	0	0	0	0
ENSMUSG00000001827	'Folr1	17.7335	29.2056	2.15219	6.11278
ENSMUSG00000001829	'Clpb	427.575	515.661	326.056	432.988
ENSMUSG00000001833	'Sept7	1499.47	2133.83	1779.86	1690.18
ENSMUSG00000001844	'Zdhhc4	695.548	504.709	641.352	473.74
ENSMUSG00000001847	'Rac1	8048.07	6838.67	9094.07	7978.19
ENSMUSG00000001855	'Nup214	532.006	594.151	570.33	526.718
ENSMUSG00000001864	'Aif1l	3243.26	3550.3	1379.55	1804.29
ENSMUSG00000001865	'Cpa3	0	0	0	0
ENSMUSG00000001870	'Ltbp1	980.27	1551.55	2370.63	2467.52
ENSMUSG00000001891	'Ugp2	636.437	832.359	796.309	750.853
ENSMUSG00000001901	'Kcnh6	0	0	0	0
ENSMUSG00000001909	'Trmt1	1598.97	1865.51	1412.91	1862.36
ENSMUSG00000001910	'Nacc1	6510.17	5897.7	3944.96	4336
ENSMUSG00000001911	'Nfix	5966.35	4647.34	4120.36	2700.83
ENSMUSG00000001918	'Slc1a5	1015.74	2020.66	449.807	887.371
ENSMUSG00000001924	'Uba1	2998.94	6254.56	1891.77	4990.06
ENSMUSG00000001930	'Vwf	0.985196	3.6507	0	3.05639
ENSMUSG00000001942	'Siae	65.0229	60.2365	85.0114	79.4661
ENSMUSG00000001943	'Vsig2	0.985196	3.6507	1.07609	1.0188
ENSMUSG00000001946	'Esam	3.94078	6.38872	2.15219	3.05639
ENSMUSG00000001948	'Spa17	18.7187	14.6028	27.9784	20.3759
ENSMUSG00000001962	'Fam50a	446.294	544.867	432.59	465.59
ENSMUSG00000001964	'Emd	3073.81	3251.86	2759.1	3534.2
ENSMUSG00000001983	'Taco1	147.779	171.583	162.49	174.214
ENSMUSG00000001985	'Grik3	0	0	0	0
ENSMUSG00000001986	'Gria3	7.88157	7.3014	0	0
ENSMUSG00000001988	'Npas1	0	1.82535	1.07609	0
ENSMUSG00000001995	'Sipa1l2	717.223	747.481	393.85	417.706
ENSMUSG00000001998	'Ap4e1	50.245	58.4112	63.4895	77.4285
ENSMUSG00000001999	'Blvra	608.851	606.929	929.745	1307.12
ENSMUSG00000002006	'Pdzd4	532.991	512.923	562.797	656.105
ENSMUSG00000002007	'Srpk3	0	0.912675	0	0
ENSMUSG00000002010	'Idh3g	1515.23	1411	1075.02	1142.07
ENSMUSG00000002012	'Pnck	2.95559	7.3014	2.15219	4.07518
ENSMUSG00000002014	'Ssr4	2043.3	1887.41	2303.92	2606.08
ENSMUSG00000002015	'Bcap31	2805.84	2779.09	2850.57	3115.48
ENSMUSG00000002017	'Fam98a	753.675	1066.92	653.189	708.063
ENSMUSG00000002020	'Ltbp2	17.7335	11.8648	122.675	152.819
ENSMUSG00000002028	'Kmt2a	173.394	238.208	157.11	103.917
ENSMUSG00000002031	'Ift46	1790.1	1681.15	1174.02	1252.1
ENSMUSG00000002032	'Tmem25	14.7779	14.6028	7.53265	10.188
ENSMUSG00000002033	'Cd3g	0	0	0	0
ENSMUSG00000002043	'Trappc6a	278.81	194.4	167.871	188.477
ENSMUSG00000002052	'Supt6	480.776	707.323	471.329	507.36
ENSMUSG00000002055	'Spag5	484.716	565.858	350.806	380.011
ENSMUSG00000002057	'Foxn1	89.6528	84.8787	86.0875	99.842
ENSMUSG00000002058	'Unc119	738.897	710.974	627.362	798.736
ENSMUSG00000002059	'Rab34	3065.93	3616.93	2556.8	3624.88
ENSMUSG00000002064	'Sdf2	992.092	986.601	859.799	890.428
ENSMUSG00000002068	'Ccne1	1132.98	1091.56	1089.01	1177.73
ENSMUSG00000002076	'Hsf2bp	6.89637	7.3014	2.15219	5.09398
ENSMUSG00000002083	'Bbc3	536.932	454.512	244.273	230.248
ENSMUSG00000002100	'Mybpc3	0	0	0	0
ENSMUSG00000002102	'Psmc3	6244.17	6406.06	4843.5	6402.12
ENSMUSG00000002103	'Acp2	484.716	460.901	533.742	445.214
ENSMUSG00000002104	'Rapsn	0.985196	0	1.07609	7.13157
ENSMUSG00000002105	'Slc39a13	1625.57	1611.78	1350.5	1567.93
ENSMUSG00000002107	'Celf2	927.069	1077.87	517.601	502.267
ENSMUSG00000002108	'Nr1h3	9.85196	3.6507	5.38047	4.07518
ENSMUSG00000002109	'Ddb2	31.5263	36.507	92.544	98.8232
ENSMUSG00000002111	'Spi1	0.985196	0	1.07609	0
ENSMUSG00000002129	'Sf3a1	1227.55	1639.16	1119.14	1705.46
ENSMUSG00000002147	'Stat6	11.8224	6.38872	1637.81	2191.43
ENSMUSG00000002190	'Clgn	3.94078	3.6507	1.07609	0
ENSMUSG00000002204	'Napsa	2.95559	4.56337	3.22828	2.03759
ENSMUSG00000002205	'Vrk3	646.289	582.286	426.133	538.943
ENSMUSG00000002210	'Smg9	627.57	952.832	379.861	682.593
ENSMUSG00000002221	'Paxip1	1238.39	951.007	1425.82	881.259
ENSMUSG00000002222	'Rmnd5a	352.7	371.459	471.329	356.579
ENSMUSG00000002227	'Mov10	138.913	122.298	90.3919	120.218
ENSMUSG00000002228	'Ppm1j	14.7779	10.9521	24.7501	33.6203
ENSMUSG00000002233	'Rhoc	6864.84	7022.12	5058.72	7380.16
ENSMUSG00000002240	'Prr27	0	0	0	0
ENSMUSG00000002249	'Tead3	594.073	550.343	620.906	665.274
ENSMUSG00000002250	'Ppard	1291.59	1155.45	1732.51	2206.71
ENSMUSG00000002257	'Def6	6.89637	10.0394	104.381	66.2218
ENSMUSG00000002265	'Peg3	0	4.56337	1.07609	0
ENSMUSG00000002266	'Zim1	0	0	0	0
ENSMUSG00000002274	'Metrn	669.933	574.072	520.829	553.206
ENSMUSG00000002279	'Lmf1	130.046	140.552	93.6201	85.5789
ENSMUSG00000002280	'Narfl	554.665	537.565	444.427	551.169
ENSMUSG00000002289	'Angptl4	76.8453	73.014	1593.69	3095.1
ENSMUSG00000002297	'Dbf4	1112.29	1064.18	1396.77	1040.19
ENSMUSG00000002307	'Daxx	979.285	997.553	589.699	603.127
ENSMUSG00000002308	'Cd320	828.55	819.582	614.449	733.533
ENSMUSG00000002319	'Ipo4	650.229	979.3	675.787	1292.85
ENSMUSG00000002320	'Tm9sf1	1284.7	1487.66	1410.76	1648.41
ENSMUSG00000002324	'Rec8	0	0	0	0
ENSMUSG00000002325	'Irf9	77.8305	83.0534	331.437	110.03
ENSMUSG00000002326	'Gmpr2	330.041	379.673	422.905	461.515
ENSMUSG00000002329	'Mdp1	491.613	380.585	402.459	436.045
ENSMUSG00000002332	'Dhrs1	928.055	971.086	542.351	682.593
ENSMUSG00000002341	'Ncan	1.97039	0	1.07609	0
ENSMUSG00000002342	'Tmem161a	1697.49	1912.97	1178.32	1419.18
ENSMUSG00000002343	'Armc6	600.969	820.495	496.079	824.206
ENSMUSG00000002345	'Borcs8	496.539	352.292	368.024	367.785
ENSMUSG00000002346	'Slc25a42	69.9489	62.0619	72.0983	47.8834
ENSMUSG00000002365	'Snx9	2646.24	2729.81	1439.81	1346.85
ENSMUSG00000002372	'Ranbp3	2676.78	2887.7	1990.77	2252.56
ENSMUSG00000002379	'Ndufa11	1827.54	1454.8	1308.53	1470.12
ENSMUSG00000002384	'Bmp8b	65.0229	63.8872	0	2.03759
ENSMUSG00000002393	'Nr2f6	2658.06	2725.25	2593.39	3090.01
ENSMUSG00000002395	'Use1	881.75	833.272	761.874	995.364
ENSMUSG00000002396	'Ocel1	334.967	365.983	336.817	460.496
ENSMUSG00000002409	'Dyrk1b	213.788	190.749	112.99	105.955
ENSMUSG00000002413	'Braf	196.054	181.622	298.078	209.872
ENSMUSG00000002416	'Ndufb2	171.424	141.465	180.784	185.421
ENSMUSG00000002428	'Hltf	51.2302	95.8308	48.4242	60.109
ENSMUSG00000002455	'Prpf6	552.695	1037.71	470.253	909.785
ENSMUSG00000002458	'Rgs19	948.744	835.097	1203.07	1435.48
ENSMUSG00000002459	'Rgs20	112.312	103.132	1.07609	2.03759
ENSMUSG00000002475	'Abhd3	15.7631	5.47605	11.837	7.13157
ENSMUSG00000002477	'Snrpd1	3176.27	2402.16	2946.34	3074.73
ENSMUSG00000002486	'Tchp	299.5	281.104	304.534	284.244
ENSMUSG00000002489	'Tiam1	229.551	289.318	112.99	95.7668
ENSMUSG00000002496	'Tsc2	1136.92	1201.08	753.265	972.95
ENSMUSG00000002500	'Rpl3l	0.985196	0.912675	0	1.0188
ENSMUSG00000002504	'Slc9a3r2	283.736	286.58	462.72	563.394
ENSMUSG00000002524	'Puf60	5726.94	6347.65	5928.2	7618.56
ENSMUSG00000002546	'Golga2	835.446	1044.1	1050.27	1197.09
ENSMUSG00000002550	'Uck1	924.114	940.055	943.734	1086.04
ENSMUSG00000002565	'Scin	0	0	0	0
ENSMUSG00000002578	'Ikzf4	11.8224	10.0394	18.2936	3.05639
ENSMUSG00000002580	'Mien1	613.777	501.971	470.253	463.552
ENSMUSG00000002588	'Pon1	0	0	0	0
ENSMUSG00000002602	'Axl	14583.9	16301.3	8666.86	8808.51
ENSMUSG00000002603	'Tgfb1	2559.54	2468.79	2094.08	2937.19
ENSMUSG00000002608	'Ccdc97	1382.23	1452.98	1065.33	1249.04
ENSMUSG00000002617	'Zfp40	2.95559	7.3014	2.15219	3.05639
ENSMUSG00000002625	'Akap8l	128.075	137.814	153.881	172.177
ENSMUSG00000002633	'Shh	2.95559	0.912675	0	0
ENSMUSG00000002635	'Pdcd2l	487.672	519.312	270.099	392.237
ENSMUSG00000002658	'Gtf2f1	1372.38	1821.7	803.842	1256.18
ENSMUSG00000002660	'Clpp	1416.71	1349.85	945.886	1184.86
ENSMUSG00000002661	'Alkbh7	108.372	97.6562	77.4787	93.7292
ENSMUSG00000002664	'Pspn	0	0	0	0
ENSMUSG00000002668	'Dennd1c	0	0	0	0
ENSMUSG00000002679	'Med6	527.08	446.298	562.797	473.74
ENSMUSG00000002688	'Prkd1	228.565	259.2	303.458	227.192
ENSMUSG00000002699	'Lcp2	0	0	0	0
ENSMUSG00000002718	'Cse1l	586.192	911.762	611.221	880.24
ENSMUSG00000002728	'Naa20	949.729	771.21	1276.25	1301
ENSMUSG00000002731	'Prkra	435.457	360.507	511.144	509.398
ENSMUSG00000002732	'Fkbp7	372.404	285.667	439.046	357.597
ENSMUSG00000002733	'Plekha3	977.314	638.872	1212.76	556.263
ENSMUSG00000002741	'Ykt6	5020.56	4652.82	4768.17	5406.75
ENSMUSG00000002748	'Baz1b	568.458	1026.76	552.036	746.778
ENSMUSG00000002763	'Pex6	228.565	327.65	159.262	380.011
ENSMUSG00000002767	'Mrpl2	1785.17	1877.37	1413.99	1817.53
ENSMUSG00000002768	'Mea1	1435.43	1186.48	1487.16	1871.53
ENSMUSG00000002769	'Gnmt	4.92598	0.912675	1.07609	0
ENSMUSG00000002771	'Grin2d	43.3486	63.8872	58.109	61.1278
ENSMUSG00000002778	'Kdelr1	2823.57	2654.06	1994	2445.11
ENSMUSG00000002781	'Tmem143	250.24	266.501	213.067	240.436
ENSMUSG00000002791	'Pdxk-ps	0.985196	0.912675	2.15219	0
ENSMUSG00000002797	'Ggct	81.7713	80.3154	62.4134	76.4097
ENSMUSG00000002799	'Jag2	60.0969	64.7999	17.2175	18.3383
ENSMUSG00000002803	'Btbd6	216.743	191.662	153.881	146.707
ENSMUSG00000002804	'Nudt14	253.195	234.557	220.599	289.338
ENSMUSG00000002808	'Epdr1	1197.01	1194.69	1022.29	1075.85
ENSMUSG00000002812	'Flii	1451.19	2104.63	979.245	1797.16
ENSMUSG00000002814	'Top3a	266.988	291.143	276.556	250.624
ENSMUSG00000002820	'Atg4d	611.807	501.058	484.242	461.515
ENSMUSG00000002825	'Qtrt1	465.998	587.762	510.068	841.526
ENSMUSG00000002831	'Plin4	4.92598	2.73802	27.9784	19.3571
ENSMUSG00000002833	'Hdgfl2	1264.01	1509.56	974.941	1317.3
ENSMUSG00000002835	'Chaf1a	1694.54	1852.73	1180.47	1534.31
ENSMUSG00000002844	'Adprh	961.551	1193.78	1020.14	1299.98
ENSMUSG00000002845	'Tmem39a	932.981	746.568	1231.05	1087.06
ENSMUSG00000002846	'Timmdc1	502.45	443.56	669.33	645.917
ENSMUSG00000002847	'Pla1a	5.91118	3.6507	4.30437	5.09398
ENSMUSG00000002870	'Mcm2	2793.03	4982.29	2139.27	4762.87
ENSMUSG00000002871	'Tpra1	632.496	674.467	503.612	574.601
ENSMUSG00000002881	'Nab1	683.726	659.864	884.549	520.605
ENSMUSG00000002885	'Adgre5	867.958	1258.58	688.7	926.086
ENSMUSG00000002897	'Il17ra	967.462	1198.34	772.635	878.202
ENSMUSG00000002900	'Lamb1	708.356	1056.88	332.513	310.733
ENSMUSG00000002908	'Kcnn1	109.357	112.259	119.446	103.917
ENSMUSG00000002910	'Arrdc2	51.2302	78.49	106.533	136.519
ENSMUSG00000002930	'Ppp1r17	0	0	0	0
ENSMUSG00000002944	'Cd36	0	0	0	0
ENSMUSG00000002948	'Map2k7	941.847	812.28	796.309	855.789
ENSMUSG00000002949	'Timm44	875.839	865.216	712.374	730.477
ENSMUSG00000002957	'Ap2a2	4396.93	4527.78	4888.69	5454.63
ENSMUSG00000002963	'Pnkp	569.443	731.965	388.47	495.135
ENSMUSG00000002968	'Med25	2266.94	2067.21	1503.3	1615.81
ENSMUSG00000002980	'Bcam	54.1858	57.4985	36.5872	36.6767
ENSMUSG00000002981	'Clptm1	4145.7	4691.15	2467.48	3180.68
ENSMUSG00000002983	'Relb	832.491	1101.6	1508.68	1917.37
ENSMUSG00000002984	'Tomm40	4738.79	5104.59	3362.79	4171.97
ENSMUSG00000002985	'Apoe	36.4522	18.2535	19.3697	16.3007
ENSMUSG00000002992	'Apoc2	0	0	0	0
ENSMUSG00000002996	'Hbp1	279.796	257.374	235.664	168.101
ENSMUSG00000002997	'Prkar2b	2108.32	2117.41	999.691	847.638
ENSMUSG00000003031	'Cdkn1b	760.571	737.441	662.874	614.334
ENSMUSG00000003032	'Klf4	1846.26	1768.76	1276.25	903.672
ENSMUSG00000003033	'Ap1m1	2163.49	2404.9	2142.5	2932.1
ENSMUSG00000003037	'Rab8a	2129.99	1840.86	1896.08	2039.63
ENSMUSG00000003038	'Hmgn2	1556.61	981.125	2095.15	1740.1
ENSMUSG00000003039	'Fam32a	2059.06	1543.33	1837.97	1616.83
ENSMUSG00000003051	'Elf3	1.97039	0	8.60875	12.2256
ENSMUSG00000003053	'Cyp2c29	0	0	0	0
ENSMUSG00000003062	'Stard3nl	872.884	592.326	1045.96	768.172
ENSMUSG00000003068	'Stk11	3429.47	2775.44	2624.59	2562.27
ENSMUSG00000003070	'Efna2	31.5263	21.9042	57.033	45.8458
ENSMUSG00000003072	'Atp5d	7785.02	7010.25	5084.54	7107.12
ENSMUSG00000003099	'Ppp5c	2513.23	2547.28	1877.78	2251.54
ENSMUSG00000003119	'Cdk12	283.736	296.619	342.198	322.958
ENSMUSG00000003123	'Lipe	51.2302	52.9351	21.5219	13.2444
ENSMUSG00000003131	'Pafah1b2	3782.17	3386.94	3684.54	3494.47
ENSMUSG00000003134	'Tbc1d8	43.3486	13.6901	38.7394	7.13157
ENSMUSG00000003135	'Cnot11	1087.66	1197.43	1138.51	1421.22
ENSMUSG00000003153	'Slc2a3	215.758	197.138	74.2504	81.5037
ENSMUSG00000003154	'Foxj2	577.325	505.622	497.155	476.797
ENSMUSG00000003161	'Sri	2062.01	1709.44	1624.9	2048.8
ENSMUSG00000003166	'Dgcr2	2104.38	2176.73	1727.13	2323.87
ENSMUSG00000003184	'Irf3	479.79	607.841	332.513	509.398
ENSMUSG00000003190	'Bcl2l12	271.914	258.287	184.012	195.609
ENSMUSG00000003198	'Zfp959	32.5115	48.3718	53.8047	42.7894
ENSMUSG00000003199	'Mpnd	1094.55	1043.19	619.83	794.661
ENSMUSG00000003200	'Sh3gl1	2488.6	2855.76	2547.11	3313.13
ENSMUSG00000003206	'Ebi3	0	0.912675	0	0
ENSMUSG00000003208	'Ccdc94	458.116	463.639	354.035	396.312
ENSMUSG00000003226	'Ranbp2	214.773	260.112	215.219	207.834
ENSMUSG00000003227	'Edar	0	0	0	0
ENSMUSG00000003228	'Grk5	192.113	159.718	156.034	126.331
ENSMUSG00000003233	'Dvl3	809.831	624.269	710.222	527.736
ENSMUSG00000003234	'Abcf3	498.509	772.123	427.209	717.232
ENSMUSG00000003235	'Eif2b5	2611.75	2847.55	1537.74	2083.44
ENSMUSG00000003269	'Cyth2	3642.27	3500.11	2831.2	3501.6
ENSMUSG00000003271	'Sult2b1	52.2154	27.3802	18.2936	18.3383
ENSMUSG00000003273	'Car11	44.3338	35.5943	8.60875	7.13157
ENSMUSG00000003279	'Dlgap1	1.97039	4.56337	0	1.0188
ENSMUSG00000003282	'Plag1	48.2746	73.014	8.60875	19.3571
ENSMUSG00000003283	'Hck	234.477	378.76	54.8808	123.274
ENSMUSG00000003299	'Mrpl4	1376.32	1328.85	1129.9	1520.04
ENSMUSG00000003308	'Keap1	865.987	724.664	837.201	840.507
ENSMUSG00000003309	'Ap1m2	0	0	0	0
ENSMUSG00000003316	'Glg1	613.777	1105.25	456.264	701.951
ENSMUSG00000003341	'Atp8b3	4.92598	2.73802	5.38047	3.05639
ENSMUSG00000003344	'Btbd2	1407.84	1251.28	938.354	1020.83
ENSMUSG00000003345	'Csnk1g2	4057.04	2930.6	3112.06	2400.28
ENSMUSG00000003346	'Abhd17a	3623.55	2697.87	2990.46	2448.17
ENSMUSG00000003348	'Mob3a	1913.25	1715.83	1520.52	1634.15
ENSMUSG00000003352	'Cacnb3	2155.61	1898.36	1067.48	1075.85
ENSMUSG00000003354	'Ccdc65	12.8075	12.7774	9.68484	10.188
ENSMUSG00000003355	'Fkbp11	274.87	337.69	418.6	492.079
ENSMUSG00000003360	'Ddx23	4527.96	4641.86	4136.5	4612.09
ENSMUSG00000003363	'Pld3	759.586	974.737	671.482	787.529
ENSMUSG00000003378	'Grik5	1392.08	1148.14	185.088	188.477
ENSMUSG00000003379	'Cd79a	0.985196	0.912675	0	0
ENSMUSG00000003380	'Rabac1	1770.4	1616.35	1061.03	1405.94
ENSMUSG00000003382	'Etv3	238.417	223.605	294.85	244.511
ENSMUSG00000003402	'Prkcsh	2714.21	3874.3	2362.03	3345.73
ENSMUSG00000003410	'Elavl3	1.97039	0	0	0
ENSMUSG00000003411	'Rab3b	13.7927	19.1662	52.7286	41.7706
ENSMUSG00000003418	'St8sia6	0	0	2.15219	0
ENSMUSG00000003420	'Fcgrt	125.12	151.504	356.187	412.612
ENSMUSG00000003421	'Nosip	1674.83	1525.08	1065.33	1148.18
ENSMUSG00000003423	'Pih1d1	1004.9	1026.76	921.136	1200.14
ENSMUSG00000003429	'Rps11	18350.3	16240.1	13821.3	18217.1
ENSMUSG00000003435	'Supt5	2297.48	3047.42	1638.89	2418.62
ENSMUSG00000003436	'Dll3	0	2.73802	0	0
ENSMUSG00000003437	'Paf1	553.68	733.79	375.557	449.289
ENSMUSG00000003438	'Timm50	2849.19	3388.76	2246.88	3319.24
ENSMUSG00000003444	'Med29	475.85	466.377	312.067	427.894
ENSMUSG00000003452	'Bicd1	82.7565	79.4027	25.8262	27.5075
ENSMUSG00000003458	'Ncstn	1519.17	1949.47	1010.45	1221.54
ENSMUSG00000003464	'Pex19	1506.36	1343.46	1207.38	1239.87
ENSMUSG00000003469	'Phyhip	4.92598	0.912675	1.07609	0
ENSMUSG00000003476	'Crhr2	0	0	2.15219	0
ENSMUSG00000003477	'Inmt	0	0	0	0
ENSMUSG00000003484	'Cyp4f18	0	0	0	0
ENSMUSG00000003500	'Impdh1	1832.46	1892.89	1785.24	2564.31
ENSMUSG00000003505	'Psg18	0	0	0	0
ENSMUSG00000003518	'Dusp3	1165.49	948.269	683.319	804.849
ENSMUSG00000003526	'Prodh	101.475	111.346	13.9892	20.3759
ENSMUSG00000003527	'Dgcr14	863.032	943.706	793.081	907.747
ENSMUSG00000003528	'Slc25a1	1330.01	1242.15	899.614	1169.58
ENSMUSG00000003531	'Dgcr6	717.223	459.988	444.427	399.368
ENSMUSG00000003534	'Ddr1	3937.83	4449.29	1584.01	1590.34
ENSMUSG00000003541	'Ier3	4274.76	2806.47	4883.31	3976.36
ENSMUSG00000003545	'Fosb	446.294	174.321	668.254	197.646
ENSMUSG00000003546	'Klc4	309.352	277.453	217.371	254.699
ENSMUSG00000003549	'Ercc1	1613.75	1561.59	1091.16	1561.81
ENSMUSG00000003555	'Cyp17a1	0	0	0	0
ENSMUSG00000003559	'As3mt	0.985196	1.82535	4.30437	2.03759
ENSMUSG00000003573	'Homer3	2023.59	1960.43	1916.52	2247.46
ENSMUSG00000003575	'Crtc1	1094.55	1278.66	918.984	1097.24
ENSMUSG00000003581	'Rnf215	465.998	480.067	512.22	626.56
ENSMUSG00000003585	'Sec14l2	125.12	108.608	164.642	183.383
ENSMUSG00000003604	'Aven	709.341	697.283	566.025	747.796
ENSMUSG00000003617	'Cp	96.5492	195.312	3.22828	3.05639
ENSMUSG00000003623	'Crot	97.5344	118.648	144.197	190.515
ENSMUSG00000003644	'Rps6ka1	663.037	603.278	698.385	750.853
ENSMUSG00000003657	'Calb2	0	0	0	0
ENSMUSG00000003660	'Snrnp200	429.545	418.005	346.502	335.184
ENSMUSG00000003662	'Ciao1	550.725	583.199	524.058	663.236
ENSMUSG00000003665	'Has1	0	0	6.45656	6.11278
ENSMUSG00000003680	'Taf6l	877.81	912.675	661.797	808.924
ENSMUSG00000003721	'Insig2	422.649	292.969	476.709	226.173
ENSMUSG00000003731	'Kpna6	1411.79	1379.05	1458.11	1173.65
ENSMUSG00000003746	'Man1a	367.478	415.267	171.099	156.895
ENSMUSG00000003752	'Itpkc	455.16	428.957	403.535	441.139
ENSMUSG00000003762	'Coq8b	275.855	347.729	227.056	349.447
ENSMUSG00000003778	'Brd8	261.077	290.231	223.827	160.97
ENSMUSG00000003779	'Kif20a	1077.8	1870.98	924.364	1374.36
ENSMUSG00000003808	'Farsa	2952.63	3616.02	2797.84	4045.64
ENSMUSG00000003809	'Gcdh	376.345	305.746	326.056	296.47
ENSMUSG00000003810	'Mast2	2528.01	1599.92	2198.46	1256.18
ENSMUSG00000003812	'Dnase2a	192.113	183.448	258.262	249.605
ENSMUSG00000003813	'Rad23a	2462	1719.48	2034.89	1791.04
ENSMUSG00000003814	'Calr	18097.1	20248.6	16207	17114.8
ENSMUSG00000003824	'Syce2	1.97039	0	358.339	349.447
ENSMUSG00000003847	'Nfat5	485.702	514.749	687.624	537.924
ENSMUSG00000003848	'Nob1	2000.93	2217.8	1784.16	2357.49
ENSMUSG00000003849	'Nqo1	2562.49	2344.66	2793.54	3004.43
ENSMUSG00000003863	'Ppfia3	24.6299	23.7295	25.8262	26.4887
ENSMUSG00000003865	'Gys1	461.072	893.509	393.85	971.932
ENSMUSG00000003868	'Ruvbl2	3391.04	4180.05	3029.2	4152.61
ENSMUSG00000003872	'Lin7b	0.985196	2.73802	0	0
ENSMUSG00000003873	'Bax	1740.84	1208.38	1010.45	874.127
ENSMUSG00000003882	'Il7r	0	0	0	0
ENSMUSG00000003923	'Tfam	1466.96	1651.94	1782.01	1988.69
ENSMUSG00000003929	'Zfp81	73.8897	82.1407	72.0983	49.921
ENSMUSG00000003934	'Efnb3	22.6595	14.6028	15.0653	18.3383
ENSMUSG00000003948	'Mmd	1006.87	817.757	497.155	434.007
ENSMUSG00000003949	'Hlf	3.94078	3.6507	10.7609	4.07518
ENSMUSG00000003955	'Fam162a	1482.72	1075.13	1478.55	1187.92
ENSMUSG00000003970	'Rpl8	51523.8	53471.8	51228.5	69253.7
ENSMUSG00000003974	'Grm3	0	0	0	0
ENSMUSG00000003992	'Ssbp2	623.629	446.298	586.471	430.951
ENSMUSG00000004018	'Fancl	143.839	165.194	209.838	182.365
ENSMUSG00000004031	'Brinp2	0	0	1.07609	0
ENSMUSG00000004032	'Gstm5	690.622	583.199	536.971	616.372
ENSMUSG00000004035	'Gstm7	19.7039	12.7774	0	2.03759
ENSMUSG00000004038	'Gstm3	0	0	0	0
ENSMUSG00000004040	'Stat3	509.346	675.379	588.623	823.187
ENSMUSG00000004043	'Stat5a	77.8305	82.1407	352.959	515.511
ENSMUSG00000004044	'Cavin1	16444.9	18090.1	19480.5	24341.1
ENSMUSG00000004054	'Map3k11	1787.15	1912.97	1055.65	1713.62
ENSMUSG00000004056	'Akt2	2138.86	2005.15	1900.38	2121.13
ENSMUSG00000004069	'Dnaja3	988.151	973.824	1273.02	1328.51
ENSMUSG00000004070	'Hmox2	1271.89	1146.32	1095.46	1285.72
ENSMUSG00000004071	'Cdip1	835.446	880.731	657.493	772.247
ENSMUSG00000004085	'Map3k20	1218.69	1335.24	1429.05	1404.92
ENSMUSG00000004096	'Cwc15	2255.11	1728.61	2215.68	1978.5
ENSMUSG00000004098	'Col5a3	105.416	367.808	1140.66	2078.34
ENSMUSG00000004099	'Dnmt1	534.961	669.903	469.177	500.229
ENSMUSG00000004100	'Ppan	1620.65	2003.32	1907.91	2426.77
ENSMUSG00000004105	'Angptl2	4106.3	4970.43	4272.09	4746.57
ENSMUSG00000004110	'Cacna1e	0	0	0	0
ENSMUSG00000004113	'Cacna1b	3.94078	2.73802	51.6525	32.6015
ENSMUSG00000004127	'Trmt10a	234.477	301.183	222.751	217.004
ENSMUSG00000004151	'Etv1	16.7483	18.2535	0	0
ENSMUSG00000004187	'Kifc2	5.91118	10.0394	3.22828	5.09398
ENSMUSG00000004207	'Psap	12445	17065.2	10709.3	15190.3
ENSMUSG00000004221	'Ikbkg	406.886	390.625	544.503	523.661
ENSMUSG00000004231	'Pax2	790.127	559.47	1.07609	2.03759
ENSMUSG00000004233	'Wars2	129.061	141.465	179.708	115.124
ENSMUSG00000004263	'Atn1	231.521	204.439	230.284	229.229
ENSMUSG00000004264	'Phb2	6991.94	7663.73	7489.61	10410.1
ENSMUSG00000004266	'Ptpn6	32.5115	15.5155	44.1198	71.3157
ENSMUSG00000004267	'Eno2	37.4374	26.4676	44.1198	23.4323
ENSMUSG00000004268	'Emg1	2928	2623.03	3034.58	3674.8
ENSMUSG00000004270	'Lpcat3	694.563	673.554	1144.96	1404.92
ENSMUSG00000004285	'Atp6v1f	1579.27	1104.34	1388.16	1330.55
ENSMUSG00000004296	'Il12b	0	0	0	0
ENSMUSG00000004317	'Clcn5	583.236	867.041	387.394	455.402
ENSMUSG00000004319	'Clcn3	673.874	891.683	221.675	211.91
ENSMUSG00000004328	'Hif3a	0	0.912675	0	0
ENSMUSG00000004341	'Gpx6	0	0	0	0
ENSMUSG00000004344	'Gpx5	0	0	0	0
ENSMUSG00000004347	'Pde1c	0	0	0	1.0188
ENSMUSG00000004356	'Utp20	229.551	368.721	224.904	293.413
ENSMUSG00000004359	'Spic	0	0	0	0
ENSMUSG00000004360	'9330159F19Rik	0	0	0	0
ENSMUSG00000004364	'Cul3	1404.89	1902.01	1639.97	1702.41
ENSMUSG00000004366	'Sst	0	0	0	0
ENSMUSG00000004371	'Il11	56.1562	53.8478	171.099	198.665
ENSMUSG00000004383	'Large1	716.237	638.872	561.721	424.838
ENSMUSG00000004393	'Ddx56	2009.8	2531.76	1774.48	2668.23
ENSMUSG00000004394	'Tmed4	1793.06	1647.38	1143.89	1209.31
ENSMUSG00000004415	'Col26a1	0	0	0	0
ENSMUSG00000004446	'Bid	871.898	762.996	1112.68	946.462
ENSMUSG00000004451	'Ralb	1712.27	1461.19	1477.48	1461.97
ENSMUSG00000004455	'Ppp1cc	1292.58	1147.23	1219.21	1257.19
ENSMUSG00000004460	'Dnajb11	2469.89	2601.12	2415.83	2538.84
ENSMUSG00000004462	'Tbccd1	195.069	191.662	251.806	203.759
ENSMUSG00000004473	'Clec11a	31.5263	20.0788	11.837	19.3571
ENSMUSG00000004500	'Zfp324	138.913	107.696	75.3265	103.917
ENSMUSG00000004508	'Gab2	264.032	261.938	85.0114	56.0338
ENSMUSG00000004530	'Coro1c	5114.15	4943.96	3597.38	4466.4
ENSMUSG00000004535	'Tax1bp1	406.886	627.92	597.232	723.345
ENSMUSG00000004540	'Psg17	0	0.912675	0	0
ENSMUSG00000004542	'Psg19	0	0	0	0
ENSMUSG00000004552	'Ctse	0	0	0	0
ENSMUSG00000004558	'Ndrg2	292.603	185.273	53.8047	46.8646
ENSMUSG00000004561	'Mettl17	135.957	162.456	103.305	137.537
ENSMUSG00000004562	'Arhgef40	1675.82	2215.97	1048.12	1588.3
ENSMUSG00000004565	'Pnpla6	765.497	930.928	187.24	265.906
ENSMUSG00000004567	'Mcoln1	791.112	809.542	634.895	663.236
ENSMUSG00000004568	'Arhgef18	785.201	773.035	670.406	614.334
ENSMUSG00000004591	'Pkn2	1312.28	1564.32	1247.19	1330.55
ENSMUSG00000004609	'Cd33	0	0	0	0
ENSMUSG00000004610	'Etfb	96.5492	76.6647	99.0006	133.462
ENSMUSG00000004612	'Nkg7	0	0	0	0
ENSMUSG00000004626	'Stxbp2	283.736	241.859	400.307	463.552
ENSMUSG00000004630	'Pcp2	0	0	0	0
ENSMUSG00000004631	'Sgce	225.61	231.819	347.578	211.91
ENSMUSG00000004633	'Chn2	0	4.56337	8.60875	4.07518
ENSMUSG00000004637	'Wwox	364.522	334.952	402.459	369.823
ENSMUSG00000004642	'Slbp	1688.63	1343.46	2087.62	1634.15
ENSMUSG00000004651	'Tyr	0	0	0	0
ENSMUSG00000004654	'Ghrhr	0	0	0	0
ENSMUSG00000004655	'Aqp1	2873.82	2881.31	824.288	886.353
ENSMUSG00000004661	'Arid3b	48.2746	30.1183	5.38047	13.2444
ENSMUSG00000004665	'Cnn2	15922.7	16160.7	10451	11433.9
ENSMUSG00000004667	'Polr2e	4500.37	3607.8	3966.48	4615.15
ENSMUSG00000004668	'Abca13	3.94078	6.38872	0	0
ENSMUSG00000004677	'Myo9b	1334.94	1745.95	1055.65	1563.85
ENSMUSG00000004698	'Hdac9	151.72	100.394	5.38047	2.03759
ENSMUSG00000004707	'Ly9	0	0	2.15219	7.13157
ENSMUSG00000004709	'Cd244	0	0	0	1.0188
ENSMUSG00000004730	'Adgre1	0	0	0	0
ENSMUSG00000004748	'Mtfp1	2.95559	2.73802	19.3697	31.5827
ENSMUSG00000004768	'Rab23	1027.56	1257.67	970.636	875.146
ENSMUSG00000004771	'Rab11a	1220.66	1054.14	1405.38	1301
ENSMUSG00000004788	'Eif2b2	2076.79	2175.82	1203.07	1520.04
ENSMUSG00000004789	'Dlst	3276.76	3278.33	2330.82	2542.92
ENSMUSG00000004791	'Pgf	27.5855	18.2535	5.38047	15.2819
ENSMUSG00000004798	'Ulk2	353.685	274.715	465.948	295.451
ENSMUSG00000004814	'Ccl24	0	0	0	0
ENSMUSG00000004815	'Dgkq	225.61	196.225	275.48	239.417
ENSMUSG00000004821	'Tmed11	0	0	0	0
ENSMUSG00000004837	'Grap	0.985196	0.912675	0	1.0188
ENSMUSG00000004842	'Pou1f1	0	0	0	0
ENSMUSG00000004843	'Chmp2b	902.439	967.435	955.571	966.838
ENSMUSG00000004846	'Plod3	1802.91	2437.75	2643.96	3736.94
ENSMUSG00000004849	'Ap1s1	5523.01	4839.91	6142.34	8230.85
ENSMUSG00000004864	'Mapk13	48.2746	44.7211	33.3589	39.7331
ENSMUSG00000004865	'Srpk1	1242.33	1244.89	1044.89	1034.08
ENSMUSG00000004872	'Pax3	18.7187	35.5943	2.15219	2.03759
ENSMUSG00000004880	'Lbr	1578.28	1855.47	1185.86	1064.64
ENSMUSG00000004885	'Crabp2	2.95559	3.6507	117.294	169.12
ENSMUSG00000004891	'Nes	679.785	1702.14	30.1306	24.4511
ENSMUSG00000004892	'Bcan	3.94078	2.73802	1.07609	0
ENSMUSG00000004894	'Hapln2	0	0	0	0
ENSMUSG00000004895	'Prcc	2050.19	1818.05	1394.62	1776.78
ENSMUSG00000004896	'Rrnad1	210.832	221.78	239.969	288.319
ENSMUSG00000004897	'Hdgf	22149.2	19636.2	15715.3	17039.4
ENSMUSG00000004902	'Slc25a18	0	1.82535	0	0
ENSMUSG00000004929	'Thop1	2920.12	4553.33	2253.34	4218.83
ENSMUSG00000004931	'Apba3	1882.71	1948.56	1641.04	2174.11
ENSMUSG00000004933	'Matk	0.985196	0.912675	0	3.05639
ENSMUSG00000004934	'Pias4	810.816	859.74	842.581	941.368
ENSMUSG00000004936	'Map2k1	1308.34	1283.22	1572.17	1741.12
ENSMUSG00000004937	'Sgta	5115.14	5033.4	4132.2	5021.65
ENSMUSG00000004939	'Nmrk2	0.985196	0.912675	0	0
ENSMUSG00000004945	'Tmem242	1860.05	1024.02	1115.91	767.154
ENSMUSG00000004947	'Dtx2	792.097	968.348	743.581	973.969
ENSMUSG00000004948	'Zp3	0	0	1.07609	1.0188
ENSMUSG00000004951	'Hspb1	750.719	627.92	135.588	154.857
ENSMUSG00000004952	'Rasa4	389.152	467.289	194.773	266.925
ENSMUSG00000004961	'Syt5	1.97039	0.912675	1.07609	3.05639
ENSMUSG00000004980	'Hnrnpa2b1	12327.8	13399.9	10093.8	9449.33
ENSMUSG00000004988	'Fxyd4	0	0	0	0
ENSMUSG00000004994	'Ccdc130	167.483	183.448	243.197	249.605
ENSMUSG00000004996	'Mri1	503.435	540.303	447.655	624.522
ENSMUSG00000005034	'Prkacb	867.958	1122.59	913.603	790.586
ENSMUSG00000005043	'Sgsh	141.868	148.766	330.361	318.883
ENSMUSG00000005045	'Chd5	8.86676	16.4281	60.2612	41.7706
ENSMUSG00000005054	'Cstb	4248.16	3146.9	4211.83	4803.62
ENSMUSG00000005057	'Sh2b2	193.098	287.493	232.436	297.488
ENSMUSG00000005069	'Pex5	1413.76	1530.56	1364.49	1786.97
ENSMUSG00000005078	'Jkamp	602.94	484.63	511.144	376.955
ENSMUSG00000005087	'Cd44	5722.02	6178.81	6193.99	6181.04
ENSMUSG00000005089	'Slc1a2	2.95559	2.73802	4.30437	6.11278
ENSMUSG00000005102	'Eif2ak4	284.722	269.239	299.154	239.417
ENSMUSG00000005103	'Wdr1	6688.49	8432.2	6586.77	9591.97
ENSMUSG00000005107	'Slc2a9	8.86676	1.82535	7.53265	6.11278
ENSMUSG00000005124	'Wisp1	2393.04	2984.45	3748.03	2321.84
ENSMUSG00000005125	'Ndrg1	1188.15	1721.3	3576.93	5209.1
ENSMUSG00000005131	'4930550C14Rik	0.985196	1.82535	9.68484	7.13157
ENSMUSG00000005142	'Man2b1	668.948	808.63	612.297	773.266
ENSMUSG00000005148	'Klf5	383.241	468.202	855.494	741.684
ENSMUSG00000005150	'Wdr83	692.593	588.675	478.862	497.173
ENSMUSG00000005161	'Prdx2	6437.27	5769.02	5229.81	6478.52
ENSMUSG00000005198	'Polr2a	634.466	1022.2	647.808	625.541
ENSMUSG00000005202	'Shbg	0.985196	0.912675	0	0
ENSMUSG00000005204	'Senp3	3771.33	3848.75	3236.89	4036.47
ENSMUSG00000005220	'Corin	0	0	0	0
ENSMUSG00000005225	'Plekha8	171.424	106.783	143.12	92.7105
ENSMUSG00000005232	'G6pc2	0	0	0	0
ENSMUSG00000005233	'Spc25	351.715	250.986	463.796	257.755
ENSMUSG00000005237	'Dnah2	1.97039	2.73802	2.15219	3.05639
ENSMUSG00000005251	'Ripk4	0	0	3.22828	1.0188
ENSMUSG00000005262	'Ufd1	1388.14	1334.33	1411.83	1396.77
ENSMUSG00000005267	'Zfp287	52.2154	49.2844	41.9676	50.9398
ENSMUSG00000005268	'Prlr	0	0	0	0
ENSMUSG00000005299	'Letm1	1252.18	1294.17	1022.29	1237.84
ENSMUSG00000005312	'Ubqln1	2595.01	3181.58	2786.01	3086.95
ENSMUSG00000005320	'Fgfr4	0	0.912675	0	0
ENSMUSG00000005338	'Cadm3	0	0	0	2.03759
ENSMUSG00000005339	'Fcer1a	0	0	0	0
ENSMUSG00000005354	'Txn2	4674.75	3558.52	4060.1	4005.91
ENSMUSG00000005355	'Casp14	5.91118	3.6507	13.9892	4.07518
ENSMUSG00000005357	'Slc1a6	0	0	16.1414	26.4887
ENSMUSG00000005360	'Slc1a3	42.3634	37.4197	91.4679	60.109
ENSMUSG00000005362	'Crbn	353.685	353.205	332.513	313.789
ENSMUSG00000005364	'Il5ra	0	0	0	0
ENSMUSG00000005370	'Msh6	205.906	384.236	131.283	187.458
ENSMUSG00000005371	'Fbxo11	476.835	682.681	423.981	558.3
ENSMUSG00000005373	'Mlxipl	1.97039	0	0	0
ENSMUSG00000005374	'Tbl2	761.556	866.128	869.484	891.447
ENSMUSG00000005378	'Bud23	1095.54	971.999	1021.21	1280.63
ENSMUSG00000005397	'Nid1	439.397	774.861	1347.27	1364.17
ENSMUSG00000005410	'Mcm5	4947.65	7039.46	3687.77	7295.6
ENSMUSG00000005413	'Hmox1	3721.08	4712.14	4280.7	5013.5
ENSMUSG00000005417	'Mprip	13761.2	11413	11374.3	8944.01
ENSMUSG00000005442	'Cic	2388.11	2105.54	1994	1801.23
ENSMUSG00000005447	'Pafah1b3	911.306	766.647	651.037	922.011
ENSMUSG00000005465	'Il27ra	0	1.82535	3.22828	2.03759
ENSMUSG00000005469	'Prkaca	4213.68	3663.48	3262.72	3540.32
ENSMUSG00000005470	'Asf1b	2009.8	1891.06	2281.32	2730.37
ENSMUSG00000005474	'Myl10	1.97039	0	0	0
ENSMUSG00000005481	'Ddx39	6838.24	7372.59	4812.29	6404.15
ENSMUSG00000005483	'Dnajb1	2286.64	1903.84	2223.21	2021.29
ENSMUSG00000005493	'Msh4	0.985196	0	0	0
ENSMUSG00000005501	'Usp40	164.528	198.05	201.229	129.387
ENSMUSG00000005503	'Evx1	0	0	0	0
ENSMUSG00000005505	'Kbtbd4	303.44	362.332	299.154	301.564
ENSMUSG00000005506	'Celf1	1983.2	2234.23	1961.72	1949.98
ENSMUSG00000005510	'Ndufs3	1176.32	1248.54	1515.14	1904.13
ENSMUSG00000005514	'Por	1664.98	2502.55	1522.67	2576.54
ENSMUSG00000005533	'Igf1r	737.912	935.492	384.165	481.891
ENSMUSG00000005534	'Insr	136.942	185.273	61.3373	82.5225
ENSMUSG00000005540	'Fcer2a	0	0	0	0
ENSMUSG00000005547	'Cyp2a5	0	0	0	0
ENSMUSG00000005553	'Atp4a	7.88157	6.38872	1.07609	2.03759
ENSMUSG00000005566	'Trim28	5810.69	9748.28	3506.99	7606.33
ENSMUSG00000005575	'Ube2m	5318.09	5159.35	2824.75	3998.77
ENSMUSG00000005580	'Adcy9	66.9933	69.3633	83.9353	61.1278
ENSMUSG00000005583	'Mef2c	27.5855	41.983	0	0
ENSMUSG00000005609	'Ctr9	81.7713	157.893	99.0006	148.744
ENSMUSG00000005610	'Eif4g2	18010.4	19293	15037.3	15125
ENSMUSG00000005611	'Mrvi1	1.97039	0	1.07609	2.03759
ENSMUSG00000005615	'Pcyt1a	1043.32	1102.51	1137.43	911.823
ENSMUSG00000005621	'Zfp592	817.713	577.723	708.07	468.646
ENSMUSG00000005625	'Psmd4	5376.21	5473.31	4052.57	5134.73
ENSMUSG00000005628	'Tmod4	5.91118	0	1.07609	0
ENSMUSG00000005640	'Insrr	0	0	0	0
ENSMUSG00000005649	'Cabp5	0	0	0	0
ENSMUSG00000005656	'Snx6	945.788	1031.32	1028.75	1017.78
ENSMUSG00000005667	'Mthfd2	4038.32	4782.42	5603.22	6688.4
ENSMUSG00000005672	'Kit	0	0	0	0
ENSMUSG00000005674	'Tomm40l	802.935	630.658	483.166	478.834
ENSMUSG00000005677	'Nr1i3	0.985196	1.82535	0	0
ENSMUSG00000005681	'Apoa2	0.985196	0.912675	0	0
ENSMUSG00000005682	'Pan2	277.825	318.523	354.035	300.545
ENSMUSG00000005683	'Cs	7753.49	8287.09	5144.8	5867.25
ENSMUSG00000005686	'Ampd3	31.5263	24.6422	319.6	263.868
ENSMUSG00000005687	'Bcas2	1777.29	1288.7	1494.69	1425.3
ENSMUSG00000005696	'Sh2d1a	0	0	0	0
ENSMUSG00000005698	'Ctcf	983.225	1298.74	997.539	1044.27
ENSMUSG00000005699	'Pard6a	254.181	223.605	221.675	353.522
ENSMUSG00000005705	'Agrp	0	0.912675	0	0
ENSMUSG00000005716	'Pvalb	0	0	0	0
ENSMUSG00000005718	'Tfap4	474.864	627.92	288.393	503.285
ENSMUSG00000005732	'Ranbp1	8410.62	6511.02	10328.3	9413.68
ENSMUSG00000005763	'Cd247	0	0	0	0
ENSMUSG00000005774	'Rfx5	252.21	213.566	287.317	167.083
ENSMUSG00000005779	'Psmb4	7199.81	7065.93	6892.38	9447.3
ENSMUSG00000005800	'Mmp8	0	0	0	0
ENSMUSG00000005802	'Slc30a4	2108.32	1762.37	1641.04	1336.66
ENSMUSG00000005803	'Sqor	126.105	128.687	239.969	289.338
ENSMUSG00000005804	'Bloc1s6	689.637	466.377	826.44	604.146
ENSMUSG00000005813	'Metap1	2010.78	1738.65	1788.47	1699.35
ENSMUSG00000005823	'Gpr108	685.696	718.275	524.058	593.958
ENSMUSG00000005824	'Tnfsf14	0	0	0	0
ENSMUSG00000005836	'Gata6	3.94078	5.47605	67.7939	44.827
ENSMUSG00000005846	'Rsl1d1	2318.17	3656.17	3150.8	3709.44
ENSMUSG00000005864	'Cnga2	0	0	0	0
ENSMUSG00000005871	'Apc	227.58	259.2	251.806	198.665
ENSMUSG00000005873	'Reep5	4450.13	3832.32	2761.26	2744.64
ENSMUSG00000005881	'Ergic3	2738.84	2655.88	2596.61	3210.23
ENSMUSG00000005882	'Uqcc1	343.833	358.681	713.45	701.951
ENSMUSG00000005883	'Spo11	2.95559	0.912675	7.53265	6.11278
ENSMUSG00000005886	'Ncoa2	285.707	326.738	238.893	190.515
ENSMUSG00000005891	'Prl4a1	0	0	0	0
ENSMUSG00000005892	'Trh	0	0	0	0
ENSMUSG00000005893	'Nr2c2	493.583	532.089	527.286	527.736
ENSMUSG00000005897	'Nr2c1	222.654	305.746	244.273	213.947
ENSMUSG00000005899	'Smpd4	1035.44	1097.03	1092.23	1099.28
ENSMUSG00000005907	'Pex1	26.6003	42.8957	45.1959	42.7894
ENSMUSG00000005917	'Otx1	359.596	292.056	25.8262	23.4323
ENSMUSG00000005936	'Kctd20	2091.57	2090.03	1882.09	1958.13
ENSMUSG00000005947	'Itgae	4.92598	0.912675	0	0
ENSMUSG00000005949	'Ctns	181.276	169.757	124.827	131.425
ENSMUSG00000005950	'P2rx5	151.72	174.321	91.4679	214.966
ENSMUSG00000005951	'Shpk	29.5559	25.5549	33.3589	28.5263
ENSMUSG00000005952	'Trpv1	0	0	0	0
ENSMUSG00000005958	'Ephb3	274.87	324.912	96.8484	101.88
ENSMUSG00000005968	'Tuft1	594.073	703.672	575.71	780.398
ENSMUSG00000005973	'Rcn1	1903.4	1783.37	2323.29	1950.99
ENSMUSG00000005980	'Dnase1	0	0	0	0
ENSMUSG00000005981	'Trap1	1152.68	1577.1	795.233	1242.93
ENSMUSG00000005982	'Naa60	1030.51	808.63	946.962	823.187
ENSMUSG00000005983	'1700037C18Rik	82.7565	96.7435	124.827	194.59
ENSMUSG00000005986	'Ankrd13d	113.298	95.8308	132.359	98.8232
ENSMUSG00000005994	'Tyrp1	0	0	0	0
ENSMUSG00000006005	'Tpr	268.958	454.512	281.936	388.161
ENSMUSG00000006007	'Pdc	0	0	1.07609	0
ENSMUSG00000006010	'BC003331	207.876	237.295	281.936	271
ENSMUSG00000006014	'Prg4	0	0	5.38047	8.15037
ENSMUSG00000006019	'Dhx34	390.138	438.997	140.968	190.515
ENSMUSG00000006021	'Kptn	406.886	399.752	213.067	265.906
ENSMUSG00000006024	'Napa	3185.14	3220.83	2523.44	3201.06
ENSMUSG00000006050	'Sra1	942.832	796.765	930.821	1151.24
ENSMUSG00000006056	'Calcoco2	0	0	1.07609	0
ENSMUSG00000006057	'Atp5g1	2387.13	1776.06	1757.26	1942.84
ENSMUSG00000006058	'Snf8	1814.73	1209.29	1673.33	1323.42
ENSMUSG00000006095	'Tbcb	2313.24	2363.83	1958.49	2708.98
ENSMUSG00000006127	'Inpp5k	462.057	477.329	513.297	554.225
ENSMUSG00000006134	'Crkl	877.81	752.957	855.494	600.071
ENSMUSG00000006143	'Upk3bl	2.95559	5.47605	7.53265	4.07518
ENSMUSG00000006154	'Eps8l1	0	0	0	0
ENSMUSG00000006169	'Clint1	1361.54	1647.38	1715.29	1737.05
ENSMUSG00000006179	'Prss16	34.4819	27.3802	54.8808	37.6955
ENSMUSG00000006191	'Cdkal1	132.016	144.203	170.023	134.481
ENSMUSG00000006200	'Rhox6	0	0	0	0
ENSMUSG00000006204	'5430419D17Rik	0.985196	0.912675	1.07609	2.03759
ENSMUSG00000006205	'Htra1	287.677	333.126	1081.47	1170.6
ENSMUSG00000006215	'Zbtb17	779.29	860.652	935.125	1160.41
ENSMUSG00000006216	'Clcnkb	0	0	0	0
ENSMUSG00000006218	'Fam131c	110.342	81.228	24.7501	35.6579
ENSMUSG00000006219	'Fblim1	1663.01	1669.28	449.807	380.011
ENSMUSG00000006221	'Hspb7	6.89637	6.38872	3.22828	4.07518
ENSMUSG00000006235	'Epor	34.4819	39.245	11.837	15.2819
ENSMUSG00000006241	'Ccdc159	29.5559	20.9915	25.8262	25.4699
ENSMUSG00000006262	'Mob1b	523.139	583.199	712.374	725.383
ENSMUSG00000006269	'Atp6v1b1	1.97039	0.912675	0	0
ENSMUSG00000006270	'Vax1	0	0	0	0
ENSMUSG00000006273	'Atp6v1b2	1793.06	1907.49	1075.02	1363.15
ENSMUSG00000006276	'Eps15l1	833.476	909.937	790.929	929.142
ENSMUSG00000006281	'Tep1	8.86676	4.56337	61.3373	56.0338
ENSMUSG00000006288	'Ttc5	382.256	290.231	406.763	395.293
ENSMUSG00000006289	'Osgep	301.47	323.087	392.774	500.229
ENSMUSG00000006299	'Aamp	4949.62	5251.53	3691	4876.98
ENSMUSG00000006301	'Tmbim1	3318.14	3652.52	2221.06	2981
ENSMUSG00000006304	'Arpc2	6757.46	5999.01	6404.91	5596.25
ENSMUSG00000006307	'Kmt2b	780.275	668.991	545.579	444.195
ENSMUSG00000006310	'Zbtb32	0	0	0	0
ENSMUSG00000006311	'Etv2	1.97039	2.73802	0	0
ENSMUSG00000006313	'Upk1a	20.6891	20.0788	10.7609	10.188
ENSMUSG00000006315	'Tmem147	2230.48	1807.1	1279.48	1298.97
ENSMUSG00000006333	'Rps9	21074.3	21212.4	17856.7	24321.7
ENSMUSG00000006335	'Tfpt	512.302	532.089	429.361	672.405
ENSMUSG00000006342	'Susd2	3.94078	3.6507	18.2936	9.16917
ENSMUSG00000006344	'Ggt5	0	0	0	0
ENSMUSG00000006345	'Ggt1	0	0	0	0
ENSMUSG00000006356	'Crip2	5144.69	4661.94	2223.21	2824.1
ENSMUSG00000006360	'Crip1	4.92598	0	35.5111	22.4135
ENSMUSG00000006362	'Cbfa2t3	5.91118	2.73802	3.22828	1.0188
ENSMUSG00000006369	'Fbln1	0	0	648.884	911.823
ENSMUSG00000006373	'Pgrmc1	3703.35	3055.63	3749.11	3136.87
ENSMUSG00000006378	'Gcat	821.653	850.613	586.471	951.556
ENSMUSG00000006386	'Tek	0.985196	0.912675	5.38047	4.07518
ENSMUSG00000006389	'Mpl	0	0	0	0
ENSMUSG00000006390	'Elovl1	1677.79	2032.53	1808.91	2596.91
ENSMUSG00000006392	'Med8	1067.95	979.3	1333.28	1530.23
ENSMUSG00000006395	'Hyi	141.868	140.552	488.546	640.823
ENSMUSG00000006398	'Cdc20	4310.23	5255.18	2695.61	4024.24
ENSMUSG00000006403	'Adamts4	26.6003	39.245	18.2936	19.3571
ENSMUSG00000006411	'Nectin4	0.985196	0	5.38047	14.2631
ENSMUSG00000006412	'Pfdn2	1874.83	1599.01	1619.52	1792.06
ENSMUSG00000006418	'Rnf114	1235.44	1250.36	1624.9	2032.5
ENSMUSG00000006423	'C330007P06Rik	276.84	273.802	375.557	359.635
ENSMUSG00000006435	'Neurl1a	27.5855	23.7295	441.198	497.173
ENSMUSG00000006442	'Srm	4499.39	5590.13	5808.75	8893.07
ENSMUSG00000006445	'Epha2	4943.71	6938.15	4741.27	6700.62
ENSMUSG00000006456	'Rbm14	666.978	1218.42	526.21	1234.78
ENSMUSG00000006457	'Actn3	9.85196	13.6901	13.9892	12.2256
ENSMUSG00000006462	'A530013C23Rik	0	0.912675	6.45656	4.07518
ENSMUSG00000006463	'Zdhhc24	119.209	124.124	126.979	155.876
ENSMUSG00000006464	'Bbs1	167.483	174.321	173.251	163.007
ENSMUSG00000006469	'Slc34a3	0	0	0	0
ENSMUSG00000006471	'Ndor1	102.46	118.648	66.7178	90.6729
ENSMUSG00000006476	'Nsmf	1070.91	877.08	1095.46	922.011
ENSMUSG00000006488	'Prl7a1	0.985196	0	0	1.0188
ENSMUSG00000006490	'Prl8a9	0	0	4.30437	2.03759
ENSMUSG00000006494	'Pdk1	66.9933	52.9351	555.264	515.511
ENSMUSG00000006498	'Ptbp1	12068.6	14345.4	10401.5	14254
ENSMUSG00000006517	'Mvd	518.213	624.269	382.013	488.003
ENSMUSG00000006519	'Cyba	2652.15	2420.41	1765.87	2221.99
ENSMUSG00000006522	'Itih3	2.95559	5.47605	2.15219	2.03759
ENSMUSG00000006526	'Tmem110	512.302	469.115	533.742	533.849
ENSMUSG00000006527	'Sfmbt1	281.766	287.493	283.013	260.812
ENSMUSG00000006529	'Itih1	0	0	0	0
ENSMUSG00000006538	'Ihh	0.985196	3.6507	3.22828	2.03759
ENSMUSG00000006542	'Prkag3	5.91118	0	36.5872	17.3195
ENSMUSG00000006546	'Cryba2	0	0	2.15219	0
ENSMUSG00000006567	'Atp7b	0	0	1.07609	0
ENSMUSG00000006570	'Defb2	0	0	0	0
ENSMUSG00000006574	'Slc4a1	0	0	0	0
ENSMUSG00000006575	'Rundc3a	67.9785	37.4197	2.15219	1.0188
ENSMUSG00000006576	'Slc4a3	90.638	89.4421	129.131	137.537
ENSMUSG00000006585	'Cdt1	2564.46	3114.96	1790.62	2282.1
ENSMUSG00000006586	'Runx1t1	0	0.912675	13.9892	3.05639
ENSMUSG00000006587	'Snai3	18.7187	17.3408	60.2612	86.5977
ENSMUSG00000006589	'Aprt	5706.25	5521.68	5828.12	8347
ENSMUSG00000006599	'Gtf2h1	710.326	804.066	886.701	792.623
ENSMUSG00000006611	'Hfe	44.3338	31.9436	55.9569	53.9962
ENSMUSG00000006638	'Abhd1	287.677	297.532	640.276	738.627
ENSMUSG00000006641	'Slc5a6	299.5	430.782	318.524	416.688
ENSMUSG00000006642	'Tcf23	0	0	1.07609	0
ENSMUSG00000006649	'Nphs1	0	0	0	1.0188
ENSMUSG00000006651	'Aplp1	2.95559	7.3014	107.609	145.688
ENSMUSG00000006673	'Qrich1	1465.97	1201.99	1525.9	1269.42
ENSMUSG00000006675	'P4htm	48.2746	48.3718	20.4458	23.4323
ENSMUSG00000006676	'Usp19	801.949	1181	603.688	1002.5
ENSMUSG00000006678	'Pola1	85.712	154.242	145.273	194.59
ENSMUSG00000006699	'Cdc42	9006.66	6992.91	10753.4	8395.9
ENSMUSG00000006705	'Pknox1	389.152	336.777	393.85	316.846
ENSMUSG00000006711	'D130043K22Rik	0.985196	1.82535	1.07609	0
ENSMUSG00000006715	'Gmnn	1114.26	986.601	1418.29	1522.08
ENSMUSG00000006717	'Acot13	345.804	305.746	359.415	316.846
ENSMUSG00000006720	'Zfp184	33.4967	34.6816	43.0437	37.6955
ENSMUSG00000006724	'Cyp27b1	2.95559	0.912675	4.30437	4.07518
ENSMUSG00000006728	'Cdk4	17275.4	17361.8	14222.7	17413.3
ENSMUSG00000006731	'B4galnt1	850.224	963.784	1571.1	2011.1
ENSMUSG00000006732	'Mettl1	916.232	1027.67	914.679	1361.11
ENSMUSG00000006736	'Tspan31	2933.91	2194.98	2603.07	2339.16
ENSMUSG00000006740	'Kif5b	962.536	1128.07	1024.44	1202.18
ENSMUSG00000006763	'Saal1	713.282	783.075	578.938	746.778
ENSMUSG00000006764	'Tph2	1.97039	3.6507	1.07609	0
ENSMUSG00000006777	'Krt23	0	3.6507	0	0
ENSMUSG00000006782	'Cnp	225.61	204.439	213.067	234.323
ENSMUSG00000006784	'Ttc25	2.95559	8.21407	4.30437	3.05639
ENSMUSG00000006800	'Sulf2	1926.06	1676.58	2544.96	2126.23
ENSMUSG00000006818	'Sod2	1347.75	1283.22	908.223	1125.77
ENSMUSG00000006850	'Tmco6	59.1118	37.4197	46.272	60.109
ENSMUSG00000006906	'Stambp	206.891	196.225	299.154	215.985
ENSMUSG00000006920	'Ezh1	198.024	162.456	305.611	242.473
ENSMUSG00000006930	'Hap1	149.75	155.155	58.109	50.9398
ENSMUSG00000006931	'P3h4	3937.83	3965.57	2122.06	2494.01
ENSMUSG00000006932	'Ctnnb1	3993.98	6027.3	3554.34	5414.9
ENSMUSG00000006941	'Eif1b	612.792	587.762	680.091	783.454
ENSMUSG00000006948	'Klk4	0	0	1.07609	0
ENSMUSG00000006958	'Chrd	66.0081	78.49	20.4458	25.4699
ENSMUSG00000006998	'Psmd2	6618.55	7569.72	4972.63	7026.64
ENSMUSG00000007021	'Syngr3	115.268	99.4815	26.9023	22.4135
ENSMUSG00000007029	'Vars	2642.3	3648.87	2284.55	3925.42
ENSMUSG00000007030	'Vwa7	2.95559	2.73802	2.15219	0
ENSMUSG00000007033	'Hspa1l	0	1.82535	3.22828	2.03759
ENSMUSG00000007034	'Slc44a4	0	0	0	1.0188
ENSMUSG00000007035	'Msh5	17.7335	10.0394	11.837	10.188
ENSMUSG00000007036	'Abhd16a	847.268	872.517	699.461	743.721
ENSMUSG00000007038	'Neu1	421.664	381.498	211.99	191.534
ENSMUSG00000007039	'Ddah2	1250.21	1176.44	356.187	341.297
ENSMUSG00000007041	'Clic1	11089.4	11380.1	5679.62	7671.54
ENSMUSG00000007050	'Lsm2	2280.73	2215.97	1886.39	2305.54
ENSMUSG00000007080	'Pole	310.337	373.284	280.86	273.037
ENSMUSG00000007097	'Atp1a2	0.985196	2.73802	0	0
ENSMUSG00000007107	'Atp1a4	0.985196	0	0	0
ENSMUSG00000007122	'Casq1	396.049	496.495	1.07609	3.05639
ENSMUSG00000007207	'Stx1a	137.927	138.727	185.088	215.985
ENSMUSG00000007209	'Ceacam9	0	0	0	0
ENSMUSG00000007216	'Zfp775	68.9637	102.22	75.3265	110.03
ENSMUSG00000007279	'Scube2	0	1.82535	0	0
ENSMUSG00000007338	'Mrpl49	1793.06	1358.06	1363.41	1370.28
ENSMUSG00000007379	'Dennd2c	89.6528	88.5294	150.653	129.387
ENSMUSG00000007411	'Mark3	2064.97	2226.93	1614.14	1584.23
ENSMUSG00000007415	'Gatad1	1659.07	1079.69	1987.54	1304.06
ENSMUSG00000007440	'Pcdha11	0	0	0	0
ENSMUSG00000007457	'2310003L06Rik	0	0	0	0
ENSMUSG00000007458	'M6pr	2313.24	1950.39	2868.87	2516.43
ENSMUSG00000007476	'Lrrc8a	439.397	456.337	554.188	627.578
ENSMUSG00000007480	'Mc5r	0	0.912675	1.07609	0
ENSMUSG00000007564	'Ppp2r1a	6693.42	8609.26	3902.99	5896.79
ENSMUSG00000007570	'Fance	655.155	761.171	809.222	1182.82
ENSMUSG00000007589	'Tinf2	839.387	792.202	899.614	961.744
ENSMUSG00000007591	'Tssk4	6.89637	0.912675	7.53265	3.05639
ENSMUSG00000007594	'Hapln4	266.003	256.462	5.38047	5.09398
ENSMUSG00000007603	'Dus3l	468.953	711.886	305.611	523.661
ENSMUSG00000007610	'Gtpbp3	679.785	822.32	503.612	729.458
ENSMUSG00000007613	'Tgfbr1	274.87	414.354	276.556	300.545
ENSMUSG00000007617	'Homer1	138.913	153.329	223.827	234.323
ENSMUSG00000007646	'Rad51c	165.513	115.91	418.6	276.094
ENSMUSG00000007653	'Gabrb2	0	0	1.07609	1.0188
ENSMUSG00000007655	'Cav1	6712.14	5219.59	13002.4	9801.84
ENSMUSG00000007656	'Arpp19	2811.75	1818.05	3423.05	2674.34
ENSMUSG00000007659	'Bcl2l1	3727.98	3289.28	2152.19	2375.83
ENSMUSG00000007670	'Khsrp	2329.99	2579.22	1229.97	1402.88
ENSMUSG00000007682	'Dio2	0	0.912675	0	0
ENSMUSG00000007721	'Ccdc124	3277.75	3173.37	2492.23	3348.78
ENSMUSG00000007739	'Cct4	4456.04	5385.69	4463.64	4848.45
ENSMUSG00000007777	'0610009B22Rik	159.602	150.591	248.578	200.703
ENSMUSG00000007783	'Cpt1c	658.111	612.405	409.992	453.364
ENSMUSG00000007805	'Twist2	4564.41	4400	3754.49	4228
ENSMUSG00000007812	'Zfp655	370.434	422.568	609.069	638.785
ENSMUSG00000007815	'Rhoa	7218.53	7401.79	6649.18	7587.99
ENSMUSG00000007817	'Zmiz1	696.533	830.534	665.026	528.755
ENSMUSG00000007827	'Ankrd26	58.1266	71.1886	73.1744	85.5789
ENSMUSG00000007833	'Aldh16a1	749.734	1123.5	554.188	968.875
ENSMUSG00000007836	'Hnrnpa0	8416.53	8373.79	9147.87	9261.88
ENSMUSG00000007837	'Prrg2	201.965	194.4	178.632	231.267
ENSMUSG00000007850	'Hnrnph1	2553.63	3410.67	2181.24	2471.6
ENSMUSG00000007867	'Ift43	590.132	517.487	477.786	580.714
ENSMUSG00000007872	'Id3	6561.4	3017.3	5069.48	3400.74
ENSMUSG00000007877	'Tcap	1.97039	1.82535	0	1.0188
ENSMUSG00000007880	'Arid1a	496.539	558.557	519.753	399.368
ENSMUSG00000007888	'Crlf1	3987.09	6077.5	6615.82	8065.81
ENSMUSG00000007891	'Ctsd	2998.94	3234.52	1967.1	2666.19
ENSMUSG00000007892	'Rplp1	15400.6	13106	11986.6	13658
ENSMUSG00000007907	'Cabs1	0	0	0	0
ENSMUSG00000007908	'Hmgcll1	0	0.912675	0	1.0188
ENSMUSG00000007944	'Ttc9b	0	0.912675	0	0
ENSMUSG00000007946	'Phox2a	0	0	0	0
ENSMUSG00000007950	'Abhd8	1052.19	643.436	710.222	558.3
ENSMUSG00000007987	'Ift22	675.844	553.994	690.852	798.736
ENSMUSG00000007989	'Fzd3	260.092	198.05	100.077	69.2781
ENSMUSG00000008028	'1700008O03Rik	3.94078	3.6507	3.22828	2.03759
ENSMUSG00000008035	'Mid1ip1	1855.12	2070.86	1087.93	1742.14
ENSMUSG00000008036	'Ap2s1	3083.66	2755.36	1964.95	2495.03
ENSMUSG00000008090	'Fgfrl1	861.061	808.63	974.941	902.653
ENSMUSG00000008129	'4930432K21Rik	16.7483	14.6028	25.8262	21.3947
ENSMUSG00000008136	'Fhl2	3010.76	3573.12	6195.07	7324.13
ENSMUSG00000008140	'Emc10	2533.92	2348.31	1822.9	2172.07
ENSMUSG00000008153	'Clstn3	1.97039	0.912675	0	0
ENSMUSG00000008167	'Fbxw9	782.246	709.148	700.537	810.962
ENSMUSG00000008193	'Spib	0	0	0	0
ENSMUSG00000008200	'Fnbp4	323.144	480.98	322.828	351.485
ENSMUSG00000008206	'Cers4	666.978	763.909	93.6201	102.898
ENSMUSG00000008226	'Scrn3	144.824	133.251	290.545	219.041
ENSMUSG00000008301	'Phax	686.682	716.45	654.265	516.53
ENSMUSG00000008305	'Tle1	537.917	588.675	774.787	843.563
ENSMUSG00000008307	'1700109H08Rik	1.97039	6.38872	0	4.07518
ENSMUSG00000008318	'Relt	627.57	627.92	303.458	262.849
ENSMUSG00000008333	'Snrpb2	1317.21	935.492	1665.79	1317.3
ENSMUSG00000008348	'Ubc	236.447	332.214	229.208	337.222
ENSMUSG00000008373	'Prpf31	2777.27	3096.71	1868.1	2358.51
ENSMUSG00000008384	'Sertad1	1368.44	909.024	1213.83	955.631
ENSMUSG00000008393	'Carhsp1	4339.79	3915.37	3718.98	4450.1
ENSMUSG00000008398	'Elk3	3849.16	2827.47	3689.92	2733.43
ENSMUSG00000008429	'Herpud2	388.167	362.332	324.98	234.323
ENSMUSG00000008435	'Rdh13	695.548	693.633	591.851	699.913
ENSMUSG00000008438	'Adam21	0.985196	0	0	0
ENSMUSG00000008450	'Nutf2	822.639	691.807	787.7	740.665
ENSMUSG00000008461	'Fut1	8.86676	10.0394	1.07609	1.0188
ENSMUSG00000008475	'Arpc5	5062.92	3669.86	3598.46	2758.9
ENSMUSG00000008482	'Rnf151	0.985196	1.82535	4.30437	4.07518
ENSMUSG00000008489	'Elavl2	102.46	175.234	4.30437	1.0188
ENSMUSG00000008496	'Pou2f2	0	0.912675	1.07609	0
ENSMUSG00000008540	'Mgst1	37.4374	24.6422	97.9245	66.2218
ENSMUSG00000008575	'Nfib	588.162	631.571	253.958	366.767
ENSMUSG00000008590	'Htr3b	0	0	0	0
ENSMUSG00000008601	'Rab25	1.97039	0.912675	1.07609	2.03759
ENSMUSG00000008604	'Ubqln4	3860.98	3912.64	2393.23	2869.95
ENSMUSG00000008658	'Rbfox1	0	0	2.15219	1.0188
ENSMUSG00000008668	'Rps18	9556.4	9013.58	11540	14708.4
ENSMUSG00000008682	'Rpl10	9756.39	9542.01	10714.7	12662.6
ENSMUSG00000008683	'Rps15a	5709.21	4767.81	5966.94	6888.08
ENSMUSG00000008690	'Ncaph2	8711.1	8829.21	8321.43	10089.1
ENSMUSG00000008730	'Hipk1	1528.04	1642.81	1374.17	1348.89
ENSMUSG00000008734	'Gprc5b	210.832	187.098	748.961	582.751
ENSMUSG00000008763	'Man1a2	1019.68	1083.34	960.951	1069.74
ENSMUSG00000008789	'Ceacam5	0	0	0	0
ENSMUSG00000008813	'Tppp2	0	0	0	0
ENSMUSG00000008822	'Acyp1	169.454	100.394	109.762	119.199
ENSMUSG00000008843	'Cldn13	0	0	0	0
ENSMUSG00000008845	'Cd163	0	0	0	0
ENSMUSG00000008855	'Hdac5	1918.18	1771.5	699.461	731.496
ENSMUSG00000008859	'Rala	1370.41	1378.14	1316.06	1295.91
ENSMUSG00000008874	'Clec3a	0	0	0	0
ENSMUSG00000008892	'Vdac3	2077.78	1802.53	1773.4	1815.49
ENSMUSG00000008932	'Slc1a7	0	0	0	0
ENSMUSG00000008958	'Vps72	1994.04	2255.22	1975.71	2630.53
ENSMUSG00000008976	'Gabpa	569.443	803.154	693.004	829.3
ENSMUSG00000008999	'Bmp7	0.985196	0	67.7939	78.4473
ENSMUSG00000009013	'Dynll1	6670.76	4496.75	5496.69	5246.8
ENSMUSG00000009030	'Pdcl	367.478	320.349	356.187	230.248
ENSMUSG00000009035	'Tmem184b	3289.57	2861.24	2741.89	2102.8
ENSMUSG00000009047	'Gm5965	0	0	0	0
ENSMUSG00000009070	'Rsph14	1.97039	1.82535	1.07609	2.03759
ENSMUSG00000009073	'Nf2	2188.12	1808.01	1759.41	1744.18
ENSMUSG00000009075	'Cabp7	0	0	0	0
ENSMUSG00000009076	'Zmat5	439.397	354.118	323.904	406.5
ENSMUSG00000009079	'Ewsr1	2330.97	3016.39	2060.72	2417.6
ENSMUSG00000009090	'Ap1b1	553.68	944.618	506.84	978.044
ENSMUSG00000009092	'Derl3	0	0	0	0
ENSMUSG00000009093	'Gstt4	0	0	0	1.0188
ENSMUSG00000009097	'Tbx1	0	0.912675	0	1.0188
ENSMUSG00000009108	'Gnat2	14.7779	5.47605	32.2828	23.4323
ENSMUSG00000009112	'Bcl2l13	1635.43	1476.71	2066.1	1880.7
ENSMUSG00000009114	'2610028H24Rik	0	0	0	0
ENSMUSG00000009115	'Spatc1l	0	0	0	0
ENSMUSG00000009145	'Dqx1	4.92598	4.56337	4.30437	2.03759
ENSMUSG00000009185	'Ccl8	0.985196	0	0	1.0188
ENSMUSG00000009207	'Lnpk	481.761	716.45	507.916	570.526
ENSMUSG00000009210	'Prr29	0	0	1.07609	0
ENSMUSG00000009214	'Mymk	0	0	0	0
ENSMUSG00000009216	'Fam163b	0	0	0	0
ENSMUSG00000009246	'Trpm5	0.985196	0	0	0
ENSMUSG00000009248	'Ascl2	0	0	2.15219	1.0188
ENSMUSG00000009281	'Rarres2	0	0.912675	1.07609	1.0188
ENSMUSG00000009291	'Pttg1ip	11084.4	10315	8332.19	9318.93
ENSMUSG00000009292	'Trpm2	0.985196	0	0	0
ENSMUSG00000009293	'Ube2g2	2847.22	2830.2	2421.21	3211.25
ENSMUSG00000009350	'Mpo	0	0	0	0
ENSMUSG00000009356	'Lpo	0.985196	0	0	0
ENSMUSG00000009376	'Met	1113.27	1232.11	685.472	785.492
ENSMUSG00000009378	'Slc16a12	0	0	0	0
ENSMUSG00000009394	'Syn2	1.97039	0.912675	2.15219	4.07518
ENSMUSG00000009406	'Elk1	707.371	514.749	649.96	592.939
ENSMUSG00000009418	'Nav1	191.128	229.081	123.751	126.331
ENSMUSG00000009470	'Tnpo1	1656.11	2238.79	1183.7	1676.94
ENSMUSG00000009471	'Myod1	0	0	0	0
ENSMUSG00000009487	'Otog	0	0	0	0
ENSMUSG00000009535	'Rnmt	674.859	919.976	610.145	691.763
ENSMUSG00000009545	'Kcnq1	4.92598	9.12675	9.68484	9.16917
ENSMUSG00000009549	'Srp14	2586.14	1645.55	2510.53	2227.09
ENSMUSG00000009551	'6330409D20Rik	0	0	0	0
ENSMUSG00000009555	'Cdk9	2092.56	2411.29	2640.73	3387.5
ENSMUSG00000009563	'Tor2a	926.084	858.827	1219.21	1356.02
ENSMUSG00000009566	'Fpgs	733.971	972.911	648.884	1103.36
ENSMUSG00000009569	'Mkl2	152.705	187.098	207.686	169.12
ENSMUSG00000009575	'Cbx5	3176.27	3183.41	3296.07	2963.68
ENSMUSG00000009580	'Odam	0	0	0	0
ENSMUSG00000009585	'Apobec3	708.356	528.439	471.329	415.669
ENSMUSG00000009588	'St6galnac1	0	0	0	0
ENSMUSG00000009596	'Taf7l	1.97039	0.912675	4.30437	1.0188
ENSMUSG00000009614	'Sardh	228.565	282.016	1226.75	1685.09
ENSMUSG00000009621	'Vav2	816.727	1024.02	864.103	1478.27
ENSMUSG00000009628	'Tex15	0.985196	0	3.22828	5.09398
ENSMUSG00000009630	'Ppp2cb	3290.55	3037.38	2928.05	2931.08
ENSMUSG00000009633	'G0s2	1.97039	0	7.53265	11.2068
ENSMUSG00000009640	'Dmap1	328.07	475.504	271.176	367.785
ENSMUSG00000009646	'Pla2g12b	0	0	0	0
ENSMUSG00000009647	'Mcu	1368.44	1055.05	2242.58	1919.41
ENSMUSG00000009654	'Oit3	16.7483	10.0394	7.53265	19.3571
ENSMUSG00000009670	'Tex11	0	0	0	0
ENSMUSG00000009681	'Bcr	1639.37	1341.63	1136.35	967.856
ENSMUSG00000009687	'Fxyd5	2317.18	2028.88	1826.13	2251.54
ENSMUSG00000009731	'Kcnd1	7.88157	5.47605	18.2936	16.3007
ENSMUSG00000009733	'Tfcp2	194.084	187.098	220.599	161.989
ENSMUSG00000009734	'Pou6f2	0	0	0	0
ENSMUSG00000009739	'Pou6f1	691.608	445.385	503.612	416.688
ENSMUSG00000009741	'Ubp1	837.417	891.683	1141.74	969.894
ENSMUSG00000009772	'Nuak2	515.257	494.67	1079.32	767.154
ENSMUSG00000009828	'Ick	477.82	356.856	426.133	234.323
ENSMUSG00000009863	'Sdhb	2975.29	2957.07	2700.99	3325.35
ENSMUSG00000009876	'Cox4i2	2.95559	0	1.07609	3.05639
ENSMUSG00000009894	'Snap47	912.291	1061.44	743.581	978.044
ENSMUSG00000009900	'Wnt3a	0.985196	0	0	0
ENSMUSG00000009905	'Kdsr	492.598	540.303	476.709	332.128
ENSMUSG00000009907	'Vps4b	532.006	831.447	879.168	877.183
ENSMUSG00000009927	'Rps25	6254.02	4958.56	5761.4	6459.17
ENSMUSG00000009941	'Nxf2	0	0	4.30437	3.05639
ENSMUSG00000009995	'Taz	248.269	229.081	276.556	288.319
ENSMUSG00000010021	'Kif19a	19.7039	13.6901	31.2067	22.4135
ENSMUSG00000010025	'Aldh3a2	496.539	601.453	723.135	606.184
ENSMUSG00000010044	'Zmynd10	1.97039	0	0	2.03759
ENSMUSG00000010045	'Tmem115	1065	1369.01	942.658	1425.3
ENSMUSG00000010047	'Hyal2	711.311	800.416	623.058	886.353
ENSMUSG00000010048	'Ifrd2	1531.98	1607.22	1515.14	1792.06
ENSMUSG00000010051	'Hyal1	45.319	37.4197	36.5872	63.1654
ENSMUSG00000010054	'Tusc2	294.574	213.566	205.534	185.421
ENSMUSG00000010057	'Nprl2	167.483	182.535	145.273	188.477
ENSMUSG00000010064	'Slc38a3	3.94078	0	1.07609	2.03759
ENSMUSG00000010066	'Cacna2d2	0	0	0	0
ENSMUSG00000010067	'Rassf1	1826.55	2057.17	2603.07	3353.88
ENSMUSG00000010080	'Epn3	407.871	407.966	718.83	849.676
ENSMUSG00000010086	'Rnf112	0.985196	0	0	0
ENSMUSG00000010095	'Slc3a2	7713.1	13008.4	7700.52	10598.5
ENSMUSG00000010097	'Nxf1	2087.63	1841.78	1698.08	1481.33
ENSMUSG00000010110	'Stx5a	1342.82	1370.84	1247.19	1325.45
ENSMUSG00000010122	'Slc47a1	0	0	0	2.03759
ENSMUSG00000010136	'Pifo	0	0	0	0
ENSMUSG00000010142	'Tnfrsf13b	0	0	0	1.0188
ENSMUSG00000010154	'Spire2	687.667	621.531	385.241	524.68
ENSMUSG00000010175	'Prox1	0	0	0	0
ENSMUSG00000010205	'Raver1	0	0	0	0
ENSMUSG00000010277	'2610507B11Rik	4884.6	3327.61	3147.57	1568.95
ENSMUSG00000010290	'AI597479	246.299	240.033	298.078	219.041
ENSMUSG00000010307	'Tmem86a	41.3782	69.3633	97.9245	93.7292
ENSMUSG00000010311	'Optc	7.88157	5.47605	15.0653	9.16917
ENSMUSG00000010342	'Tex14	0	0	1.07609	0
ENSMUSG00000010358	'Ifi35	221.669	230.907	488.546	417.706
ENSMUSG00000010362	'Rdm1	246.299	252.811	151.729	161.989
ENSMUSG00000010376	'Nedd8	3550.65	2934.25	2990.46	3756.3
ENSMUSG00000010392	'Gosr1	991.107	858.827	1291.31	1063.62
ENSMUSG00000010406	'Mrpl52	926.084	606.016	998.615	934.236
ENSMUSG00000010435	'Spaca7	0	0	0	0
ENSMUSG00000010453	'Kansl3	2180.24	2349.22	2048.88	2160.87
ENSMUSG00000010461	'Eya4	121.179	142.377	881.321	578.676
ENSMUSG00000010476	'Ebf3	0	0	43.0437	43.8082
ENSMUSG00000010492	'Uckl1os	0	0.912675	0	1.0188
ENSMUSG00000010505	'Myt1	0	0	0	0
ENSMUSG00000010517	'Faf1	1214.75	1201.08	1515.14	1584.23
ENSMUSG00000010529	'Gm266	28.5707	34.6816	4.30437	3.05639
ENSMUSG00000010538	'Tsacc	18.7187	6.38872	17.2175	9.16917
ENSMUSG00000010554	'Mettl16	771.408	897.159	958.799	920.992
ENSMUSG00000010592	'Dazl	0	0	0	1.0188
ENSMUSG00000010601	'Apol7a	0.985196	0.912675	26.9023	19.3571
ENSMUSG00000010607	'Pigyl	329.055	284.755	273.328	306.658
ENSMUSG00000010608	'Rbm25	409.841	820.495	288.393	420.763
ENSMUSG00000010609	'Psen2	90.638	138.727	104.381	128.368
ENSMUSG00000010651	'Acaa1b	0.985196	0.912675	2.15219	1.0188
ENSMUSG00000010660	'Plcd1	240.388	291.143	376.633	616.372
ENSMUSG00000010663	'Fads1	3328.98	3356.82	2120.98	1945.9
ENSMUSG00000010721	'Lmbr1	202.95	162.456	327.132	235.342
ENSMUSG00000010751	'Tnfrsf22	206.891	126.862	107.609	74.3721
ENSMUSG00000010755	'Cars	1315.24	2109.19	1441.97	2509.29
ENSMUSG00000010760	'Phlda2	8.86676	3.6507	22.598	13.2444
ENSMUSG00000010796	'Asz1	0	0	0	1.0188
ENSMUSG00000010797	'Wnt2	15.7631	15.5155	449.807	371.861
ENSMUSG00000010803	'Gabra1	0	0	0	0
ENSMUSG00000010825	'Grid2ip	0	0	1.07609	0
ENSMUSG00000010830	'Kdelr3	999.974	935.492	1366.64	1454.84
ENSMUSG00000010841	'1700006E09Rik	0	0	0	0
ENSMUSG00000010911	'Apip	415.753	328.563	471.329	501.248
ENSMUSG00000010914	'Pdhx	570.428	544.867	536.971	478.834
ENSMUSG00000010936	'Vac14	1783.2	1817.14	1495.77	1651.47
ENSMUSG00000011008	'Mcoln2	0	0	2.15219	1.0188
ENSMUSG00000011034	'Slc5a1	0.985196	0	0	0
ENSMUSG00000011052	'1700049J03Rik	0.985196	0	0	0
ENSMUSG00000011096	'Akt1s1	3025.54	3077.54	2093	2724.26
ENSMUSG00000011114	'Tbrg1	1782.22	1922.09	2575.09	3017.67
ENSMUSG00000011118	'Panx3	0	0.912675	0	0
ENSMUSG00000011148	'Adssl1	311.322	326.738	17.2175	6.11278
ENSMUSG00000011154	'Cfap161	1.97039	2.73802	3.22828	0
ENSMUSG00000011158	'Brf1	689.637	600.54	418.6	460.496
ENSMUSG00000011171	'Vipr2	2.95559	1.82535	0	0
ENSMUSG00000011179	'Odc1	6130.87	5959.77	4634.73	4827.06
ENSMUSG00000011254	'Thg1l	515.257	418.918	562.797	554.225
ENSMUSG00000011256	'Adam19	72.9045	107.696	761.874	521.624
ENSMUSG00000011257	'Pabpc4	979.285	1024.02	1150.34	1251.08
ENSMUSG00000011263	'Exoc3l2	1.97039	1.82535	5.38047	3.05639
ENSMUSG00000011267	'Zfp296	15.7631	12.7774	7.53265	13.2444
ENSMUSG00000011305	'Plin5	0	0	0	0
ENSMUSG00000011306	'Sugp1	483.731	687.244	472.405	659.161
ENSMUSG00000011349	'Dmrtc2	0	0	0	0
ENSMUSG00000011350	'Gm5893	0	0	0	0
ENSMUSG00000011382	'Dhdh	0	0	0	0
ENSMUSG00000011427	'Zfp790	84.7268	88.5294	80.707	55.015
ENSMUSG00000011463	'Cpb1	0	0	0	0
ENSMUSG00000011486	'Slc25a41	0	0	0	0
ENSMUSG00000011589	'Fsd1	71.9193	55.6732	29.0545	18.3383
ENSMUSG00000011632	'Pinlyp	2.95559	0	0	1.0188
ENSMUSG00000011658	'Fuz	139.898	121.386	40.8916	47.8834
ENSMUSG00000011751	'Sptbn4	5.91118	6.38872	8.60875	16.3007
ENSMUSG00000011752	'Pgam1	1991.08	1837.21	1561.41	1936.73
ENSMUSG00000011831	'Evi5	252.21	364.157	380.937	360.654
ENSMUSG00000011832	'Evi5l	326.1	250.073	334.665	323.977
ENSMUSG00000011837	'Snapc2	952.684	1134.45	476.709	644.898
ENSMUSG00000011877	'Git1	3534.88	3334.91	2208.14	2559.22
ENSMUSG00000011884	'Gltp	1478.78	927.277	1308.53	923.029
ENSMUSG00000011958	'Bnip2	2271.86	2550.93	2868.87	2617.29
ENSMUSG00000011960	'Ccnt1	546.784	628.833	569.253	497.173
ENSMUSG00000012017	'Scarf2	1231.49	1316.99	3671.63	3632.01
ENSMUSG00000012042	'4930579F01Rik	0	0	0	0
ENSMUSG00000012076	'Brms1l	651.214	600.54	892.081	646.936
ENSMUSG00000012114	'Med15	1660.06	1609.96	1463.49	1478.27
ENSMUSG00000012117	'Dhdds	1001.94	1085.17	1275.17	1481.33
ENSMUSG00000012123	'Crybg2	9.85196	5.47605	0	4.07518
ENSMUSG00000012126	'Ubxn11	32.5115	28.2929	33.3589	28.5263
ENSMUSG00000012187	'Mogat1	0	0	0	0
ENSMUSG00000012211	'Tex22	0	0	0	0
ENSMUSG00000012282	'Wnt8a	0	0	0	0
ENSMUSG00000012296	'Tjap1	4059.99	3736.49	2732.2	2732.41
ENSMUSG00000012350	'Ehf	0	0	0	0
ENSMUSG00000012396	'Nanog	8.86676	5.47605	12.9131	5.09398
ENSMUSG00000012405	'Rpl15	3835.37	3457.21	4161.25	5194.84
ENSMUSG00000012422	'Tmem167	1197.01	808.63	1599.07	854.77
ENSMUSG00000012428	'Steap4	0	0	0	0
ENSMUSG00000012429	'Mplkip	478.805	470.027	356.187	382.049
ENSMUSG00000012443	'Kif11	342.848	614.23	314.219	660.18
ENSMUSG00000012483	'Rpa3	529.05	342.253	605.841	534.868
ENSMUSG00000012519	'Mlkl	9.85196	5.47605	316.371	354.541
ENSMUSG00000012520	'Phox2b	0	0	0	0
ENSMUSG00000012535	'Tnpo3	1154.65	1473.06	1391.39	1245.99
ENSMUSG00000012609	'Ttll5	358.611	295.707	187.24	115.124
ENSMUSG00000012640	'Zfp715	56.1562	59.3239	51.6525	43.8082
ENSMUSG00000012705	'Retn	0	0	1.07609	0
ENSMUSG00000012777	'Acp4	0	0.912675	1.07609	0
ENSMUSG00000012819	'Cdh23	20.6891	19.1662	13.9892	12.2256
ENSMUSG00000012848	'Rps5	18664.5	18462.5	16738.6	21890.9
ENSMUSG00000012889	'Podnl1	400.975	416.18	522.981	483.928
ENSMUSG00000013033	'Adgrl1	907.365	781.25	952.343	761.041
ENSMUSG00000013076	'Amotl1	1002.93	1099.77	1028.75	1031.02
ENSMUSG00000013083	'2200002J24Rik	0	0	0	0
ENSMUSG00000013089	'Etv5	840.372	1164.57	347.578	553.206
ENSMUSG00000013091	'Tmem190	0	0.912675	0	1.0188
ENSMUSG00000013150	'Gfod2	578.31	606.929	344.35	472.721
ENSMUSG00000013155	'Enkd1	842.342	897.159	822.135	1113.54
ENSMUSG00000013158	'4933405L10Rik	3.94078	0.912675	3.22828	2.03759
ENSMUSG00000013160	'Atp6v0d1	1927.04	1943.08	1579.71	1878.66
ENSMUSG00000013236	'Ptprs	2095.51	2220.54	1648.58	1548.57
ENSMUSG00000013275	'Slc41a1	923.129	790.376	831.82	787.529
ENSMUSG00000013338	'Fer1l4	0	0	0	0
ENSMUSG00000013353	'4931406B18Rik	0	0	0	0
ENSMUSG00000013367	'Iglon5	75.8601	52.9351	79.6309	53.9962
ENSMUSG00000013415	'Igf2bp1	434.471	487.368	585.395	641.842
ENSMUSG00000013418	'B4galnt2	9.85196	6.38872	5.38047	2.03759
ENSMUSG00000013419	'Zfp651	427.575	392.45	357.263	299.526
ENSMUSG00000013465	'Nelfb	1837.39	1916.62	1528.05	2054.91
ENSMUSG00000013483	'Card14	0	0.912675	0	2.03759
ENSMUSG00000013495	'Tmem175	189.158	198.05	294.85	180.327
ENSMUSG00000013523	'Bcas1	0	0	2.15219	0
ENSMUSG00000013539	'Tango2	333.981	259.2	358.339	407.518
ENSMUSG00000013562	'4833413E03Rik	0	0	0	0
ENSMUSG00000013584	'Aldh1a2	0	0	0	0
ENSMUSG00000013593	'Ndufs2	3942.75	4174.57	2507.3	3263.2
ENSMUSG00000013611	'Snx31	1.97039	0	0	0
ENSMUSG00000013622	'Atraid	682.741	481.892	801.69	785.492
ENSMUSG00000013629	'Cad	629.54	979.3	716.678	1113.54
ENSMUSG00000013643	'Lypd8	0	0	4.30437	7.13157
ENSMUSG00000013646	'Sh3bp5l	1578.28	1850.9	1400	1981.56
ENSMUSG00000013653	'1810065E05Rik	0	0	0	0
ENSMUSG00000013662	'Atad1	1216.72	1745.95	1311.76	1267.38
ENSMUSG00000013663	'Pten	1158.59	885.294	1260.11	717.232
ENSMUSG00000013668	'4933402N03Rik	0	0	0	0
ENSMUSG00000013698	'Pea15a	11598.7	9284.64	2887.16	3151.14
ENSMUSG00000013701	'Timm23	462.057	402.49	468.101	472.721
ENSMUSG00000013707	'Tnfaip8l2	0	1.82535	1.07609	1.0188
ENSMUSG00000013736	'Trnt1	350.73	466.377	643.504	621.466
ENSMUSG00000013766	'Ly6g6e	0	0	0	0
ENSMUSG00000013787	'Ehmt2	3608.77	3391.5	1816.45	2266.82
ENSMUSG00000013822	'Elof1	1958.57	1302.39	1370.94	1149.2
ENSMUSG00000013833	'Med16	1422.62	1412.82	1352.65	1718.71
ENSMUSG00000013846	'St3gal1	277.825	312.135	145.273	94.748
ENSMUSG00000013858	'Tmem259	4518.11	4332.47	3346.65	3778.71
ENSMUSG00000013878	'Rnf170	74.8749	51.1098	116.218	77.4285
ENSMUSG00000013921	'Clip3	1040.37	968.348	695.156	691.763
ENSMUSG00000013928	'Thap8	2.95559	1.82535	2.15219	1.0188
ENSMUSG00000013936	'Myl2	0.985196	0	0	0
ENSMUSG00000013973	'Dedd	785.201	627.92	747.885	799.755
ENSMUSG00000013974	'Mcemp1	0	0	0	0
ENSMUSG00000013997	'Nit1	210.832	187.098	161.414	139.575
ENSMUSG00000014030	'Pax5	0	0	0	1.0188
ENSMUSG00000014039	'Prdm15	77.8305	58.4112	76.4026	55.015
ENSMUSG00000014074	'Rnf168	664.022	857.914	795.233	871.071
ENSMUSG00000014075	'Tctex1d2	360.582	278.366	263.643	268.962
ENSMUSG00000014077	'Chp1	2841.3	2019.75	2924.82	2595.89
ENSMUSG00000014104	'Sval2	0	0	0	0
ENSMUSG00000014158	'Trpv4	211.817	230.907	257.186	321.94
ENSMUSG00000014164	'Klhl3	0	0.912675	1.07609	0
ENSMUSG00000014177	'Tvp23b	455.16	333.126	691.928	569.507
ENSMUSG00000014195	'Dnajc7	1895.52	1920.27	1652.88	1708.52
ENSMUSG00000014198	'Zfp385c	0	0	0	0
ENSMUSG00000014226	'Cacybp	1914.24	2504.38	1727.13	1652.49
ENSMUSG00000014232	'Cluap1	133.001	168.845	178.632	151.801
ENSMUSG00000014243	'Zswim7	221.669	210.828	332.513	288.319
ENSMUSG00000014245	'Pigl	109.357	126.862	86.0875	66.2218
ENSMUSG00000014294	'Ndufa2	1933.94	1200.17	1836.89	1509.86
ENSMUSG00000014301	'Pam16	220.684	140.552	244.273	255.718
ENSMUSG00000014303	'Glis2	2835.39	2633.98	3069.02	3153.17
ENSMUSG00000014313	'Cox6c	5820.54	3513.8	5692.53	4580.51
ENSMUSG00000014329	'Bicc1	17.7335	14.6028	554.188	374.917
ENSMUSG00000014349	'Ube2z	5947.63	5569.14	5767.86	6766.84
ENSMUSG00000014351	'Gip	0	0	0	0
ENSMUSG00000014353	'Tmem87b	187.187	279.278	188.316	239.417
ENSMUSG00000014355	'Anapc1	1745.77	1933.96	2213.52	1887.83
ENSMUSG00000014361	'Mertk	18.7187	18.2535	6.45656	7.13157
ENSMUSG00000014402	'Tsg101	1402.92	1102.51	1091.16	957.668
ENSMUSG00000014418	'Hps5	168.468	196.225	165.718	160.97
ENSMUSG00000014426	'Map3k4	360.582	324.912	414.296	328.052
ENSMUSG00000014444	'Piezo1	6972.23	9526.5	7273.32	8560.94
ENSMUSG00000014453	'Blk	0	0	4.30437	6.11278
ENSMUSG00000014470	'Rnf166	969.433	744.743	884.549	757.984
ENSMUSG00000014496	'Ankrd28	1353.66	1280.48	1485.01	1273.5
ENSMUSG00000014498	'Ankrd52	3567.39	3867	1845.5	2517.45
ENSMUSG00000014503	'Pkd2l2	0	0	1.07609	0
ENSMUSG00000014504	'Srp19	903.425	578.636	1021.21	570.526
ENSMUSG00000014529	'Tmbim7	0	0	0	0
ENSMUSG00000014542	'Clec4f	0	0	0	0
ENSMUSG00000014543	'Klra17	0	0.912675	1.07609	0
ENSMUSG00000014547	'Wdfy2	144.824	163.369	134.512	114.105
ENSMUSG00000014550	'Rbsn	797.023	958.308	909.299	815.037
ENSMUSG00000014551	'Mrps25	1079.77	1002.12	1087.93	1320.36
ENSMUSG00000014554	'Dguok	225.61	203.526	341.122	331.109
ENSMUSG00000014592	'Camta1	229.551	118.648	184.012	120.218
ENSMUSG00000014599	'Csf1	9092.37	8697.79	9420.12	6340.99
ENSMUSG00000014601	'Strip1	951.699	1079.69	623.058	745.759
ENSMUSG00000014602	'Kif1a	1.97039	2.73802	1.07609	1.0188
ENSMUSG00000014603	'Alx3	4.92598	2.73802	0	1.0188
ENSMUSG00000014606	'Slc25a11	1956.6	1927.57	1964.95	2512.35
ENSMUSG00000014609	'Chrne	0	0	0	0
ENSMUSG00000014633	'Cmc2	708.356	507.447	710.222	706.026
ENSMUSG00000014668	'Chfr	407.871	326.738	450.883	317.864
ENSMUSG00000014686	'Ceacam16	0	0	0	0
ENSMUSG00000014704	'Hoxa2	0	0	16.1414	6.11278
ENSMUSG00000014725	'Adam28	0	0	0	0
ENSMUSG00000014747	'Ankrd53	0	0	0	0
ENSMUSG00000014748	'Tex261	2601.9	2341.92	2413.68	2221.99
ENSMUSG00000014763	'Fam120b	245.314	303.921	233.512	209.872
ENSMUSG00000014767	'Tbp	694.563	723.751	647.808	552.188
ENSMUSG00000014769	'Psmb1	5604.78	4784.24	4948.95	5536.14
ENSMUSG00000014771	'Pdcd2	702.445	638.872	501.46	548.112
ENSMUSG00000014773	'Dll1	5.91118	1.82535	2.15219	5.09398
ENSMUSG00000014776	'Nol3	71.9193	53.8478	1.07609	3.05639
ENSMUSG00000014778	'Fhod1	627.57	821.407	396.002	666.293
ENSMUSG00000014782	'Plekhg4	103.446	83.9661	203.382	177.271
ENSMUSG00000014786	'Slc9a5	309.352	299.357	219.523	229.229
ENSMUSG00000014791	'Elmo3	7.88157	2.73802	7.53265	0
ENSMUSG00000014813	'Stc1	11.8224	12.7774	17.2175	10.188
ENSMUSG00000014837	'4931428F04Rik	604.91	475.504	170.023	145.688
ENSMUSG00000014846	'Tppp3	124.135	138.727	4.30437	4.07518
ENSMUSG00000014850	'Msh3	108.372	113.172	121.599	161.989
ENSMUSG00000014852	'Adamts13	0	0	0	0
ENSMUSG00000014856	'Tmem208	826.579	804.979	902.842	1140.03
ENSMUSG00000014859	'E2f4	2396	2190.42	1856.26	1947.94
ENSMUSG00000014867	'Surf4	8510.12	8553.59	8281.62	9515.56
ENSMUSG00000014873	'Surf2	489.642	392.45	633.819	573.582
ENSMUSG00000014905	'Dnajb9	269.944	305.746	219.523	178.289
ENSMUSG00000014907	'Naf1	598.999	898.072	531.59	710.101
ENSMUSG00000014932	'Yes1	348.759	462.726	412.144	458.458
ENSMUSG00000014956	'Ppp1cb	3014.7	3740.14	3283.16	3336.56
ENSMUSG00000014959	'Gorasp2	4229.45	4349.81	4803.68	5597.27
ENSMUSG00000014980	'Tsen15	487.672	387.887	486.394	502.267
ENSMUSG00000015001	'Oc90	0	0	0	0
ENSMUSG00000015002	'Efr3a	1674.83	1751.42	2101.61	1894.96
ENSMUSG00000015013	'Trappc2l	434.471	311.222	484.242	498.191
ENSMUSG00000015016	'Acsf3	288.662	386.061	284.089	334.165
ENSMUSG00000015023	'Ddx19a	1293.56	1096.12	1342.96	996.383
ENSMUSG00000015027	'Galns	312.307	360.507	348.654	380.011
ENSMUSG00000015053	'Gata2	109.357	76.6647	101.153	72.3345
ENSMUSG00000015083	'C8g	0	5.47605	5.38047	4.07518
ENSMUSG00000015085	'Entpd2	36.4522	27.3802	2.15219	4.07518
ENSMUSG00000015087	'Rabl6	2316.2	1941.26	2865.64	2188.37
ENSMUSG00000015090	'Ptgds	7.88157	4.56337	0	0
ENSMUSG00000015092	'Edf1	3728.97	3686.29	3608.14	4808.72
ENSMUSG00000015093	'Clic3	0	0	1.07609	0
ENSMUSG00000015094	'Npdc1	1901.43	1732.26	853.342	913.86
ENSMUSG00000015095	'Fbxw5	1066.97	936.404	1001.84	892.465
ENSMUSG00000015112	'Slc25a13	488.657	560.382	334.665	341.297
ENSMUSG00000015120	'Ube2i	2826.53	2400.33	1933.74	2155.77
ENSMUSG00000015126	'Tsr3	843.328	921.801	582.167	784.473
ENSMUSG00000015127	'Unkl	71.9193	61.1492	54.8808	35.6579
ENSMUSG00000015133	'Lrrk1	1715.23	2040.74	795.233	912.841
ENSMUSG00000015134	'Aldh1a3	14.7779	40.1577	39.8155	38.7143
ENSMUSG00000015143	'Actn1	3953.59	7902.85	2544.96	3293.77
ENSMUSG00000015149	'Sirt2	1392.08	1192.87	854.418	979.063
ENSMUSG00000015165	'Hnrnpl	7938.71	8624.78	5639.81	7191.68
ENSMUSG00000015176	'Nolc1	2286.64	3535.7	2179.09	2944.32
ENSMUSG00000015189	'Casd1	95.564	85.7914	206.61	176.252
ENSMUSG00000015202	'Cnksr3	292.603	284.755	493.927	453.364
ENSMUSG00000015214	'Mtmr1	184.232	236.383	321.752	295.451
ENSMUSG00000015217	'Hmgb3	581.266	463.639	470.253	430.951
ENSMUSG00000015222	'Map2	336.937	551.256	401.383	345.372
ENSMUSG00000015224	'Cyp2j9	0	1.82535	1.07609	0
ENSMUSG00000015242	'Nipsnap3a	0	0	0	0
ENSMUSG00000015243	'Abca1	39.4078	37.4197	61.3373	64.1842
ENSMUSG00000015247	'Nipsnap3b	468.953	421.656	690.852	616.372
ENSMUSG00000015289	'Lage3	683.726	438.997	671.482	600.071
ENSMUSG00000015290	'Ubl4a	889.632	814.106	1028.75	1233.76
ENSMUSG00000015291	'Gdi1	1283.71	1418.3	957.723	1230.71
ENSMUSG00000015305	'Sash1	44.3338	57.4985	3554.34	2712.04
ENSMUSG00000015312	'Gadd45b	1723.11	2120.14	6566.32	4981.91
ENSMUSG00000015314	'Slamf6	0	0	0	0
ENSMUSG00000015316	'Slamf1	0	0	0	0
ENSMUSG00000015335	'Zdhhc12	512.302	447.211	448.731	466.609
ENSMUSG00000015337	'Endog	127.09	137.814	202.306	276.094
ENSMUSG00000015340	'Cybb	0	0	0	0
ENSMUSG00000015341	'Golga7	1332.97	848.787	1095.46	728.439
ENSMUSG00000015342	'Xk	77.8305	58.4112	19.3697	13.2444
ENSMUSG00000015354	'Pcolce2	1224.6	1164.57	1130.97	1008.61
ENSMUSG00000015355	'Cd48	0	0	0	0
ENSMUSG00000015357	'Clpx	305.411	353.205	279.784	367.785
ENSMUSG00000015363	'Trabd	2111.27	1967.73	1692.7	1932.66
ENSMUSG00000015365	'Mov10l1	13.7927	7.3014	0	0
ENSMUSG00000015377	'Dennd6b	65.0229	61.1492	36.5872	21.3947
ENSMUSG00000015396	'Cd83	4.92598	5.47605	0	0
ENSMUSG00000015401	'Tmem27	0	0	0	0
ENSMUSG00000015405	'Ace2	0.985196	0	0	1.0188
ENSMUSG00000015437	'Gzmb	0	0	0	0
ENSMUSG00000015441	'Gzmf	0	0	0	0
ENSMUSG00000015443	'Gzmn	0	0	0	0
ENSMUSG00000015451	'C4a	10.8372	13.6901	2.15219	3.05639
ENSMUSG00000015452	'Ager	7.88157	4.56337	8.60875	1.0188
ENSMUSG00000015461	'Atf6b	1270.9	1561.59	642.428	818.093
ENSMUSG00000015467	'Egfl8	3.94078	1.82535	0	1.0188
ENSMUSG00000015468	'Notch4	9.85196	15.5155	121.599	177.271
ENSMUSG00000015474	'Ppt2	257.136	250.073	246.425	328.052
ENSMUSG00000015476	'Prrt1	0	0	0	0
ENSMUSG00000015478	'Rnf5	698.504	483.718	417.524	347.409
ENSMUSG00000015484	'Fam163a	0	0	0	0
ENSMUSG00000015488	'Cacfd1	1014.75	668.078	1058.88	874.127
ENSMUSG00000015501	'Hivep2	136.942	183.448	154.957	198.665
ENSMUSG00000015519	'2310057J18Rik	0	0	0	0
ENSMUSG00000015522	'Arnt	657.126	679.943	994.31	744.74
ENSMUSG00000015533	'Itga2	0	0	27.9784	29.5451
ENSMUSG00000015536	'Mocs2	894.558	590.501	1514.06	1023.89
ENSMUSG00000015542	'Nat9	185.217	240.033	319.6	425.857
ENSMUSG00000015568	'Lpl	0.985196	5.47605	23.6741	21.3947
ENSMUSG00000015575	'Atp6v0e	2374.32	1487.66	1878.86	1728.9
ENSMUSG00000015579	'Nkx2-5	57.1414	43.8084	0	0
ENSMUSG00000015597	'Zfp318	52.2154	52.9351	66.7178	42.7894
ENSMUSG00000015599	'Ttbk1	190.143	125.949	18.2936	7.13157
ENSMUSG00000015605	'Srf	4050.14	3959.18	3608.14	3954.97
ENSMUSG00000015619	'Gata3	5.91118	11.8648	15.0653	25.4699
ENSMUSG00000015627	'Gata5	0.985196	0	0	0
ENSMUSG00000015647	'Lama5	1535.92	1710.35	666.102	553.206
ENSMUSG00000015652	'Steap1	684.711	658.038	257.186	308.695
ENSMUSG00000015653	'Steap2	734.956	657.126	423.981	288.319
ENSMUSG00000015656	'Hspa8	6293.43	7170.89	4071.94	4293.21
ENSMUSG00000015659	'Serac1	25.6151	36.507	20.4458	16.3007
ENSMUSG00000015665	'Awat1	0	0	0	0
ENSMUSG00000015668	'Pdzd11	1199.97	1061.44	1319.29	1471.14
ENSMUSG00000015671	'Psma2	5766.35	4953.09	5724.82	5976.26
ENSMUSG00000015672	'Mrpl32	758.601	593.239	891.005	797.717
ENSMUSG00000015697	'Setdb1	254.181	380.585	234.588	257.755
ENSMUSG00000015702	'Anxa9	90.638	83.0534	58.109	52.9774
ENSMUSG00000015709	'Arnt2	1295.53	992.99	279.784	189.496
ENSMUSG00000015711	'Prune1	830.52	776.686	915.756	1098.26
ENSMUSG00000015714	'Cers2	6300.33	6142.3	3797.53	3985.53
ENSMUSG00000015721	'Nlrp5	0	0	0	0
ENSMUSG00000015733	'Capza2	3009.77	3125	3810.45	3441.49
ENSMUSG00000015745	'Plekho1	1043.32	872.517	375.557	428.913
ENSMUSG00000015747	'Vps45	238.417	276.54	176.479	200.703
ENSMUSG00000015748	'Prpf3	359.596	642.523	320.676	389.18
ENSMUSG00000015749	'Anp32e	4074.77	4589.84	2313.6	2605.06
ENSMUSG00000015750	'Aph1a	1056.13	937.317	841.505	920.992
ENSMUSG00000015755	'Tab2	1248.24	1235.76	1391.39	1066.68
ENSMUSG00000015757	'Ppil4	268.958	407.053	372.328	463.552
ENSMUSG00000015759	'Cnih1	2493.53	1687.54	2340.5	1840.96
ENSMUSG00000015766	'Eps8	1533.95	1451.15	1279.48	1179.77
ENSMUSG00000015776	'Med22	2912.24	3083.93	2981.86	4252.46
ENSMUSG00000015787	'Abo	0	0	0	0
ENSMUSG00000015790	'Surf1	561.562	572.247	462.72	512.454
ENSMUSG00000015804	'Med28	1937.88	1575.28	1649.65	1908.21
ENSMUSG00000015806	'Qdpr	1472.87	1418.3	1825.05	2187.36
ENSMUSG00000015812	'Gnrh1	2.95559	0.912675	1.07609	0
ENSMUSG00000015829	'Tnr	0	0.912675	0	0
ENSMUSG00000015837	'Sqstm1	8546.57	11642.1	6876.24	10365.2
ENSMUSG00000015839	'Nfe2l2	1194.06	1245.8	1183.7	1164.48
ENSMUSG00000015843	'Rxrg	0	0	0	0
ENSMUSG00000015846	'Rxra	1128.05	862.478	2103.76	1811.42
ENSMUSG00000015850	'Adamtsl4	488.657	512.01	549.884	584.789
ENSMUSG00000015852	'Fcrls	0	0	0	0
ENSMUSG00000015854	'Cd5l	0	0	0	0
ENSMUSG00000015869	'Prpsap1	2779.24	2878.58	1759.41	2120.11
ENSMUSG00000015879	'Fam184b	0	0	0	0
ENSMUSG00000015880	'Ncapg	189.158	373.284	192.621	324.996
ENSMUSG00000015882	'Lcorl	72.9045	41.983	66.7178	38.7143
ENSMUSG00000015889	'Lta4h	1240.36	1663.81	978.169	1376.39
ENSMUSG00000015890	'Amdhd1	4.92598	3.6507	0	2.03759
ENSMUSG00000015932	'Dstn	7488.47	7154.46	7330.35	6560.03
ENSMUSG00000015937	'H2afy	3068.89	2766.32	2815.06	2871.99
ENSMUSG00000015942	'Gtf2ird2	137.927	158.805	179.708	160.97
ENSMUSG00000015943	'Bola1	539.887	489.194	546.655	655.086
ENSMUSG00000015944	'Gatsl2	388.167	250.986	358.339	258.774
ENSMUSG00000015947	'Fcgr1	0.985196	0	0	0
ENSMUSG00000015950	'Ncf1	1.97039	0	0	0
ENSMUSG00000015957	'Wnt11	45.319	105.87	525.134	1080.94
ENSMUSG00000015961	'Adss	2007.83	2525.37	3129.28	3031.94
ENSMUSG00000015962	'1700016C15Rik	7.88157	2.73802	24.7501	35.6579
ENSMUSG00000015966	'Il17rb	0	0	1.07609	0
ENSMUSG00000015968	'Cacna1d	0	0	0	0
ENSMUSG00000015970	'Chdh	0	0	1.07609	0
ENSMUSG00000015971	'Actr8	475.85	442.647	506.84	416.688
ENSMUSG00000015980	'Lrrc27	38.4226	34.6816	57.033	56.0338
ENSMUSG00000015981	'Stk32c	1.97039	2.73802	11.837	10.188
ENSMUSG00000015994	'Fnta	2364.47	2149.35	2833.35	3040.09
ENSMUSG00000016018	'Skiv2l2	215.758	454.512	237.817	351.485
ENSMUSG00000016024	'Lbp	0	0	4.30437	6.11278
ENSMUSG00000016028	'Celsr1	27.5855	27.3802	7.53265	5.09398
ENSMUSG00000016087	'Fli1	0	0.912675	1.07609	0
ENSMUSG00000016128	'Stard13	139.898	162.456	416.448	260.812
ENSMUSG00000016150	'Tenm1	0	0.912675	0	0
ENSMUSG00000016179	'Camk1g	0	0	0	0
ENSMUSG00000016181	'Diexf	256.151	386.974	241.045	319.902
ENSMUSG00000016194	'Hsd11b1	0.985196	0.912675	0	0
ENSMUSG00000016200	'Syt14	35.4671	34.6816	43.0437	26.4887
ENSMUSG00000016206	'H2-M3	28.5707	26.4676	15.0653	13.2444
ENSMUSG00000016239	'Lonrf3	55.171	66.6253	1.07609	2.03759
ENSMUSG00000016252	'Atp5e	2355.6	1272.27	2301.76	1907.19
ENSMUSG00000016253	'Nelfcd	1286.67	1387.27	1056.72	1223.57
ENSMUSG00000016255	'Tubb1	0	0	0	0
ENSMUSG00000016256	'Ctsz	2396.98	2481.56	2914.06	3726.76
ENSMUSG00000016257	'Prelid3b	2045.27	1544.25	2669.79	2296.37
ENSMUSG00000016262	'Sertad4	601.955	557.644	1094.39	656.105
ENSMUSG00000016283	'H2-M2	0	0	0	0
ENSMUSG00000016308	'Ube2a	1216.72	1029.5	1266.56	1410.01
ENSMUSG00000016319	'Slc25a5	8215.55	7629.96	8311.75	9366.81
ENSMUSG00000016327	'Atp1b4	0	0	0	0
ENSMUSG00000016344	'Ppdpf	380.286	268.326	518.677	497.173
ENSMUSG00000016346	'Kcnq2	0	0	0	0
ENSMUSG00000016349	'Eef1a2	0.985196	0	2.15219	0
ENSMUSG00000016356	'Col20a1	10.8372	6.38872	4.30437	9.16917
ENSMUSG00000016382	'Pls3	827.565	1802.53	341.122	559.319
ENSMUSG00000016386	'Mpped2	0	0	0	0
ENSMUSG00000016409	'Nkap	171.424	216.304	222.751	213.947
ENSMUSG00000016427	'Ndufa1	913.277	539.391	795.233	582.751
ENSMUSG00000016458	'Wt1	0	0	0	0
ENSMUSG00000016477	'E2f3	480.776	426.219	449.807	343.334
ENSMUSG00000016481	'Cr1l	549.739	521.137	501.46	516.53
ENSMUSG00000016487	'Ppfibp1	1799.95	2528.11	2409.37	2576.54
ENSMUSG00000016493	'Cd46	0.985196	0.912675	1.07609	0
ENSMUSG00000016494	'Cd34	9408.62	7011.17	249.654	292.394
ENSMUSG00000016495	'Plgrkt	743.823	644.348	838.277	737.608
ENSMUSG00000016496	'Cd274	7.88157	3.6507	2.15219	4.07518
ENSMUSG00000016498	'Pdcd1lg2	0	0	0	0
ENSMUSG00000016503	'Gtf3a	2029.5	1742.3	1799.23	1807.34
ENSMUSG00000016510	'Mtif3	317.233	313.96	233.512	297.488
ENSMUSG00000016520	'Lnx2	385.212	415.267	283.013	232.286
ENSMUSG00000016524	'Il19	0.985196	0.912675	2.15219	1.0188
ENSMUSG00000016526	'Dyrk3	1067.95	710.061	1073.94	589.883
ENSMUSG00000016528	'Mapkapk2	5127.94	4971.34	4711.14	5660.43
ENSMUSG00000016529	'Il10	0	0	0	0
ENSMUSG00000016534	'Lamp2	1575.33	1790.67	1681.93	1460.95
ENSMUSG00000016541	'Atxn10	5201.83	4987.77	3569.4	3503.64
ENSMUSG00000016552	'Foxred2	138.913	140.552	33.3589	15.2819
ENSMUSG00000016554	'Eif3d	5505.27	7730.35	5167.4	7732.66
ENSMUSG00000016559	'H3f3b	19685.2	16374.3	20332.8	19316.4
ENSMUSG00000016619	'Nup50	2700.42	2681.44	2632.12	2396.21
ENSMUSG00000016624	'Phf21b	13.7927	5.47605	6.45656	7.13157
ENSMUSG00000016626	'Nlrp14	0	0	0	0
ENSMUSG00000016637	'Ift27	780.275	728.314	607.993	808.924
ENSMUSG00000016664	'Pacsin2	3970.34	3886.17	3805.07	4154.65
ENSMUSG00000016756	'Cmah	0	1.82535	0	2.03759
ENSMUSG00000016757	'Ttll12	3472.82	3846.01	2309.3	3253.02
ENSMUSG00000016758	'Bik	21.6743	14.6028	0	5.09398
ENSMUSG00000016763	'Scube1	0	0	0	0
ENSMUSG00000016831	'Tox4	997.018	1035.89	1076.09	1102.34
ENSMUSG00000016833	'Mrps18c	374.374	308.484	382.013	382.049
ENSMUSG00000016918	'Sulf1	0.985196	0.912675	33.3589	15.2819
ENSMUSG00000016921	'Srsf6	5717.09	6311.15	7886.69	8444.8
ENSMUSG00000016933	'Plcg1	790.127	888.945	1008.3	1427.33
ENSMUSG00000016940	'Kctd2	392.108	285.667	446.579	339.259
ENSMUSG00000016942	'Tmprss6	2.95559	0	3.22828	5.09398
ENSMUSG00000016946	'Kctd5	2224.57	2144.79	2053.19	2292.29
ENSMUSG00000016982	'Pom121l2	0	0	0	0
ENSMUSG00000016984	'Etaa1	257.136	263.763	244.273	246.549
ENSMUSG00000016995	'Matn4	2.95559	0	1.07609	3.05639
ENSMUSG00000016998	'Svs4	0	0	0	0
ENSMUSG00000017000	'Svs6	0	0	0	0
ENSMUSG00000017002	'Slpi	2.95559	4.56337	10.7609	7.13157
ENSMUSG00000017003	'Svs3a	0	0	0	0
ENSMUSG00000017004	'Svs5	0	0	0	0
ENSMUSG00000017007	'Rbpjl	0	0	0	0
ENSMUSG00000017009	'Sdc4	10009.6	7992.29	15656.1	15154.6
ENSMUSG00000017049	'Ccdc70	0	0	0	0
ENSMUSG00000017057	'Il13ra1	121.179	101.307	680.091	567.469
ENSMUSG00000017064	'Prl5a1	0	0	0	0
ENSMUSG00000017119	'Nbr1	335.952	465.464	404.611	362.691
ENSMUSG00000017132	'Cyth1	429.545	385.149	534.818	563.394
ENSMUSG00000017144	'Rnd3	395.064	637.047	492.851	471.703
ENSMUSG00000017146	'Brca1	140.883	152.417	137.74	107.992
ENSMUSG00000017165	'Gast	0	0.912675	0	0
ENSMUSG00000017167	'Cntnap1	11.8224	17.3408	8.60875	6.11278
ENSMUSG00000017176	'Nt5c3b	1415.73	1208.38	1213.83	1305.08
ENSMUSG00000017188	'Coa3	818.698	557.644	1169.71	987.213
ENSMUSG00000017195	'Zpbp2	0	0	1.07609	2.03759
ENSMUSG00000017204	'Gsdma	0	1.82535	0	0
ENSMUSG00000017210	'Med24	1233.47	1343.46	1019.06	1247.01
ENSMUSG00000017211	'Gsdma2	0	0	0	0
ENSMUSG00000017221	'Psmd3	7925.9	8584.62	6535.12	8491.67
ENSMUSG00000017264	'Exosc10	914.262	1177.35	1132.05	1279.61
ENSMUSG00000017286	'Glod4	767.468	637.047	681.167	725.383
ENSMUSG00000017288	'Vps53	552.695	617.881	453.035	421.782
ENSMUSG00000017291	'Taok1	674.859	668.991	503.612	587.845
ENSMUSG00000017299	'Dnttip1	1440.36	1471.23	1577.55	1858.28
ENSMUSG00000017300	'Tnnc2	5.91118	4.56337	0	1.0188
ENSMUSG00000017307	'Acot8	207.876	207.177	194.773	241.455
ENSMUSG00000017309	'Cd300lg	0	0	0	0
ENSMUSG00000017310	'Spint4	0	0	0	0
ENSMUSG00000017311	'Pyy	0	0	0	0
ENSMUSG00000017314	'Mpp2	381.271	300.27	163.566	163.007
ENSMUSG00000017316	'Ppy	0	0	0	0
ENSMUSG00000017344	'Vtn	0	0	0	0
ENSMUSG00000017376	'Nlk	384.226	361.419	280.86	213.947
ENSMUSG00000017386	'Traf4	2114.23	1448.41	2085.47	1707.5
ENSMUSG00000017390	'Aldoc	11.8224	19.1662	4.30437	13.2444
ENSMUSG00000017400	'Stac2	61.0821	68.4506	176.479	183.383
ENSMUSG00000017404	'Rpl19	6964.35	7108.82	6492.07	8906.32
ENSMUSG00000017405	'Nek8	225.61	266.501	293.774	382.049
ENSMUSG00000017412	'Cacnb4	4.92598	0.912675	3.22828	2.03759
ENSMUSG00000017417	'Plxdc1	7.88157	7.3014	20.4458	17.3195
ENSMUSG00000017418	'Arl5b	204.921	220.867	294.85	185.421
ENSMUSG00000017421	'Zfp207	3101.4	3120.43	3013.06	2355.46
ENSMUSG00000017428	'Psmd11	3333.9	2695.13	3279.93	2835.31
ENSMUSG00000017446	'C1qtnf1	152.705	90.3548	691.928	646.936
ENSMUSG00000017453	'Pipox	0	0	0	0
ENSMUSG00000017466	'Timp2	19923.6	19513.9	25635.8	25158.2
ENSMUSG00000017478	'Zc3h18	861.061	983.863	994.31	838.469
ENSMUSG00000017485	'Top2b	258.121	487.368	365.872	592.939
ENSMUSG00000017491	'Rarb	0.985196	0.912675	1.07609	0
ENSMUSG00000017493	'Igfbp4	52.2154	52.0225	394.926	403.443
ENSMUSG00000017499	'Cdc6	502.45	577.723	348.654	534.868
ENSMUSG00000017548	'Suz12	1101.45	1388.18	1226.75	1251.08
ENSMUSG00000017550	'Atad5	59.1118	95.8308	72.0983	68.2593
ENSMUSG00000017561	'Crlf3	732.986	592.326	544.503	418.725
ENSMUSG00000017588	'Krt27	0	0	0	0
ENSMUSG00000017607	'Tns4	0	0.912675	1.07609	4.07518
ENSMUSG00000017615	'Tnfaip1	5824.48	5225.98	5314.83	5647.19
ENSMUSG00000017631	'Abr	1772.37	1611.78	1280.55	1256.18
ENSMUSG00000017639	'Rab11fip4	6.89637	13.6901	17.2175	6.11278
ENSMUSG00000017652	'Cd40	20.6891	25.5549	6.45656	17.3195
ENSMUSG00000017664	'Slc35c2	711.311	721.013	648.884	649.992
ENSMUSG00000017667	'Zfp334	227.58	293.881	164.642	189.496
ENSMUSG00000017670	'Elmo2	1585.18	1323.38	1345.12	1218.48
ENSMUSG00000017677	'Wsb1	1488.63	1464.84	2023.06	1385.56
ENSMUSG00000017679	'Ttpal	883.721	820.495	1166.49	939.33
ENSMUSG00000017686	'Rhot1	1160.56	1364.45	1259.03	1329.53
ENSMUSG00000017688	'Hnf4g	0	0	0	0
ENSMUSG00000017692	'Rhbdl3	42.3634	21.9042	47.3481	38.7143
ENSMUSG00000017697	'Ada	398.019	416.18	418.6	611.278
ENSMUSG00000017707	'Serinc3	2652.15	2597.47	3256.26	2296.37
ENSMUSG00000017713	'Tha1	19.7039	15.5155	34.435	35.6579
ENSMUSG00000017715	'Pgs1	2181.22	2261.61	2127.44	2515.41
ENSMUSG00000017716	'Birc5	3957.53	3265.55	3328.36	3482.25
ENSMUSG00000017718	'Afmid	64.0377	41.0704	52.7286	61.1278
ENSMUSG00000017720	'Trp53tg5	0	0	0	0
ENSMUSG00000017721	'Pigt	1992.07	1903.84	1326.82	1632.11
ENSMUSG00000017723	'Wfdc2	5.91118	5.47605	0	0
ENSMUSG00000017724	'Etv4	2001.92	1945.82	252.882	382.049
ENSMUSG00000017733	'Eppin	0	0	0	0
ENSMUSG00000017734	'Dbndd2	40.393	41.983	25.8262	18.3383
ENSMUSG00000017737	'Mmp9	12.8075	41.0704	26.9023	21.3947
ENSMUSG00000017740	'Slc12a5	0	2.73802	3.22828	5.09398
ENSMUSG00000017747	'Ghdc	320.189	296.619	423.981	479.853
ENSMUSG00000017754	'Pltp	791.112	817.757	413.22	509.398
ENSMUSG00000017756	'Slc12a7	418.708	494.67	399.231	454.383
ENSMUSG00000017760	'Ctsa	1948.72	2131.1	1813.22	2324.89
ENSMUSG00000017764	'Zswim1	354.671	403.402	291.621	463.552
ENSMUSG00000017765	'Slc12a4	2054.13	2989.92	1509.76	2117.06
ENSMUSG00000017767	'Spata25	0	1.82535	0	1.0188
ENSMUSG00000017774	'Myo1c	7376.16	9657.01	8108.36	12857.2
ENSMUSG00000017776	'Crk	3612.71	3591.37	3120.67	3171.51
ENSMUSG00000017778	'Cox7c	1996.99	1371.75	1938.04	1582.19
ENSMUSG00000017781	'Pitpna	6417.57	6065.64	6205.83	6129.08
ENSMUSG00000017801	'Mlx	901.454	787.638	1044.89	1134.94
ENSMUSG00000017802	'Retreg3	1480.75	1551.55	1586.16	1817.53
ENSMUSG00000017817	'Jph2	5.91118	10.0394	23.6741	13.2444
ENSMUSG00000017830	'Dhx58	6.89637	9.12675	27.9784	11.2068
ENSMUSG00000017831	'Rab5a	862.046	1117.11	867.331	833.375
ENSMUSG00000017832	'Hspb9	0	0	0	0
ENSMUSG00000017837	'Nkiras2	1123.12	1022.2	1125.59	1257.19
ENSMUSG00000017843	'Ppp2r5c	1535.92	1217.51	1660.41	1164.48
ENSMUSG00000017858	'Ift52	568.458	543.041	1082.55	840.507
ENSMUSG00000017861	'Mybl2	1823.6	2019.75	1588.31	2190.41
ENSMUSG00000017868	'Sgk2	0	0	6.45656	6.11278
ENSMUSG00000017897	'Eya2	0	0	3.22828	5.09398
ENSMUSG00000017922	'Prl3c1	0	0	0	0
ENSMUSG00000017929	'B4galt5	1531.98	1508.65	2337.28	2536.8
ENSMUSG00000017943	'Gdap1l1	10.8372	15.5155	11.837	6.11278
ENSMUSG00000017950	'Hnf4a	0	0	0	0
ENSMUSG00000017969	'Ptgis	76.8453	79.4027	1240.74	1826.7
ENSMUSG00000017978	'Cadps2	0	0	0	0
ENSMUSG00000017999	'Ddx27	2094.53	2457.83	2730.05	3184.76
ENSMUSG00000018001	'Cyth3	2037.39	1929.39	2204.92	1814.48
ENSMUSG00000018008	'Cyth4	6.89637	5.47605	76.4026	161.989
ENSMUSG00000018012	'Rac3	98.5196	94.9182	86.0875	82.5225
ENSMUSG00000018040	'Rrp7a	4150.63	4662.85	3651.19	5797.97
ENSMUSG00000018042	'Cyb5r3	10280.5	9050.08	10430.6	10418.2
ENSMUSG00000018068	'Ints2	169.454	286.58	203.382	244.511
ENSMUSG00000018076	'Med13l	626.585	645.261	666.102	470.684
ENSMUSG00000018102	'Hist1h2bc	570.428	391.537	312.067	271
ENSMUSG00000018126	'Baiap2l2	17.7335	7.3014	16.1414	13.2444
ENSMUSG00000018143	'Mafk	2166.45	1714	1392.46	1135.96
ENSMUSG00000018160	'Med1	757.616	781.25	683.319	534.868
ENSMUSG00000018166	'Erbb3	56.1562	34.6816	19.3697	9.16917
ENSMUSG00000018167	'Stard3	926.084	884.382	747.885	832.356
ENSMUSG00000018168	'Ikzf3	0	0	0	0
ENSMUSG00000018169	'Mfng	0.985196	0.912675	0	0
ENSMUSG00000018171	'Vmp1	4182.16	4188.26	3117.44	2906.63
ENSMUSG00000018189	'Uchl5	694.563	891.683	689.776	581.733
ENSMUSG00000018196	'Glrx2	497.524	341.34	451.959	274.056
ENSMUSG00000018199	'Trove2	397.034	424.394	168.947	249.605
ENSMUSG00000018209	'Stk4	790.127	833.272	737.124	580.714
ENSMUSG00000018211	'Wfdc15b	0	0	0	0
ENSMUSG00000018217	'Pmp22	556.636	414.354	885.625	687.687
ENSMUSG00000018238	'Gdf9	0	1.82535	0	0
ENSMUSG00000018239	'Zcchc10	378.315	248.248	489.623	365.748
ENSMUSG00000018259	'Prl8a2	0	0	0	0
ENSMUSG00000018263	'Tbx5	0	0	0	0
ENSMUSG00000018286	'Psmb6	6219.54	5868.5	5610.75	7880.39
ENSMUSG00000018287	'Spag7	1428.53	1265.88	1424.75	1612.75
ENSMUSG00000018293	'Pfn1	29953.9	28248.2	21689.7	30316.3
ENSMUSG00000018322	'Tomm34	853.18	744.743	1217.06	1218.48
ENSMUSG00000018326	'Ywhab	4623.52	4859.99	6834.27	6077.12
ENSMUSG00000018334	'Ksr1	340.878	290.231	153.881	111.049
ENSMUSG00000018339	'Gpx3	0	0	0	0
ENSMUSG00000018340	'Anxa6	3013.71	5259.74	1576.48	2814.93
ENSMUSG00000018341	'Il12rb2	1.97039	0	0	0
ENSMUSG00000018347	'Zkscan6	210.832	212.653	275.48	229.229
ENSMUSG00000018362	'Kpna2	978.3	1283.22	882.397	1052.42
ENSMUSG00000018363	'Smurf2	606.881	735.616	1224.59	1171.62
ENSMUSG00000018372	'Cep95	59.1118	65.7126	80.707	86.5977
ENSMUSG00000018377	'Vezf1	652.2	501.971	837.201	518.567
ENSMUSG00000018378	'Cuedc1	939.877	769.385	931.897	764.097
ENSMUSG00000018379	'Srsf1	6504.26	7449.25	7508.98	7563.54
ENSMUSG00000018381	'Abi3	1.97039	3.6507	2.15219	1.0188
ENSMUSG00000018387	'Shroom1	59.1118	71.1886	146.349	148.744
ENSMUSG00000018395	'Kif3a	97.5344	219.042	120.522	154.857
ENSMUSG00000018398	'Sept8	2594.02	2404.9	2804.3	2620.34
ENSMUSG00000018401	'Mtmr4	1145.78	956.483	620.906	544.037
ENSMUSG00000018405	'Mrm1	200.98	242.771	189.392	253.68
ENSMUSG00000018411	'Mapt	2.95559	3.6507	1.07609	1.0188
ENSMUSG00000018412	'Kansl1	574.369	589.588	586.471	477.815
ENSMUSG00000018415	'Gid4	482.746	426.219	549.884	442.158
ENSMUSG00000018417	'Myo1b	20.6891	51.1098	128.055	254.699
ENSMUSG00000018425	'Dhx40	466.983	619.706	635.971	623.503
ENSMUSG00000018427	'Ypel2	26.6003	25.5549	10.7609	9.16917
ENSMUSG00000018428	'Akap1	1185.19	1525.99	889.929	1042.23
ENSMUSG00000018433	'Nol11	1206.86	1437.46	1437.66	1294.89
ENSMUSG00000018442	'Derl2	1021.65	1003.03	1077.17	1076.87
ENSMUSG00000018446	'C1qbp	6940.71	6877.92	7314.21	7832.5
ENSMUSG00000018449	'Rpain	287.677	229.994	171.099	215.985
ENSMUSG00000018451	'6330403K07Rik	0	0	0	0
ENSMUSG00000018459	'Slc13a3	0	0	0	0
ENSMUSG00000018470	'Kcnab3	72.9045	67.5379	63.4895	93.7292
ENSMUSG00000018474	'Chd3	961.551	922.714	1233.2	1024.91
ENSMUSG00000018476	'Kdm6b	1176.32	707.323	1822.9	942.386
ENSMUSG00000018479	'1700125H20Rik	1.97039	2.73802	2.15219	0
ENSMUSG00000018481	'Appbp2	836.431	940.968	901.766	951.556
ENSMUSG00000018486	'Wnt9b	0	0	0	0
ENSMUSG00000018500	'Adora2b	45.319	47.4591	60.2612	49.921
ENSMUSG00000018501	'Ncor1	914.262	926.365	842.581	571.545
ENSMUSG00000018507	'Trpv2	23.6447	48.3718	2.15219	0
ENSMUSG00000018509	'Cenpv	615.747	639.785	394.926	441.139
ENSMUSG00000018537	'Pcgf2	1099.48	731.052	892.081	761.041
ENSMUSG00000018541	'Cwc25	460.086	510.185	431.513	436.045
ENSMUSG00000018543	'1700001P01Rik	3.94078	3.6507	6.45656	7.13157
ENSMUSG00000018547	'Pip4k2b	1872.86	1459.37	1257.95	1173.65
ENSMUSG00000018548	'Trim37	943.818	1216.6	768.331	765.116
ENSMUSG00000018554	'Ybx2	8.86676	5.47605	2.15219	3.05639
ENSMUSG00000018559	'Ctdnep1	3706.31	2780.92	3604.91	3164.38
ENSMUSG00000018565	'Elp5	2061.03	1920.27	1817.52	2232.18
ENSMUSG00000018566	'Slc2a4	19.7039	20.9915	1.07609	2.03759
ENSMUSG00000018567	'Gabarap	4666.87	3877.04	4393.69	5438.33
ENSMUSG00000018569	'Cldn7	1.97039	0.912675	2.15219	1.0188
ENSMUSG00000018570	'2810408A11Rik	55.171	49.2844	31.2067	39.7331
ENSMUSG00000018572	'Phf23	2928	3233.61	2657.95	3316.18
ENSMUSG00000018574	'Acadvl	1034.46	1387.27	817.831	1293.87
ENSMUSG00000018581	'Dnah11	0	0	0	1.0188
ENSMUSG00000018583	'G3bp1	3688.57	3962.83	4025.67	3963.12
ENSMUSG00000018585	'Atox1	1659.07	819.582	1352.65	1007.59
ENSMUSG00000018589	'Glra2	0	0	0	0
ENSMUSG00000018593	'Sparc	29825.8	28883.4	23117.7	22874
ENSMUSG00000018595	'Glra4	0	0	0	0
ENSMUSG00000018599	'Mief2	274.87	289.318	192.621	272.019
ENSMUSG00000018604	'Tbx3	152.705	153.329	85.0114	85.5789
ENSMUSG00000018620	'Mmp20	0	0	0	0
ENSMUSG00000018623	'Mmp7	0	0	0	0
ENSMUSG00000018634	'Crhr1	0.985196	0.912675	0	0
ENSMUSG00000018648	'Dusp14	1272.87	1483.1	1384.93	2102.8
ENSMUSG00000018651	'Tada2a	342.848	332.214	401.383	384.086
ENSMUSG00000018654	'Ikzf1	0	0	1.07609	0
ENSMUSG00000018656	'Tcaf3	0	0	0	0
ENSMUSG00000018659	'Pnpo	408.856	523.875	308.839	394.274
ENSMUSG00000018661	'Cog1	795.053	947.356	665.026	932.198
ENSMUSG00000018666	'Cbx1	1768.43	1694.84	2017.68	1852.17
ENSMUSG00000018669	'Cdk5rap3	792.097	981.125	710.222	1038.15
ENSMUSG00000018672	'Copz2	361.567	310.309	802.766	946.462
ENSMUSG00000018677	'Slc25a39	3725.03	2869.45	3270.25	3223.47
ENSMUSG00000018678	'Sp2	1094.55	1002.12	976.017	945.443
ENSMUSG00000018697	'Aatf	1201.94	1395.48	1013.68	1016.76
ENSMUSG00000018698	'Lhx1	445.309	480.067	0	0
ENSMUSG00000018707	'Dync1h1	545.799	569.509	269.023	214.966
ENSMUSG00000018727	'Cpsf4l	0	0	0	0
ENSMUSG00000018733	'Pex12	161.572	167.019	216.295	232.286
ENSMUSG00000018736	'Ndel1	1532.96	1294.17	1742.2	1518.01
ENSMUSG00000018740	'Slc25a35	3.94078	12.7774	8.60875	6.11278
ENSMUSG00000018750	'Zbtb4	326.1	250.986	401.383	312.77
ENSMUSG00000018752	'Tnfsfm13	3.94078	5.47605	10.7609	11.2068
ENSMUSG00000018761	'Mpdu1	1278.78	1216.6	1069.64	1247.01
ENSMUSG00000018765	'Fxr2	2920.12	3199.84	2597.69	3083.9
ENSMUSG00000018770	'Atp5g3	11817.4	9400.55	10575.8	12868.4
ENSMUSG00000018774	'Cd68	58.1266	50.1971	34.435	60.109
ENSMUSG00000018776	'Slc35g3	0	0	1.07609	1.0188
ENSMUSG00000018796	'Acsl1	139.898	147.853	227.056	187.458
ENSMUSG00000018800	'Abca5	17.7335	38.3323	143.12	177.271
ENSMUSG00000018809	'Smyd4	246.299	198.963	275.48	183.383
[truncated: 51,466 more rows]

## Sheet: TPMcounts
	'Symbol	305_1	305_2	305_3	305_4
ENSMUSG00000000001	'Gnai3	93.878	146.193	111.952	108.572
ENSMUSG00000000003	'Pbsn	0	0	0	0
ENSMUSG00000000028	'Cdc45	108.214	134.794	131.142	142.343
ENSMUSG00000000031	'H19	0	0	3.468	1.391
ENSMUSG00000000037	'Scml2	0	0	0.228	0.099
ENSMUSG00000000049	'Apoh	0.367	0.711	1.302	0.757
ENSMUSG00000000056	'Narf	8.593	5.624	11.609	6.322
ENSMUSG00000000058	'Cav2	61.507	55.429	95.814	70.234
ENSMUSG00000000078	'Klf6	103.812	141.362	177.203	146.831
ENSMUSG00000000085	'Scmh1	21.342	15.476	25.795	18.689
ENSMUSG00000000088	'Cox5a	460.812	414.912	371.663	418.356
ENSMUSG00000000093	'Tbx2	0.484	0.313	0.572	0.444
ENSMUSG00000000094	'Tbx4	0	0	0	0
ENSMUSG00000000103	'Zfy2	0	0	0	0
ENSMUSG00000000120	'Ngfr	0.057	0	0.067	0.058
ENSMUSG00000000125	'Wnt3	0	0.061	0.075	0
ENSMUSG00000000126	'Wnt9a	6.612	6.302	11.427	9.49
ENSMUSG00000000127	'Fer	12.172	17.089	16.728	17.614
ENSMUSG00000000131	'Xpo6	26.722	25.727	22.101	19.136
ENSMUSG00000000134	'Tfe3	48.8	54.024	60.444	74.725
ENSMUSG00000000142	'Axin2	0.212	0.172	0.461	0.439
ENSMUSG00000000148	'Brat1	5.738	7.097	6.716	7.132
ENSMUSG00000000149	'Gna12	96.831	72.097	100.291	66.094
ENSMUSG00000000154	'Slc22a18	0	0	1.764	1.066
ENSMUSG00000000157	'Itgb2l	0	0	0	0
ENSMUSG00000000159	'Igsf5	0.282	0.068	0	0
ENSMUSG00000000167	'Pih1d2	2.147	2.688	3.196	1.86
ENSMUSG00000000168	'Dlat	61.08	65.725	58.699	52.181
ENSMUSG00000000171	'Sdhd	500.694	406.432	453.042	482.883
ENSMUSG00000000182	'Fgf23	0	0	0	0
ENSMUSG00000000183	'Fgf6	0	0	0	0
ENSMUSG00000000184	'Ccnd2	34.865	58.819	17.226	20.424
ENSMUSG00000000194	'Gpr107	20.997	24.815	24.471	24.905
ENSMUSG00000000197	'Nalcn	0.013	0	0	0.027
ENSMUSG00000000202	'Btbd17	0.122	0.178	0.072	0
ENSMUSG00000000204	'Slfn4	0	0	0	0
ENSMUSG00000000214	'Th	0	0	0	0
ENSMUSG00000000215	'Ins2	0	0	0	0
ENSMUSG00000000216	'Scnn1g	0	0.063	0.077	0.135
ENSMUSG00000000223	'Drp2	0.296	0.133	0.189	0.047
ENSMUSG00000000244	'Tspan32	0.031	0.182	0.037	0
ENSMUSG00000000247	'Lhx2	57.292	43.628	3.884	2.245
ENSMUSG00000000248	'Clec2g	0	0	0.081	0
ENSMUSG00000000253	'Gmpr	39.833	40.927	33.049	37.595
ENSMUSG00000000263	'Glra1	0	0	0	0
ENSMUSG00000000266	'Mid2	3.601	4.379	5.171	4.489
ENSMUSG00000000275	'Trim25	1.388	0.854	10.017	4.966
ENSMUSG00000000276	'Dgke	3.6	4.71	5.773	4.559
ENSMUSG00000000278	'Scpep1	295.13	252.198	441.525	362.538
ENSMUSG00000000282	'Mnt	26.776	33.211	25.611	31.878
ENSMUSG00000000290	'Itgb2	0.447	0.681	0.151	0.132
ENSMUSG00000000295	'Hddc2	40.371	34.699	49.948	48.242
ENSMUSG00000000296	'Tpd52l1	8.687	11.001	12.895	8.213
ENSMUSG00000000301	'Pemt	25.832	21.201	23.888	19.893
ENSMUSG00000000303	'Cdh1	0.256	0.455	0.05	0.044
ENSMUSG00000000305	'Cdh4	0	0	0	0
ENSMUSG00000000308	'Ckmt1	0.39	0.076	0.369	0
ENSMUSG00000000317	'Bcl6b	14.195	14.586	41.844	42.096
ENSMUSG00000000318	'Clec10a	0.067	0	0.08	0
ENSMUSG00000000320	'Alox12	0.477	0.463	0.508	0.64
ENSMUSG00000000325	'Arvcf	12.734	12.562	12.954	13.186
ENSMUSG00000000326	'Comt	195.495	178.413	247.119	210.368
ENSMUSG00000000339	'Rtca	234.902	223.9	210.436	206.152
ENSMUSG00000000340	'Dbt	5.411	4.686	4.683	3.546
ENSMUSG00000000346	'Dazap2	887.705	711.75	914.235	843.154
ENSMUSG00000000355	'Mcts1	46.996	40.546	42.705	37.53
ENSMUSG00000000359	'Rem1	0.181	0	0	0
ENSMUSG00000000365	'Rnf17	0	0	0	0
ENSMUSG00000000374	'Trappc10	43.739	38.463	48.872	32.878
ENSMUSG00000000378	'Ccm2	73.33	64.036	79.553	57.196
ENSMUSG00000000381	'Wap	0	0	0	0
ENSMUSG00000000384	'Tbrg4	176.988	191.979	157.191	164.369
ENSMUSG00000000385	'Tmprss2	0.062	0	0	0
ENSMUSG00000000386	'Mx1	0	0	0.063	0
ENSMUSG00000000392	'Fap	0	0	0	0
ENSMUSG00000000394	'Gcg	0	0	0	0
ENSMUSG00000000399	'Ndufa9	232.539	247.67	236.583	261.089
ENSMUSG00000000402	'Egfl6	0	0	0	0
ENSMUSG00000000409	'Lck	2.128	2.388	1.496	1.649
ENSMUSG00000000411	'Tssk3	0	0	0	0
ENSMUSG00000000416	'Cttnbp2	0	0	0	0
ENSMUSG00000000420	'Galnt1	40.591	46.782	43.737	32.122
ENSMUSG00000000435	'Myf5	0	0	0.111	0
ENSMUSG00000000439	'Mkrn2	18.215	17.701	23.466	18.414
ENSMUSG00000000440	'Pparg	7.256	7.169	57.227	38.092
ENSMUSG00000000441	'Raf1	95.822	97.806	99.999	92.368
ENSMUSG00000000486	'Sept1	2.045	1.915	0.25	0.364
ENSMUSG00000000489	'Pdgfb	237.261	277.431	19.278	16.275
ENSMUSG00000000530	'Acvrl1	1.005	1.019	0.757	0.33
ENSMUSG00000000531	'Grasp	63.87	73.803	73.299	83.47
ENSMUSG00000000532	'Acvr1b	12.713	7.71	8.463	4.925
ENSMUSG00000000538	'Tom1l2	31.274	34.852	30.568	31.893
ENSMUSG00000000544	'Gpa33	0	0.138	0.084	0.073
ENSMUSG00000000552	'Zfp385a	138.088	104.283	242.321	216.512
ENSMUSG00000000555	'Itga5	284.003	511.425	496.544	679.973
ENSMUSG00000000560	'Gabra2	0	0	0	0
ENSMUSG00000000561	'Wdr77	73.317	73.95	89.009	88.58
ENSMUSG00000000562	'Adora3	0	0	0	0
ENSMUSG00000000563	'Atp5f1	214.211	195.321	234.984	206.67
ENSMUSG00000000567	'Sox9	8.763	6.217	35.181	29.442
ENSMUSG00000000568	'Hnrnpd	99.759	113.835	104.583	86.878
ENSMUSG00000000579	'Dynlt1c	0.413	0.601	1.526	0.799
ENSMUSG00000000581	'C1d	55.344	32.078	63.191	35.763
ENSMUSG00000000594	'Gm2a	49.184	40.715	196.583	193.232
ENSMUSG00000000600	'Krit1	2.104	2.75	3.587	2.873
ENSMUSG00000000605	'Clcn4	10.632	14.504	7.851	8.683
ENSMUSG00000000606	'Vmn2r88	0	0	0	0
ENSMUSG00000000617	'Grm6	0	0	0	0
ENSMUSG00000000627	'Sema4f	3.756	5.074	4.663	6.086
ENSMUSG00000000628	'Hk2	13.642	21.406	13.325	15.272
ENSMUSG00000000631	'Myo18a	26.311	24.586	15.195	16.35
ENSMUSG00000000632	'Sez6	0.034	0	0	0
ENSMUSG00000000673	'Haao	0	0	0.189	0.165
ENSMUSG00000000682	'Cd52	0	0	0	0
ENSMUSG00000000686	'Abhd15	0.321	1.37	1.595	2.321
ENSMUSG00000000690	'Hoxb6	33.128	33.876	34.277	41.291
ENSMUSG00000000693	'Loxl3	12.95	20.819	8.865	10.142
ENSMUSG00000000701	'Tcl1b5	0	0	0	0
ENSMUSG00000000706	'Btn1a1	1.608	1.606	1.847	3.029
ENSMUSG00000000708	'Kat2b	13.528	11.884	9.995	6.285
ENSMUSG00000000711	'Rab5b	70.39	59.03	70.739	59.731
ENSMUSG00000000724	'Cryba1	0	0	0	0
ENSMUSG00000000730	'Dnmt3l	0	0	2.623	1.078
ENSMUSG00000000731	'Aire	0	0	0	0
ENSMUSG00000000732	'Icosl	0.042	0.123	0.649	0.61
ENSMUSG00000000738	'Spg7	48.032	54.512	57.254	61.553
ENSMUSG00000000739	'Sult5a1	0.044	0.043	0	0
ENSMUSG00000000740	'Rpl13	821.397	777.832	1011.39	1202.87
ENSMUSG00000000743	'Chmp1a	196.469	203.282	204.547	251.966
ENSMUSG00000000751	'Rpa1	141.055	165.293	120.936	148.991
ENSMUSG00000000753	'Serpinf1	200.252	247.905	270.813	315.193
ENSMUSG00000000759	'Tubgcp3	30.512	31.26	31.213	22.053
ENSMUSG00000000766	'Oprm1	0	0	0	0
ENSMUSG00000000776	'Polr3d	64.843	68.612	72.702	77.347
ENSMUSG00000000782	'Tcf7	134.543	89.07	57.966	46.225
ENSMUSG00000000787	'Ddx3x	131.234	232.64	130.718	164.277
ENSMUSG00000000791	'Il12rb1	0.427	0.414	1.123	1.127
ENSMUSG00000000792	'Slc5a5	0.2	0.129	0.079	0.206
ENSMUSG00000000794	'Kcnn3	0.037	0.054	0.022	0.019
ENSMUSG00000000804	'Usp32	11.719	12.65	8.796	6.288
ENSMUSG00000000805	'Car4	0	0	0	0
ENSMUSG00000000811	'Txnrd3	33.726	47.453	37.801	50.804
ENSMUSG00000000817	'Fasl	0	0	0	0
ENSMUSG00000000823	'Zfp512b	18.279	14.655	18.18	17.286
ENSMUSG00000000826	'Dnajc5	72.004	61.355	101.961	75.074
ENSMUSG00000000827	'Tpd52l2	89.346	90.637	97.596	114.468
ENSMUSG00000000838	'Fmr1	15.144	18.825	29.442	29.648
ENSMUSG00000000861	'Bcl11a	0	0	0	0
ENSMUSG00000000869	'Il4	0	0	0	0
ENSMUSG00000000876	'Pxmp4	19.08	13.232	24.95	18.611
ENSMUSG00000000881	'Dlg3	10.633	8.991	6.47	4.063
ENSMUSG00000000884	'Gnb1l	12.631	12.891	10.686	13.435
ENSMUSG00000000889	'Dbh	0	0	0	0
ENSMUSG00000000901	'Mmp11	53.504	53.887	50.375	39.188
ENSMUSG00000000902	'Smarcb1	71.018	80.444	60.908	76.178
ENSMUSG00000000903	'Vpreb3	0	0	0	0
ENSMUSG00000000915	'Hip1r	31.749	46.016	25.185	38.831
ENSMUSG00000000916	'Nsun5	33.302	39.712	34.66	45.215
ENSMUSG00000000934	'Top1mt	26.513	32.28	51.125	57.63
ENSMUSG00000000938	'Hoxa10	3.336	3.815	1.904	2.154
ENSMUSG00000000942	'Hoxa4	0.244	0.474	3.327	3.409
ENSMUSG00000000948	'Gm38393	0.187	0.109	0.088	0
ENSMUSG00000000957	'Mmp14	96.845	136.052	55.277	55.642
ENSMUSG00000000958	'Slc7a7	0.353	0.513	0.417	0.425
ENSMUSG00000000959	'Oxa1l	33.305	28.626	27.053	21.22
ENSMUSG00000000976	'Heatr6	7.192	9.393	11.242	9.875
ENSMUSG00000000982	'Ccl3	0	0	0	0
ENSMUSG00000000983	'Wfdc18	0	0	0	0
ENSMUSG00000001014	'Icam4	0.351	0	0	0
ENSMUSG00000001016	'Ilf2	63.458	63.665	52.317	53.004
ENSMUSG00000001017	'Chtop	168.557	177.944	196.254	188.005
ENSMUSG00000001018	'Snapin	56.909	28.228	62.721	27.944
ENSMUSG00000001020	'S100a4	582.739	357.96	395.168	421.408
ENSMUSG00000001021	'S100a3	2.65	2.404	1.466	1.6
ENSMUSG00000001023	'S100a5	8.568	3.5	6.938	2.795
ENSMUSG00000001025	'S100a6	8860.86	6288.19	6349.92	5885.82
ENSMUSG00000001027	'Scn4a	0.028	0	0	0
ENSMUSG00000001029	'Icam2	0	0	0	0
ENSMUSG00000001034	'Mapk7	34.093	35.919	24.503	32.286
ENSMUSG00000001036	'Epn2	44.9	49.82	48.553	40.146
ENSMUSG00000001039	'B9d1	67.502	50.665	50.654	55.581
ENSMUSG00000001052	'Sec24b	19.124	27.002	19.302	16.479
ENSMUSG00000001053	'N4bp3	27.492	34.92	64.06	73.174
ENSMUSG00000001054	'Rmnd5b	70.403	70.935	74.573	82.875
ENSMUSG00000001056	'Nhp2	1043.03	969.807	1101.64	1187
ENSMUSG00000001062	'Vps9d1	15.084	10.417	15.301	11.754
ENSMUSG00000001065	'Zfp276	7.574	8.374	6.921	8.66
ENSMUSG00000001076	'C1ql4	1.56	1.946	0	0
ENSMUSG00000001082	'Mfsd10	0.538	0.131	95.119	126.133
ENSMUSG00000001089	'Luzp1	30.69	41.964	37.373	37.11
ENSMUSG00000001095	'Slc13a2	0	0	0	0.083
ENSMUSG00000001098	'Kctd10	505.357	482.337	435.865	409.432
ENSMUSG00000001100	'Poldip2	139.858	156.587	157.842	191.335
ENSMUSG00000001103	'Sebox	0	0	0	0
ENSMUSG00000001105	'Ift20	89.417	63.087	84.509	78.644
ENSMUSG00000001119	'Col6a1	41.095	82.683	508.257	777.532
ENSMUSG00000001120	'Pcbp3	58.248	70.244	55.495	64.149
ENSMUSG00000001123	'Lgals9	3.008	2.211	83.178	53.391
ENSMUSG00000001127	'Araf	34.368	37.161	41.626	44.054
ENSMUSG00000001128	'Cfp	1.795	2.069	0.93	0.695
ENSMUSG00000001131	'Timp1	1405.73	1662.17	1709.11	2190.17
ENSMUSG00000001134	'Uxt	37.677	31.944	44.731	40.884
ENSMUSG00000001138	'Cnnm3	10.529	12.954	11.671	12.569
ENSMUSG00000001143	'Lman2l	9.424	10.428	9.618	11.02
ENSMUSG00000001150	'Mcm3ap	8.12	11.687	7.496	8.192
ENSMUSG00000001151	'Pcnt	4.424	6.081	3.414	3.46
ENSMUSG00000001155	'Ftcd	0	0	0.072	0
ENSMUSG00000001156	'Mxd1	3.774	2.325	3.423	1.622
ENSMUSG00000001157	'Gmcl1	8.191	5.88	13.528	7.841
ENSMUSG00000001158	'Snrnp27	106.256	78.816	140.186	112.39
ENSMUSG00000001166	'Oas1c	0.648	0.314	5.656	1.841
ENSMUSG00000001168	'Oas1h	0	0	0	0
ENSMUSG00000001173	'Ocrl	5.771	5.898	9.017	6.619
ENSMUSG00000001175	'Calm1	422.058	447.993	390.451	345.971
ENSMUSG00000001211	'Agpat3	92.55	71.044	47.382	36.603
ENSMUSG00000001225	'Slc26a3	0	0	0	0
ENSMUSG00000001227	'Sema6b	0.392	0.428	1.101	1.265
ENSMUSG00000001228	'Uhrf1	65.59	111.393	45.362	79.376
ENSMUSG00000001229	'Dpp9	63.373	61.976	49.262	43.93
ENSMUSG00000001240	'Ramp2	6.846	6.528	3.213	2.743
ENSMUSG00000001247	'Lsr	1.166	1.566	0.849	1.297
ENSMUSG00000001248	'Gramd1a	23.128	24.208	15.754	14.058
ENSMUSG00000001249	'Hpn	0	0.046	0	0
ENSMUSG00000001260	'Gabrg1	0	0	0	0
ENSMUSG00000001270	'Ckb	75.095	82.33	16.007	20.992
ENSMUSG00000001280	'Sp1	19.515	28.221	23.733	27.507
ENSMUSG00000001281	'Itgb7	1.562	1.309	52.531	70.426
ENSMUSG00000001285	'Myg1	147.119	172.275	135.731	171.005
ENSMUSG00000001288	'Rarg	152.94	137.908	234.98	197.311
ENSMUSG00000001289	'Pfdn5	456.542	407.992	473.333	537.427
ENSMUSG00000001300	'Efnb2	51.777	58.813	36.323	27.506
ENSMUSG00000001305	'Rrp15	67.54	68.393	80.93	78.031
ENSMUSG00000001313	'Rnd2	27.507	22.796	24.329	25.28
ENSMUSG00000001323	'Srr	9.356	5.098	8.696	4.678
ENSMUSG00000001333	'Sync	17.969	14.86	1.047	0.914
ENSMUSG00000001334	'Fndc5	0.071	0.068	0	0
ENSMUSG00000001348	'Acp5	0	0.186	0	0
ENSMUSG00000001349	'Cnn1	0.57	1.244	0.674	0.735
ENSMUSG00000001366	'Fbxo9	34.465	32.71	30.908	27.496
ENSMUSG00000001376	'Vps50	5.742	7.33	8.282	7.322
ENSMUSG00000001380	'Hars	327.84	354.436	310.955	350.605
ENSMUSG00000001383	'Zmat2	137.147	115.066	136.061	127.495
ENSMUSG00000001403	'Ube2c	299.321	227.688	370.383	307.647
ENSMUSG00000001415	'Smg5	175.143	184.367	165.752	165.501
ENSMUSG00000001416	'Cct3	280.919	372.923	238.799	298.052
ENSMUSG00000001418	'Glmp	68.619	71.447	51.856	59.207
ENSMUSG00000001419	'Mef2d	150.016	151.905	106.78	108.969
ENSMUSG00000001420	'Tmem79	3.612	3.895	3.563	4.699
ENSMUSG00000001424	'Snd1	21.662	36.846	17.036	28.977
ENSMUSG00000001435	'Col18a1	99.44	220.807	36.383	45.886
ENSMUSG00000001436	'Slc19a1	88.55	147.946	82.31	121.066
ENSMUSG00000001440	'Kpnb1	183.806	299.037	192.449	201.656
ENSMUSG00000001441	'Npepps	24.195	36.643	17.789	19.659
ENSMUSG00000001444	'Tbx21	0	0.076	0	0
ENSMUSG00000001445	'Mrpl10	259.812	225.2	309.511	299.604
ENSMUSG00000001467	'Cyp51	80.833	98.895	65.692	65.587
ENSMUSG00000001472	'Tcf25	251.038	256.764	270.155	285.603
ENSMUSG00000001473	'Tubb6	1258.51	1656.05	1027.03	1344.01
ENSMUSG00000001482	'Def8	91.126	72.895	72.804	57.2
ENSMUSG00000001493	'Meox1	0	0.085	0.207	0.181
ENSMUSG00000001494	'Sost	0.189	0	0	0
ENSMUSG00000001496	'Nkx2-1	0	0	0	0
ENSMUSG00000001497	'Pax9	2.042	2.056	9.576	8.637
ENSMUSG00000001504	'Irx2	0.059	0.403	6.673	5.028
ENSMUSG00000001506	'Col1a1	288.3	631.12	1671.23	1511.65
ENSMUSG00000001507	'Itga3	88.19	141.048	10.054	20.687
ENSMUSG00000001508	'Sgca	0.449	0	1.329	0.464
ENSMUSG00000001510	'Dlx3	0.224	0.508	0.265	0.154
ENSMUSG00000001517	'Foxm1	125.128	104.394	137.07	101.803
ENSMUSG00000001518	'Itfg2	14.001	18.726	19.136	22.318
ENSMUSG00000001520	'Nrip2	0	0	0.982	1.071
ENSMUSG00000001521	'Tulp3	31.258	28.73	27.566	23.867
ENSMUSG00000001524	'Gtf2h4	46.569	55.283	37.23	48.105
ENSMUSG00000001525	'Tubb5	1894.86	2997.74	1424.93	2324.68
ENSMUSG00000001542	'Ell2	8.88	10.347	19.048	13.391
ENSMUSG00000001552	'Jup	69.222	106.783	32.096	56.248
ENSMUSG00000001555	'Fkbp10	421.529	579.212	281.056	343.151
ENSMUSG00000001558	'Klhl10	0.09	0.35	0	0.186
ENSMUSG00000001566	'Mnx1	0	0.084	0	0
ENSMUSG00000001569	'Nom1	15.593	16.645	22.051	18.048
ENSMUSG00000001576	'Ergic1	140.308	122.232	118.416	99.399
ENSMUSG00000001583	'Tnk1	0	0	0	0
ENSMUSG00000001588	'Acap1	0.08	0.194	0	0.041
ENSMUSG00000001604	'Tcea3	2.505	2.16	8.234	6.181
ENSMUSG00000001622	'Csn3	0.047	0	0.278	0.097
ENSMUSG00000001627	'Ifrd1	138.769	141.712	219.606	211.087
ENSMUSG00000001630	'Stk38l	7.784	9.063	13.039	12.783
ENSMUSG00000001632	'Brpf1	22.328	20.689	25.949	17.246
ENSMUSG00000001642	'Akr1b3	37.896	35.959	28.323	32.21
ENSMUSG00000001655	'Hoxc13	0.554	0.384	6.651	3.761
ENSMUSG00000001656	'Hoxc11	0.289	0.748	0.114	0.398
ENSMUSG00000001657	'Hoxc8	1.032	1.201	0.081	0
ENSMUSG00000001661	'Hoxc6	3.074	1.884	0.766	0.418
ENSMUSG00000001663	'Gstt1	0.127	0	0.604	0.79
ENSMUSG00000001665	'Gstt3	1.572	0.886	5.701	4.871
ENSMUSG00000001666	'Ddt	43.345	28.853	30.422	42.432
ENSMUSG00000001670	'Tat	0	0	0	0
ENSMUSG00000001672	'Marveld3	0	0	0	0.061
ENSMUSG00000001674	'Ddx18	35.932	57.016	48.004	54.866
ENSMUSG00000001687	'Ubl3	25.162	17.809	26.961	15.68
ENSMUSG00000001700	'Gramd3	10.021	7.619	11.063	7.416
ENSMUSG00000001707	'Eef1e1	107.539	93.607	134.917	146.303
ENSMUSG00000001729	'Akt1	499.508	449.748	378.226	382.373
ENSMUSG00000001739	'Cldn15	1.376	0.712	7.924	9.758
ENSMUSG00000001741	'Il16	0	0	0	0.026
ENSMUSG00000001750	'Tcirg1	21.964	36.661	15.886	21.068
ENSMUSG00000001751	'Naglu	17.076	24.747	14.312	23.318
ENSMUSG00000001755	'Coasy	38.458	43.116	35.623	42.043
ENSMUSG00000001761	'Smo	106.498	83.326	119.15	79.833
ENSMUSG00000001763	'Tspan33	2.137	2.001	1.021	1.085
ENSMUSG00000001767	'Crnkl1	6.335	18.685	10.856	17.746
ENSMUSG00000001768	'Rin2	5.412	7.002	18.148	15.691
ENSMUSG00000001773	'Folh1	0	0	0	0
ENSMUSG00000001774	'Chordc1	16.394	21.528	18.725	17.686
ENSMUSG00000001783	'Rtcb	365.468	437.441	326.205	421.772
ENSMUSG00000001785	'Pwp1	120.311	161.58	134.786	140.969
ENSMUSG00000001786	'Fbxo7	13.113	13.243	14.437	13.155
ENSMUSG00000001794	'Capns1	577.171	589.322	491.81	590.525
ENSMUSG00000001802	'Lrp3	0.995	1.126	0.049	0
ENSMUSG00000001804	'Dsg4	0	0	0	0
ENSMUSG00000001815	'Evx2	0	0	0	0
ENSMUSG00000001819	'Hoxd13	0	0.076	0	0
ENSMUSG00000001823	'Hoxd12	0	0	0	0
ENSMUSG00000001827	'Folr1	1.527	2.633	0.201	0.526
ENSMUSG00000001829	'Clpb	8.488	10.722	7.014	8.587
ENSMUSG00000001833	'Sept7	25.491	37.994	32.785	28.702
ENSMUSG00000001844	'Zdhhc4	48.02	36.496	47.977	32.672
ENSMUSG00000001847	'Rac1	353.946	315.008	433.353	350.494
ENSMUSG00000001855	'Nup214	10.891	12.739	12.65	10.771
ENSMUSG00000001864	'Aif1l	159.05	182.357	73.304	88.387
ENSMUSG00000001865	'Cpa3	0	0	0	0
ENSMUSG00000001870	'Ltbp1	18.495	30.661	48.463	46.505
ENSMUSG00000001891	'Ugp2	41.004	56.168	55.59	48.324
ENSMUSG00000001901	'Kcnh6	0	0	0	0
ENSMUSG00000001909	'Trmt1	50.137	61.266	48.003	58.333
ENSMUSG00000001910	'Nacc1	299.361	284.047	196.555	199.169
ENSMUSG00000001911	'Nfix	160.485	130.929	120.088	72.569
ENSMUSG00000001918	'Slc1a5	48.129	100.282	23.093	42.001
ENSMUSG00000001924	'Uba1	123.05	268.792	84.105	204.527
ENSMUSG00000001930	'Vwf	0.012	0.047	0	0.038
ENSMUSG00000001942	'Siae	1.225	1.188	1.735	1.495
ENSMUSG00000001943	'Vsig2	0.098	0.382	0.116	0.102
ENSMUSG00000001946	'Esam	0.272	0.461	0.161	0.211
ENSMUSG00000001948	'Spa17	3.488	2.85	5.65	3.793
ENSMUSG00000001962	'Fam50a	38.569	49.319	40.507	40.193
ENSMUSG00000001964	'Emd	241.471	267.562	234.852	277.339
ENSMUSG00000001983	'Taco1	21.128	25.694	25.172	24.881
ENSMUSG00000001985	'Grik3	0	0	0	0
ENSMUSG00000001986	'Gria3	0.158	0.153	0	0
ENSMUSG00000001988	'Npas1	0	0.126	0.077	0
ENSMUSG00000001995	'Sipa1l2	14.746	16.097	8.774	8.579
ENSMUSG00000001998	'Ap4e1	1.013	1.233	1.387	1.559
ENSMUSG00000001999	'Blvra	49.218	51.388	81.436	105.55
ENSMUSG00000002006	'Pdzd4	26.546	26.757	30.372	32.643
ENSMUSG00000002007	'Srpk3	0	0.068	0	0
ENSMUSG00000002010	'Idh3g	110.924	108.188	85.271	83.516
ENSMUSG00000002012	'Pnck	0.297	0.767	0.234	0.408
ENSMUSG00000002014	'Ssr4	130.497	126.253	159.432	166.26
ENSMUSG00000002015	'Bcap31	455.124	472.146	501.001	504.804
ENSMUSG00000002017	'Fam98a	42.835	63.512	40.225	40.199
ENSMUSG00000002020	'Ltbp2	0.428	0.3	3.211	3.688
ENSMUSG00000002028	'Kmt2a	2.057	2.959	2.019	1.231
ENSMUSG00000002031	'Ift46	55.168	54.265	39.203	38.546
ENSMUSG00000002032	'Tmem25	0.91	0.942	0.502	0.626
ENSMUSG00000002033	'Cd3g	0	0	0	0
ENSMUSG00000002043	'Trappc6a	34.694	25.337	22.634	23.428
ENSMUSG00000002052	'Supt6	13.399	20.646	14.233	14.124
ENSMUSG00000002055	'Spag5	17.042	20.837	13.364	13.346
ENSMUSG00000002057	'Foxn1	5.516	5.469	5.739	6.136
ENSMUSG00000002058	'Unc119	59.682	60.148	54.906	64.446
ENSMUSG00000002059	'Rab34	254.182	314.071	229.677	300.197
ENSMUSG00000002064	'Sdf2	129.482	134.867	121.589	116.088
ENSMUSG00000002068	'Ccne1	84.156	84.921	87.646	87.385
ENSMUSG00000002076	'Hsf2bp	0.459	0.509	0.155	0.338
ENSMUSG00000002083	'Bbc3	49.985	44.317	24.639	21.411
ENSMUSG00000002100	'Mybpc3	0	0	0	0
ENSMUSG00000002102	'Psmc3	473.593	508.893	398.041	485.048
ENSMUSG00000002103	'Acp2	18.481	18.406	22.05	16.957
ENSMUSG00000002104	'Rapsn	0.108	0	0.128	0.782
ENSMUSG00000002105	'Slc39a13	66.014	68.556	59.424	63.605
ENSMUSG00000002107	'Celf2	7.082	8.624	4.284	3.833
ENSMUSG00000002108	'Nr1h3	0.775	0.301	0.458	0.32
ENSMUSG00000002109	'Ddb2	2.278	2.763	7.247	7.134
ENSMUSG00000002111	'Spi1	0.072	0	0.086	0
ENSMUSG00000002129	'Sf3a1	39.487	55.225	39.006	54.8
ENSMUSG00000002147	'Stat6	0.531	0.301	79.712	98.329
ENSMUSG00000002190	'Clgn	0.194	0.188	0.057	0
ENSMUSG00000002204	'Napsa	0.22	0.355	0.26	0.151
ENSMUSG00000002205	'Vrk3	18.949	17.881	13.537	15.784
ENSMUSG00000002210	'Smg9	33.519	53.304	21.984	36.419
ENSMUSG00000002221	'Paxip1	23.841	19.176	29.742	16.947
ENSMUSG00000002222	'Rmnd5a	10.281	11.341	14.887	10.383
ENSMUSG00000002227	'Mov10	4.899	4.517	3.454	4.235
ENSMUSG00000002228	'Ppm1j	1.611	1.25	2.923	3.661
ENSMUSG00000002233	'Rhoc	838.926	898.806	669.841	900.926
ENSMUSG00000002240	'Prr27	0	0	0	0
ENSMUSG00000002249	'Tead3	26.709	25.915	30.247	29.878
ENSMUSG00000002250	'Ppard	55.147	51.672	80.151	94.118
ENSMUSG00000002257	'Def6	0.54	0.824	8.86	5.182
ENSMUSG00000002265	'Peg3	0	0.071	0.017	0
ENSMUSG00000002266	'Zim1	0	0	0	0
ENSMUSG00000002274	'Metrn	92.375	82.908	77.814	76.197
ENSMUSG00000002279	'Lmf1	1.909	2.161	1.489	1.255
ENSMUSG00000002280	'Narfl	28.665	29.098	24.887	28.454
ENSMUSG00000002289	'Angptl4	4.624	4.602	103.908	186.041
ENSMUSG00000002297	'Dbf4	25.198	25.251	34.286	23.54
ENSMUSG00000002307	'Daxx	63.32	67.558	41.315	38.956
ENSMUSG00000002308	'Cd320	63.206	65.484	50.788	55.897
ENSMUSG00000002319	'Ipo4	27.537	43.438	31.01	54.692
ENSMUSG00000002320	'Tm9sf1	65.47	79.405	77.899	83.914
ENSMUSG00000002324	'Rec8	0	0	0	0
ENSMUSG00000002325	'Irf9	2.857	3.194	13.184	4.035
ENSMUSG00000002326	'Gmpr2	16.626	20.033	23.084	23.225
ENSMUSG00000002329	'Mdp1	47.838	38.789	42.433	42.385
ENSMUSG00000002332	'Dhrs1	66.487	72.866	42.1	48.849
ENSMUSG00000002341	'Ncan	0.054	0	0.032	0
ENSMUSG00000002342	'Tmem161a	91.381	107.861	68.731	76.317
ENSMUSG00000002343	'Armc6	36.428	52.092	32.582	49.906
ENSMUSG00000002345	'Borcs8	66.88	49.7	53.711	49.485
ENSMUSG00000002346	'Slc25a42	2.307	2.144	2.576	1.577
ENSMUSG00000002365	'Snx9	217.021	234.483	127.944	110.338
ENSMUSG00000002372	'Ranbp3	210.784	238.167	169.858	177.187
ENSMUSG00000002379	'Ndufa11	135.798	113.223	105.354	109.122
ENSMUSG00000002384	'Bmp8b	3.314	3.41	0	0.104
ENSMUSG00000002393	'Nr2f6	176.191	189.203	186.262	204.601
ENSMUSG00000002395	'Use1	79.141	78.334	74.093	89.242
ENSMUSG00000002396	'Ocel1	9.285	10.626	10.117	12.751
ENSMUSG00000002409	'Dyrk1b	15.685	14.658	8.982	7.765
ENSMUSG00000002413	'Braf	2.797	2.713	4.607	2.99
ENSMUSG00000002416	'Ndufb2	6.023	5.206	6.882	6.507
ENSMUSG00000002428	'Hltf	1.708	3.346	1.749	2.002
ENSMUSG00000002455	'Prpf6	28.319	55.69	26.108	46.566
ENSMUSG00000002458	'Rgs19	84.123	77.555	115.584	127.144
ENSMUSG00000002459	'Rgs20	5.239	5.039	0.054	0.095
ENSMUSG00000002475	'Abhd3	1.589	0.578	1.293	0.718
ENSMUSG00000002477	'Snrpd1	750.349	594.365	754.168	725.576
ENSMUSG00000002486	'Tchp	8.006	7.87	8.82	7.59
ENSMUSG00000002489	'Tiam1	4.58	6.046	2.442	1.909
ENSMUSG00000002496	'Tsc2	23.368	25.857	16.776	19.976
ENSMUSG00000002500	'Rpl3l	0.119	0.115	0	0.122
ENSMUSG00000002504	'Slc9a3r2	24.857	26.296	43.924	49.304
ENSMUSG00000002524	'Puf60	361.784	419.996	405.778	480.762
ENSMUSG00000002546	'Golga2	30.035	39.315	40.912	42.99
ENSMUSG00000002550	'Uck1	66.421	70.768	73.497	77.975
ENSMUSG00000002565	'Scin	0	0	0	0
ENSMUSG00000002578	'Ikzf4	0.39	0.347	0.654	0.101
ENSMUSG00000002580	'Mien1	162.466	139.166	134.872	122.569
ENSMUSG00000002588	'Pon1	0	0	0	0
ENSMUSG00000002602	'Axl	572.95	670.766	368.931	345.683
ENSMUSG00000002603	'Tgfb1	100.376	101.404	88.982	115.062
ENSMUSG00000002608	'Ccdc97	69.385	76.392	57.944	62.632
ENSMUSG00000002617	'Zfp40	0.13	0.337	0.103	0.135
ENSMUSG00000002625	'Akap8l	12.204	13.755	15.888	16.389
ENSMUSG00000002633	'Shh	0.205	0.066	0	0
ENSMUSG00000002635	'Pdcd2l	62.251	69.431	37.358	50.015
ENSMUSG00000002658	'Gtf2f1	158.043	219.727	100.302	144.505
ENSMUSG00000002660	'Clpp	232.084	231.608	167.897	193.893
ENSMUSG00000002661	'Alkbh7	20.824	19.654	16.132	17.991
ENSMUSG00000002664	'Pspn	0	0	0	0
ENSMUSG00000002668	'Dennd1c	0	0	0	0
ENSMUSG00000002679	'Med6	72.024	63.875	83.328	64.666
ENSMUSG00000002688	'Prkd1	12.372	14.695	17.798	12.284
ENSMUSG00000002699	'Lcp2	0	0	0	0
ENSMUSG00000002718	'Cse1l	21.981	35.81	24.834	32.972
ENSMUSG00000002728	'Naa20	50.685	43.108	73.8	69.357
ENSMUSG00000002731	'Prkra	42.457	36.815	53.999	49.613
ENSMUSG00000002732	'Fkbp7	49.586	39.839	63.342	47.563
ENSMUSG00000002733	'Plekha3	61.818	42.325	83.118	35.147
ENSMUSG00000002741	'Ykt6	332.678	322.919	342.344	357.882
ENSMUSG00000002748	'Baz1b	8.224	15.559	8.654	10.792
ENSMUSG00000002763	'Pex6	11.906	17.876	8.989	19.773
ENSMUSG00000002767	'Mrpl2	301.694	332.308	258.922	306.83
ENSMUSG00000002768	'Mea1	337.889	292.521	379.305	440.067
ENSMUSG00000002769	'Gnmt	0.808	0.157	0.191	0
ENSMUSG00000002771	'Grin2d	1.287	1.987	1.87	1.813
ENSMUSG00000002778	'Kdelr1	297.921	293.304	227.964	257.71
ENSMUSG00000002781	'Tmem143	6.582	7.341	6.072	6.317
ENSMUSG00000002791	'Pdxk-ps	0.069	0.067	0.164	0
ENSMUSG00000002797	'Ggct	2.088	2.148	1.727	1.949
ENSMUSG00000002799	'Jag2	1.706	1.927	0.53	0.52
ENSMUSG00000002803	'Btbd6	18.441	17.08	14.186	12.469
ENSMUSG00000002804	'Nudt14	31.546	30.609	29.781	36.011
ENSMUSG00000002808	'Epdr1	86.224	90.134	79.789	77.412
ENSMUSG00000002812	'Flii	56.945	86.498	41.635	70.444
ENSMUSG00000002814	'Top3a	11.479	13.111	12.883	10.764
ENSMUSG00000002820	'Atg4d	16.654	14.285	14.282	12.549
ENSMUSG00000002825	'Qtrt1	46.701	61.695	55.387	84.245
ENSMUSG00000002831	'Plin4	0.169	0.098	1.038	0.662
ENSMUSG00000002833	'Hdgfl2	51.257	64.116	42.838	53.361
ENSMUSG00000002835	'Chaf1a	101.288	115.991	76.454	91.611
ENSMUSG00000002844	'Adprh	120.105	156.178	138.066	162.203
ENSMUSG00000002845	'Tmem39a	45.061	37.766	64.423	52.445
ENSMUSG00000002846	'Timmdc1	55.689	51.491	80.381	71.513
ENSMUSG00000002847	'Pla1a	0.593	0.383	0.468	0.51
ENSMUSG00000002870	'Mcm2	79.394	148.336	65.89	135.242
ENSMUSG00000002871	'Tpra1	29.984	33.489	25.868	27.21
ENSMUSG00000002881	'Nab1	32.974	33.331	46.222	25.08
ENSMUSG00000002885	'Adgre5	45.68	69.377	39.273	48.687
ENSMUSG00000002897	'Il17ra	22.084	28.651	19.11	20.025
ENSMUSG00000002900	'Lamb1	14.124	22.071	7.184	6.189
ENSMUSG00000002908	'Kcnn1	4.714	5.068	5.579	4.475
ENSMUSG00000002910	'Arrdc2	3.134	5.029	7.062	8.343
ENSMUSG00000002930	'Ppp1r17	0	0	0	0
ENSMUSG00000002944	'Cd36	0	0	0	0
ENSMUSG00000002948	'Map2k7	48.637	43.934	44.556	44.145
ENSMUSG00000002949	'Timm44	47.265	48.904	41.655	39.378
ENSMUSG00000002957	'Ap2a2	153.523	165.583	184.951	190.248
ENSMUSG00000002963	'Pnkp	34.645	46.643	25.608	30.091
ENSMUSG00000002968	'Med25	58.755	56.117	42.217	41.834
ENSMUSG00000002980	'Bcam	3.349	3.722	2.45	2.265
ENSMUSG00000002981	'Clptm1	132.001	156.446	85.128	101.165
ENSMUSG00000002983	'Relb	42.37	58.723	83.199	97.481
ENSMUSG00000002984	'Tomm40	207.622	234.246	159.641	182.59
ENSMUSG00000002985	'Apoe	3.371	1.768	1.941	1.506
ENSMUSG00000002992	'Apoc2	0	0	0	0
ENSMUSG00000002996	'Hbp1	8.971	8.643	8.187	5.384
ENSMUSG00000002997	'Prkar2b	114.15	120.074	58.647	45.844
ENSMUSG00000003031	'Cdkn1b	33.038	33.551	31.199	26.657
ENSMUSG00000003032	'Klf4	119.731	120.14	89.678	58.54
ENSMUSG00000003033	'Ap1m1	134.355	156.423	144.165	181.889
ENSMUSG00000003037	'Rab8a	90.03	81.496	86.837	86.118
ENSMUSG00000003038	'Hmgn2	100.584	66.402	146.691	112.32
ENSMUSG00000003039	'Fam32a	92.342	72.493	89.312	72.431
ENSMUSG00000003051	'Elf3	0.176	0	0.832	1.089
ENSMUSG00000003053	'Cyp2c29	0	0	0	0
ENSMUSG00000003062	'Stard3nl	30.82	21.905	40.016	27.094
ENSMUSG00000003068	'Stk11	148.058	125.5	122.774	110.5
ENSMUSG00000003070	'Efna2	2.925	2.129	5.734	4.249
ENSMUSG00000003072	'Atp5d	798.406	753.014	565.009	728.096
ENSMUSG00000003099	'Ppp5c	158.463	168.219	128.286	141.81
ENSMUSG00000003119	'Cdk12	4.783	5.237	6.25	5.438
ENSMUSG00000003123	'Lipe	1.721	1.863	0.783	0.444
ENSMUSG00000003131	'Pafah1b2	90.473	84.857	95.499	83.5
ENSMUSG00000003134	'Tbc1d8	1.636	0.541	1.584	0.269
ENSMUSG00000003135	'Cnot11	61.306	70.691	69.532	80.021
ENSMUSG00000003153	'Slc2a3	5.888	5.635	2.196	2.222
ENSMUSG00000003154	'Foxj2	21.353	19.587	19.924	17.616
ENSMUSG00000003161	'Sri	84.032	72.964	71.749	83.403
ENSMUSG00000003166	'Dgcr2	62.684	67.912	55.744	69.148
ENSMUSG00000003184	'Irf3	27.562	36.573	20.697	29.231
ENSMUSG00000003190	'Bcl2l12	27.209	27.07	19.951	19.553
ENSMUSG00000003198	'Zfp959	2.626	4.092	4.709	3.452
ENSMUSG00000003199	'Mpnd	93.894	93.728	57.612	68.095
ENSMUSG00000003200	'Sh3gl1	237.486	285.436	263.371	315.828
ENSMUSG00000003206	'Ebi3	0	0.162	0	0
ENSMUSG00000003208	'Ccdc94	69.095	73.241	57.857	59.709
ENSMUSG00000003226	'Ranbp2	3.621	4.593	3.932	3.5
ENSMUSG00000003227	'Edar	0	0	0	0
ENSMUSG00000003228	'Grk5	12.002	10.451	10.562	7.884
ENSMUSG00000003233	'Dvl3	32.686	26.39	31.06	21.277
ENSMUSG00000003234	'Abcf3	27.712	44.955	25.732	39.827
ENSMUSG00000003235	'Eif2b5	160.929	183.771	102.665	128.237
ENSMUSG00000003269	'Cyth2	209.052	210.411	176.073	200.761
ENSMUSG00000003271	'Sult2b1	2.614	1.436	0.992	0.917
ENSMUSG00000003273	'Car11	4.551	3.827	0.958	0.731
ENSMUSG00000003279	'Dlgap1	0.023	0.056	0	0.012
ENSMUSG00000003282	'Plag1	1.125	1.782	0.217	0.45
ENSMUSG00000003283	'Hck	22.162	37.495	5.62	11.639
ENSMUSG00000003299	'Mrpl4	103.989	105.16	92.501	114.724
ENSMUSG00000003308	'Keap1	36.487	31.979	38.22	35.375
ENSMUSG00000003309	'Ap1m2	0	0	0	0
ENSMUSG00000003316	'Glg1	17.117	32.284	13.787	19.555
ENSMUSG00000003341	'Atp8b3	0.207	0.12	0.245	0.128
ENSMUSG00000003344	'Btbd2	77.628	72.264	56.062	56.227
ENSMUSG00000003345	'Csnk1g2	165.914	125.527	137.899	98.055
ENSMUSG00000003346	'Abhd17a	463.143	361.166	414.151	312.574
ENSMUSG00000003348	'Mob3a	116.259	109.203	100.112	99.192
ENSMUSG00000003352	'Cacnb3	136.611	126.009	73.302	68.108
ENSMUSG00000003354	'Ccdc65	1.34	1.4	1.098	1.065
ENSMUSG00000003355	'Fkbp11	74.35	95.67	122.685	132.959
ENSMUSG00000003360	'Ddx23	164.217	176.325	162.55	167.088
ENSMUSG00000003363	'Pld3	51.365	69.038	49.2	53.198
ENSMUSG00000003378	'Grik5	53.262	46.01	7.673	7.203
ENSMUSG00000003379	'Cd79a	0.134	0.13	0	0
ENSMUSG00000003380	'Rabac1	229.849	219.792	149.258	182.334
ENSMUSG00000003382	'Etv3	4.588	4.507	6.149	4.701
ENSMUSG00000003402	'Prkcsh	125.539	187.687	118.375	154.581
ENSMUSG00000003410	'Elavl3	0.057	0	0	0
ENSMUSG00000003411	'Rab3b	0.774	1.126	3.206	2.341
ENSMUSG00000003418	'St8sia6	0	0	0.06	0
ENSMUSG00000003420	'Fcgrt	11.77	14.927	36.304	38.771
ENSMUSG00000003421	'Nosip	118.273	112.8	81.515	80.994
ENSMUSG00000003423	'Pih1d1	98.365	105.267	97.697	117.35
ENSMUSG00000003429	'Rps11	4194.67	3888.21	3423.3	4159.73
ENSMUSG00000003435	'Supt5	78.813	109.493	60.917	82.879
ENSMUSG00000003436	'Dll3	0	0.199	0	0
ENSMUSG00000003437	'Paf1	31.844	44.202	23.403	25.812
ENSMUSG00000003438	'Timm50	209.899	261.478	179.353	244.263
ENSMUSG00000003444	'Med29	73.45	75.399	52.193	65.977
ENSMUSG00000003452	'Bicd1	0.598	0.601	0.202	0.198
ENSMUSG00000003458	'Ncstn	75.569	101.568	54.461	60.698
ENSMUSG00000003464	'Pex19	78.074	72.93	67.805	64.193
ENSMUSG00000003469	'Phyhip	0.335	0.065	0.079	0
ENSMUSG00000003476	'Crhr2	0	0	0.09	0
ENSMUSG00000003477	'Inmt	0	0	0	0
ENSMUSG00000003484	'Cyp4f18	0	0	0	0
ENSMUSG00000003500	'Impdh1	109.998	119.008	116.114	153.762
ENSMUSG00000003505	'Psg18	0	0	0	0
ENSMUSG00000003518	'Dusp3	49.221	41.945	31.268	33.954
ENSMUSG00000003526	'Prodh	5.797	6.663	0.866	1.163
ENSMUSG00000003527	'Dgcr14	60.534	69.329	60.274	63.602
ENSMUSG00000003528	'Slc25a1	120.856	118.22	88.574	106.163
ENSMUSG00000003531	'Dgcr6	47.51	31.914	31.898	26.426
ENSMUSG00000003534	'Ddr1	163.097	193.012	71.086	65.798
ENSMUSG00000003541	'Ier3	747.345	513.896	925.043	694.425
ENSMUSG00000003545	'Fosb	14.135	5.783	22.933	6.253
ENSMUSG00000003546	'Klc4	26.343	24.746	20.056	21.665
ENSMUSG00000003549	'Ercc1	102.567	103.954	75.145	99.159
ENSMUSG00000003555	'Cyp17a1	0	0	0	0
ENSMUSG00000003559	'As3mt	0.111	0.216	0.527	0.23
ENSMUSG00000003573	'Homer3	116.315	118.023	119.362	129.044
ENSMUSG00000003575	'Crtc1	19.355	23.682	17.608	19.381
ENSMUSG00000003581	'Rnf215	41.282	44.543	49.167	55.446
ENSMUSG00000003585	'Sec14l2	7.058	6.417	10.064	10.334
ENSMUSG00000003604	'Aven	28.046	28.875	24.249	29.534
ENSMUSG00000003617	'Cp	1.996	4.228	0.072	0.063
ENSMUSG00000003623	'Crot	3.535	4.504	5.662	6.897
ENSMUSG00000003644	'Rps6ka1	30.79	29.342	35.14	34.83
ENSMUSG00000003657	'Calb2	0	0	0	0
ENSMUSG00000003660	'Snrnp200	10.862	11.072	9.494	8.467
ENSMUSG00000003662	'Ciao1	34.061	37.779	35.119	40.976
ENSMUSG00000003665	'Has1	0	0	0.662	0.578
ENSMUSG00000003680	'Taf6l	29.498	32.123	24.097	27.154
ENSMUSG00000003721	'Insig2	24.063	17.47	29.408	12.863
ENSMUSG00000003731	'Kpna6	41.485	42.443	46.425	34.45
ENSMUSG00000003746	'Man1a	7.532	8.915	3.8	3.212
ENSMUSG00000003752	'Itpkc	17.029	16.809	16.359	16.487
ENSMUSG00000003762	'Coq8b	9.765	12.892	8.708	12.356
ENSMUSG00000003778	'Brd8	4.855	5.653	4.51	2.99
ENSMUSG00000003779	'Kif20a	56.142	102.075	52.171	71.511
ENSMUSG00000003808	'Farsa	128.652	165.022	132.09	176.086
ENSMUSG00000003809	'Gcdh	27.02	22.992	25.365	21.263
ENSMUSG00000003810	'Mast2	65.384	43.341	61.61	32.455
ENSMUSG00000003812	'Dnase2a	7.049	7.05	10.267	9.148
ENSMUSG00000003813	'Rad23a	188.906	138.184	169.175	137.276
ENSMUSG00000003814	'Calr	1242.47	1456.06	1205.65	1173.76
ENSMUSG00000003824	'Syce2	0.198	0	39.01	35.072
ENSMUSG00000003847	'Nfat5	5.226	5.801	8.016	5.781
ENSMUSG00000003848	'Nob1	113.495	131.756	109.652	133.575
ENSMUSG00000003849	'Nqo1	326.259	312.669	385.384	382.114
ENSMUSG00000003863	'Ppfia3	0.617	0.622	0.7	0.662
ENSMUSG00000003865	'Gys1	19.037	38.639	17.62	40.086
ENSMUSG00000003868	'Ruvbl2	231.051	298.305	223.636	282.635
ENSMUSG00000003872	'Lin7b	0.133	0.388	0	0
ENSMUSG00000003873	'Bax	218.411	158.79	137.363	109.552
ENSMUSG00000003882	'Il7r	0	0	0	0
ENSMUSG00000003923	'Tfam	65.358	77.087	86.027	88.508
ENSMUSG00000003929	'Zfp81	2.201	2.562	2.327	1.485
ENSMUSG00000003934	'Efnb3	1.408	0.95	1.014	1.138
ENSMUSG00000003948	'Mmd	55.596	47.293	29.744	23.938
ENSMUSG00000003949	'Hlf	0.117	0.113	0.345	0.12
ENSMUSG00000003955	'Fam162a	461.697	350.642	498.854	369.5
ENSMUSG00000003970	'Rpl8	11818.8	12846.8	12732.5	15868.6
ENSMUSG00000003974	'Grm3	0	0	0	0
ENSMUSG00000003992	'Ssbp2	15.489	11.61	15.783	10.692
ENSMUSG00000004018	'Fancl	8.434	10.146	13.332	10.682
ENSMUSG00000004031	'Brinp2	0	0	0.026	0
ENSMUSG00000004032	'Gstm5	106.852	94.507	90.018	95.261
ENSMUSG00000004035	'Gstm7	2.434	1.653	0	0.251
ENSMUSG00000004038	'Gstm3	0	0	0	0
ENSMUSG00000004040	'Stat3	10.571	14.681	13.237	17.067
ENSMUSG00000004043	'Stat5a	2.157	2.385	10.601	14.275
ENSMUSG00000004044	'Cavin1	906.506	1044.45	1163.54	1340.33
ENSMUSG00000004054	'Map3k11	92.968	104.228	59.502	89.047
ENSMUSG00000004056	'Akt2	59.307	58.233	57.095	58.752
ENSMUSG00000004069	'Dnaja3	49.945	51.553	69.718	67.076
ENSMUSG00000004070	'Hmox2	113.437	107.082	105.863	114.547
ENSMUSG00000004071	'Cdip1	28.749	31.743	24.515	26.546
ENSMUSG00000004085	'Map3k20	23.683	27.177	30.09	27.272
ENSMUSG00000004096	'Cwc15	283.833	227.875	302.162	248.75
ENSMUSG00000004098	'Col5a3	3.061	11.187	35.891	60.289
ENSMUSG00000004099	'Dnmt1	14.339	18.807	13.626	13.393
ENSMUSG00000004100	'Ppan	80.032	103.617	102.088	119.712
ENSMUSG00000004105	'Angptl2	129.166	163.755	145.605	149.145
ENSMUSG00000004110	'Cacna1e	0	0	0	0
ENSMUSG00000004113	'Cacna1b	0.078	0.057	1.113	0.648
ENSMUSG00000004127	'Trmt10a	5.813	7.82	5.983	5.374
ENSMUSG00000004151	'Etv1	0.249	0.284	0	0
ENSMUSG00000004187	'Kifc2	0.372	0.662	0.22	0.32
ENSMUSG00000004207	'Psap	896.772	1287.96	836.154	1093.41
ENSMUSG00000004221	'Ikbkg	9.92	9.975	14.384	12.754
ENSMUSG00000004231	'Pax2	28.884	21.421	0.043	0.074
ENSMUSG00000004233	'Wars2	4.292	4.927	6.475	3.824
ENSMUSG00000004263	'Atn1	9.952	9.204	10.725	9.843
ENSMUSG00000004264	'Phb2	371.843	426.881	431.579	553.026
ENSMUSG00000004266	'Ptpn6	2.294	1.147	3.373	5.027
ENSMUSG00000004267	'Eno2	1.573	1.165	2.009	0.984
ENSMUSG00000004268	'Emg1	124.99	117.276	140.359	156.699
ENSMUSG00000004270	'Lpcat3	42.024	42.684	75.062	84.913
ENSMUSG00000004285	'Atp6v1f	293.761	215.152	279.78	247.229
ENSMUSG00000004296	'Il12b	0	0	0	0
ENSMUSG00000004317	'Clcn5	10.07	15.68	7.247	7.854
ENSMUSG00000004319	'Clcn3	7.805	10.818	2.782	2.452
ENSMUSG00000004328	'Hif3a	0	0.028	0	0
ENSMUSG00000004341	'Gpx6	0	0	0	0
ENSMUSG00000004344	'Gpx5	0	0	0	0
ENSMUSG00000004347	'Pde1c	0	0	0	0.01
ENSMUSG00000004356	'Utp20	4.45	7.487	4.724	5.682
ENSMUSG00000004359	'Spic	0	0	0	0
ENSMUSG00000004360	'9330159F19Rik	0	0	0	0
ENSMUSG00000004364	'Cul3	57.006	80.834	72.102	69.003
ENSMUSG00000004366	'Sst	0	0	0	0
ENSMUSG00000004371	'Il11	5.519	5.543	18.219	19.503
ENSMUSG00000004383	'Large1	17.756	16.588	15.088	10.521
ENSMUSG00000004393	'Ddx56	156.888	206.997	150.088	208.061
ENSMUSG00000004394	'Tmed4	162.782	156.643	112.522	109.669
ENSMUSG00000004415	'Col26a1	0	0	0	0
ENSMUSG00000004446	'Bid	48.563	44.511	67.151	52.66
ENSMUSG00000004451	'Ralb	68.675	61.381	64.207	58.573
ENSMUSG00000004455	'Ppp1cc	74.644	69.39	76.288	72.522
ENSMUSG00000004460	'Dnajb11	150.918	166.467	159.944	154.963
ENSMUSG00000004462	'Tbccd1	14.275	14.69	19.966	14.895
ENSMUSG00000004473	'Clec11a	2.093	1.396	0.852	1.284
ENSMUSG00000004500	'Zfp324	5.751	4.67	3.379	4.298
ENSMUSG00000004508	'Gab2	8.464	8.795	2.953	1.794
ENSMUSG00000004530	'Coro1c	104.638	105.948	79.752	91.286
ENSMUSG00000004535	'Tax1bp1	8.053	13.016	12.807	14.3
ENSMUSG00000004540	'Psg17	0	0.09	0	0
ENSMUSG00000004542	'Psg19	0	0	0	0
ENSMUSG00000004552	'Ctse	0	0	0	0
ENSMUSG00000004558	'Ndrg2	17.032	11.295	3.393	2.725
ENSMUSG00000004561	'Mettl17	6.771	8.475	5.575	6.843
ENSMUSG00000004562	'Arhgef40	31.966	44.272	21.662	30.264
ENSMUSG00000004565	'Pnpla6	15.607	19.88	4.136	5.416
ENSMUSG00000004567	'Mcoln1	20.705	22.191	18.004	17.339
ENSMUSG00000004568	'Arhgef18	18.494	19.07	17.109	14.454
ENSMUSG00000004591	'Pkn2	20.15	25.159	20.751	20.409
ENSMUSG00000004609	'Cd33	0	0	0	0
ENSMUSG00000004610	'Etfb	16.401	13.64	18.222	22.647
ENSMUSG00000004612	'Nkg7	0	0	0	0
ENSMUSG00000004626	'Stxbp2	13.49	12.043	20.621	22.015
ENSMUSG00000004630	'Pcp2	0	0	0	0
ENSMUSG00000004631	'Sgce	4.204	4.524	7.017	3.944
ENSMUSG00000004633	'Chn2	0	0.163	0.317	0.138
ENSMUSG00000004637	'Wwox	7.085	6.819	8.476	7.18
ENSMUSG00000004642	'Slbp	54.952	45.791	73.611	53.122
ENSMUSG00000004651	'Tyr	0	0	0	0
ENSMUSG00000004654	'Ghrhr	0	0	0	0
ENSMUSG00000004655	'Aqp1	216.307	227.147	67.225	66.642
ENSMUSG00000004661	'Arid3b	1.197	0.782	0.145	0.328
ENSMUSG00000004665	'Cnn2	1279.84	1360.51	910.194	918.044
ENSMUSG00000004667	'Polr2e	333.28	279.839	318.276	341.41
ENSMUSG00000004668	'Abca13	0.039	0.067	0	0
ENSMUSG00000004677	'Myo9b	35.213	48.237	30.172	41.207
ENSMUSG00000004698	'Hdac9	2.046	1.418	0.079	0.027
ENSMUSG00000004707	'Ly9	0	0	0.139	0.426
ENSMUSG00000004709	'Cd244	0	0	0	0.041
ENSMUSG00000004730	'Adgre1	0	0	0	0
ENSMUSG00000004748	'Mtfp1	0.336	0.326	2.388	3.589
ENSMUSG00000004768	'Rab23	24.524	31.438	25.1	20.864
ENSMUSG00000004771	'Rab11a	80.668	72.965	100.633	85.885
ENSMUSG00000004788	'Eif2b2	217.848	239.049	136.738	159.275
ENSMUSG00000004789	'Dlst	67.78	71.026	52.24	52.544
ENSMUSG00000004791	'Pgf	1.879	1.302	0.397	1.04
ENSMUSG00000004798	'Ulk2	11.701	9.519	16.702	9.763
ENSMUSG00000004814	'Ccl24	0	0	0	0
ENSMUSG00000004815	'Dgkq	6.205	5.653	8.21	6.578
ENSMUSG00000004821	'Tmed11	0	0	0	0
ENSMUSG00000004837	'Grap	0.109	0.105	0	0.112
ENSMUSG00000004842	'Pou1f1	0	0	0	0
ENSMUSG00000004843	'Chmp2b	97.083	109.007	111.385	103.899
ENSMUSG00000004846	'Plod3	78.886	111.718	125.35	163.334
ENSMUSG00000004849	'Ap1s1	496.843	456.023	598.71	739.638
ENSMUSG00000004864	'Mapk13	6.313	6.125	4.727	5.19
ENSMUSG00000004865	'Srpk1	25.463	26.725	23.205	21.172
ENSMUSG00000004872	'Pax3	0.598	1.191	0.075	0.065
ENSMUSG00000004880	'Lbr	65.548	80.711	53.363	44.168
ENSMUSG00000004885	'Crabp2	0.442	0.572	19.009	25.268
ENSMUSG00000004891	'Nes	20.95	54.942	1.006	0.753
ENSMUSG00000004892	'Bcan	0.192	0.14	0.057	0
ENSMUSG00000004894	'Hapln2	0	0	0	0
ENSMUSG00000004895	'Prcc	193.132	179.378	142.348	167.195
ENSMUSG00000004896	'Rrnad1	6.573	7.242	8.107	8.979
ENSMUSG00000004897	'Hdgf	1524.38	1415.46	1171.92	1171.44
ENSMUSG00000004902	'Slc25a18	0	0.198	0	0
ENSMUSG00000004929	'Thop1	114.132	186.398	95.427	164.714
ENSMUSG00000004931	'Apba3	128.812	139.634	121.656	148.589
ENSMUSG00000004933	'Matk	0.042	0.041	0	0.131
ENSMUSG00000004934	'Pias4	43.389	48.187	48.855	50.321
ENSMUSG00000004936	'Map2k1	76.289	78.37	99.331	101.415
ENSMUSG00000004937	'Sgta	351.674	362.451	307.824	344.873
ENSMUSG00000004939	'Nmrk2	0.105	0.102	0	0
ENSMUSG00000004945	'Tmem242	200.21	115.445	130.146	82.485
ENSMUSG00000004947	'Dtx2	22.273	28.519	22.655	27.357
ENSMUSG00000004948	'Zp3	0	0	0.174	0.152
ENSMUSG00000004951	'Hspb1	143.976	126.131	28.176	29.667
ENSMUSG00000004952	'Rasa4	10.28	12.929	5.575	7.044
ENSMUSG00000004961	'Syt5	0.164	0.079	0.097	0.254
ENSMUSG00000004980	'Hnrnpa2b1	370.225	421.491	328.453	283.474
ENSMUSG00000004988	'Fxyd4	0	0	0	0
ENSMUSG00000004994	'Ccdc130	12.293	14.102	19.341	18.3
ENSMUSG00000004996	'Mri1	30.414	34.188	29.303	37.688
ENSMUSG00000005034	'Prkacb	19.565	26.503	22.314	17.801
ENSMUSG00000005043	'Sgsh	6.355	6.98	16.035	14.269
ENSMUSG00000005045	'Chd5	0.183	0.355	1.347	0.861
ENSMUSG00000005054	'Cstb	1393.01	1080.79	1496.45	1573.45
ENSMUSG00000005057	'Sh2b2	7.063	11.014	9.212	10.869
ENSMUSG00000005069	'Pex5	70.896	80.389	74.14	89.514
ENSMUSG00000005078	'Jkamp	44.286	37.283	40.68	27.658
ENSMUSG00000005087	'Cd44	166.973	188.846	195.843	180.173
ENSMUSG00000005089	'Slc1a2	0.044	0.043	0.07	0.092
ENSMUSG00000005102	'Eif2ak4	7.55	7.477	8.595	6.342
ENSMUSG00000005103	'Wdr1	148.614	196.235	158.577	212.897
ENSMUSG00000005107	'Slc2a9	0.345	0.074	0.317	0.238
ENSMUSG00000005124	'Wisp1	85.751	112.01	145.523	83.11
ENSMUSG00000005125	'Ndrg1	35.633	54.069	116.235	156.057
ENSMUSG00000005131	'4930550C14Rik	0.055	0.107	0.586	0.398
ENSMUSG00000005142	'Man2b1	16.48	20.865	16.345	19.03
ENSMUSG00000005148	'Klf5	14.57	18.643	35.24	28.167
ENSMUSG00000005150	'Wdr83	48.597	43.262	36.407	34.847
ENSMUSG00000005161	'Prdx2	417.324	391.722	367.364	419.545
ENSMUSG00000005198	'Polr2a	17.752	29.955	19.639	17.483
ENSMUSG00000005202	'Shbg	0.129	0.126	0	0
ENSMUSG00000005204	'Senp3	205.315	219.457	190.938	219.512
ENSMUSG00000005220	'Corin	0	0	0	0
ENSMUSG00000005225	'Plekha8	4.839	3.157	4.377	2.614
ENSMUSG00000005232	'G6pc2	0	0	0	0
ENSMUSG00000005233	'Spc25	21.814	16.304	31.169	15.97
ENSMUSG00000005237	'Dnah2	0.026	0.038	0.031	0.04
ENSMUSG00000005251	'Ripk4	0	0	0.175	0.051
ENSMUSG00000005262	'Ufd1	63.302	63.731	69.76	63.626
ENSMUSG00000005267	'Zfp287	1.353	1.337	1.178	1.318
ENSMUSG00000005268	'Prlr	0	0	0	0
ENSMUSG00000005299	'Letm1	25.657	27.774	22.696	25.336
ENSMUSG00000005312	'Ubqln1	116.457	149.546	135.471	138.385
ENSMUSG00000005320	'Fgfr4	0	0.053	0	0
ENSMUSG00000005338	'Cadm3	0	0	0	0.056
ENSMUSG00000005339	'Fcer1a	0	0	0	0
ENSMUSG00000005354	'Txn2	219.662	175.134	206.715	188.03
ENSMUSG00000005355	'Casp14	0.488	0.316	1.252	0.336
ENSMUSG00000005357	'Slc1a6	0	0	1.607	2.431
ENSMUSG00000005360	'Slc1a3	0.981	0.908	2.295	1.391
ENSMUSG00000005362	'Crbn	10.016	10.477	10.203	8.877
ENSMUSG00000005364	'Il5ra	0	0	0	0
ENSMUSG00000005370	'Msh6	9.571	18.706	6.612	8.704
ENSMUSG00000005371	'Fbxo11	22.752	34.117	21.92	26.61
ENSMUSG00000005373	'Mlxipl	0.07	0	0	0
ENSMUSG00000005374	'Tbl2	19.17	22.836	23.715	22.416
ENSMUSG00000005378	'Bud23	63.975	59.45	64.616	74.703
ENSMUSG00000005397	'Nid1	12.514	23.113	41.574	38.808
ENSMUSG00000005410	'Mcm5	245.003	365.104	197.868	360.881
ENSMUSG00000005413	'Hmox1	420.199	557.325	523.768	565.531
ENSMUSG00000005417	'Mprip	204.172	177.355	182.853	132.557
ENSMUSG00000005442	'Cic	45.871	42.36	41.5	34.561
ENSMUSG00000005447	'Pafah1b3	85.521	75.354	66.199	86.432
ENSMUSG00000005465	'Il27ra	0	0.108	0.198	0.115
ENSMUSG00000005469	'Prkaca	334.875	304.944	280.957	281.057
ENSMUSG00000005470	'Asf1b	169.973	167.509	209.051	230.664
ENSMUSG00000005474	'Myl10	0.324	0	0	0
ENSMUSG00000005481	'Ddx39	262.293	296.188	200.002	245.378
ENSMUSG00000005483	'Dnajb1	141.116	123.059	148.661	124.606
ENSMUSG00000005493	'Msh4	0.028	0	0	0
ENSMUSG00000005501	'Usp40	2.74	3.455	3.632	2.153
ENSMUSG00000005503	'Evx1	0	0	0	0
ENSMUSG00000005505	'Kbtbd4	19.114	23.905	20.418	18.975
ENSMUSG00000005506	'Celf1	46.429	54.784	49.762	45.602
ENSMUSG00000005510	'Ndufs3	106.792	118.719	149.041	172.68
ENSMUSG00000005514	'Por	81.874	128.892	81.13	126.562
ENSMUSG00000005533	'Igf1r	8.69	11.538	4.902	5.669
ENSMUSG00000005534	'Insr	1.97	2.791	0.956	1.186
ENSMUSG00000005540	'Fcer2a	0	0	0	0
ENSMUSG00000005547	'Cyp2a5	0	0	0	0
ENSMUSG00000005553	'Atp4a	0.414	0.352	0.061	0.107
ENSMUSG00000005566	'Trim28	276.321	485.534	180.701	361.321
ENSMUSG00000005575	'Ube2m	446.136	453.327	256.762	335.096
ENSMUSG00000005580	'Adcy9	2.549	2.764	3.46	2.323
ENSMUSG00000005583	'Mef2c	0.347	0.553	0	0
ENSMUSG00000005609	'Ctr9	2.021	4.087	2.651	3.672
ENSMUSG00000005610	'Eif4g2	350.303	393.031	316.906	293.866
ENSMUSG00000005611	'Mrvi1	0.057	0	0.034	0.059
ENSMUSG00000005615	'Pcyt1a	35.871	39.702	42.373	31.316
ENSMUSG00000005621	'Zfp592	21.814	16.142	20.467	12.489
ENSMUSG00000005625	'Psmd4	378.574	403.673	309.203	361.179
ENSMUSG00000005628	'Tmod4	0.681	0	0.134	0
ENSMUSG00000005640	'Insrr	0	0	0	0
ENSMUSG00000005649	'Cabp5	0	0	0	0
ENSMUSG00000005656	'Snx6	62.378	71.243	73.517	67.054
ENSMUSG00000005667	'Mthfd2	228.992	284.035	344.267	378.854
ENSMUSG00000005672	'Kit	0	0	0	0
ENSMUSG00000005674	'Tomm40l	30.918	25.435	20.159	18.418
ENSMUSG00000005677	'Nr1i3	0.044	0.086	0	0
ENSMUSG00000005681	'Apoa2	0.363	0.352	0	0
ENSMUSG00000005682	'Pan2	6.484	7.786	8.953	7.007
ENSMUSG00000005683	'Cs	265.287	296.979	190.733	200.532
ENSMUSG00000005686	'Ampd3	1.108	0.907	12.169	9.262
ENSMUSG00000005687	'Bcas2	80.051	60.794	72.945	64.127
ENSMUSG00000005696	'Sh2d1a	0	0	0	0
ENSMUSG00000005698	'Ctcf	40.003	55.343	43.975	42.44
ENSMUSG00000005699	'Pard6a	31.769	29.272	30.021	44.138
ENSMUSG00000005705	'Agrp	0	0.187	0	0
ENSMUSG00000005716	'Pvalb	0	0	0	0
ENSMUSG00000005718	'Tfap4	44.437	61.543	29.241	47.045
ENSMUSG00000005732	'Ranbp1	998.215	809.376	1328.21	1116.06
ENSMUSG00000005763	'Cd247	0	0	0	0
ENSMUSG00000005774	'Rfx5	9.072	8.046	11.198	6.004
ENSMUSG00000005779	'Psmb4	729.685	750.047	756.871	956.428
ENSMUSG00000005800	'Mmp8	0	0	0	0
ENSMUSG00000005802	'Slc30a4	76.045	66.579	64.134	48.16
ENSMUSG00000005803	'Sqor	6.105	6.526	12.589	13.993
ENSMUSG00000005804	'Bloc1s6	34.973	24.772	45.412	30.605
ENSMUSG00000005813	'Metap1	56.799	51.439	54.739	47.95
ENSMUSG00000005823	'Gpr108	64.717	71.004	53.593	55.998
ENSMUSG00000005824	'Tnfsf14	0	0	0	0
ENSMUSG00000005836	'Gata6	0.244	0.355	4.547	2.772
ENSMUSG00000005846	'Rsl1d1	202.998	335.335	298.956	324.479
ENSMUSG00000005864	'Cnga2	0	0	0	0
ENSMUSG00000005871	'Apc	2.857	3.408	3.425	2.491
ENSMUSG00000005873	'Reep5	304.05	274.246	204.418	187.322
ENSMUSG00000005881	'Ergic3	255.328	259.325	262.287	298.949
ENSMUSG00000005882	'Uqcc1	11.249	12.29	25.29	22.94
ENSMUSG00000005883	'Spo11	0.149	0.048	0.412	0.308
ENSMUSG00000005886	'Ncoa2	3.612	4.326	3.272	2.406
ENSMUSG00000005891	'Prl4a1	0	0	0	0
ENSMUSG00000005892	'Trh	0	0	0	0
ENSMUSG00000005893	'Nr2c2	6.535	7.378	7.564	6.979
ENSMUSG00000005897	'Nr2c1	9.556	13.744	11.36	9.173
ENSMUSG00000005899	'Smpd4	22.937	25.453	26.216	24.325
ENSMUSG00000005907	'Pex1	0.508	0.858	0.935	0.816
ENSMUSG00000005917	'Otx1	13.114	11.155	1.02	0.854
ENSMUSG00000005936	'Kctd20	94.443	98.845	92.082	88.322
ENSMUSG00000005947	'Itgae	0.213	0.041	0	0
ENSMUSG00000005949	'Ctns	10.57	10.368	7.887	7.655
ENSMUSG00000005950	'P2rx5	12.526	15.074	8.182	17.728
ENSMUSG00000005951	'Shpk	1.958	1.773	2.394	1.888
ENSMUSG00000005952	'Trpv1	0	0	0	0
ENSMUSG00000005958	'Ephb3	8.642	10.699	3.299	3.2
ENSMUSG00000005968	'Tuft1	37.686	46.753	39.571	49.452
ENSMUSG00000005973	'Rcn1	117.759	115.561	155.742	120.573
ENSMUSG00000005980	'Dnase1	0	0	0	0
ENSMUSG00000005981	'Trap1	88.581	126.939	66.216	95.413
ENSMUSG00000005982	'Naa60	53.411	43.897	53.18	42.619
ENSMUSG00000005983	'1700037C18Rik	5.071	6.209	8.287	11.91
ENSMUSG00000005986	'Ankrd13d	9.107	8.068	11.527	7.935
ENSMUSG00000005994	'Tyrp1	0	0	0	0
ENSMUSG00000006005	'Tpr	5.067	8.968	5.755	7.305
ENSMUSG00000006007	'Pdc	0	0	0.069	0
ENSMUSG00000006010	'BC003331	10.025	11.986	14.733	13.055
ENSMUSG00000006014	'Prg4	0	0	0.269	0.376
ENSMUSG00000006019	'Dhx34	16.785	19.781	6.571	8.187
ENSMUSG00000006021	'Kptn	24.081	24.779	13.663	15.72
ENSMUSG00000006024	'Napa	166.349	176.183	142.798	166.999
ENSMUSG00000006050	'Sra1	39.801	35.228	42.575	48.546
ENSMUSG00000006056	'Calcoco2	0	0	0.142	0
ENSMUSG00000006057	'Atp5g1	96.092	74.882	76.646	78.124
ENSMUSG00000006058	'Snf8	134.04	93.553	133.919	97.645
ENSMUSG00000006095	'Tbcb	317.195	339.49	290.982	371.059
ENSMUSG00000006127	'Inpp5k	15.95	17.258	19.199	19.111
ENSMUSG00000006134	'Crkl	44.931	40.367	47.446	30.682
ENSMUSG00000006143	'Upk3bl	0.449	0.87	1.239	0.618
ENSMUSG00000006154	'Eps8l1	0	0	0	0
ENSMUSG00000006169	'Clint1	38.759	49.117	52.907	49.395
ENSMUSG00000006179	'Prss16	1.63	1.356	2.811	1.78
ENSMUSG00000006191	'Cdkal1	2.039	2.333	2.846	2.075
ENSMUSG00000006200	'Rhox6	0	0	0	0
ENSMUSG00000006204	'5430419D17Rik	0.023	0.022	0.027	0.047
ENSMUSG00000006205	'Htra1	19.758	23.963	80.479	80.31
ENSMUSG00000006215	'Zbtb17	39.744	45.974	51.675	59.118
ENSMUSG00000006216	'Clcnkb	0	0	0	0
ENSMUSG00000006218	'Fam131c	15.225	11.739	3.7	4.915
ENSMUSG00000006219	'Fblim1	73.777	77.565	21.622	16.841
ENSMUSG00000006221	'Hspb7	0.492	0.478	0.25	0.291
ENSMUSG00000006235	'Epor	3.428	4.086	1.275	1.518
ENSMUSG00000006241	'Ccdc159	2.677	1.991	2.535	2.304
ENSMUSG00000006262	'Mob1b	6.881	8.034	10.152	9.531
ENSMUSG00000006269	'Atp6v1b1	0.089	0.043	0	0
ENSMUSG00000006270	'Vax1	0	0	0	0
ENSMUSG00000006273	'Atp6v1b2	66.831	74.465	43.415	50.753
ENSMUSG00000006276	'Eps15l1	24.455	27.964	25.145	27.233
ENSMUSG00000006281	'Tep1	0.183	0.099	1.373	1.157
ENSMUSG00000006288	'Ttc5	18.594	14.786	21.438	19.207
ENSMUSG00000006289	'Osgep	12.084	13.564	17.059	20.029
ENSMUSG00000006299	'Aamp	283.021	314.512	228.681	278.566
ENSMUSG00000006301	'Tmbim1	51.828	59.754	37.59	46.512
ENSMUSG00000006304	'Arpc2	657.23	611.109	674.972	543.703
ENSMUSG00000006307	'Kmt2b	16.078	14.438	12.181	9.143
ENSMUSG00000006310	'Zbtb32	0	0	0	0
ENSMUSG00000006311	'Etv2	0.372	0.541	0	0
ENSMUSG00000006313	'Upk1a	2.879	2.926	1.622	1.416
ENSMUSG00000006315	'Tmem147	396.612	336.553	246.512	230.725
ENSMUSG00000006333	'Rps9	1652.27	1741.89	1516.93	1904.81
ENSMUSG00000006335	'Tfpt	84.344	91.753	76.593	110.584
ENSMUSG00000006342	'Susd2	0.227	0.22	1.141	0.527
ENSMUSG00000006344	'Ggt5	0	0	0	0
ENSMUSG00000006345	'Ggt1	0	0	0	0
ENSMUSG00000006356	'Crip2	484.639	459.971	226.923	265.748
ENSMUSG00000006360	'Crip1	0.427	0	3.337	1.942
ENSMUSG00000006362	'Cbfa2t3	0.14	0.068	0.083	0.024
ENSMUSG00000006369	'Fbln1	0	0	31.827	41.232
ENSMUSG00000006373	'Pgrmc1	394.325	340.774	432.54	333.647
ENSMUSG00000006378	'Gcat	54.72	59.333	42.32	63.303
ENSMUSG00000006386	'Tek	0.041	0.04	0.245	0.171
ENSMUSG00000006389	'Mpl	0	0	0	0
ENSMUSG00000006390	'Elovl1	121.698	154.414	142.168	188.163
ENSMUSG00000006392	'Med8	70.365	67.581	95.184	100.715
ENSMUSG00000006395	'Hyi	12.699	13.177	47.383	57.299
ENSMUSG00000006398	'Cdc20	456.242	582.623	309.166	425.51
ENSMUSG00000006403	'Adamts4	1.093	1.69	0.815	0.795
ENSMUSG00000006411	'Nectin4	0.052	0	0.308	0.752
ENSMUSG00000006412	'Pfdn2	191.383	170.961	179.13	182.737
ENSMUSG00000006418	'Rnf114	72.79	77.16	103.733	119.622
ENSMUSG00000006423	'C330007P06Rik	7.373	7.638	10.838	9.568
ENSMUSG00000006435	'Neurl1a	1.237	1.114	21.429	22.262
ENSMUSG00000006442	'Srm	556.386	724.019	778.296	1098.51
ENSMUSG00000006445	'Epha2	209.139	307.42	217.328	283.158
ENSMUSG00000006456	'Rbm14	33.729	64.535	28.833	62.376
ENSMUSG00000006457	'Actn3	0.673	0.98	1.036	0.834
ENSMUSG00000006462	'A530013C23Rik	0	0.032	0.232	0.135
ENSMUSG00000006463	'Zdhhc24	8.083	8.815	9.329	10.558
ENSMUSG00000006464	'Bbs1	5.934	6.469	6.651	5.769
ENSMUSG00000006469	'Slc34a3	0	0	0	0
ENSMUSG00000006471	'Ndor1	3.472	4.211	2.45	3.069
ENSMUSG00000006476	'Nsmf	43.25	37.1	47.937	37.196
ENSMUSG00000006488	'Prl7a1	0.12	0	0	0.124
ENSMUSG00000006490	'Prl8a9	0	0	0.979	0.427
ENSMUSG00000006494	'Pdk1	1.703	1.409	15.293	13.089
ENSMUSG00000006498	'Ptbp1	503.445	626.775	470.142	593.964
ENSMUSG00000006517	'Mvd	55.119	69.546	44.026	51.85
ENSMUSG00000006519	'Cyba	504.723	482.448	364.127	422.405
ENSMUSG00000006522	'Itih3	0.161	0.312	0.127	0.111
ENSMUSG00000006526	'Tmem110	23.223	22.273	26.215	24.173
ENSMUSG00000006527	'Sfmbt1	6.451	6.894	7.02	5.964
ENSMUSG00000006529	'Itih1	0	0	0	0
ENSMUSG00000006538	'Ihh	0.064	0.248	0.227	0.132
ENSMUSG00000006542	'Prkag3	0.317	0	2.129	0.929
ENSMUSG00000006546	'Cryba2	0	0	0.387	0
ENSMUSG00000006567	'Atp7b	0	0	0.035	0
ENSMUSG00000006570	'Defb2	0	0	0	0
ENSMUSG00000006574	'Slc4a1	0	0	0	0
ENSMUSG00000006575	'Rundc3a	4.57	2.635	0.157	0.068
ENSMUSG00000006576	'Slc4a3	2.084	2.154	3.217	3.159
ENSMUSG00000006585	'Cdt1	161.487	205.447	122.175	143.552
ENSMUSG00000006586	'Runx1t1	0	0.024	0.377	0.076
ENSMUSG00000006587	'Snai3	2.273	2.206	7.93	10.506
ENSMUSG00000006589	'Aprt	698.634	708.069	773.155	1020.85
ENSMUSG00000006599	'Gtf2h1	47.068	55.805	63.663	52.465
ENSMUSG00000006611	'Hfe	2.454	1.852	3.356	2.986
ENSMUSG00000006638	'Abhd1	32.356	35.05	78.029	82.987
ENSMUSG00000006641	'Slc5a6	14.838	22.354	17.099	20.622
ENSMUSG00000006642	'Tcf23	0	0	0.056	0
ENSMUSG00000006649	'Nphs1	0	0	0	0.03
ENSMUSG00000006651	'Aplp1	0.194	0.501	7.642	9.538
ENSMUSG00000006673	'Qrich1	36.608	31.439	41.288	31.666
ENSMUSG00000006675	'P4htm	2.454	2.575	1.126	1.19
ENSMUSG00000006676	'Usp19	22.498	34.703	18.351	28.094
ENSMUSG00000006678	'Pola1	1.923	3.625	3.532	4.361
ENSMUSG00000006699	'Cdc42	600.432	488.274	776.757	559.111
ENSMUSG00000006705	'Pknox1	11.165	10.12	12.243	9.08
ENSMUSG00000006711	'D130043K22Rik	0.037	0.072	0.044	0
ENSMUSG00000006715	'Gmnn	150.39	139.47	207.414	205.212
ENSMUSG00000006717	'Acot13	91.903	85.107	103.498	84.116
ENSMUSG00000006720	'Zfp184	1.885	2.045	2.625	2.119
ENSMUSG00000006724	'Cyp27b1	0.227	0.073	0.358	0.313
ENSMUSG00000006728	'Cdk4	1051.36	1106.68	937.872	1058.6
ENSMUSG00000006731	'B4galnt1	48.672	57.788	97.452	115.004
ENSMUSG00000006732	'Mettl1	62.321	73.213	67.412	92.481
ENSMUSG00000006736	'Tspan31	264.533	207.285	254.307	210.68
ENSMUSG00000006740	'Kif5b	25.737	31.592	29.68	32.109
ENSMUSG00000006763	'Saal1	17.455	20.071	15.351	18.255
ENSMUSG00000006764	'Tph2	0.135	0.263	0.08	0
ENSMUSG00000006777	'Krt23	0	0.483	0	0
ENSMUSG00000006782	'Cnp	12.259	11.635	12.544	12.718
ENSMUSG00000006784	'Ttc25	0.095	0.277	0.15	0.098
ENSMUSG00000006800	'Sulf2	64.868	59.141	92.871	71.532
ENSMUSG00000006818	'Sod2	69.689	69.496	50.884	58.148
ENSMUSG00000006850	'Tmco6	6.433	4.265	5.456	6.534
ENSMUSG00000006906	'Stambp	3.924	3.898	6.147	4.092
ENSMUSG00000006920	'Ezh1	5.263	4.522	8.8	6.437
ENSMUSG00000006930	'Hap1	7.862	8.532	3.306	2.672
ENSMUSG00000006931	'P3h4	357.495	377.072	208.742	226.174
ENSMUSG00000006932	'Ctnnb1	152.105	240.417	146.668	205.996
ENSMUSG00000006941	'Eif1b	107.704	108.2	129.516	137.551
ENSMUSG00000006948	'Klk4	0	0	0.185	0
ENSMUSG00000006958	'Chrd	2.236	2.784	0.75	0.862
ENSMUSG00000006998	'Psmd2	324.091	388.231	263.833	343.703
ENSMUSG00000007021	'Syngr3	11.005	9.948	2.783	2.138
ENSMUSG00000007029	'Vars	93.163	134.75	87.277	138.255
ENSMUSG00000007030	'Vwa7	0.135	0.131	0.107	0
ENSMUSG00000007033	'Hspa1l	0	0.153	0.28	0.163
ENSMUSG00000007034	'Slc44a4	0	0	0	0.065
ENSMUSG00000007035	'Msh5	0.635	0.376	0.459	0.364
ENSMUSG00000007036	'Abhd16a	52.028	56.117	46.539	45.62
ENSMUSG00000007038	'Neu1	22.335	21.165	12.167	10.134
ENSMUSG00000007039	'Ddah2	155.181	152.943	47.904	42.317
ENSMUSG00000007041	'Clic1	1218.84	1310.07	676.392	842.274
ENSMUSG00000007050	'Lsm2	143.073	145.598	128.22	144.473
ENSMUSG00000007080	'Pole	5.498	6.927	5.392	4.832
ENSMUSG00000007097	'Atp1a2	0.028	0.081	0	0
ENSMUSG00000007107	'Atp1a4	0.053	0	0	0
ENSMUSG00000007122	'Casq1	40.139	52.703	0.118	0.309
ENSMUSG00000007207	'Stx1a	10.23	10.776	14.874	16.002
ENSMUSG00000007209	'Ceacam9	0	0	0	0
ENSMUSG00000007216	'Zfp775	3.213	4.988	3.803	5.121
ENSMUSG00000007279	'Scube2	0	0.091	0	0
ENSMUSG00000007338	'Mrpl49	205.889	163.329	169.63	157.173
ENSMUSG00000007379	'Dennd2c	2.585	2.673	4.706	3.726
ENSMUSG00000007411	'Mark3	42.093	47.546	35.652	32.259
ENSMUSG00000007415	'Gatad1	78.706	53.648	102.164	61.798
ENSMUSG00000007440	'Pcdha11	0	0	0	0
ENSMUSG00000007457	'2310003L06Rik	0	0	0	0
ENSMUSG00000007458	'M6pr	109.687	96.864	147.396	119.193
ENSMUSG00000007476	'Lrrc8a	20.168	21.937	27.561	28.774
ENSMUSG00000007480	'Mc5r	0	0.163	0.198	0
ENSMUSG00000007564	'Ppp2r1a	392.144	528.285	247.762	345.099
ENSMUSG00000007570	'Fance	40.699	49.525	54.468	73.398
ENSMUSG00000007589	'Tinf2	33.611	33.225	39.032	38.469
ENSMUSG00000007591	'Tssk4	0.794	0.11	0.94	0.352
ENSMUSG00000007594	'Hapln4	13.404	13.535	0.294	0.256
ENSMUSG00000007603	'Dus3l	40.263	64.017	28.431	44.912
ENSMUSG00000007610	'Gtpbp3	33.738	42.746	27.082	36.165
ENSMUSG00000007613	'Tgfbr1	8.318	13.133	9.068	9.085
ENSMUSG00000007617	'Homer1	2.294	2.651	4.004	3.865
ENSMUSG00000007646	'Rad51c	7.465	5.476	20.457	12.439
ENSMUSG00000007653	'Gabrb2	0	0	0.036	0.032
ENSMUSG00000007655	'Cav1	385.362	313.87	808.857	562.143
ENSMUSG00000007656	'Arpp19	112.158	75.956	147.947	106.561
ENSMUSG00000007659	'Bcl2l1	160.735	148.54	100.544	102.326
ENSMUSG00000007670	'Khsrp	115.465	133.873	66.044	69.447
ENSMUSG00000007682	'Dio2	0	0.033	0	0
ENSMUSG00000007721	'Ccdc124	382.139	387.5	314.828	389.999
ENSMUSG00000007739	'Cct4	209.734	265.501	227.639	227.957
ENSMUSG00000007777	'0610009B22Rik	31.621	31.25	53.363	39.721
ENSMUSG00000007783	'Cpt1c	23.216	22.628	15.671	15.976
ENSMUSG00000007805	'Twist2	284.347	287.093	253.428	263.106
ENSMUSG00000007812	'Zfp655	13.084	15.633	23.31	22.538
ENSMUSG00000007815	'Rhoa	190.461	204.55	190.092	199.993
ENSMUSG00000007817	'Zmiz1	10.998	13.735	11.377	8.34
ENSMUSG00000007827	'Ankrd26	1.585	2.033	2.161	2.331
ENSMUSG00000007833	'Aldh16a1	26.369	41.387	21.119	34.039
ENSMUSG00000007836	'Hnrnpa0	621.432	647.572	731.846	683.11
ENSMUSG00000007837	'Prrg2	15.472	15.599	14.828	17.698
ENSMUSG00000007850	'Hnrnph1	86.431	120.908	79.993	83.564
ENSMUSG00000007867	'Ift43	70.676	64.913	62.001	69.473
ENSMUSG00000007872	'Id3	724.39	348.899	606.426	375.042
ENSMUSG00000007877	'Tcap	0.411	0.399	0	0.212
ENSMUSG00000007880	'Arid1a	8.555	10.08	9.703	6.874
ENSMUSG00000007888	'Crlf1	479.541	765.596	862.169	969.055
ENSMUSG00000007891	'Ctsd	252.224	284.927	179.26	223.996
ENSMUSG00000007892	'Rplp1	6102.5	5439.34	5146.43	5406.15
ENSMUSG00000007907	'Cabs1	0	0	0	0
ENSMUSG00000007908	'Hmgcll1	0	0.035	0	0.037
ENSMUSG00000007944	'Ttc9b	0	0.092	0	0
ENSMUSG00000007946	'Phox2a	0	0	0	0
ENSMUSG00000007950	'Abhd8	51.005	32.668	37.304	27.034
ENSMUSG00000007987	'Ift22	37.038	31.799	41.023	43.726
ENSMUSG00000007989	'Fzd3	4.017	3.203	1.675	1.069
ENSMUSG00000008028	'1700008O03Rik	0.212	0.206	0.188	0.11
ENSMUSG00000008035	'Mid1ip1	172.374	201.537	109.532	161.701
ENSMUSG00000008036	'Ap2s1	414.219	387.657	285.992	334.788
ENSMUSG00000008090	'Fgfrl1	61.2	60.196	75.081	64.086
ENSMUSG00000008129	'4930432K21Rik	1.376	1.257	2.3	1.756
ENSMUSG00000008136	'Fhl2	313.82	390.083	699.663	762.589
ENSMUSG00000008140	'Emc10	171.763	166.723	133.887	147.075
ENSMUSG00000008153	'Clstn3	0.078	0.038	0	0
ENSMUSG00000008167	'Fbxw9	45.721	43.412	44.365	47.348
ENSMUSG00000008193	'Spib	0	0	0	0
ENSMUSG00000008200	'Fnbp4	9.706	15.131	10.506	10.546
ENSMUSG00000008206	'Cers4	10.754	12.9	1.635	1.657
ENSMUSG00000008226	'Scrn3	5.947	5.731	12.928	8.985
ENSMUSG00000008301	'Phax	61.078	66.746	63.056	45.894
ENSMUSG00000008305	'Tle1	12.21	13.995	19.056	19.127
ENSMUSG00000008307	'1700109H08Rik	0.127	0.432	0	0.263
ENSMUSG00000008318	'Relt	37.832	39.647	19.821	15.828
ENSMUSG00000008333	'Snrpb2	91.162	67.812	124.917	91.07
ENSMUSG00000008348	'Ubc	16.161	23.782	16.974	23.023
ENSMUSG00000008373	'Prpf31	100.965	117.912	73.585	85.649
ENSMUSG00000008384	'Sertad1	201.325	140.072	193.495	140.441
ENSMUSG00000008393	'Carhsp1	301.195	284.615	279.667	308.517
ENSMUSG00000008398	'Elk3	167.273	128.695	173.747	118.658
ENSMUSG00000008429	'Herpud2	13.104	12.812	11.888	7.902
ENSMUSG00000008435	'Rdh13	20.854	21.782	19.227	20.962
ENSMUSG00000008438	'Adam21	0.067	0	0	0
ENSMUSG00000008450	'Nutf2	79.97	70.439	82.97	71.924
ENSMUSG00000008461	'Fut1	0.629	0.746	0.083	0.072
ENSMUSG00000008475	'Arpc5	439.846	333.929	338.73	239.423
ENSMUSG00000008482	'Rnf151	0.164	0.318	0.776	0.677
ENSMUSG00000008489	'Elavl2	2.437	4.366	0.111	0.024
ENSMUSG00000008496	'Pou2f2	0	0.023	0.028	0
ENSMUSG00000008540	'Mgst1	3.677	2.535	10.422	6.498
ENSMUSG00000008575	'Nfib	7.775	8.745	3.638	4.843
ENSMUSG00000008590	'Htr3b	0	0	0	0
ENSMUSG00000008601	'Rab25	0.233	0.113	0.138	0.241
ENSMUSG00000008604	'Ubqln4	184.092	195.394	123.641	136.692
ENSMUSG00000008658	'Rbfox1	0	0	0.111	0.048
ENSMUSG00000008668	'Rps18	758.563	749.376	992.529	1166.25
ENSMUSG00000008682	'Rpl10	939.662	962.559	1118.15	1218.25
ENSMUSG00000008683	'Rps15a	180.044	157.481	203.889	216.987
ENSMUSG00000008690	'Ncaph2	410.3	435.568	424.684	474.694
ENSMUSG00000008730	'Hipk1	27.684	31.173	26.975	24.411
ENSMUSG00000008734	'Gprc5b	9.004	8.369	34.657	24.86
ENSMUSG00000008763	'Man1a2	25.301	28.154	25.835	26.514
ENSMUSG00000008789	'Ceacam5	0	0	0	0
ENSMUSG00000008813	'Tppp2	0	0	0	0
ENSMUSG00000008822	'Acyp1	24.28	15.066	17.04	17.061
ENSMUSG00000008843	'Cldn13	0	0	0	0
ENSMUSG00000008845	'Cd163	0	0	0	0
ENSMUSG00000008855	'Hdac5	43.198	41.785	17.068	16.456
ENSMUSG00000008859	'Rala	93.47	98.451	97.261	88.293
ENSMUSG00000008874	'Clec3a	0	0	0	0
ENSMUSG00000008892	'Vdac3	75.8	68.875	70.1	66.16
ENSMUSG00000008932	'Slc1a7	0	0	0	0
ENSMUSG00000008958	'Vps72	108.348	128.346	116.319	142.779
ENSMUSG00000008976	'Gabpa	19.799	29.248	26.107	28.803
ENSMUSG00000008999	'Bmp7	0.048	0	3.614	3.855
ENSMUSG00000009013	'Dynll1	339.076	239.401	302.734	266.408
ENSMUSG00000009030	'Pdcl	19.371	17.687	20.344	12.124
ENSMUSG00000009035	'Tmem184b	146.2	133.189	132.037	93.355
ENSMUSG00000009047	'Gm5965	0	0	0	0
ENSMUSG00000009070	'Rsph14	0.129	0.126	0.077	0.134
ENSMUSG00000009073	'Nf2	63.393	54.862	55.23	50.477
ENSMUSG00000009075	'Cabp7	0	0	0	0
ENSMUSG00000009076	'Zmat5	69.617	58.764	55.605	64.335
ENSMUSG00000009079	'Ewsr1	78.026	105.754	74.742	80.839
ENSMUSG00000009090	'Ap1b1	22.086	39.465	21.906	38.971
ENSMUSG00000009092	'Derl3	0	0	0	0
ENSMUSG00000009093	'Gstt4	0	0	0	0.203
ENSMUSG00000009097	'Tbx1	0	0.106	0	0.113
ENSMUSG00000009108	'Gnat2	0.976	0.379	2.309	1.545
ENSMUSG00000009112	'Bcl2l13	35.578	33.648	48.702	40.87
ENSMUSG00000009114	'2610028H24Rik	0	0	0	0
ENSMUSG00000009115	'Spatc1l	0	0	0	0
ENSMUSG00000009145	'Dqx1	0.285	0.276	0.27	0.118
ENSMUSG00000009185	'Ccl8	0.381	0	0	0.394
ENSMUSG00000009207	'Lnpk	10.406	16.209	11.888	12.31
ENSMUSG00000009210	'Prr29	0	0	0.134	0
ENSMUSG00000009214	'Mymk	0	0	0	0
ENSMUSG00000009216	'Fam163b	0	0	0	0
ENSMUSG00000009246	'Trpm5	0.03	0	0	0
ENSMUSG00000009248	'Ascl2	0	0	0.284	0.124
ENSMUSG00000009281	'Rarres2	0	0.071	0.087	0.076
ENSMUSG00000009291	'Pttg1ip	565.313	551	460.441	474.758
ENSMUSG00000009292	'Trpm2	0.016	0	0	0
ENSMUSG00000009293	'Ube2g2	231.583	241.107	213.382	260.91
ENSMUSG00000009350	'Mpo	0	0	0	0
ENSMUSG00000009356	'Lpo	0.062	0	0	0
ENSMUSG00000009376	'Met	28.666	33.229	19.125	20.204
ENSMUSG00000009378	'Slc16a12	0	0	0	0
ENSMUSG00000009394	'Syn2	0.055	0.027	0.066	0.114
ENSMUSG00000009406	'Elk1	25.993	19.811	25.878	21.765
ENSMUSG00000009418	'Nav1	2.184	2.742	1.532	1.442
ENSMUSG00000009470	'Tnpo1	29.206	41.353	22.619	29.542
ENSMUSG00000009471	'Myod1	0	0	0	0
ENSMUSG00000009487	'Otog	0	0	0	0
ENSMUSG00000009535	'Rnmt	18.182	25.961	17.812	18.618
ENSMUSG00000009545	'Kcnq1	0.238	0.462	0.507	0.442
ENSMUSG00000009549	'Srp14	427.913	285.181	450.098	368.105
ENSMUSG00000009551	'6330409D20Rik	0	0	0	0
ENSMUSG00000009555	'Cdk9	89.733	108.3	122.699	145.106
ENSMUSG00000009563	'Tor2a	60.037	58.315	85.643	87.815
ENSMUSG00000009566	'Fpgs	38.171	52.995	36.565	57.32
ENSMUSG00000009569	'Mkl2	3.359	4.31	4.949	3.716
ENSMUSG00000009575	'Cbx5	69.736	73.204	78.411	64.998
ENSMUSG00000009580	'Odam	0	0	0	0
ENSMUSG00000009585	'Apobec3	23.025	17.991	16.6	13.497
ENSMUSG00000009588	'St6galnac1	0	0	0	0
ENSMUSG00000009596	'Taf7l	0.174	0.084	0.411	0.09
ENSMUSG00000009614	'Sardh	8.32	10.752	48.384	61.272
ENSMUSG00000009621	'Vav2	23.354	30.669	26.772	42.225
ENSMUSG00000009628	'Tex15	0.02	0	0.072	0.105
ENSMUSG00000009630	'Ppp2cb	442.913	428.207	427.038	394.101
ENSMUSG00000009633	'G0s2	0.447	0	1.853	2.541
ENSMUSG00000009640	'Dmap1	24.609	37.358	22.04	27.558
ENSMUSG00000009646	'Pla2g12b	0	0	0	0
ENSMUSG00000009647	'Mcu	39.011	31.502	69.271	54.659
ENSMUSG00000009654	'Oit3	1.188	0.746	0.579	1.371
ENSMUSG00000009670	'Tex11	0	0	0	0
ENSMUSG00000009681	'Bcr	39.574	33.921	29.723	23.339
ENSMUSG00000009687	'Fxyd5	109.297	100.233	93.33	106.087
ENSMUSG00000009731	'Kcnd1	0.295	0.215	0.741	0.609
ENSMUSG00000009733	'Tfcp2	11.808	11.922	14.542	9.845
ENSMUSG00000009734	'Pou6f2	0	0	0	0
ENSMUSG00000009739	'Pou6f1	19.831	13.376	15.646	11.935
ENSMUSG00000009741	'Ubp1	34.808	38.82	51.421	40.271
ENSMUSG00000009772	'Nuak2	25.99	26.134	58.99	38.654
ENSMUSG00000009828	'Ick	8.198	6.413	7.922	4.016
ENSMUSG00000009863	'Sdhb	262.752	273.516	258.452	293.35
ENSMUSG00000009876	'Cox4i2	0.742	0	0.293	0.766
ENSMUSG00000009894	'Snap47	68.045	82.921	60.094	72.87
ENSMUSG00000009900	'Wnt3a	0.071	0	0	0
ENSMUSG00000009905	'Kdsr	11.955	13.735	12.536	8.052
ENSMUSG00000009907	'Vps4b	11.813	19.336	21.152	19.456
ENSMUSG00000009927	'Rps25	459.533	381.609	458.696	474.095
ENSMUSG00000009941	'Nxf2	0	0	0.359	0.235
ENSMUSG00000009995	'Taz	9.152	8.845	11.046	10.617
ENSMUSG00000010021	'Kif19a	0.958	0.697	1.644	1.088
ENSMUSG00000010025	'Aldh3a2	17.473	22.168	27.572	21.308
ENSMUSG00000010044	'Zmynd10	0.183	0	0	0.189
ENSMUSG00000010045	'Tmem115	95.98	129.225	92.051	128.313
ENSMUSG00000010047	'Hyal2	42.711	50.339	40.537	53.164
ENSMUSG00000010048	'Ifrd2	114.872	126.224	123.099	134.229
ENSMUSG00000010051	'Hyal1	2.372	2.052	2.075	3.303
ENSMUSG00000010054	'Tusc2	32.631	24.778	24.669	20.517
ENSMUSG00000010057	'Nprl2	16.451	18.779	15.461	18.493
ENSMUSG00000010064	'Slc38a3	0.148	0	0.044	0.076
ENSMUSG00000010066	'Cacna2d2	0	0	0	0
ENSMUSG00000010067	'Rassf1	61.79	72.889	95.414	113.335
ENSMUSG00000010080	'Epn3	19.83	20.774	37.867	41.265
ENSMUSG00000010086	'Rnf112	0.05	0	0	0
ENSMUSG00000010095	'Slc3a2	432.164	763.391	467.497	593.193
ENSMUSG00000010097	'Nxf1	69.028	63.784	60.837	48.927
ENSMUSG00000010110	'Stx5a	45.715	48.881	46.006	45.075
ENSMUSG00000010122	'Slc47a1	0	0	0	0.119
ENSMUSG00000010136	'Pifo	0	0	0	0
ENSMUSG00000010142	'Tnfrsf13b	0	0	0	0.071
ENSMUSG00000010154	'Spire2	54.172	51.282	32.883	41.288
ENSMUSG00000010175	'Prox1	0	0	0	0
ENSMUSG00000010205	'Raver1	0	0	0	0
ENSMUSG00000010277	'2610507B11Rik	109.778	78.329	76.648	35.223
ENSMUSG00000010290	'AI597479	14.083	14.376	18.468	12.511
ENSMUSG00000010307	'Tmem86a	4.336	7.613	11.118	9.811
ENSMUSG00000010311	'Optc	0.605	0.44	1.253	0.703
ENSMUSG00000010342	'Tex14	0	0	0.046	0
ENSMUSG00000010358	'Ifi35	25.38	27.69	60.607	47.773
ENSMUSG00000010362	'Rdm1	30.921	33.242	20.639	20.314
ENSMUSG00000010376	'Nedd8	556.754	481.902	508.082	588.366
ENSMUSG00000010392	'Gosr1	45.692	41.469	64.504	48.982
ENSMUSG00000010406	'Mrpl52	165.116	113.169	192.92	166.39
ENSMUSG00000010435	'Spaca7	0	0	0	0
ENSMUSG00000010453	'Kansl3	63.942	72.163	65.109	63.305
ENSMUSG00000010461	'Eya4	2.544	3.13	20.047	12.135
ENSMUSG00000010476	'Ebf3	0	0	0.999	0.938
ENSMUSG00000010492	'Uckl1os	0	0.075	0	0.08
ENSMUSG00000010505	'Myt1	0	0	0	0
ENSMUSG00000010517	'Faf1	47.161	48.84	63.737	61.439
ENSMUSG00000010529	'Gm266	4.65	5.912	0.759	0.497
ENSMUSG00000010538	'Tsacc	3.328	1.19	3.317	1.629
ENSMUSG00000010554	'Mettl16	11.039	13.447	14.867	13.166
ENSMUSG00000010592	'Dazl	0	0	0	0.068
ENSMUSG00000010601	'Apol7a	0.064	0.062	1.904	1.263
ENSMUSG00000010607	'Pigyl	83.737	75.897	75.366	77.953
ENSMUSG00000010608	'Rbm25	4.664	9.779	3.556	4.783
ENSMUSG00000010609	'Psen2	4.137	6.632	5.162	5.853
ENSMUSG00000010651	'Acaa1b	0.099	0.096	0.235	0.103
ENSMUSG00000010660	'Plcd1	15.368	19.494	26.088	39.361
ENSMUSG00000010663	'Fads1	190.462	201.155	131.484	111.211
ENSMUSG00000010721	'Lmbr1	6.86	5.751	11.981	7.946
ENSMUSG00000010751	'Tnfrsf22	9.701	6.23	5.467	3.483
ENSMUSG00000010755	'Cars	39.505	66.354	46.929	75.289
ENSMUSG00000010760	'Phlda2	1.564	0.674	4.319	2.334
ENSMUSG00000010796	'Asz1	0	0	0	0.071
ENSMUSG00000010797	'Wnt2	1.382	1.425	42.736	32.571
ENSMUSG00000010803	'Gabra1	0	0	0	0
ENSMUSG00000010825	'Grid2ip	0	0	0.034	0
ENSMUSG00000010830	'Kdelr3	139.833	137.015	207.069	203.221
ENSMUSG00000010841	'1700006E09Rik	0	0	0	0
ENSMUSG00000010911	'Apip	82.207	68.045	100.98	99.004
ENSMUSG00000010914	'Pdhx	28.7	28.713	29.273	24.065
ENSMUSG00000010936	'Vac14	50.66	54.07	46.043	46.867
ENSMUSG00000011008	'Mcoln2	0	0	0.14	0.061
ENSMUSG00000011034	'Slc5a1	0.047	0	0	0
ENSMUSG00000011052	'1700049J03Rik	0.463	0	0	0
ENSMUSG00000011096	'Akt1s1	194.739	207.472	145.968	175.158
ENSMUSG00000011114	'Tbrg1	90.335	102.041	141.425	152.791
ENSMUSG00000011118	'Panx3	0	0.055	0	0
ENSMUSG00000011148	'Adssl1	29.453	32.376	1.765	0.578
ENSMUSG00000011154	'Cfap161	0.122	0.178	0.217	0
ENSMUSG00000011158	'Brf1	17.509	15.97	11.516	11.679
ENSMUSG00000011171	'Vipr2	0.131	0.085	0	0
ENSMUSG00000011179	'Odc1	356.022	362.484	291.62	280.006
ENSMUSG00000011254	'Thg1l	33.792	28.775	39.992	36.308
ENSMUSG00000011256	'Adam19	2.026	3.135	22.941	14.481
ENSMUSG00000011257	'Pabpc4	48.084	52.663	61.201	61.363
ENSMUSG00000011263	'Exoc3l2	0.097	0.094	0.287	0.15
ENSMUSG00000011267	'Zfp296	1.53	1.299	0.792	1.284
ENSMUSG00000011305	'Plin5	0	0	0	0
ENSMUSG00000011306	'Sugp1	15.657	23.298	16.567	21.312
ENSMUSG00000011349	'Dmrtc2	0	0	0	0
ENSMUSG00000011350	'Gm5893	0	0	0	0
ENSMUSG00000011382	'Dhdh	0	0	0	0
ENSMUSG00000011427	'Zfp790	4.58	5.012	4.727	2.971
ENSMUSG00000011463	'Cpb1	0	0	0	0
ENSMUSG00000011486	'Slc25a41	0	0	0	0
ENSMUSG00000011589	'Fsd1	8.135	6.596	3.561	2.072
ENSMUSG00000011632	'Pinlyp	0.693	0	0	0.239
ENSMUSG00000011658	'Fuz	5.529	5.025	1.751	1.89
ENSMUSG00000011751	'Sptbn4	0.122	0.138	0.193	0.337
ENSMUSG00000011752	'Pgam1	215.017	207.801	182.7	208.922
ENSMUSG00000011831	'Evi5	6.187	9.357	10.126	8.838
ENSMUSG00000011832	'Evi5l	7.564	6.076	8.412	7.507
ENSMUSG00000011837	'Snapc2	106.486	132.812	57.735	72.005
ENSMUSG00000011877	'Git1	144.471	142.756	97.785	104.482
ENSMUSG00000011884	'Gltp	165.947	108.988	159.107	103.469
ENSMUSG00000011958	'Bnip2	130.019	152.907	177.899	149.625
ENSMUSG00000011960	'Ccnt1	11.807	14.222	13.319	10.724
ENSMUSG00000012017	'Scarf2	73.744	82.6	238.228	217.256
ENSMUSG00000012042	'4930579F01Rik	0	0	0	0
ENSMUSG00000012076	'Brms1l	37.269	35.997	55.318	36.984
ENSMUSG00000012114	'Med15	97.027	98.557	92.682	86.309
ENSMUSG00000012117	'Dhdds	52.356	59.391	72.198	77.322
ENSMUSG00000012123	'Crybg2	0.25	0.145	0	0.103
ENSMUSG00000012126	'Ubxn11	1.356	1.236	1.507	1.188
ENSMUSG00000012187	'Mogat1	0	0	0	0
ENSMUSG00000012211	'Tex22	0	0	0	0
ENSMUSG00000012282	'Wnt8a	0	0	0	0
ENSMUSG00000012296	'Tjap1	170.768	164.608	124.518	114.804
ENSMUSG00000012350	'Ehf	0	0	0	0
ENSMUSG00000012396	'Nanog	0.782	0.506	1.234	0.449
ENSMUSG00000012405	'Rpl15	306.658	289.52	360.504	414.907
ENSMUSG00000012422	'Tmem167	21.901	15.496	31.701	15.622
ENSMUSG00000012428	'Steap4	0	0	0	0
ENSMUSG00000012429	'Mplkip	21.025	21.617	16.947	16.758
ENSMUSG00000012443	'Kif11	14.067	26.397	13.97	27.059
ENSMUSG00000012483	'Rpa3	92.085	62.394	114.259	92.997
ENSMUSG00000012519	'Mlkl	0.846	0.492	29.432	30.407
ENSMUSG00000012520	'Phox2b	0	0	0	0
ENSMUSG00000012535	'Tnpo3	17.428	23.288	22.756	18.786
ENSMUSG00000012609	'Ttll5	4.467	3.858	2.527	1.432
ENSMUSG00000012640	'Zfp715	2.169	2.4	2.162	1.69
ENSMUSG00000012705	'Retn	0	0	0.146	0
ENSMUSG00000012777	'Acp4	0	0.108	0.132	0
ENSMUSG00000012819	'Cdh23	0.242	0.234	0.177	0.143
ENSMUSG00000012848	'Rps5	2128.33	2205.05	2068.15	2493.54
ENSMUSG00000012889	'Podnl1	22.34	24.286	31.571	26.933
ENSMUSG00000013033	'Adgrl1	20.894	18.842	23.761	17.505
ENSMUSG00000013076	'Amotl1	19.705	22.631	21.9	20.235
ENSMUSG00000013083	'2200002J24Rik	0	0	0	0
ENSMUSG00000013089	'Etv5	40.499	58.782	18.149	26.631
ENSMUSG00000013091	'Tmem190	0	0.217	0	0.231
ENSMUSG00000013150	'Gfod2	24.815	27.277	16.01	20.263
ENSMUSG00000013155	'Enkd1	45.52	50.779	48.138	60.11
ENSMUSG00000013158	'4933405L10Rik	0.524	0.127	0.465	0.271
ENSMUSG00000013160	'Atp6v0d1	212.512	224.434	188.758	206.952
ENSMUSG00000013236	'Ptprs	27.641	30.678	23.562	20.405
ENSMUSG00000013275	'Slc41a1	37.16	33.324	36.281	31.667
ENSMUSG00000013338	'Fer1l4	0	0	0	0
ENSMUSG00000013353	'4931406B18Rik	0	0	0	0
ENSMUSG00000013367	'Iglon5	5.721	4.181	6.507	4.068
ENSMUSG00000013415	'Igf2bp1	8.873	10.425	12.954	13.094
ENSMUSG00000013418	'B4galnt2	1.131	0.768	0.669	0.234
ENSMUSG00000013419	'Zfp651	11.97	11.507	10.837	8.376
ENSMUSG00000013465	'Nelfb	105.858	115.655	95.39	118.263
ENSMUSG00000013483	'Card14	0	0.041	0	0.087
ENSMUSG00000013495	'Tmem175	6.309	6.919	10.656	6.008
ENSMUSG00000013523	'Bcas1	0	0	0.122	0
ENSMUSG00000013539	'Tango2	9.38	7.625	10.905	11.433
ENSMUSG00000013562	'4833413E03Rik	0	0	0	0
ENSMUSG00000013584	'Aldh1a2	0	0	0	0
ENSMUSG00000013593	'Ndufs2	337.051	373.777	232.242	278.657
ENSMUSG00000013611	'Snx31	0.133	0	0	0
ENSMUSG00000013622	'Atraid	64.841	47.934	82.497	74.518
ENSMUSG00000013629	'Cad	15.212	24.784	18.764	26.878
ENSMUSG00000013643	'Lypd8	0	0	0.718	1.097
ENSMUSG00000013646	'Sh3bp5l	49.13	60.346	47.22	61.617
ENSMUSG00000013653	'1810065E05Rik	0	0	0	0
ENSMUSG00000013662	'Atad1	85.525	128.54	99.907	88.99
ENSMUSG00000013663	'Pten	19.909	15.933	23.461	12.311
ENSMUSG00000013668	'4933402N03Rik	0	0	0	0
ENSMUSG00000013698	'Pea15a	593.993	498.014	160.207	161.202
ENSMUSG00000013701	'Timm23	51.155	46.671	56.152	52.279
ENSMUSG00000013707	'Tnfaip8l2	0	0.337	0.205	0.179
ENSMUSG00000013736	'Trnt1	15.715	21.887	31.241	27.815
ENSMUSG00000013766	'Ly6g6e	0	0	0	0
ENSMUSG00000013787	'Ehmt2	129.998	127.96	70.899	81.569
ENSMUSG00000013822	'Elof1	227.536	158.474	172.572	133.364
ENSMUSG00000013833	'Med16	60.325	62.748	62.148	72.801
ENSMUSG00000013846	'St3gal1	11.02	12.967	6.244	3.754
ENSMUSG00000013858	'Tmem259	191.585	192.418	153.764	160.059
ENSMUSG00000013878	'Rnf170	2.374	1.697	3.992	2.452
ENSMUSG00000013921	'Clip3	52.277	50.964	37.848	34.723
ENSMUSG00000013928	'Thap8	0.24	0.155	0.19	0.083
ENSMUSG00000013936	'Myl2	0.1	0	0	0
ENSMUSG00000013973	'Dedd	26.49	22.188	27.338	26.952
ENSMUSG00000013974	'Mcemp1	0	0	0	0
ENSMUSG00000013997	'Nit1	8.452	7.856	7.012	5.59
ENSMUSG00000014030	'Pax5	0	0	0	0.023
ENSMUSG00000014039	'Prdm15	1.459	1.147	1.552	1.03
ENSMUSG00000014074	'Rnf168	29.426	39.819	38.183	38.559
ENSMUSG00000014075	'Tctex1d2	29.894	24.172	23.683	22.274
ENSMUSG00000014077	'Chp1	160.563	119.545	179.088	146.536
ENSMUSG00000014104	'Sval2	0	0	0	0
ENSMUSG00000014158	'Trpv4	10.275	11.732	13.518	15.601
ENSMUSG00000014164	'Klhl3	0	0.026	0.031	0
ENSMUSG00000014177	'Tvp23b	40.268	30.868	66.328	50.33
ENSMUSG00000014195	'Dnajc7	77.072	81.778	72.819	69.393
ENSMUSG00000014198	'Zfp385c	0	0	0	0
ENSMUSG00000014226	'Cacybp	158.369	217.009	154.824	136.566
ENSMUSG00000014232	'Cluap1	11.539	15.343	16.793	13.156
ENSMUSG00000014243	'Zswim7	59.878	59.648	97.321	77.797
ENSMUSG00000014245	'Pigl	9.534	11.584	8.132	5.767
ENSMUSG00000014294	'Ndufa2	668.526	434.532	688.015	521.365
ENSMUSG00000014301	'Pam16	50.917	33.965	61.067	58.936
ENSMUSG00000014303	'Glis2	128.205	124.741	150.359	142.42
ENSMUSG00000014313	'Cox6c	322.65	204.009	341.911	253.637
ENSMUSG00000014329	'Bicc1	0.471	0.406	15.956	9.952
ENSMUSG00000014349	'Ube2z	294.226	288.556	309.165	334.391
ENSMUSG00000014351	'Gip	0	0	0	0
ENSMUSG00000014353	'Tmem87b	4.409	6.89	4.806	5.633
ENSMUSG00000014355	'Anapc1	20.653	23.963	28.374	22.309
ENSMUSG00000014361	'Mertk	0.854	0.872	0.319	0.325
ENSMUSG00000014402	'Tsg101	101.611	83.637	85.632	69.287
ENSMUSG00000014418	'Hps5	5.127	6.255	5.465	4.894
ENSMUSG00000014426	'Map3k4	13.44	12.684	16.732	12.214
ENSMUSG00000014444	'Piezo1	138.763	198.583	156.847	170.199
ENSMUSG00000014453	'Blk	0	0	0.342	0.448
ENSMUSG00000014470	'Rnf166	96.567	77.7	95.471	75.423
ENSMUSG00000014496	'Ankrd28	21.88	21.678	26.008	20.562
ENSMUSG00000014498	'Ankrd52	83.964	95.328	47.064	59.188
ENSMUSG00000014503	'Pkd2l2	0	0	0.086	0
ENSMUSG00000014504	'Srp19	49.21	33.012	60.273	31.044
ENSMUSG00000014529	'Tmbim7	0	0	0	0
ENSMUSG00000014542	'Clec4f	0	0	0	0
ENSMUSG00000014543	'Klra17	0	0.159	0.193	0
ENSMUSG00000014547	'Wdfy2	3.118	3.684	3.138	2.454
ENSMUSG00000014550	'Rbsn	17.943	22.596	22.181	18.329
ENSMUSG00000014551	'Mrps25	32.467	31.56	35.445	39.658
ENSMUSG00000014554	'Dguok	9.675	9.141	15.85	14.183
ENSMUSG00000014592	'Camta1	3.115	1.686	2.706	1.63
ENSMUSG00000014599	'Csf1	340.434	341.09	382.165	237.161
ENSMUSG00000014601	'Strip1	34.509	41.005	24.48	27.013
ENSMUSG00000014602	'Kif1a	0.042	0.061	0.025	0.022
ENSMUSG00000014603	'Alx3	0.52	0.303	0	0.107
ENSMUSG00000014606	'Slc25a11	182.489	188.3	198.575	234.07
ENSMUSG00000014609	'Chrne	0	0	0	0
ENSMUSG00000014633	'Cmc2	68.557	51.44	74.479	68.258
ENSMUSG00000014668	'Chfr	18.176	15.251	21.771	14.15
ENSMUSG00000014686	'Ceacam16	0	0	0	0
ENSMUSG00000014704	'Hoxa2	0	0	1.948	0.68
ENSMUSG00000014725	'Adam28	0	0	0	0
ENSMUSG00000014747	'Ankrd53	0	0	0	0
ENSMUSG00000014748	'Tex261	125.849	118.642	126.497	107.358
ENSMUSG00000014763	'Fam120b	10.736	13.931	11.073	9.175
ENSMUSG00000014767	'Tbp	10.25	11.186	10.358	8.14
ENSMUSG00000014769	'Psmb1	1069.72	956.378	1023.44	1055.48
ENSMUSG00000014771	'Pdcd2	53.793	51.243	41.609	41.929
ENSMUSG00000014773	'Dll1	0.277	0.09	0.109	0.238
ENSMUSG00000014776	'Nol3	4.478	3.511	0.073	0.19
ENSMUSG00000014778	'Fhod1	26.594	36.458	18.183	28.205
ENSMUSG00000014782	'Plekhg4	3.734	3.174	7.954	6.392
ENSMUSG00000014786	'Slc9a5	11.673	11.831	8.976	8.641
ENSMUSG00000014791	'Elmo3	0.447	0.163	0.463	0
ENSMUSG00000014813	'Stc1	0.557	0.63	0.879	0.479
ENSMUSG00000014837	'4931428F04Rik	29.569	24.345	9.005	7.114
ENSMUSG00000014846	'Tppp3	13.282	15.547	0.499	0.436
ENSMUSG00000014850	'Msh3	1.904	2.083	2.315	2.843
ENSMUSG00000014852	'Adamts13	0	0	0	0
ENSMUSG00000014856	'Tmem208	108.166	110.331	128.014	149.024
ENSMUSG00000014859	'E2f4	193.213	185.005	162.192	156.912
ENSMUSG00000014867	'Surf4	512.862	539.906	540.778	572.836
ENSMUSG00000014873	'Surf2	28.409	23.849	39.845	33.243
ENSMUSG00000014905	'Dnajb9	20.94	24.841	18.451	13.815
ENSMUSG00000014907	'Naf1	38.28	60.113	36.81	45.332
ENSMUSG00000014932	'Yes1	9.185	12.764	11.761	12.061
ENSMUSG00000014956	'Ppp1cb	54.622	70.977	64.455	60.389
ENSMUSG00000014959	'Gorasp2	201.758	217.331	248.29	266.719
ENSMUSG00000014980	'Tsen15	22.986	19.149	24.841	23.649
ENSMUSG00000015001	'Oc90	0	0	0	0
ENSMUSG00000015002	'Efr3a	29.052	31.82	39.5	32.835
ENSMUSG00000015013	'Trappc2l	44.055	33.053	53.203	50.462
ENSMUSG00000015016	'Acsf3	15.233	21.338	16.244	17.615
ENSMUSG00000015023	'Ddx19a	86.498	76.769	97.302	66.554
ENSMUSG00000015027	'Galns	23.303	28.174	28.188	28.324
ENSMUSG00000015053	'Gata2	4.006	2.941	4.015	2.647
ENSMUSG00000015083	'C8g	0	0.76	0.772	0.539
ENSMUSG00000015085	'Entpd2	3.387	2.665	0.217	0.378
ENSMUSG00000015087	'Rabl6	71.795	63.024	96.245	67.76
ENSMUSG00000015090	'Ptgds	0.945	0.573	0	0
ENSMUSG00000015092	'Edf1	559.853	579.67	586.959	721.183
ENSMUSG00000015093	'Clic3	0	0	0.228	0
ENSMUSG00000015094	'Npdc1	96.254	91.845	46.806	46.211
ENSMUSG00000015095	'Fbxw5	69.125	63.541	70.328	57.758
ENSMUSG00000015112	'Slc25a13	25.44	30.557	18.878	17.749
ENSMUSG00000015120	'Ube2i	102.099	90.812	75.684	77.786
ENSMUSG00000015126	'Tsr3	139.892	160.154	104.636	129.988
ENSMUSG00000015127	'Unkl	2.507	2.232	2.073	1.241
ENSMUSG00000015133	'Lrrk1	32.905	41.005	16.53	17.493
ENSMUSG00000015134	'Aldh1a3	0.633	1.801	1.848	1.656
ENSMUSG00000015143	'Actn1	141.287	295.801	98.544	117.58
ENSMUSG00000015149	'Sirt2	54.668	49.065	36.356	38.407
ENSMUSG00000015165	'Hnrnpl	263.685	300.046	202.973	238.614
ENSMUSG00000015176	'Nolc1	100.856	163.337	104.14	129.723
ENSMUSG00000015189	'Casd1	4.681	4.401	10.965	8.623
ENSMUSG00000015202	'Cnksr3	15.079	15.369	27.579	23.338
ENSMUSG00000015214	'Mtmr1	6.217	8.355	11.765	9.96
ENSMUSG00000015217	'Hmgb3	51.447	42.981	45.098	38.102
ENSMUSG00000015222	'Map2	4.05	6.94	5.228	4.147
ENSMUSG00000015224	'Cyp2j9	0	0.113	0.069	0
ENSMUSG00000015242	'Nipsnap3a	0	0	0	0
ENSMUSG00000015243	'Abca1	0.752	0.748	1.268	1.223
ENSMUSG00000015247	'Nipsnap3b	54.965	51.763	87.736	72.166
ENSMUSG00000015289	'Lage3	66.894	44.985	71.183	58.646
ENSMUSG00000015290	'Ubl4a	55.985	53.66	70.147	77.558
ENSMUSG00000015291	'Gdi1	59.085	68.372	47.762	56.584
ENSMUSG00000015305	'Sash1	1.023	1.39	88.877	62.52
ENSMUSG00000015312	'Gadd45b	214.417	276.323	885.337	619.262
ENSMUSG00000015314	'Slamf6	0	0	0	0
ENSMUSG00000015316	'Slamf1	0	0	0	0
ENSMUSG00000015335	'Zdhhc12	56.749	51.886	53.859	51.632
ENSMUSG00000015337	'Endog	23.64	26.849	40.774	51.301
ENSMUSG00000015340	'Cybb	0	0	0	0
ENSMUSG00000015341	'Golga7	39.186	26.135	34.894	21.391
ENSMUSG00000015342	'Xk	3.032	2.383	0.818	0.515
ENSMUSG00000015354	'Pcolce2	52.354	52.147	52.39	43.074
ENSMUSG00000015355	'Cd48	0	0	0	0
ENSMUSG00000015357	'Clpx	17.284	20.935	17.156	20.791
ENSMUSG00000015363	'Trabd	74.667	72.887	64.863	68.276
ENSMUSG00000015365	'Mov10l1	0.652	0.361	0	0
ENSMUSG00000015377	'Dennd6b	2.791	2.749	1.701	0.917
ENSMUSG00000015396	'Cd83	0.379	0.441	0	0
ENSMUSG00000015401	'Tmem27	0	0	0	0
ENSMUSG00000015405	'Ace2	0.052	0	0	0.053
ENSMUSG00000015437	'Gzmb	0	0	0	0
ENSMUSG00000015441	'Gzmf	0	0	0	0
ENSMUSG00000015443	'Gzmn	0	0	0	0
ENSMUSG00000015451	'C4a	0.345	0.457	0.074	0.097
ENSMUSG00000015452	'Ager	0.728	0.441	0.861	0.094
ENSMUSG00000015461	'Atf6b	91.148	117.302	49.923	58.61
ENSMUSG00000015467	'Egfl8	0.442	0.215	0	0.114
ENSMUSG00000015468	'Notch4	0.242	0.399	3.232	4.344
ENSMUSG00000015474	'Ppt2	19.45	19.812	20.197	24.788
ENSMUSG00000015476	'Prrt1	0	0	0	0
ENSMUSG00000015478	'Rnf5	93.132	67.55	60.319	46.27
ENSMUSG00000015484	'Fam163a	0	0	0	0
ENSMUSG00000015488	'Cacfd1	42.754	29.482	48.34	36.79
ENSMUSG00000015501	'Hivep2	1.974	2.769	2.42	2.86
ENSMUSG00000015519	'2310057J18Rik	0	0	0	0
ENSMUSG00000015522	'Arnt	16.227	17.586	26.605	18.371
ENSMUSG00000015533	'Itga2	0	0	0.84	0.818
ENSMUSG00000015536	'Mocs2	19.536	13.507	35.827	22.336
ENSMUSG00000015542	'Nat9	17.726	24.061	33.143	40.713
ENSMUSG00000015568	'Lpl	0.019	0.108	0.484	0.403
ENSMUSG00000015575	'Atp6v0e	143.966	94.478	123.439	104.718
ENSMUSG00000015579	'Nkx2-5	7.409	5.949	0	0
ENSMUSG00000015597	'Zfp318	1.201	1.276	1.663	0.983
ENSMUSG00000015599	'Ttbk1	2.667	1.85	0.278	0.1
ENSMUSG00000015605	'Srf	195.659	200.327	188.865	190.855
ENSMUSG00000015619	'Gata3	0.294	0.618	0.811	1.265
ENSMUSG00000015627	'Gata5	0.059	0	0	0
ENSMUSG00000015647	'Lama5	26.668	31.104	12.532	9.595
ENSMUSG00000015652	'Steap1	98.321	98.968	40.015	44.279
ENSMUSG00000015653	'Steap2	11.967	11.206	7.48	4.689
ENSMUSG00000015656	'Hspa8	289.327	345.287	202.835	197.158
ENSMUSG00000015659	'Serac1	1.107	1.652	0.957	0.704
ENSMUSG00000015665	'Awat1	0	0	0	0
ENSMUSG00000015668	'Pdzd11	111.551	103.349	132.887	136.612
ENSMUSG00000015671	'Psma2	310.421	279.275	333.927	321.374
ENSMUSG00000015672	'Mrpl32	30.108	24.661	38.317	31.626
ENSMUSG00000015697	'Setdb1	7.334	11.501	7.334	7.429
ENSMUSG00000015702	'Anxa9	8.645	8.297	6.006	5.048
ENSMUSG00000015709	'Arnt2	33.316	26.746	7.796	4.868
ENSMUSG00000015711	'Prune1	45.389	44.458	54.228	59.957
ENSMUSG00000015714	'Cers2	338.89	346.045	221.328	214.147
ENSMUSG00000015721	'Nlrp5	0	0	0	0
ENSMUSG00000015733	'Capza2	101.039	109.878	138.602	115.407
ENSMUSG00000015745	'Plekho1	94.98	83.194	37.045	39.004
ENSMUSG00000015747	'Vps45	11.812	14.35	9.474	9.933
ENSMUSG00000015748	'Prpf3	12.56	23.506	12.136	13.579
ENSMUSG00000015749	'Anp32e	225.94	266.559	139.001	144.291
ENSMUSG00000015750	'Aph1a	60.53	56.266	52.257	52.728
ENSMUSG00000015755	'Tab2	40.231	41.715	48.59	34.342
ENSMUSG00000015757	'Ppil4	8.245	13.07	12.367	14.195
ENSMUSG00000015759	'Cnih1	303.786	215.333	308.959	224.042
ENSMUSG00000015766	'Eps8	24.549	24.325	22.187	18.861
ENSMUSG00000015776	'Med22	159.335	176.723	176.77	232.409
ENSMUSG00000015787	'Abo	0	0	0	0
ENSMUSG00000015790	'Surf1	63.341	67.605	56.552	57.74
ENSMUSG00000015804	'Med28	76.467	65.104	70.531	75.215
ENSMUSG00000015806	'Qdpr	162.88	164.277	218.685	241.632
ENSMUSG00000015812	'Gnrh1	0.91	0.294	0.359	0
ENSMUSG00000015829	'Tnr	0	0.015	0	0
ENSMUSG00000015837	'Sqstm1	503.549	718.431	438.974	610.041
ENSMUSG00000015839	'Nfe2l2	62.197	67.967	66.808	60.591
ENSMUSG00000015843	'Rxrg	0	0	0	0
ENSMUSG00000015846	'Rxra	40.836	32.702	82.519	65.504
ENSMUSG00000015850	'Adamtsl4	23.016	25.259	28.063	27.514
ENSMUSG00000015852	'Fcrls	0	0	0	0
ENSMUSG00000015854	'Cd5l	0	0	0	0
ENSMUSG00000015869	'Prpsap1	161.296	174.977	110.638	122.911
ENSMUSG00000015879	'Fam184b	0	0	0	0
ENSMUSG00000015880	'Ncapg	5.293	10.941	5.84	9.085
ENSMUSG00000015882	'Lcorl	0.765	0.461	0.758	0.406
ENSMUSG00000015889	'Lta4h	40.193	56.469	34.344	44.553
ENSMUSG00000015890	'Amdhd1	0.402	0.312	0	0.166
ENSMUSG00000015932	'Dstn	774.826	775.34	821.815	678.027
ENSMUSG00000015937	'H2afy	89.119	84.139	88.576	83.311
ENSMUSG00000015942	'Gtf2ird2	4.399	5.305	6.21	5.128
ENSMUSG00000015943	'Bola1	98.661	93.633	108.242	119.584
ENSMUSG00000015944	'Gatsl2	10.152	6.875	10.155	6.761
ENSMUSG00000015947	'Fcgr1	0.075	0	0	0
ENSMUSG00000015950	'Ncf1	0.106	0	0	0
ENSMUSG00000015957	'Wnt11	2.166	5.3	27.195	51.608
ENSMUSG00000015961	'Adss	87.62	115.427	147.966	132.169
ENSMUSG00000015962	'1700016C15Rik	2.029	0.738	6.904	9.171
ENSMUSG00000015966	'Il17rb	0	0	0.062	0
ENSMUSG00000015968	'Cacna1d	0	0	0	0
ENSMUSG00000015970	'Chdh	0	0	0.037	0
ENSMUSG00000015971	'Actr8	10.444	10.176	12.053	9.136
ENSMUSG00000015980	'Lrrc27	2.089	1.975	3.36	3.043
ENSMUSG00000015981	'Stk32c	0.169	0.246	1.102	0.874
ENSMUSG00000015994	'Fnta	155.221	147.784	201.538	199.358
ENSMUSG00000016018	'Skiv2l2	6.662	14.698	7.956	10.841
ENSMUSG00000016024	'Lbp	0	0	0.191	0.25
ENSMUSG00000016028	'Celsr1	0.496	0.515	0.147	0.091
ENSMUSG00000016087	'Fli1	0	0.054	0.066	0
ENSMUSG00000016128	'Stard13	3.219	3.915	10.382	5.994
ENSMUSG00000016150	'Tenm1	0	0.011	0	0
ENSMUSG00000016179	'Camk1g	0	0	0	0
ENSMUSG00000016181	'Diexf	7.756	12.273	7.909	9.676
ENSMUSG00000016194	'Hsd11b1	0.046	0.044	0	0
ENSMUSG00000016200	'Syt14	0.588	0.602	0.773	0.438
ENSMUSG00000016206	'H2-M3	3.929	3.812	2.245	1.819
ENSMUSG00000016239	'Lonrf3	2.862	3.62	0.06	0.106
ENSMUSG00000016252	'Atp5e	265.246	150.048	280.832	214.521
ENSMUSG00000016253	'Nelfcd	88.245	99.653	78.528	83.828
ENSMUSG00000016255	'Tubb1	0	0	0	0
ENSMUSG00000016256	'Ctsz	328.906	356.646	433.256	510.821
ENSMUSG00000016257	'Prelid3b	217.424	171.941	307.521	243.854
ENSMUSG00000016262	'Sertad4	30.915	29.997	60.9	33.66
ENSMUSG00000016283	'H2-M2	0	0	0	0
ENSMUSG00000016308	'Ube2a	105.889	93.841	119.434	122.579
ENSMUSG00000016319	'Slc25a5	986.911	959.995	1081.86	1123.99
ENSMUSG00000016327	'Atp1b4	0	0	0	0
ENSMUSG00000016344	'Ppdpf	56.283	41.594	83.177	73.503
ENSMUSG00000016346	'Kcnq2	0	0	0	0
ENSMUSG00000016349	'Eef1a2	0.093	0	0.221	0
ENSMUSG00000016356	'Col20a1	0.417	0.257	0.179	0.352
ENSMUSG00000016382	'Pls3	38.611	88.084	17.245	26.068
ENSMUSG00000016386	'Mpped2	0	0	0	0
ENSMUSG00000016409	'Nkap	7.835	10.355	11.032	9.768
ENSMUSG00000016427	'Ndufa1	430.982	266.604	406.622	274.708
ENSMUSG00000016458	'Wt1	0	0	0	0
ENSMUSG00000016477	'E2f3	17.51	16.259	17.751	12.491
ENSMUSG00000016481	'Cr1l	10.503	10.429	10.381	9.858
ENSMUSG00000016487	'Ppfibp1	31.963	47.02	46.358	45.703
ENSMUSG00000016493	'Cd46	0.026	0.025	0.03	0
ENSMUSG00000016494	'Cd34	255.194	199.177	7.337	7.922
ENSMUSG00000016495	'Plgrkt	38.714	35.126	47.275	38.349
ENSMUSG00000016496	'Cd274	0.43	0.209	0.127	0.222
ENSMUSG00000016498	'Pdcd1lg2	0	0	0	0
ENSMUSG00000016503	'Gtf3a	157.493	141.612	151.285	140.102
ENSMUSG00000016510	'Mtif3	12.235	12.682	9.758	11.461
ENSMUSG00000016520	'Lnx2	16.714	18.872	13.306	10.068
ENSMUSG00000016524	'Il19	0.17	0.165	0.401	0.175
ENSMUSG00000016526	'Dyrk3	66.446	46.272	72.4	36.662
ENSMUSG00000016528	'Mapkapk2	333.425	338.558	331.909	367.651
ENSMUSG00000016529	'Il10	0	0	0	0
ENSMUSG00000016534	'Lamp2	32.61	38.824	37.725	30.21
ENSMUSG00000016541	'Atxn10	424.147	425.962	315.351	285.371
ENSMUSG00000016552	'Foxred2	4.625	4.901	1.203	0.508
ENSMUSG00000016554	'Eif3d	569.924	838.19	579.628	799.646
ENSMUSG00000016559	'H3f3b	1307.91	1139.48	1463.78	1282.02
ENSMUSG00000016619	'Nup50	112.625	117.132	118.945	99.829
ENSMUSG00000016624	'Phf21b	0.64	0.266	0.324	0.33
ENSMUSG00000016626	'Nlrp14	0	0	0	0
ENSMUSG00000016637	'Ift27	152.454	149.044	128.715	157.881
ENSMUSG00000016664	'Pacsin2	202.073	207.161	209.837	211.225
ENSMUSG00000016756	'Cmah	0	0.035	0	0.038
ENSMUSG00000016757	'Ttll12	171.241	198.629	123.38	160.23
ENSMUSG00000016758	'Bik	4.545	3.207	0	1.067
ENSMUSG00000016763	'Scube1	0	0	0	0
ENSMUSG00000016831	'Tox4	28.365	30.868	33.172	31.328
ENSMUSG00000016833	'Mrps18c	68.796	59.374	76.064	70.131
ENSMUSG00000016918	'Sulf1	0.017	0.017	0.633	0.267
ENSMUSG00000016921	'Srsf6	235.018	271.731	351.285	346.774
ENSMUSG00000016933	'Plcg1	19.884	23.431	27.494	35.882
ENSMUSG00000016940	'Kctd2	25.766	19.661	31.797	22.27
ENSMUSG00000016942	'Tmprss6	0.183	0	0.217	0.315
ENSMUSG00000016946	'Kctd5	159.892	161.462	159.9	164.582
ENSMUSG00000016982	'Pom121l2	0	0	0	0
ENSMUSG00000016984	'Etaa1	12.149	13.053	12.505	11.636
ENSMUSG00000016995	'Matn4	0.113	0	0.045	0.117
ENSMUSG00000016998	'Svs4	0	0	0	0
ENSMUSG00000017000	'Svs6	0	0	0	0
ENSMUSG00000017002	'Slpi	0.495	0.801	1.954	1.194
ENSMUSG00000017003	'Svs3a	0	0	0	0
ENSMUSG00000017004	'Svs5	0	0	0	0
ENSMUSG00000017007	'Rbpjl	0	0	0	0
ENSMUSG00000017009	'Sdc4	777.067	649.859	1316.93	1175.21
ENSMUSG00000017049	'Ccdc70	0	0	0	0
ENSMUSG00000017057	'Il13ra1	6.455	5.652	39.253	30.195
ENSMUSG00000017064	'Prl5a1	0	0	0	0
ENSMUSG00000017119	'Nbr1	9.668	14.03	12.616	10.426
ENSMUSG00000017132	'Cyth1	21.75	20.426	29.342	28.497
ENSMUSG00000017144	'Rnd3	17.625	29.768	23.825	21.022
ENSMUSG00000017146	'Brca1	3.265	3.699	3.458	2.5
ENSMUSG00000017165	'Gast	0	0.411	0	0
ENSMUSG00000017167	'Cntnap1	0.398	0.611	0.314	0.206
ENSMUSG00000017176	'Nt5c3b	81.851	73.174	76.04	75.372
ENSMUSG00000017188	'Coa3	182.71	130.347	282.85	220.079
ENSMUSG00000017195	'Zpbp2	0	0	0.137	0.239
ENSMUSG00000017204	'Gsdma	0	0.139	0	0
ENSMUSG00000017210	'Med24	37.361	42.621	33.445	37.73
ENSMUSG00000017211	'Gsdma2	0	0	0	0
ENSMUSG00000017221	'Psmd3	315.519	357.934	281.883	337.677
ENSMUSG00000017264	'Exosc10	50.3	67.843	67.484	70.324
ENSMUSG00000017286	'Glod4	25.271	21.97	24.303	23.859
ENSMUSG00000017288	'Vps53	21.004	24.594	18.655	16.012
ENSMUSG00000017291	'Taok1	10.743	11.154	8.687	9.348
ENSMUSG00000017299	'Dnttip1	134.213	143.586	159.275	172.969
ENSMUSG00000017300	'Tnnc2	1.461	1.181	0	0.252
ENSMUSG00000017307	'Acot8	20.613	21.518	20.927	23.917
ENSMUSG00000017309	'Cd300lg	0	0	0	0
ENSMUSG00000017310	'Spint4	0	0	0	0
ENSMUSG00000017311	'Pyy	0	0	0	0
ENSMUSG00000017314	'Mpp2	15.683	12.936	7.29	6.698
ENSMUSG00000017316	'Ppy	0	0	0	0
ENSMUSG00000017344	'Vtn	0	0	0	0
ENSMUSG00000017376	'Nlk	13.948	13.741	11.047	7.758
ENSMUSG00000017386	'Traf4	126.988	91.119	135.723	102.448
ENSMUSG00000017390	'Aldoc	0.716	1.216	0.283	0.802
ENSMUSG00000017400	'Stac2	3.848	4.516	12.045	11.539
ENSMUSG00000017404	'Rpl19	1347.41	1440.53	1360.95	1721.27
ENSMUSG00000017405	'Nek8	8.543	10.569	12.053	14.451
ENSMUSG00000017412	'Cacnb4	0.109	0.021	0.077	0.045
ENSMUSG00000017417	'Plxdc1	0.322	0.313	0.906	0.707
ENSMUSG00000017418	'Arl5b	3.886	4.386	6.058	3.512
ENSMUSG00000017421	'Zfp207	92.105	97.062	96.956	69.877
ENSMUSG00000017428	'Psmd11	103.276	87.444	110.091	87.736
ENSMUSG00000017446	'C1qtnf1	9.644	5.976	47.347	40.811
ENSMUSG00000017453	'Pipox	0	0	0	0
ENSMUSG00000017466	'Timp2	1011.16	1037.29	1409.74	1275.45
ENSMUSG00000017478	'Zc3h18	18.526	22.172	23.18	18.021
ENSMUSG00000017485	'Top2b	3.493	6.907	5.364	8.014
ENSMUSG00000017491	'Rarb	0.037	0.036	0.044	0
ENSMUSG00000017493	'Igfbp4	2.338	2.44	19.16	18.045
ENSMUSG00000017499	'Cdc6	19	22.881	14.285	20.204
ENSMUSG00000017548	'Suz12	44.042	58.137	53.149	49.971
ENSMUSG00000017550	'Atad5	1.552	2.635	2.051	1.79
ENSMUSG00000017561	'Crlf3	34.014	28.789	27.378	19.41
ENSMUSG00000017588	'Krt27	0	0	0	0
ENSMUSG00000017607	'Tns4	0	0.037	0.045	0.156
ENSMUSG00000017615	'Tnfaip1	304.594	286.244	301.157	295.004
ENSMUSG00000017631	'Abr	36.017	34.306	28.196	25.5
ENSMUSG00000017639	'Rab11fip4	0.183	0.381	0.495	0.162
ENSMUSG00000017652	'Cd40	1.201	1.554	0.406	1.004
ENSMUSG00000017664	'Slc35c2	35.934	38.15	35.519	32.801
ENSMUSG00000017667	'Zfp334	5.484	7.418	4.299	4.562
ENSMUSG00000017670	'Elmo2	47.119	41.201	43.323	36.18
ENSMUSG00000017677	'Wsb1	73.826	76.089	108.711	68.641
ENSMUSG00000017679	'Ttpal	29.363	28.554	41.995	31.177
ENSMUSG00000017686	'Rhot1	32.426	39.929	38.115	37.107
ENSMUSG00000017688	'Hnf4g	0	0	0	0
ENSMUSG00000017692	'Rhbdl3	1.769	0.958	2.143	1.615
ENSMUSG00000017697	'Ada	39.311	43.052	44.797	60.308
ENSMUSG00000017707	'Serinc3	136.564	140.086	181.676	118.117
ENSMUSG00000017713	'Tha1	1.339	1.104	2.535	2.42
ENSMUSG00000017715	'Pgs1	80.872	87.826	85.466	93.162
ENSMUSG00000017716	'Birc5	230.018	198.792	209.607	202.175
ENSMUSG00000017718	'Afmid	3.578	2.403	3.192	3.412
ENSMUSG00000017720	'Trp53tg5	0	0	0	0
ENSMUSG00000017721	'Pigt	102.15	102.252	73.72	83.602
ENSMUSG00000017723	'Wfdc2	1.025	0.995	0	0
ENSMUSG00000017724	'Etv4	127.525	129.825	17.454	24.311
ENSMUSG00000017733	'Eppin	0	0	0	0
ENSMUSG00000017734	'Dbndd2	1.82	1.981	1.261	0.825
ENSMUSG00000017737	'Mmp9	0.716	2.403	1.629	1.194
ENSMUSG00000017740	'Slc12a5	0	0.076	0.093	0.135
ENSMUSG00000017747	'Ghdc	23.518	22.819	33.743	35.208
ENSMUSG00000017754	'Pltp	61.056	66.103	34.555	39.272
ENSMUSG00000017756	'Slc12a7	6.535	8.086	6.751	7.084
ENSMUSG00000017760	'Ctsa	81.722	93.605	82.391	97.392
ENSMUSG00000017764	'Zswim1	25.217	30.041	22.466	32.923
ENSMUSG00000017765	'Slc12a4	94.92	144.709	75.592	97.722
ENSMUSG00000017767	'Spata25	0	0.332	0	0.177
ENSMUSG00000017774	'Myo1c	221.486	303.713	263.808	385.65
ENSMUSG00000017776	'Crk	151.023	157.245	141.35	132.436
ENSMUSG00000017778	'Cox7c	349.128	251.182	367.123	276.311
ENSMUSG00000017781	'Pitpna	307.324	304.234	322.007	293.192
ENSMUSG00000017801	'Mlx	89.167	81.6	111.987	112.14
ENSMUSG00000017802	'Retreg3	81.579	89.53	94.686	100.026
ENSMUSG00000017817	'Jph2	0.275	0.489	1.192	0.615
ENSMUSG00000017830	'Dhx58	0.417	0.578	1.832	0.677
ENSMUSG00000017831	'Rab5a	72.317	98.155	78.838	69.837
ENSMUSG00000017832	'Hspb9	0	0	0	0
ENSMUSG00000017837	'Nkiras2	62.067	59.166	67.399	69.401
ENSMUSG00000017843	'Ppp2r5c	36.652	30.43	42.932	27.758
ENSMUSG00000017858	'Ift52	40.115	40.137	82.773	59.248
ENSMUSG00000017861	'Mybl2	77.845	90.304	73.465	93.403
ENSMUSG00000017868	'Sgk2	0	0	0.405	0.354
ENSMUSG00000017897	'Eya2	0	0	0.233	0.34
ENSMUSG00000017922	'Prl3c1	0	0	0	0
ENSMUSG00000017929	'B4galt5	70.315	72.525	116.237	116.309
ENSMUSG00000017943	'Gdap1l1	0.831	1.245	0.983	0.468
ENSMUSG00000017950	'Hnf4a	0	0	0	0
ENSMUSG00000017969	'Ptgis	5.919	6.406	103.553	140.554
ENSMUSG00000017978	'Cadps2	0	0	0	0
ENSMUSG00000017999	'Ddx27	85.977	105.67	121.424	130.588
ENSMUSG00000018001	'Cyth3	42.688	42.341	50.057	37.977
ENSMUSG00000018008	'Cyth4	0.489	0.406	5.865	11.464
ENSMUSG00000018012	'Rac3	15.066	15.203	14.264	12.606
ENSMUSG00000018040	'Rrp7a	151.673	178.464	144.566	211.641
ENSMUSG00000018042	'Cyb5r3	472.955	436.076	519.939	478.772
ENSMUSG00000018068	'Ints2	3.158	5.594	4.107	4.552
ENSMUSG00000018076	'Med13l	8.031	8.662	9.251	6.026
ENSMUSG00000018102	'Hist1h2bc	97.57	70.144	57.836	46.303
ENSMUSG00000018126	'Baiap2l2	1.285	0.554	1.268	0.959
ENSMUSG00000018143	'Mafk	109.81	90.994	76.475	57.516
ENSMUSG00000018160	'Med1	17.114	18.485	16.725	12.07
ENSMUSG00000018166	'Erbb3	1.846	1.194	0.69	0.301
ENSMUSG00000018167	'Stard3	51.48	51.491	45.047	46.22
ENSMUSG00000018168	'Ikzf3	0	0	0	0
ENSMUSG00000018169	'Mfng	0.069	0.067	0	0
ENSMUSG00000018171	'Vmp1	214.121	224.594	172.94	148.655
ENSMUSG00000018189	'Uchl5	47.017	63.22	50.593	39.336
ENSMUSG00000018196	'Glrx2	11.215	8.059	11.039	6.171
ENSMUSG00000018199	'Trove2	8.228	9.212	3.794	5.167
ENSMUSG00000018209	'Stk4	26.661	29.449	26.95	19.573
ENSMUSG00000018211	'Wfdc15b	0	0	0	0
ENSMUSG00000018217	'Pmp22	46.756	36.454	80.603	57.701
ENSMUSG00000018238	'Gdf9	0	0.186	0	0
ENSMUSG00000018239	'Zcchc10	53.777	36.96	75.413	51.935
ENSMUSG00000018259	'Prl8a2	0	0	0	0
ENSMUSG00000018263	'Tbx5	0	0	0	0
ENSMUSG00000018286	'Psmb6	656.937	649.229	642.134	831.465
ENSMUSG00000018287	'Spag7	190.854	177.136	206.246	215.233
ENSMUSG00000018293	'Pfn1	2462.69	2432.5	1932.19	2489.79
ENSMUSG00000018322	'Tomm34	55.493	50.735	85.773	79.168
ENSMUSG00000018326	'Ywhab	270.315	297.604	432.941	354.917
ENSMUSG00000018334	'Ksr1	9.489	8.462	4.641	3.088
ENSMUSG00000018339	'Gpx3	0	0	0	0
ENSMUSG00000018340	'Anxa6	203.379	371.769	115.274	189.759
ENSMUSG00000018341	'Il12rb2	0.103	0	0	0
ENSMUSG00000018347	'Zkscan6	17.582	18.574	24.893	19.096
ENSMUSG00000018362	'Kpna2	67.33	92.5	65.802	72.353
ENSMUSG00000018363	'Smurf2	19.474	24.723	42.578	37.555
ENSMUSG00000018372	'Cep95	2.784	3.241	4.118	4.073
ENSMUSG00000018377	'Vezf1	28.028	22.595	38.984	22.262
ENSMUSG00000018378	'Cuedc1	32.158	27.572	34.548	26.115
ENSMUSG00000018379	'Srsf1	225.234	270.18	281.744	261.632
ENSMUSG00000018381	'Abi3	0.094	0.182	0.111	0.048
ENSMUSG00000018387	'Shroom1	2.541	3.205	6.816	6.387
ENSMUSG00000018395	'Kif3a	5.378	12.65	7.201	8.529
ENSMUSG00000018398	'Sept8	84.264	81.822	98.703	85.027
ENSMUSG00000018401	'Mtmr4	36.307	31.745	21.318	17.221
ENSMUSG00000018405	'Mrm1	13.856	17.531	14.148	17.471
ENSMUSG00000018411	'Mapt	0.078	0.1	0.031	0.027
ENSMUSG00000018412	'Kansl1	16.522	17.763	18.279	13.729
ENSMUSG00000018415	'Gid4	19.624	18.147	24.221	17.955
ENSMUSG00000018417	'Myo1b	0.379	0.981	2.542	4.662
ENSMUSG00000018425	'Dhx40	21.813	30.319	32.188	29.093
ENSMUSG00000018427	'Ypel2	1.085	1.092	0.476	0.374
ENSMUSG00000018428	'Akap1	53.382	71.989	43.431	46.892
ENSMUSG00000018433	'Nol11	44.546	55.571	57.497	47.743
ENSMUSG00000018442	'Derl2	25.098	25.808	28.672	26.425
ENSMUSG00000018446	'C1qbp	485.627	504.036	554.505	547.433
ENSMUSG00000018449	'Rpain	20.015	16.76	12.898	15.011
ENSMUSG00000018451	'6330403K07Rik	0	0	0	0
ENSMUSG00000018459	'Slc13a3	0	0	0	0
ENSMUSG00000018470	'Kcnab3	5.032	4.882	4.748	6.462
ENSMUSG00000018474	'Chd3	22.519	22.633	31.293	23.977
ENSMUSG00000018476	'Kdm6b	33.447	21.065	56.162	26.767
ENSMUSG00000018479	'1700125H20Rik	0.392	0.57	0.463	0
ENSMUSG00000018481	'Appbp2	25.59	30.152	29.893	29.081
ENSMUSG00000018486	'Wnt9b	0	0	0	0
ENSMUSG00000018500	'Adora2b	4.857	5.327	6.998	5.344
ENSMUSG00000018501	'Ncor1	14.111	14.975	14.091	8.812
ENSMUSG00000018507	'Trpv2	1.042	2.234	0.103	0
ENSMUSG00000018509	'Cenpv	67.229	73.163	46.721	48.113
ENSMUSG00000018537	'Pcgf2	61.656	42.938	54.204	42.631
ENSMUSG00000018541	'Cwc25	18.004	20.91	18.296	17.044
ENSMUSG00000018543	'1700001P01Rik	1.249	1.212	2.217	2.257
ENSMUSG00000018547	'Pip4k2b	71.16	58.077	51.789	44.546
ENSMUSG00000018548	'Trim37	25.869	34.926	22.818	20.949
ENSMUSG00000018554	'Ybx2	0.93	0.602	0.245	0.32
ENSMUSG00000018559	'Ctdnep1	335.86	263.943	353.957	286.442
ENSMUSG00000018565	'Elp5	177.649	173.358	169.745	192.193
ENSMUSG00000018566	'Slc2a4	1.12	1.25	0.066	0.116
ENSMUSG00000018567	'Gabarap	500.422	435.428	510.48	582.515
ENSMUSG00000018569	'Cldn7	0.2	0.097	0.237	0.103
ENSMUSG00000018570	'2810408A11Rik	4.607	4.31	2.823	3.314
ENSMUSG00000018572	'Phf23	176.887	204.606	173.985	200.122
ENSMUSG00000018574	'Acadvl	76.151	106.962	65.233	95.145
ENSMUSG00000018581	'Dnah11	0	0	0	0.014
ENSMUSG00000018583	'G3bp1	103.247	116.18	122.095	110.812
ENSMUSG00000018585	'Atox1	606.371	313.741	535.671	367.865
ENSMUSG00000018589	'Glra2	0	0	0	0
ENSMUSG00000018593	'Sparc	1556.88	1579.12	1307.51	1192.71
ENSMUSG00000018595	'Glra4	0	0	0	0
ENSMUSG00000018599	'Mief2	20.011	22.061	15.194	19.782
ENSMUSG00000018604	'Tbx3	4.558	4.794	2.75	2.552
ENSMUSG00000018620	'Mmp20	0	0	0	0
ENSMUSG00000018623	'Mmp7	0	0	0	0
ENSMUSG00000018634	'Crhr1	0.079	0.077	0	0
ENSMUSG00000018648	'Dusp14	129.401	157.916	152.552	213.54
ENSMUSG00000018651	'Tada2a	22.795	23.134	28.915	25.509
ENSMUSG00000018654	'Ikzf1	0	0	0.04	0
ENSMUSG00000018656	'Tcaf3	0	0	0	0
ENSMUSG00000018659	'Pnpo	27.639	37.092	22.621	26.624
ENSMUSG00000018661	'Cog1	31.523	39.341	28.57	36.921
ENSMUSG00000018666	'Cbx1	81.832	82.143	101.165	85.615
ENSMUSG00000018669	'Cdk5rap3	41.086	53.303	39.916	53.791
ENSMUSG00000018672	'Copz2	32.379	29.105	77.893	84.665
ENSMUSG00000018677	'Slc25a39	267.252	215.623	254.221	231.018
ENSMUSG00000018678	'Sp2	63.393	60.79	61.25	54.698
ENSMUSG00000018697	'Aatf	82.837	100.732	75.697	69.999
ENSMUSG00000018698	'Lhx1	21.623	24.416	0	0
ENSMUSG00000018707	'Dync1h1	6.892	7.533	3.681	2.712
ENSMUSG00000018727	'Cpsf4l	0	0	0	0
ENSMUSG00000018733	'Pex12	9.035	9.782	13.105	12.975
ENSMUSG00000018736	'Ndel1	93.179	82.392	114.742	92.17
ENSMUSG00000018740	'Slc25a35	0.212	0.72	0.502	0.328
ENSMUSG00000018750	'Zbtb4	7.944	6.404	10.594	7.611
ENSMUSG00000018752	'Tnfsfm13	0.349	0.507	1.032	0.99
ENSMUSG00000018761	'Mpdu1	104.485	104.114	94.696	101.778
ENSMUSG00000018765	'Fxr2	153.318	175.964	147.781	161.742
ENSMUSG00000018770	'Atp5g3	1071.37	892.635	1038.89	1165.39
ENSMUSG00000018774	'Cd68	9.143	8.27	5.869	9.445
ENSMUSG00000018776	'Slc35g3	0	0	0.142	0.124
ENSMUSG00000018796	'Acsl1	2.639	2.921	4.64	3.532
ENSMUSG00000018800	'Abca5	0.307	0.694	2.681	3.061
ENSMUSG00000018809	'Smyd4	11.25	9.518	13.634	8.367
[truncated: 51,466 more rows]

## Sheet: HD_homo_VS_WT
	'Symbol	baseMean	log2FoldChange	lfcSE	stat	pvalue	padj
ENSMUSG00000031375	'Bgn	10622.7	7.40875	0.245081	30.2298	9.63055e-201	1.46336e-196
ENSMUSG00000029661	'Col1a2	7927.05	5.93919	0.228407	26.0027	4.62027e-149	3.51025e-145
ENSMUSG00000032291	'Crabp1	2621.74	-7.44688	0.298444	-24.9523	2.01509e-137	1.02065e-133
ENSMUSG00000026167	'Wnt10a	2587.81	6.67631	0.270722	24.6611	2.79836e-134	1.06303e-130
ENSMUSG00000026475	'Rgs16	2424.73	-6.63642	0.276579	-23.9947	3.1571e-127	9.59443e-124
ENSMUSG00000045954	'Cavin2	2470.22	5.40208	0.256789	21.0371	3.00382e-98	7.60719e-95
ENSMUSG00000015305	'Sash1	1592.05	5.94057	0.28631	20.7488	1.258e-95	2.73075e-92
ENSMUSG00000023092	'Fhl1	8509.25	-4.47781	0.218316	-20.5106	1.73003e-93	3.28597e-90
ENSMUSG00000062713	'Sim2	2558.97	9.69575	0.476033	20.3678	3.22701e-92	5.44827e-89
ENSMUSG00000016494	'Cd34	4240.46	-4.92046	0.250698	-19.6271	9.08193e-86	1.38e-82
ENSMUSG00000020473	'Aebp1	1993.65	9.57657	0.50702	18.8879	1.4332e-79	1.97977e-76
ENSMUSG00000069117	'Gm10260	904.308	-7.21925	0.386794	-18.6643	9.65699e-78	1.22282e-74
ENSMUSG00000044337	'Ackr3	2592.18	4.55026	0.245114	18.5639	6.30034e-77	7.36412e-74
ENSMUSG00000002147	'Stat6	961.864	7.72877	0.422317	18.3009	8.14523e-75	8.84048e-72
ENSMUSG00000025608	'Podxl	1009.07	-7.90868	0.434125	-18.2175	3.74618e-74	3.79488e-71
ENSMUSG00000021281	'Tnfaip2	1455.33	5.77464	0.318405	18.1361	1.65207e-73	1.56895e-70
ENSMUSG00000081684	'Rps2-ps13	1304.38	-8.81818	0.49658	-17.7578	1.49929e-70	1.3401e-67
ENSMUSG00000050335	'Lgals3	6784.12	4.1918	0.245345	17.0853	1.90976e-65	1.61215e-62
ENSMUSG00000035493	'Tgfbi	559.144	5.52716	0.325917	16.9588	1.65638e-64	1.32467e-61
ENSMUSG00000043889	'Gm8399	846.247	4.68293	0.278448	16.8179	1.80322e-63	1.37e-60
ENSMUSG00000056888	'Glipr1	607.474	5.35911	0.320041	16.745	6.15403e-63	4.45288e-60
ENSMUSG00000000489	'Pdgfb	1978.34	-3.88119	0.235329	-16.4926	4.14459e-61	2.86259e-58
ENSMUSG00000032436	'Cmtm7	739.527	8.0129	0.487221	16.4461	8.94042e-61	5.9065e-58
ENSMUSG00000074457	'S100a16	1585.51	4.13667	0.255866	16.1673	8.57783e-59	5.43084e-56
ENSMUSG00000038508	'Gdf15	455.277	6.13694	0.381619	16.0813	3.44984e-58	2.09681e-55
ENSMUSG00000024087	'Cyp1b1	687.745	5.43842	0.344425	15.7899	3.65441e-56	2.13572e-53
ENSMUSG00000074637	'Sox2	678.421	-4.36687	0.276669	-15.7838	4.02388e-56	2.26455e-53
ENSMUSG00000001082	'Mfsd10	785.665	8.36368	0.534663	15.6429	3.71422e-55	2.01563e-52
ENSMUSG00000050737	'Ptges	455.827	6.64936	0.425746	15.6181	5.47759e-55	2.87007e-52
ENSMUSG00000051855	'Mest	778.036	4.51045	0.290173	15.544	1.74681e-54	8.84762e-52
ENSMUSG00000029377	'Ereg	2780.82	3.47185	0.22469	15.4518	7.34114e-54	3.59834e-51
ENSMUSG00000034394	'Lif	2963.63	3.82047	0.247323	15.4473	7.87125e-54	3.73761e-51
ENSMUSG00000030220	'Arhgdib	1178.94	4.24924	0.278956	15.2326	2.14726e-52	9.88715e-50
ENSMUSG00000002289	'Angptl4	1209.66	4.96797	0.326225	15.2287	2.28106e-52	1.01943e-49
ENSMUSG00000046056	'Sbsn	410.644	6.0964	0.405004	15.0527	3.31408e-51	1.43878e-48
ENSMUSG00000047143	'Dmrta2	896.105	-8.93082	0.596678	-14.9676	1.19609e-50	5.04852e-48
ENSMUSG00000001281	'Itgb7	422.404	5.40646	0.364403	14.8365	8.51062e-50	3.49511e-47
ENSMUSG00000017969	'Ptgis	805.921	4.29503	0.289906	14.8153	1.16697e-49	4.66633e-47
ENSMUSG00000023046	'Igfbp6	1361.9	4.09176	0.276394	14.8041	1.378e-49	5.36891e-47
ENSMUSG00000027208	'Fgf7	1126.51	3.85002	0.260208	14.7959	1.55652e-49	5.91285e-47
ENSMUSG00000029372	'Ppbp	788.237	8.88716	0.601826	14.767	2.39155e-49	8.8633e-47
ENSMUSG00000072568	'Fam84b	730.651	-3.97219	0.26925	-14.7528	2.95028e-49	1.06737e-46
ENSMUSG00000032135	'Mcam	425.431	-4.72953	0.321393	-14.7157	5.11085e-49	1.80603e-46
ENSMUSG00000039347	'Atp6v0e2	418.096	-4.80961	0.330273	-14.5625	4.86158e-48	1.6789e-45
ENSMUSG00000029161	'Cgref1	1506.67	3.53678	0.243572	14.5205	8.99079e-48	3.03589e-45
ENSMUSG00000032076	'Cadm1	567.145	-7.90636	0.544826	-14.5117	1.02133e-47	3.37374e-45
ENSMUSG00000050234	'Gja4	382.197	5.87383	0.405753	14.4764	1.70877e-47	5.52443e-45
ENSMUSG00000026981	'Il1rn	388.315	6.97044	0.482458	14.4478	2.59006e-47	8.19915e-45
ENSMUSG00000055805	'Fmnl1	382.347	-4.88318	0.338531	-14.4246	3.62273e-47	1.12341e-44
ENSMUSG00000030116	'Mfap5	318.258	5.31132	0.368402	14.4172	4.03622e-47	1.22661e-44
ENSMUSG00000027820	'Mme	368.954	6.59107	0.458663	14.3702	7.96018e-47	2.37166e-44
ENSMUSG00000020614	'Fam20a	362.158	5.18999	0.363964	14.2596	3.90591e-46	1.14135e-43
ENSMUSG00000022223	'Sdr39u1	338.118	4.91082	0.344614	14.2502	4.47012e-46	1.28157e-43
ENSMUSG00000035783	'Acta2	33743.4	-3.55352	0.249552	-14.2396	5.20234e-46	1.46388e-43
ENSMUSG00000021792	'Fam213a	638.156	-4.30894	0.303498	-14.1976	9.47969e-46	2.61898e-43
ENSMUSG00000021550	'2210016F16Rik	532.833	4.35409	0.308625	14.108	3.3892e-45	9.19624e-43
ENSMUSG00000037035	'Inhbb	552.682	-4.32175	0.308097	-14.0273	1.06157e-44	2.82991e-42
ENSMUSG00000020325	'Fstl3	366.065	6.9938	0.499134	14.0119	1.31883e-44	3.4551e-42
ENSMUSG00000027832	'Ptx3	1115.7	3.69854	0.266158	13.896	6.69558e-44	1.7244e-41
ENSMUSG00000053647	'Gper1	433.474	-4.67875	0.338379	-13.827	1.75271e-43	4.43875e-41
ENSMUSG00000024376	'Epb41l4a	359.8	-5.2969	0.383253	-13.8209	1.90682e-43	4.74985e-41
ENSMUSG00000020241	'Col6a2	7137.91	4.19002	0.303419	13.8094	2.23821e-43	5.48543e-41
ENSMUSG00000069171	'Nr2f1	298.245	-5.36194	0.394533	-13.5906	4.55417e-42	1.09842e-39
ENSMUSG00000027955	'Fam198b	631.493	4.24269	0.312813	13.563	6.63527e-42	1.57536e-39
ENSMUSG00000029231	'Pdgfra	272.75	5.13051	0.378979	13.5377	9.36554e-42	2.18938e-39
ENSMUSG00000001123	'Lgals9	365.663	4.67298	0.349002	13.3896	6.95866e-41	1.60207e-38
ENSMUSG00000032548	'Slco2a1	290.452	5.26741	0.394101	13.3656	9.60049e-41	2.17731e-38
ENSMUSG00000034855	'Cxcl10	456.996	6.57115	0.492073	13.354	1.12234e-40	2.50794e-38
ENSMUSG00000042109	'Csdc2	291.953	-4.74865	0.355722	-13.3493	1.19559e-40	2.6329e-38
ENSMUSG00000021728	'Emb	386.423	4.33045	0.325518	13.3032	2.21631e-40	4.81096e-38
ENSMUSG00000004891	'Nes	609.126	-5.44943	0.41306	-13.1928	9.64992e-40	2.06522e-37
ENSMUSG00000078202	'Nrarp	321.891	-5.10192	0.387707	-13.1592	1.5069e-39	3.18018e-37
ENSMUSG00000000247	'Lhx2	581.969	-4.08729	0.313296	-13.0461	6.69084e-39	1.3927e-36
ENSMUSG00000029163	'Emilin1	2915.77	3.35896	0.257666	13.0361	7.62819e-39	1.56636e-36
ENSMUSG00000090523	'Gypc	331.378	7.27693	0.558286	13.0344	7.79731e-39	1.57973e-36
ENSMUSG00000043099	'Hic1	674.719	9.15422	0.703449	13.0133	1.02742e-38	2.05415e-36
ENSMUSG00000057604	'Lmcd1	451.666	-3.78183	0.291717	-12.964	1.95717e-38	3.86224e-36
ENSMUSG00000023169	'Slc38a1	1458.31	-3.44399	0.268468	-12.8283	1.13848e-37	2.21785e-35
ENSMUSG00000025504	'Eps8l2	415.314	7.96575	0.622124	12.8041	1.55504e-37	2.99099e-35
ENSMUSG00000032359	'Ctsh	247.174	4.85286	0.38333	12.6597	9.88274e-37	1.8771e-34
ENSMUSG00000025348	'Itga7	467.268	-5.45781	0.433509	-12.5898	2.40165e-36	4.50532e-34
ENSMUSG00000022332	'Khdrbs3	301.766	-6.99095	0.557083	-12.5492	4.01524e-36	7.44043e-34
ENSMUSG00000044716	'Dok7	243.24	-5.51162	0.442562	-12.4539	1.33162e-35	2.43783e-33
ENSMUSG00000032860	'P2ry2	436.526	-3.90288	0.314096	-12.4258	1.89435e-35	3.42674e-33
ENSMUSG00000028583	'Pdpn	256.832	-4.44954	0.359152	-12.389	2.99789e-35	5.35916e-33
ENSMUSG00000021379	'Id4	251.164	-4.41499	0.357416	-12.3525	4.71966e-35	8.33899e-33
ENSMUSG00000026875	'Traf1	819.97	3.74854	0.304255	12.3204	7.03335e-35	1.22841e-32
ENSMUSG00000028776	'Tinagl1	1742.95	3.00047	0.243956	12.2993	9.14083e-35	1.57835e-32
ENSMUSG00000014329	'Bicc1	240.36	4.84727	0.397309	12.2003	3.09846e-34	5.29001e-32
ENSMUSG00000043618	'Eif5al3-ps	292.134	-3.99155	0.327315	-12.1948	3.31294e-34	5.59334e-32
ENSMUSG00000031740	'Mmp2	1031.45	3.59311	0.295435	12.1621	4.9486e-34	8.26307e-32
ENSMUSG00000006435	'Neurl1a	247.421	4.19489	0.345162	12.1534	5.50387e-34	9.09036e-32
ENSMUSG00000010797	'Wnt2	213.237	4.71535	0.389052	12.1201	8.26725e-34	1.35076e-31
ENSMUSG00000031626	'Sorbs2	282.708	-7.06494	0.583911	-12.0994	1.0645e-33	1.72075e-31
ENSMUSG00000026414	'Tnnt2	1285.03	-3.32541	0.274988	-12.0929	1.1512e-33	1.84132e-31
ENSMUSG00000042812	'Foxf1	671.732	-3.09999	0.256879	-12.0679	1.56003e-33	2.46924e-31
ENSMUSG00000059901	'Adamts14	303.741	3.82045	0.316877	12.0566	1.79094e-33	2.8055e-31
ENSMUSG00000032373	'Car12	345.034	3.66673	0.304406	12.0455	2.04714e-33	3.17412e-31
ENSMUSG00000026202	'Tuba4a	505.072	3.77415	0.313893	12.0237	2.66856e-33	4.09584e-31
ENSMUSG00000032118	'Fez1	461.057	-3.35073	0.280218	-11.9576	5.92824e-33	9.00796e-31
ENSMUSG00000022010	'Tsc22d1	9411.27	-2.63979	0.222215	-11.8795	1.51325e-32	2.27662e-30
ENSMUSG00000034762	'Glis1	376.652	4.2208	0.355973	11.8571	1.97754e-32	2.94596e-30
ENSMUSG00000042377	'Fam83g	264.128	7.10771	0.602323	11.8005	3.87975e-32	5.72357e-30
ENSMUSG00000020099	'Unc5b	3326.83	-3.31879	0.281914	-11.7724	5.41928e-32	7.91788e-30
ENSMUSG00000032420	'Nt5e	227.114	4.96019	0.421921	11.7562	6.56226e-32	9.49653e-30
ENSMUSG00000027656	'Wisp2	335.14	3.73255	0.318356	11.7245	9.54942e-32	1.3689e-29
ENSMUSG00000038267	'Slc22a23	472.709	-3.65743	0.312263	-11.7127	1.09771e-31	1.55886e-29
ENSMUSG00000033880	'Lgals3bp	455.203	3.5371	0.302712	11.6847	1.52623e-31	2.14732e-29
ENSMUSG00000033170	'Card10	1100.98	3.20112	0.274796	11.6491	2.31967e-31	3.23371e-29
ENSMUSG00000029378	'Areg	2477.73	-2.68354	0.231169	-11.6086	3.72713e-31	5.14853e-29
ENSMUSG00000030409	'Dmpk	295.348	-3.71416	0.322676	-11.5105	1.16795e-30	1.59883e-28
ENSMUSG00000090958	'Lrrc32	446.783	8.87811	0.772204	11.4971	1.36408e-30	1.85064e-28
ENSMUSG00000079092	'Prl2c2	182.3	4.94926	0.431685	11.465	1.97813e-30	2.65997e-28
ENSMUSG00000012519	'Mlkl	171.56	5.46357	0.478364	11.4214	3.2711e-30	4.36003e-28
ENSMUSG00000066407	'Gm10263	273.564	-7.21313	0.631749	-11.4177	3.41062e-30	4.50646e-28
ENSMUSG00000031595	'Pdgfrl	435.233	-3.14455	0.275848	-11.3996	4.20254e-30	5.50497e-28
ENSMUSG00000028648	'Ndufs5	235.712	3.88642	0.341839	11.3692	5.95494e-30	7.73379e-28
ENSMUSG00000044285	'Gm1821	452.162	3.4139	0.3016	11.3193	1.05303e-29	1.356e-27
ENSMUSG00000070469	'Adamtsl3	198.145	-5.44691	0.484033	-11.2532	2.23346e-29	2.85188e-27
ENSMUSG00000030607	'Acan	168.215	5.35615	0.476287	11.2456	2.43325e-29	3.08111e-27
ENSMUSG00000042834	'Nrep	1085.58	-3.27456	0.291939	-11.2166	3.38105e-29	4.24587e-27
ENSMUSG00000031963	'Bmper	258.837	-3.99864	0.359618	-11.1191	1.01278e-28	1.26141e-26
ENSMUSG00000022221	'Ripk3	405.447	8.74024	0.787776	11.0948	1.32914e-28	1.64198e-26
ENSMUSG00000026674	'Ddr2	593.656	3.35122	0.303182	11.0535	2.10819e-28	2.58339e-26
ENSMUSG00000024232	'Bambi	172.364	-5.74854	0.521288	-11.0276	2.81327e-28	3.41982e-26
ENSMUSG00000027168	'Pax6	281.647	-7.74248	0.703119	-11.0116	3.35873e-28	4.05047e-26
ENSMUSG00000024043	'Arhgap28	194.73	5.26186	0.478177	11.004	3.65577e-28	4.37397e-26
ENSMUSG00000074743	'Thbd	1509.53	11.6392	1.05865	10.9944	4.06637e-28	4.82722e-26
ENSMUSG00000028073	'Pear1	766.195	2.95395	0.269468	10.9622	5.80857e-28	6.84196e-26
ENSMUSG00000051669	'AU021092	166.122	-5.47396	0.503143	-10.8795	1.44302e-27	1.68667e-25
ENSMUSG00000030339	'Ltbr	1282.64	11.4035	1.04874	10.8735	1.54168e-27	1.78824e-25
ENSMUSG00000030091	'Nup210	268.304	-3.96652	0.364927	-10.8694	1.61327e-27	1.85709e-25
ENSMUSG00000064080	'Fbln2	3884.02	3.65644	0.336741	10.8583	1.82071e-27	2.08012e-25
ENSMUSG00000037379	'Spon2	159.489	5.5595	0.512667	10.8443	2.12324e-27	2.40766e-25
ENSMUSG00000056457	'Prl2c3	176.463	5.02469	0.463472	10.8414	2.19078e-27	2.46585e-25
ENSMUSG00000031734	'Irx3	1157.76	2.8304	0.261116	10.8396	2.23433e-27	2.49637e-25
ENSMUSG00000028539	'Artn	268.749	-3.69438	0.341811	-10.8083	3.14584e-27	3.48913e-25
ENSMUSG00000031586	'Rbpms	309.641	8.34954	0.772912	10.8027	3.34185e-27	3.67967e-25
ENSMUSG00000020733	'Slc9a3r1	2264.16	-2.45911	0.227702	-10.7997	3.45377e-27	3.77555e-25
ENSMUSG00000003378	'Grik5	728.448	-2.76533	0.256193	-10.7939	3.67712e-27	3.99099e-25
ENSMUSG00000046714	'Foxc2	731.473	2.69397	0.252094	10.6864	1.17864e-26	1.27017e-24
ENSMUSG00000028780	'Sema3c	1758.28	2.70561	0.254103	10.6477	1.78792e-26	1.91321e-24
ENSMUSG00000011148	'Adssl1	165.347	-4.78551	0.452132	-10.5843	3.52277e-26	3.74325e-24
ENSMUSG00000020388	'Pdlim4	1199.23	2.75496	0.260887	10.56	4.56722e-26	4.81937e-24
ENSMUSG00000027221	'Chst1	860.463	-2.74992	0.260561	-10.5539	4.87522e-26	5.10889e-24
ENSMUSG00000029162	'Khk	168.335	-4.35389	0.41364	-10.5258	6.56925e-26	6.83697e-24
ENSMUSG00000053580	'Tanc2	163.54	4.1874	0.398221	10.5153	7.34701e-26	7.59441e-24
ENSMUSG00000026482	'Rgl1	429.494	-3.65088	0.347487	-10.5065	8.06275e-26	8.27794e-24
ENSMUSG00000001119	'Col6a1	7572.97	3.37719	0.322904	10.4588	1.33528e-25	1.36171e-23
ENSMUSG00000023571	'C1qtnf12	203.7	3.54246	0.339216	10.4431	1.5758e-25	1.59629e-23
ENSMUSG00000006494	'Pdk1	297.676	3.16034	0.303225	10.4224	1.95894e-25	1.96371e-23
ENSMUSG00000019124	'Scrn1	340.072	-2.99353	0.287228	-10.4222	1.96435e-25	1.96371e-23
ENSMUSG00000042770	'Hebp1	268.76	3.36362	0.32373	10.3902	2.74765e-25	2.72879e-23
ENSMUSG00000032625	'Thsd7a	136.229	4.86912	0.468981	10.3823	2.98363e-25	2.94391e-23
ENSMUSG00000028655	'Mfsd2a	232.964	-3.60038	0.347333	-10.3658	3.54827e-25	3.47845e-23
ENSMUSG00000051726	'Kcnf1	154.234	-6.00798	0.580104	-10.3567	3.90094e-25	3.79967e-23
ENSMUSG00000037370	'Enpp1	443.063	2.93765	0.284587	10.3225	5.57439e-25	5.39508e-23
ENSMUSG00000043259	'Fam13c	195.713	4.00069	0.389464	10.2723	9.39508e-25	9.03533e-23
ENSMUSG00000008206	'Cers4	406.851	-2.86385	0.279239	-10.2559	1.11328e-24	1.06391e-22
ENSMUSG00000028599	'Tnfrsf1b	166.709	3.94838	0.385403	10.2448	1.24891e-24	1.18608e-22
ENSMUSG00000055435	'Maf	270.84	3.31522	0.3241	10.229	1.47019e-24	1.38755e-22
ENSMUSG00000027800	'Tm4sf1	7211.25	-2.21427	0.216656	-10.2202	1.60996e-24	1.51009e-22
ENSMUSG00000030671	'Pde3b	179.802	-3.9807	0.3896	-10.2174	1.65726e-24	1.54492e-22
ENSMUSG00000053175	'Bcl3	161.557	4.35541	0.428337	10.1682	2.75003e-24	2.54797e-22
ENSMUSG00000027962	'Vcam1	413.937	-3.4497	0.33991	-10.1489	3.35281e-24	3.08764e-22
ENSMUSG00000031380	'Vegfd	449.78	3.12249	0.310044	10.0711	7.41441e-24	6.78687e-22
ENSMUSG00000020053	'Igf1	166.475	-6.71298	0.667329	-10.0595	8.34327e-24	7.59138e-22
ENSMUSG00000035692	'Isg15	149.264	4.54475	0.452563	10.0422	9.93864e-24	8.98914e-22
ENSMUSG00000046761	'Fam83h	1251.12	2.92857	0.291808	10.0359	1.05936e-23	9.52486e-22
ENSMUSG00000007594	'Hapln4	133.235	-5.64118	0.562502	-10.0287	1.1397e-23	1.01869e-21
ENSMUSG00000019966	'Kitl	469.944	2.66779	0.267737	9.9642	2.18621e-23	1.94266e-21
ENSMUSG00000005917	'Otx1	175.228	-3.72624	0.374226	-9.95721	2.34556e-23	2.07214e-21
ENSMUSG00000017724	'Etv4	1145.67	-2.63559	0.265507	-9.92665	3.1879e-23	2.79825e-21
ENSMUSG00000039323	'Igfbp2	606.157	2.82395	0.284497	9.92614	3.20431e-23	2.79825e-21
ENSMUSG00000004231	'Pax2	338.178	-8.74794	0.883789	-9.89822	4.23765e-23	3.67949e-21
ENSMUSG00000007122	'Casq1	224.169	-7.73775	0.782789	-9.88485	4.84301e-23	4.18122e-21
ENSMUSG00000029287	'Tgfbr3	191.703	3.72096	0.377467	9.85771	6.34776e-23	5.44939e-21
ENSMUSG00000027074	'Slc43a3	607.109	10.3223	1.05183	9.81365	9.83435e-23	8.39511e-21
ENSMUSG00000095115	'Itpripl2	2521.64	2.26186	0.230594	9.80882	1.03169e-22	8.75784e-21
ENSMUSG00000037940	'Inpp4b	127.872	6.04598	0.617474	9.79147	1.22502e-22	1.03412e-20
ENSMUSG00000031808	'Slc27a1	368.944	-2.75182	0.281181	-9.78665	1.28483e-22	1.07861e-20
ENSMUSG00000029552	'Tes	2082.63	-2.19007	0.224097	-9.77286	1.47237e-22	1.22927e-20
ENSMUSG00000020287	'Mpg	587.693	10.2755	1.05457	9.7438	1.96085e-22	1.62815e-20
ENSMUSG00000033227	'Wnt6	138.03	6.58391	0.676135	9.73756	2.08495e-22	1.72179e-20
ENSMUSG00000113061	'Gm11361	192.524	-3.41318	0.350833	-9.72881	2.27237e-22	1.86641e-20
ENSMUSG00000056481	'Cd248	1365.39	2.50643	0.258442	9.69823	3.06786e-22	2.50624e-20
ENSMUSG00000038859	'Baiap2l1	269.702	2.9086	0.300744	9.67136	3.99021e-22	3.24231e-20
ENSMUSG00000021457	'Syk	425.548	2.60077	0.269824	9.63879	5.48309e-22	4.43168e-20
ENSMUSG00000072941	'Sod3	1349.67	-2.54833	0.264544	-9.63291	5.80619e-22	4.66799e-20
ENSMUSG00000029122	'Evc	713.219	2.35861	0.244984	9.6276	6.1138e-22	4.88943e-20
ENSMUSG00000097289	'2010300F17Rik	362.234	-2.77018	0.289584	-9.56609	1.11029e-21	8.83295e-20
ENSMUSG00000027500	'Stmn2	491.474	-2.95584	0.309798	-9.54119	1.41206e-21	1.11751e-19
ENSMUSG00000024529	'Lox	5269.4	2.7526	0.288674	9.53531	1.49436e-21	1.17652e-19
ENSMUSG00000067818	'Myl9	1807.88	-2.38538	0.250727	-9.51387	1.83706e-21	1.43887e-19
ENSMUSG00000042793	'Lgr6	313.057	2.87974	0.30601	9.41062	4.93214e-21	3.84328e-19
ENSMUSG00000042873	'Lhfpl4	154.442	-4.5493	0.484057	-9.39827	5.54658e-21	4.30002e-19
ENSMUSG00000052698	'Tln2	476.826	-2.59559	0.276288	-9.39448	5.75025e-21	4.43528e-19
ENSMUSG00000039831	'Arhgap29	860.9	2.2603	0.240984	9.37947	6.63083e-21	5.08866e-19
ENSMUSG00000026764	'Kif5c	121.751	-5.66114	0.605326	-9.35223	8.58194e-21	6.55289e-19
ENSMUSG00000057074	'Ces1g	209.453	-3.52658	0.377348	-9.34571	9.12783e-21	6.93487e-19
ENSMUSG00000017493	'Igfbp4	225.652	2.93724	0.314396	9.34248	9.41059e-21	7.11412e-19
ENSMUSG00000009614	'Sardh	855.604	2.51126	0.26927	9.32617	1.09769e-20	8.25715e-19
ENSMUSG00000026068	'Il18rap	873.93	-2.29618	0.246416	-9.31831	1.18212e-20	8.84839e-19
ENSMUSG00000031778	'Cx3cl1	3616.82	-2.02069	0.217476	-9.29157	1.52022e-20	1.13234e-18
ENSMUSG00000029646	'Cdx2	231.975	-8.20109	0.883667	-9.28075	1.6829e-20	1.2474e-18
ENSMUSG00000025213	'Kazald1	217.219	2.96484	0.319928	9.26721	1.91077e-20	1.40943e-18
ENSMUSG00000001333	'Sync	123.169	-4.09533	0.443226	-9.23981	2.4694e-20	1.81268e-18
ENSMUSG00000020453	'Patz1	534.325	-2.53302	0.274387	-9.23156	2.66718e-20	1.94845e-18
ENSMUSG00000033685	'Ucp2	1984.27	2.24141	0.243098	9.2202	2.96547e-20	2.15599e-18
ENSMUSG00000000440	'Pparg	392.219	2.68933	0.292805	9.18472	4.12607e-20	2.98551e-18
ENSMUSG00000024302	'Dtna	124.935	-3.9471	0.430624	-9.166	4.90891e-20	3.52445e-18
ENSMUSG00000048706	'Lurap1l	1760.18	-2.38218	0.259899	-9.16582	4.9173e-20	3.52445e-18
ENSMUSG00000005686	'Ampd3	159.909	3.37939	0.36917	9.15403	5.48482e-20	3.91276e-18
ENSMUSG00000050908	'Tvp23a	102.543	5.13107	0.560773	9.15	5.69337e-20	4.04256e-18
ENSMUSG00000053626	'Tll1	131.354	3.90242	0.428735	9.10218	8.85348e-20	6.25715e-18
ENSMUSG00000068923	'Syt11	313.941	-2.74675	0.302413	-9.08276	1.05852e-19	7.44637e-18
ENSMUSG00000024304	'Cdh2	748.872	-2.76592	0.304884	-9.07205	1.16803e-19	8.17891e-18
ENSMUSG00000032368	'Zic1	122.913	6.68409	0.73803	9.05667	1.34497e-19	9.37469e-18
ENSMUSG00000021388	'Aspn	190.784	8.06133	0.893398	9.02323	1.82625e-19	1.26136e-17
ENSMUSG00000052085	'Dock8	105.766	-4.5068	0.499461	-9.02332	1.82469e-19	1.26136e-17
ENSMUSG00000032060	'Cryab	1198.06	-2.16416	0.240352	-9.00413	2.17392e-19	1.49469e-17
ENSMUSG00000044042	'Fmn1	188.26	3.0021	0.334976	8.96214	3.18433e-19	2.17954e-17
ENSMUSG00000037386	'Rims2	227.79	-2.82192	0.315724	-8.93791	3.96609e-19	2.70246e-17
ENSMUSG00000025666	'Tmem47	199.726	-7.98488	0.897447	-8.89732	5.72127e-19	3.88101e-17
ENSMUSG00000000594	'Gm2a	2415.55	2.09012	0.235272	8.88385	6.45871e-19	4.36016e-17
ENSMUSG00000019122	'Ccl9	205.408	2.96353	0.333604	8.8834	6.48501e-19	4.36016e-17
ENSMUSG00000057967	'Fgf18	96.4173	4.91418	0.554369	8.86447	7.68695e-19	5.14552e-17
ENSMUSG00000087412	'Gm15501	103.807	4.3059	0.486161	8.85693	8.22489e-19	5.48146e-17
ENSMUSG00000036856	'Wnt4	98.7284	-5.35517	0.605225	-8.84823	8.89217e-19	5.90029e-17
ENSMUSG00000011256	'Adam19	366.024	2.82686	0.319509	8.84751	8.94971e-19	5.91264e-17
ENSMUSG00000025473	'Adam8	173.062	3.68057	0.416243	8.84236	9.37153e-19	6.16452e-17
ENSMUSG00000029304	'Spp1	1510.67	-2.14461	0.243013	-8.82509	1.09367e-18	7.16307e-17
ENSMUSG00000067586	'S1pr3	314.781	9.37338	1.06398	8.80976	1.25419e-18	8.17913e-17
ENSMUSG00000045532	'C1ql1	306.828	-2.85755	0.324388	-8.80905	1.26207e-18	8.19537e-17
ENSMUSG00000053519	'Kcnip1	743.073	-12.9136	1.46627	-8.80711	1.28418e-18	8.30343e-17
ENSMUSG00000029771	'Irf5	333.587	2.48456	0.282201	8.80421	1.31772e-18	8.48423e-17
ENSMUSG00000038781	'Stap2	93.1779	5.78451	0.657648	8.79576	1.42084e-18	9.10955e-17
ENSMUSG00000069920	'B3gnt9	142.878	3.41264	0.38804	8.79454	1.43631e-18	9.17008e-17
ENSMUSG00000027276	'Jag1	239.277	-3.19374	0.364049	-8.77284	1.74211e-18	1.10759e-16
ENSMUSG00000033722	'BC034090	162.346	7.83301	0.893459	8.76706	1.83389e-18	1.16108e-16
ENSMUSG00000042684	'Npl	128.978	-3.79253	0.433233	-8.75404	2.05856e-18	1.29792e-16
ENSMUSG00000020654	'Adcy3	259.252	2.85138	0.325997	8.74666	2.19766e-18	1.37989e-16
ENSMUSG00000017057	'Il13ra1	367.512	2.48815	0.284581	8.7432	2.26592e-18	1.4169e-16
ENSMUSG00000063632	'Sox11	317.27	-9.24158	1.05931	-8.72412	2.68252e-18	1.67053e-16
ENSMUSG00000047878	'A4galt	98.7259	4.39376	0.503744	8.72222	2.72809e-18	1.69198e-16
ENSMUSG00000030284	'Creld1	533.236	-2.29912	0.264192	-8.70243	3.24855e-18	2.00657e-16
ENSMUSG00000045136	'Tubb2b	587.191	-2.92741	0.336419	-8.70168	3.27003e-18	2.01167e-16
ENSMUSG00000074604	'Mgst2	149.683	3.27078	0.376555	8.68607	3.75196e-18	2.29883e-16
ENSMUSG00000033016	'Nfatc1	1545.42	2.16841	0.249676	8.68489	3.79095e-18	2.31339e-16
ENSMUSG00000049265	'Kcnk3	111.15	-6.39526	0.74015	-8.64048	5.59762e-18	3.40223e-16
ENSMUSG00000022951	'Rcan1	2401.23	2.04472	0.236737	8.63712	5.76477e-18	3.48987e-16
ENSMUSG00000021390	'Ogn	524.64	3.0411	0.35224	8.63361	5.9443e-18	3.58427e-16
ENSMUSG00000026204	'Ptprn	132.182	-3.46514	0.401423	-8.63213	6.02175e-18	3.61662e-16
ENSMUSG00000072946	'Ptgr2	151.05	7.72026	0.895359	8.62253	6.54884e-18	3.9177e-16
ENSMUSG00000060600	'Eno3	539.893	-2.48989	0.288878	-8.61917	6.74394e-18	4.0186e-16
ENSMUSG00000075122	'Cd80	120.778	3.64137	0.423474	8.5988	8.05557e-18	4.78142e-16
ENSMUSG00000022636	'Alcam	203.776	-3.21361	0.374159	-8.58891	8.78013e-18	5.19121e-16
ENSMUSG00000020866	'Cacna1g	215.383	2.91609	0.341125	8.54846	1.24736e-17	7.34639e-16
ENSMUSG00000097352	'C920009B18Rik	83.0427	4.94619	0.579345	8.53756	1.37085e-17	8.04252e-16
ENSMUSG00000057337	'Chst3	162.795	-3.0028	0.352448	-8.51984	1.59769e-17	9.33728e-16
ENSMUSG00000015957	'Wnt11	439.316	3.40601	0.399862	8.51796	1.62384e-17	9.43139e-16
ENSMUSG00000059714	'Flot1	420.757	-2.27	0.266501	-8.51779	1.62621e-17	9.43139e-16
ENSMUSG00000036862	'Dchs1	102.516	-6.00977	0.705932	-8.51325	1.69128e-17	9.77149e-16
ENSMUSG00000001507	'Itga3	1825.4	-2.8931	0.340927	-8.48599	2.13899e-17	1.23113e-15
ENSMUSG00000021950	'Anxa8	3554.56	1.96275	0.231609	8.4744	2.36299e-17	1.35493e-15
ENSMUSG00000029413	'Naaa	1399.29	2.087	0.246742	8.45826	2.71405e-17	1.55038e-15
ENSMUSG00000021765	'Fst	1379.02	2.02463	0.239849	8.44127	3.13896e-17	1.78639e-15
ENSMUSG00000028093	'Acp6	214.054	-2.81822	0.334767	-8.41846	3.81469e-17	2.16284e-15
ENSMUSG00000050777	'Tmem37	166.683	2.93721	0.348992	8.41627	3.8866e-17	2.19542e-15
ENSMUSG00000026473	'Glul	1074.61	2.00485	0.238489	8.40645	4.22592e-17	2.37826e-15
ENSMUSG00000020357	'Flt4	460.977	-2.24051	0.267177	-8.38584	5.03647e-17	2.82396e-15
ENSMUSG00000006219	'Fblim1	1040.53	-2.00594	0.239836	-8.36381	6.07261e-17	3.3924e-15
ENSMUSG00000039883	'Lrrc17	444.844	12.3162	1.47616	8.34345	7.2153e-17	4.01599e-15
ENSMUSG00000041836	'Ptpre	222.23	2.75209	0.331657	8.29801	1.05871e-16	5.87123e-15
ENSMUSG00000051910	'Sox6	135.552	-7.42249	0.895812	-8.28577	1.17349e-16	6.48407e-15
ENSMUSG00000031647	'Mfap3l	122.546	-3.30635	0.399559	-8.275	1.28457e-16	7.07212e-15
ENSMUSG00000091269	'Gm6682	193.962	3.10233	0.375351	8.26513	1.39548e-16	7.65499e-15
ENSMUSG00000006369	'Fbln1	390.177	12.1275	1.4716	8.24106	1.7069e-16	9.32964e-15
ENSMUSG00000027611	'Procr	219.205	2.57261	0.312441	8.2339	1.8121e-16	9.86911e-15
ENSMUSG00000010461	'Eya4	430.888	2.4688	0.300771	8.20825	2.24437e-16	1.21797e-14
ENSMUSG00000026069	'Il1rl1	22090.5	1.75101	0.213488	8.20195	2.36526e-16	1.27901e-14
ENSMUSG00000055301	'Adh7	85.3888	6.14925	0.750012	8.19886	2.42672e-16	1.30759e-14
ENSMUSG00000004951	'Hspb1	417.271	-2.24623	0.275342	-8.15796	3.40721e-16	1.82942e-14
ENSMUSG00000019464	'Ptger1	122.15	3.25424	0.399081	8.15434	3.51083e-16	1.87842e-14
ENSMUSG00000032261	'Sh3bgrl2	516.519	-2.15953	0.267128	-8.08426	6.25425e-16	3.3345e-14
ENSMUSG00000022415	'Syngr1	129.463	-3.31917	0.410703	-8.08168	6.38814e-16	3.39398e-14
ENSMUSG00000045414	'1190002N15Rik	585.942	-2.46614	0.305357	-8.07626	6.67825e-16	3.53575e-14
ENSMUSG00000031523	'Dlc1	3283.33	2.05637	0.25491	8.06702	7.20329e-16	3.80049e-14
ENSMUSG00000026930	'Gpsm1	1427.58	-1.88727	0.234576	-8.04545	8.59263e-16	4.51782e-14
ENSMUSG00000015709	'Arnt2	689.451	-2.28656	0.284579	-8.03492	9.36426e-16	4.90655e-14
ENSMUSG00000017446	'C1qtnf1	395.481	2.46386	0.306725	8.03281	9.52682e-16	4.97457e-14
ENSMUSG00000035299	'Mid1	186.296	-2.95356	0.367904	-8.02807	9.90178e-16	5.15266e-14
ENSMUSG00000068740	'Celsr2	81.5061	-4.20443	0.524358	-8.01823	1.07278e-15	5.56343e-14
ENSMUSG00000003824	'Syce2	177.439	8.54239	1.06567	8.01595	1.09288e-15	5.64839e-14
ENSMUSG00000097493	'9930014A18Rik	79.5901	-5.63217	0.705024	-7.98862	1.36457e-15	7.02867e-14
ENSMUSG00000093483	'AA465934	156.513	-3.22372	0.405533	-7.94932	1.87535e-15	9.62703e-14
ENSMUSG00000066705	'Fxyd6	291.498	-2.79686	0.352146	-7.94235	1.98392e-15	1.01501e-13
ENSMUSG00000004885	'Crabp2	73.2552	5.43418	0.684635	7.93734	2.0656e-15	1.05325e-13
ENSMUSG00000038871	'Bpgm	975.653	-2.08946	0.263722	-7.92297	2.31899e-15	1.17849e-13
ENSMUSG00000059327	'Eda	87.6572	6.50753	0.821802	7.91861	2.40189e-15	1.21656e-13
ENSMUSG00000048126	'Col6a3	223.652	3.06529	0.387432	7.91181	2.53675e-15	1.2806e-13
ENSMUSG00000070867	'Trabd2b	152.518	-2.89848	0.366626	-7.90584	2.66129e-15	1.33902e-13
ENSMUSG00000033585	'Ndn	614.663	-1.98158	0.251101	-7.89155	2.98464e-15	1.49675e-13
ENSMUSG00000038555	'Reep2	178.029	-8.40572	1.06615	-7.88418	3.1661e-15	1.58253e-13
ENSMUSG00000071847	'Apcdd1	488.672	-2.08378	0.264842	-7.86803	3.60277e-15	1.79489e-13
ENSMUSG00000020363	'Gfpt2	88.9487	3.86951	0.491953	7.86561	3.67293e-15	1.82386e-13
ENSMUSG00000026640	'Plxna2	247.711	-2.74533	0.349096	-7.86413	3.71686e-15	1.83966e-13
ENSMUSG00000001270	'Ckb	693.583	-2.10186	0.267339	-7.86217	3.77526e-15	1.8625e-13
ENSMUSG00000028223	'Decr1	218.831	2.45606	0.312473	7.86008	3.83898e-15	1.88781e-13
ENSMUSG00000034463	'Scara3	475.168	-2.03196	0.259633	-7.82627	5.02562e-15	2.46337e-13
ENSMUSG00000032440	'Tgfbr2	4011	2.12864	0.272397	7.81447	5.5194e-15	2.6967e-13
ENSMUSG00000074063	'Osgin1	345.419	-2.23801	0.286594	-7.80899	5.76471e-15	2.80753e-13
ENSMUSG00000024053	'Emilin2	270.972	2.26591	0.290339	7.80436	5.9804e-15	2.90326e-13
ENSMUSG00000013698	'Pea15a	6730.41	-1.79009	0.229488	-7.80038	6.17208e-15	2.98677e-13
ENSMUSG00000020961	'Ston2	101.425	-3.33285	0.427335	-7.79915	6.23263e-15	3.0065e-13
ENSMUSG00000004655	'Aqp1	1866.44	-1.75024	0.224543	-7.79468	6.45707e-15	3.10491e-13
ENSMUSG00000057751	'Megf6	131.207	3.01259	0.386762	7.78926	6.74035e-15	3.2309e-13
ENSMUSG00000035357	'Pdzrn3	180.081	-2.85924	0.367638	-7.77733	7.40688e-15	3.53923e-13
ENSMUSG00000040447	'Spns2	297.838	-2.23846	0.288105	-7.76957	7.87523e-15	3.75122e-13
ENSMUSG00000032334	'Loxl1	3842.57	1.72098	0.221554	7.76776	7.98845e-15	3.79327e-13
ENSMUSG00000070476	'Fam217b	84.7372	-3.70779	0.479173	-7.73789	1.01081e-14	4.7848e-13
ENSMUSG00000102418	'Sh2d1b1	208.538	2.56813	0.331923	7.73713	1.01689e-14	4.79867e-13
ENSMUSG00000035042	'Ccl5	249.658	11.4827	1.48817	7.71598	1.20055e-14	5.64781e-13
ENSMUSG00000048402	'Gli2	86.6291	-3.67481	0.47676	-7.70788	1.27925e-14	5.99943e-13
ENSMUSG00000058254	'Tspan7	271.324	-2.2798	0.296335	-7.69333	1.43357e-14	6.7025e-13
ENSMUSG00000031273	'Col4a6	109.472	-3.37295	0.439462	-7.67516	1.65209e-14	7.70046e-13
ENSMUSG00000092035	'Peg10	688.135	-2.29114	0.298695	-7.67051	1.71308e-14	7.96034e-13
ENSMUSG00000027068	'Dhrs9	99.2383	3.46733	0.453005	7.65407	1.94719e-14	9.02059e-13
ENSMUSG00000020424	'Gatsl3	129.425	3.0671	0.401356	7.64184	2.14137e-14	9.86006e-13
ENSMUSG00000034758	'Tle6	83.635	3.59443	0.470347	7.64209	2.13731e-14	9.86006e-13
ENSMUSG00000004043	'Stat5a	257.11	2.44074	0.319986	7.62762	2.3912e-14	1.0944e-12
ENSMUSG00000018698	'Lhx1	231.344	-11.2303	1.47225	-7.62801	2.384e-14	1.0944e-12
ENSMUSG00000014846	'Tppp3	67.8102	-4.97238	0.652681	-7.61839	2.56863e-14	1.17208e-12
ENSMUSG00000021359	'Tfap2a	92.1538	-3.5336	0.463998	-7.61555	2.62577e-14	1.191e-12
ENSMUSG00000033350	'Chst2	237.907	-2.35496	0.309218	-7.61586	2.61951e-14	1.191e-12
ENSMUSG00000048450	'Msx1	311.273	-2.19722	0.2887	-7.61075	2.72508e-14	1.23237e-12
ENSMUSG00000022996	'Wnt10b	204.955	11.1986	1.47385	7.5982	3.00272e-14	1.3539e-12
ENSMUSG00000022096	'Hr	228.7	-2.38308	0.313963	-7.59033	3.1909e-14	1.43449e-12
ENSMUSG00000042485	'Mustn1	88.2895	3.51648	0.464417	7.57181	3.68063e-14	1.64977e-12
ENSMUSG00000026389	'Steap3	505.395	1.94754	0.257235	7.57107	3.70154e-14	1.65426e-12
ENSMUSG00000026888	'Grb14	330.441	-2.18871	0.289565	-7.55861	4.07408e-14	1.81542e-12
ENSMUSG00000033249	'Hsf4	64.0371	5.46515	0.725633	7.53156	5.01374e-14	2.2276e-12
ENSMUSG00000006651	'Aplp1	65.8885	4.61082	0.613068	7.52088	5.44074e-14	2.41027e-12
ENSMUSG00000038235	'F11r	488.099	1.99699	0.266063	7.50571	6.10988e-14	2.69883e-12
ENSMUSG00000006205	'Htra1	718.219	1.85869	0.247857	7.49903	6.42903e-14	2.83157e-12
ENSMUSG00000034205	'Loxl2	460.867	-1.99826	0.266755	-7.491	6.83487e-14	3.00161e-12
ENSMUSG00000021280	'Exoc3l4	71.4754	5.89383	0.78694	7.48955	6.91087e-14	3.02624e-12
ENSMUSG00000003617	'Cp	74.5366	-5.53935	0.740715	-7.47839	7.52378e-14	3.28517e-12
ENSMUSG00000033316	'Galnt9	70.1631	6.19068	0.828006	7.47662	7.62611e-14	3.32031e-12
ENSMUSG00000041556	'Fbxo2	485.226	-2.12816	0.284945	-7.46866	8.10159e-14	3.51725e-12
ENSMUSG00000007039	'Ddah2	781.034	-1.79877	0.241177	-7.4583	8.76464e-14	3.79426e-12
ENSMUSG00000041577	'Prelp	168.341	-2.58115	0.347437	-7.42912	1.09323e-13	4.71923e-12
ENSMUSG00000034040	'Galnt17	192.506	-10.9655	1.47746	-7.42185	1.15495e-13	4.97151e-12
ENSMUSG00000045216	'Hs6st1	1186.21	-1.72768	0.233575	-7.39671	1.39605e-13	5.99235e-12
ENSMUSG00000056498	'Tmem154	67.7419	6.13944	0.832124	7.37803	1.6065e-13	6.87626e-12
ENSMUSG00000070643	'Sox13	71.9867	3.91575	0.53114	7.37235	1.67642e-13	7.15539e-12
ENSMUSG00000037892	'Pcdh18	316.295	-2.474	0.335811	-7.36725	1.74181e-13	7.41366e-12
ENSMUSG00000024501	'Dpysl3	1585.72	-2.18077	0.296133	-7.36416	1.78272e-13	7.56658e-12
ENSMUSG00000027335	'Adra1d	66.1916	-5.63047	0.765069	-7.35942	1.84705e-13	7.81781e-12
ENSMUSG00000048376	'F2r	3187.98	-1.88853	0.256777	-7.35474	1.91298e-13	8.07438e-12
ENSMUSG00000008489	'Elavl2	70.7543	-5.72606	0.781564	-7.32641	2.36404e-13	9.95056e-12
ENSMUSG00000021265	'Slc25a29	113.103	-3.22375	0.440426	-7.31961	2.48689e-13	1.04109e-11
ENSMUSG00000034382	'AI661453	141.54	-2.70633	0.369756	-7.31923	2.49397e-13	1.04109e-11
ENSMUSG00000036611	'Eepd1	80.8761	3.54921	0.484912	7.31929	2.49293e-13	1.04109e-11
ENSMUSG00000042357	'Gjb5	123.443	2.76008	0.377502	7.31143	2.64323e-13	1.10038e-11
ENSMUSG00000081855	'Rpl17-ps5	57.606	4.881	0.669286	7.29285	3.03476e-13	1.25992e-11
ENSMUSG00000004698	'Hdac9	64.8831	-5.09963	0.699594	-7.28942	3.11292e-13	1.28535e-11
ENSMUSG00000068246	'Apol9b	94.0167	3.47502	0.476702	7.28971	3.10612e-13	1.28535e-11
ENSMUSG00000031785	'Adgrg1	398.946	-1.99832	0.274337	-7.28417	3.23665e-13	1.33282e-11
ENSMUSG00000029108	'Pcdh7	360.287	-2.20871	0.303399	-7.27989	3.341e-13	1.37207e-11
ENSMUSG00000031872	'Bean1	64.2192	4.44321	0.610771	7.27475	3.47056e-13	1.42143e-11
ENSMUSG00000059588	'Calcrl	59.1224	5.35162	0.736536	7.26593	3.70489e-13	1.51333e-11
ENSMUSG00000036492	'Rnf39	116.87	2.84639	0.39248	7.25231	4.09711e-13	1.66905e-11
ENSMUSG00000015468	'Notch4	81.0591	3.55296	0.48994	7.25182	4.11199e-13	1.67063e-11
ENSMUSG00000024910	'Ctsw	180.679	-2.8045	0.386774	-7.251	4.13705e-13	1.67633e-11
ENSMUSG00000053477	'Tcf4	1284.96	-1.81277	0.250707	-7.23062	4.80777e-13	1.94293e-11
ENSMUSG00000076441	'Ass1	2168.91	2.11634	0.293173	7.21873	5.24745e-13	2.11499e-11
ENSMUSG00000029759	'Pon3	64.0248	6.05587	0.839707	7.21188	5.51851e-13	2.21835e-11
ENSMUSG00000022464	'Slc38a4	62.562	6.02289	0.836803	7.19751	6.13229e-13	2.45858e-11
ENSMUSG00000031927	'1700012B09Rik	80.9607	-3.38656	0.47106	-7.18924	6.51537e-13	2.60529e-11
ENSMUSG00000026580	'Selp	141.114	10.6597	1.48339	7.18603	6.67018e-13	2.66019e-11
ENSMUSG00000041703	'Zic5	128.887	-2.76466	0.384874	-7.18329	6.80529e-13	2.70698e-11
ENSMUSG00000021806	'Nid2	136.855	2.92194	0.407342	7.17318	7.3275e-13	2.90709e-11
ENSMUSG00000025572	'Tmc6	418.699	2.05067	0.285948	7.17147	7.41975e-13	2.93602e-11
ENSMUSG00000000567	'Sox9	400.689	2.07679	0.290206	7.15625	8.29157e-13	3.27248e-11
ENSMUSG00000040998	'Npnt	392.741	2.49691	0.348972	7.15506	8.36392e-13	3.29248e-11
ENSMUSG00000115783	'AC161763.1	214.404	-2.78204	0.389138	-7.14924	8.72594e-13	3.42612e-11
ENSMUSG00000107383	'Gm4366	482.915	2.09943	0.294064	7.13936	9.37663e-13	3.67211e-11
ENSMUSG00000032315	'Cyp1a1	110.002	-7.70903	1.08081	-7.13261	9.84824e-13	3.84689e-11
ENSMUSG00000047205	'Dusp18	303.509	-2.42353	0.340275	-7.12228	1.06154e-12	4.13593e-11
ENSMUSG00000028033	'Kcnq5	76.4098	-3.54318	0.497916	-7.11602	1.11092e-12	4.31724e-11
ENSMUSG00000075297	'H60b	55.8651	4.66125	0.655107	7.11525	1.11709e-12	4.33016e-11
ENSMUSG00000046447	'Camk2n1	121.213	-2.74447	0.385866	-7.1125	1.13963e-12	4.40627e-11
ENSMUSG00000015599	'Ttbk1	85.3793	-3.644	0.512368	-7.11207	1.14314e-12	4.40864e-11
ENSMUSG00000056174	'Col8a2	56.4552	4.51562	0.636066	7.09928	1.25406e-12	4.82416e-11
ENSMUSG00000060275	'Nrg2	61.1135	-4.3448	0.61262	-7.09217	1.32029e-12	5.06612e-11
ENSMUSG00000022865	'Cxadr	201.54	-2.27736	0.321605	-7.08121	1.42898e-12	5.46937e-11
ENSMUSG00000020019	'Ntn4	98.8635	-3.47024	0.49017	-7.07967	1.44502e-12	5.51686e-11
ENSMUSG00000054626	'Xlr	300.314	10.3057	1.45615	7.07735	1.46932e-12	5.59558e-11
ENSMUSG00000031654	'Cbln1	137.088	-10.4755	1.48074	-7.0745	1.4999e-12	5.69775e-11
ENSMUSG00000091478	'Gm10039	157.154	2.5514	0.361467	7.05846	1.68358e-12	6.37954e-11
ENSMUSG00000024059	'Clip4	296.51	1.99364	0.282494	7.05727	1.69805e-12	6.41836e-11
ENSMUSG00000028078	'Dclk2	155.657	-2.45476	0.347946	-7.05499	1.72617e-12	6.50847e-11
ENSMUSG00000053646	'Plxnb1	474.577	-1.91604	0.271738	-7.05106	1.77562e-12	6.67835e-11
ENSMUSG00000026939	'Tmem141	56.4468	4.36948	0.620044	7.04705	1.82754e-12	6.85667e-11
ENSMUSG00000027533	'Fabp5	1052.02	-1.74594	0.248064	-7.03826	1.94659e-12	7.28533e-11
ENSMUSG00000022587	'Ly6e	2554.84	1.6115	0.229465	7.02283	2.17426e-12	8.11742e-11
ENSMUSG00000020679	'Hnf1b	118.29	10.4055	1.48359	7.01375	2.32011e-12	8.64071e-11
ENSMUSG00000039126	'Prune2	66.7577	-3.90652	0.557157	-7.01152	2.35741e-12	8.75816e-11
ENSMUSG00000046798	'Cldn12	1374.87	-1.5963	0.227856	-7.00573	2.45705e-12	9.10607e-11
ENSMUSG00000038932	'Tcfl5	121.101	10.4389	1.49016	7.00522	2.46605e-12	9.11717e-11
ENSMUSG00000019929	'Dcn	69.4226	3.49097	0.498528	7.00254	2.51363e-12	9.27053e-11
ENSMUSG00000006395	'Hyi	352.947	1.99991	0.285697	7.00011	2.55757e-12	9.40146e-11
ENSMUSG00000024565	'Sall3	100.669	-7.58259	1.08324	-6.9999	2.5615e-12	9.40146e-11
ENSMUSG00000020183	'Cpm	54.0444	5.4817	0.783198	6.99912	2.57576e-12	9.43101e-11
ENSMUSG00000033192	'Lpcat2	53.3267	4.75709	0.679816	6.99761	2.60362e-12	9.51011e-11
ENSMUSG00000031379	'Pir	92.3918	7.6001	1.08638	6.99578	2.63784e-12	9.61197e-11
ENSMUSG00000038068	'Rnf144b	70.7109	-4.18209	0.599236	-6.97904	2.97208e-12	1.0804e-10
ENSMUSG00000028763	'Hspg2	6702.07	1.60262	0.22983	6.97306	3.10119e-12	1.12464e-10
ENSMUSG00000041936	'Agrn	1789.26	-1.78496	0.256082	-6.97026	3.16358e-12	1.14454e-10
ENSMUSG00000091387	'Gcnt4	306.238	2.36089	0.339005	6.96417	3.30347e-12	1.19231e-10
ENSMUSG00000044646	'Zbtb7c	69.8903	-3.71238	0.534155	-6.95	3.65274e-12	1.31525e-10
ENSMUSG00000063531	'Sema3e	56.6785	4.25365	0.612106	6.9492	3.67353e-12	1.31961e-10
ENSMUSG00000020407	'Upp1	227.737	-2.42625	0.349781	-6.9365	4.01942e-12	1.44045e-10
ENSMUSG00000050071	'Bex1	295.364	-10.1383	1.46184	-6.93528	4.05431e-12	1.44953e-10
ENSMUSG00000030790	'Adm	72.8116	3.56486	0.514168	6.93326	4.11245e-12	1.46687e-10
ENSMUSG00000037239	'Spred3	250.214	-2.05116	0.29587	-6.93264	4.13053e-12	1.46987e-10
ENSMUSG00000028664	'Ephb2	131.18	2.68395	0.387376	6.92852	4.25267e-12	1.5098e-10
ENSMUSG00000050248	'Evc2	997.078	1.693	0.244378	6.92778	4.27492e-12	1.51416e-10
ENSMUSG00000041046	'Ramp3	574.976	2.0085	0.290293	6.91887	4.55245e-12	1.60871e-10
ENSMUSG00000097971	'Gm26917	345.276	-1.95042	0.282076	-6.91452	4.69447e-12	1.65505e-10
ENSMUSG00000018008	'Cyth4	62.6909	4.27302	0.620164	6.89015	5.57349e-12	1.9604e-10
ENSMUSG00000064215	'Ifi27	99.446	3.37383	0.490683	6.87579	6.16459e-12	2.1633e-10
ENSMUSG00000012017	'Scarf2	2463.03	1.51891	0.22101	6.87261	6.30375e-12	2.20704e-10
ENSMUSG00000057315	'Arhgap24	68.306	-3.51567	0.512046	-6.86594	6.60555e-12	2.30739e-10
ENSMUSG00000042195	'Slc35f2	79.5762	3.1475	0.458945	6.85812	6.97731e-12	2.43071e-10
ENSMUSG00000048960	'Prex2	167.129	-2.34481	0.341916	-6.85785	6.99059e-12	2.43071e-10
ENSMUSG00000030498	'Gas2	305.452	1.98466	0.289517	6.85507	7.12801e-12	2.47283e-10
ENSMUSG00000070348	'Ccnd1	8291.95	-1.57564	0.230231	-6.84373	7.71554e-12	2.67056e-10
ENSMUSG00000061666	'Gdpd1	290.877	-2.06252	0.301564	-6.83942	7.9514e-12	2.74594e-10
ENSMUSG00000039903	'Eva1c	155.076	-2.33474	0.341643	-6.83385	8.26629e-12	2.84821e-10
ENSMUSG00000051067	'Lingo3	105.226	-2.71961	0.398009	-6.83303	8.31396e-12	2.85816e-10
ENSMUSG00000072235	'Tuba1a	9146.43	-1.60636	0.235325	-6.82616	8.72188e-12	2.99162e-10
ENSMUSG00000025969	'Nrp2	611.636	-1.93431	0.283526	-6.82233	8.95775e-12	3.06561e-10
ENSMUSG00000115149	'AC112142.1	53.4718	5.79719	0.850604	6.81537	9.40188e-12	3.21037e-10
ENSMUSG00000004319	'Clcn3	499.786	-1.85268	0.271852	-6.81504	9.42371e-12	3.21061e-10
ENSMUSG00000042804	'Gpr153	243.077	2.00862	0.295588	6.79532	1.08076e-11	3.67386e-10
ENSMUSG00000002020	'Ltbp2	76.2731	3.224	0.4747	6.79167	1.10846e-11	3.7596e-10
ENSMUSG00000028525	'Pde4b	176.77	-2.53185	0.372953	-6.78865	1.13189e-11	3.83051e-10
ENSMUSG00000060988	'Galnt13	52.0075	4.92032	0.725224	6.78456	1.16443e-11	3.9319e-10
ENSMUSG00000004565	'Pnpla6	537.393	-1.90382	0.28067	-6.78312	1.17612e-11	3.96255e-10
ENSMUSG00000028159	'Dapp1	94.0145	2.79287	0.41234	6.77323	1.2594e-11	4.23376e-10
ENSMUSG00000030401	'Rtn2	69.5201	-3.46295	0.51172	-6.76727	1.31231e-11	4.40189e-10
ENSMUSG00000058690	'Ccser2	739.957	-2.1548	0.318771	-6.75972	1.38256e-11	4.62731e-10
ENSMUSG00000032085	'Tagln	4167	-1.69625	0.251514	-6.74416	1.53919e-11	5.1297e-10
ENSMUSG00000052485	'Tmem171	923.674	-6.3316	0.93883	-6.74413	1.53942e-11	5.1297e-10
ENSMUSG00000020806	'Rhbdf2	219.896	9.85723	1.46286	6.73833	1.60221e-11	5.32727e-10
ENSMUSG00000022013	'Dnajc15	91.9491	10.042	1.49052	6.73722	1.61443e-11	5.35618e-10
ENSMUSG00000031561	'Tenm3	104.356	-10.0827	1.50143	-6.71538	1.8757e-11	6.20944e-10
ENSMUSG00000053219	'Raet1e	48.6768	5.04941	0.752004	6.7146	1.88582e-11	6.22934e-10
ENSMUSG00000075511	'1700001L05Rik	48.9218	5.33445	0.795076	6.70936	1.95486e-11	6.44341e-10
ENSMUSG00000031486	'Adgra2	1004.66	-1.62761	0.242614	-6.70861	1.96481e-11	6.46217e-10
ENSMUSG00000099032	'Tcf24	92.3194	2.96136	0.4416	6.70598	2.00055e-11	6.56553e-10
ENSMUSG00000031075	'Ano1	83.9965	3.06762	0.457654	6.70292	2.04294e-11	6.68551e-10
ENSMUSG00000031877	'Ces2g	53.9068	3.93345	0.586844	6.70271	2.04591e-11	6.68551e-10
ENSMUSG00000061524	'Zic2	166.208	-2.26956	0.338686	-6.70109	2.06871e-11	6.74551e-10
ENSMUSG00000023017	'Asic1	136.866	-2.48562	0.371172	-6.69669	2.132e-11	6.93699e-10
ENSMUSG00000024423	'Impact	566.431	-1.88035	0.280848	-6.69525	2.153e-11	6.99035e-10
ENSMUSG00000054196	'Cthrc1	87.2929	9.96692	1.49251	6.67797	2.42279e-11	7.84952e-10
ENSMUSG00000052396	'Mogat2	54.6446	4.05974	0.609046	6.66573	2.63361e-11	8.5144e-10
ENSMUSG00000027833	'Shox2	192.857	-2.16705	0.325257	-6.66257	2.69073e-11	8.68059e-10
ENSMUSG00000034664	'Itga2b	270.788	1.99932	0.300381	6.65596	2.81463e-11	9.0611e-10
ENSMUSG00000031665	'Sall1	93.5139	-9.92299	1.49157	-6.65273	2.87701e-11	9.24037e-10
ENSMUSG00000072964	'Bhlhb9	85.8014	9.94266	1.49459	6.65245	2.88248e-11	9.24037e-10
ENSMUSG00000031169	'Porcn	157.699	-2.27589	0.342274	-6.64934	2.94419e-11	9.41831e-10
ENSMUSG00000024846	'Cst6	81.3864	-7.26778	1.09667	-6.62712	3.42309e-11	1.09273e-09
ENSMUSG00000026123	'Plekhb2	1051.98	1.5944	0.240837	6.62026	3.58564e-11	1.14222e-09
ENSMUSG00000031520	'Vegfc	287.567	2.01729	0.304779	6.61886	3.61972e-11	1.15066e-09
ENSMUSG00000068747	'Sort1	128.377	-2.91407	0.440349	-6.61763	3.65005e-11	1.15788e-09
ENSMUSG00000048644	'Ctxn1	491.823	-1.79321	0.271516	-6.60443	3.99059e-11	1.26327e-09
ENSMUSG00000052942	'Glis3	269.087	1.95453	0.296561	6.59066	4.37871e-11	1.38325e-09
ENSMUSG00000030123	'Plxnd1	1149.53	-1.52889	0.23259	-6.57333	4.92018e-11	1.55108e-09
ENSMUSG00000060703	'Cd302	74.0709	7.27825	1.11123	6.54972	5.7646e-11	1.81352e-09
ENSMUSG00000046997	'Spsb4	99.137	-2.78601	0.425497	-6.54765	5.84477e-11	1.83494e-09
ENSMUSG00000001504	'Irx2	48.286	4.62667	0.708669	6.52867	6.63558e-11	2.07892e-09
ENSMUSG00000024598	'Fbn2	69.2041	7.1849	1.10126	6.52423	6.83517e-11	2.13705e-09
ENSMUSG00000038963	'Slco4a1	1276.66	1.59304	0.24421	6.52324	6.88046e-11	2.14679e-09
ENSMUSG00000024134	'Six2	144.708	2.26912	0.348048	6.51957	7.051e-11	2.19549e-09
ENSMUSG00000031965	'Tbx20	82.4048	-9.74135	1.49457	-6.51784	7.13267e-11	2.21638e-09
ENSMUSG00000057346	'Apol9a	71.0505	7.22272	1.11096	6.50133	7.96122e-11	2.46879e-09
ENSMUSG00000092365	'BC023719	81.1778	-9.71882	1.49642	-6.49472	8.31875e-11	2.57441e-09
ENSMUSG00000024593	'Megf10	86.6268	-9.81421	1.51205	-6.49067	8.54581e-11	2.63395e-09
ENSMUSG00000029185	'Fam114a1	688.162	1.61526	0.248856	6.49075	8.54095e-11	2.63395e-09
ENSMUSG00000021367	'Edn1	167.427	-2.63344	0.405897	-6.48794	8.7016e-11	2.67653e-09
ENSMUSG00000031373	'Car5b	455.222	-1.79366	0.276726	-6.48172	9.06852e-11	2.78376e-09
ENSMUSG00000015312	'Gadd45b	3847.87	1.58714	0.245376	6.4682	9.91751e-11	3.03824e-09
ENSMUSG00000002459	'Rgs20	54.6396	-6.10164	0.94381	-6.4649	1.01367e-10	3.09915e-09
ENSMUSG00000039578	'Ccser1	46.7057	4.22503	0.653695	6.46331	1.0244e-10	3.12567e-09
ENSMUSG00000022090	'Pdlim2	1025.46	-1.56628	0.242394	-6.46173	1.03514e-10	3.1521e-09
ENSMUSG00000058665	'En1	99.842	-2.69194	0.417471	-6.44822	1.13169e-10	3.43921e-09
ENSMUSG00000055632	'Hmcn2	107.095	2.58058	0.400682	6.44048	1.19096e-10	3.61209e-09
ENSMUSG00000034616	'Ssh3	315.913	1.87976	0.292045	6.43654	1.22228e-10	3.69971e-09
ENSMUSG00000057182	'Scn3a	69.7522	9.64372	1.50029	6.42792	1.29365e-10	3.90794e-09
ENSMUSG00000028597	'Gpx7	69.6837	9.64195	1.50008	6.42761	1.29625e-10	3.90804e-09
ENSMUSG00000038530	'Rgs4	74.3064	9.73379	1.51766	6.41367	1.42055e-10	4.2743e-09
ENSMUSG00000022686	'B3gnt5	74.2845	-9.59182	1.49915	-6.39818	1.57238e-10	4.7218e-09
ENSMUSG00000023243	'Kcnk5	68.5329	9.61858	1.50379	6.39621	1.59278e-10	4.77364e-09
ENSMUSG00000031659	'Adcy7	274.141	1.99906	0.312639	6.39415	1.61445e-10	4.82904e-09
ENSMUSG00000040701	'Ap1g2	47.5233	4.59496	0.721134	6.37185	1.86757e-10	5.57518e-09
ENSMUSG00000026435	'Slc45a3	196.422	2.01676	0.316683	6.36838	1.91039e-10	5.69183e-09
ENSMUSG00000022483	'Col2a1	51.9189	3.88309	0.611528	6.34982	2.15568e-10	6.41008e-09
ENSMUSG00000020154	'Ptprb	71.7127	-9.54128	1.50397	-6.34407	2.23773e-10	6.64107e-09
ENSMUSG00000063838	'Cdc42ep5	58.0616	3.33812	0.526298	6.34264	2.25856e-10	6.68983e-09
ENSMUSG00000041920	'Slc16a6	77.2951	3.22124	0.508053	6.34036	2.29234e-10	6.77667e-09
ENSMUSG00000008734	'Gprc5b	432.411	1.74289	0.275093	6.33561	2.36402e-10	6.97502e-09
ENSMUSG00000049303	'Syt12	202.945	-2.36669	0.374045	-6.32729	2.49511e-10	7.34752e-09
ENSMUSG00000020083	'Fam241b	57.1695	-3.48172	0.550414	-6.32563	2.52198e-10	7.41227e-09
ENSMUSG00000020176	'Grb10	5029.83	1.55013	0.245075	6.32512	2.53035e-10	7.41612e-09
ENSMUSG00000028654	'Mycl	69.306	-3.07609	0.486353	-6.32481	2.53547e-10	7.41612e-09
ENSMUSG00000029075	'Tnfrsf4	61.0377	4.64108	0.733807	6.32466	2.53793e-10	7.41612e-09
ENSMUSG00000073910	'Mob3b	63.3455	3.15968	0.499656	6.3237	2.5537e-10	7.44787e-09
ENSMUSG00000073609	'D2hgdh	63.4277	9.50617	1.50422	6.31965	2.62152e-10	7.63103e-09
ENSMUSG00000026360	'Rgs2	81.1006	-2.79905	0.443194	-6.31564	2.69048e-10	7.81679e-09
ENSMUSG00000036854	'Hspb6	1222.98	-1.54642	0.244902	-6.31444	2.71134e-10	7.86237e-09
ENSMUSG00000050854	'Tmem125	64.0454	9.52098	1.50816	6.31298	2.73709e-10	7.92193e-09
ENSMUSG00000026193	'Fn1	13549.3	1.70657	0.270534	6.30813	2.82419e-10	8.15848e-09
ENSMUSG00000040584	'Abcb1a	74.2607	3.61866	0.574184	6.30227	2.93319e-10	8.45728e-09
ENSMUSG00000022747	'St3gal6	46.452	4.37342	0.694285	6.29917	2.99241e-10	8.61168e-09
ENSMUSG00000003534	'Ddr1	2890.37	-1.40174	0.222637	-6.29609	3.05254e-10	8.76813e-09
ENSMUSG00000021143	'Pacs2	777.979	-1.86582	0.296472	-6.29342	3.10546e-10	8.90331e-09
ENSMUSG00000051367	'Six1	354.771	-1.79662	0.285732	-6.28777	3.2205e-10	9.21573e-09
ENSMUSG00000037375	'Hhat	139.605	2.29946	0.365931	6.28387	3.30243e-10	9.43241e-09
ENSMUSG00000064289	'Tank	554.834	1.72733	0.274917	6.2831	3.31887e-10	9.46158e-09
ENSMUSG00000027430	'Dtd1	198.982	2.01321	0.320651	6.27849	3.41879e-10	9.72818e-09
ENSMUSG00000038587	'Akap12	325.757	-1.92184	0.306943	-6.26121	3.82014e-10	1.08499e-08
ENSMUSG00000046818	'Ddit4l	61.605	9.46359	1.51198	6.25909	3.87233e-10	1.09776e-08
ENSMUSG00000021607	'Mrpl36	238.824	2.04561	0.32694	6.25682	3.92897e-10	1.11175e-08
ENSMUSG00000022217	'Emc9	59.1918	9.40712	1.5091	6.2336	4.55827e-10	1.28741e-08
ENSMUSG00000050334	'C130071C03Rik	61.922	-6.87415	1.10428	-6.22501	4.81539e-10	1.35751e-08
ENSMUSG00000087247	'Alkal1	128.245	-2.9672	0.476802	-6.22313	4.87327e-10	1.37128e-08
ENSMUSG00000029019	'Nppb	58.6119	-3.43748	0.552685	-6.21959	4.98444e-10	1.39997e-08
ENSMUSG00000057530	'Ece1	750.739	1.51149	0.243039	6.21912	4.99939e-10	1.40158e-08
ENSMUSG00000053166	'Cdh22	62.9698	-9.35344	1.50565	-6.21224	5.22336e-10	1.46167e-08
ENSMUSG00000014837	'4931428F04Rik	349.031	-1.77508	0.286302	-6.20003	5.64528e-10	1.57684e-08
ENSMUSG00000096965	'3300005D01Rik	63.5408	-3.31948	0.535555	-6.19821	5.71092e-10	1.59225e-08
ENSMUSG00000032322	'Pstpip1	65.4558	3.10019	0.501386	6.18324	6.27983e-10	1.74766e-08
ENSMUSG00000052727	'Map1b	79.5714	-2.76546	0.44778	-6.17593	6.57743e-10	1.82713e-08
ENSMUSG00000000275	'Trim25	119.454	2.69299	0.436569	6.16853	6.89258e-10	1.91118e-08
ENSMUSG00000023206	'Il15ra	49.7575	3.5986	0.583947	6.16256	7.15795e-10	1.98115e-08
ENSMUSG00000022146	'Osmr	187.828	2.23395	0.363225	6.15034	7.73188e-10	2.13611e-08
ENSMUSG00000107881	'Gm44250	41.806	5.44137	0.884945	6.14882	7.80614e-10	2.15271e-08
ENSMUSG00000028369	'Svep1	72.4671	2.95572	0.480773	6.14784	7.8543e-10	2.16207e-08
ENSMUSG00000028972	'Car6	58.5748	6.93115	1.12778	6.14585	7.95357e-10	2.18543e-08
ENSMUSG00000034777	'Vax2	47.9711	3.74279	0.609544	6.14031	8.23601e-10	2.25896e-08
ENSMUSG00000040133	'Gpr176	196.559	2.13664	0.348038	6.13909	8.29936e-10	2.27223e-08
ENSMUSG00000020553	'Pctp	54.7106	9.29243	1.51566	6.13095	8.73579e-10	2.38367e-08
ENSMUSG00000026664	'Phyh	54.3986	9.28428	1.51434	6.13091	8.73775e-10	2.38367e-08
ENSMUSG00000081824	'BC002163	278.332	-1.85376	0.302502	-6.1281	8.89324e-10	2.42173e-08
ENSMUSG00000022425	'Enpp2	40.6715	4.34904	0.71059	6.12031	9.33911e-10	2.5386e-08
ENSMUSG00000001497	'Pax9	137.368	2.12634	0.3476	6.11722	9.52243e-10	2.58273e-08
ENSMUSG00000033174	'Mgll	451.894	2.03402	0.332519	6.117	9.53543e-10	2.58273e-08
ENSMUSG00000026303	'Mlph	54.1737	-3.38984	0.554352	-6.11495	9.65886e-10	2.6115e-08
ENSMUSG00000023045	'Soat2	46.8368	3.72123	0.611902	6.08141	1.19131e-09	3.21528e-08
ENSMUSG00000039745	'Htatip2	70.7889	3.07578	0.506198	6.07624	1.23037e-09	3.3148e-08
ENSMUSG00000001435	'Col18a1	3460.03	-1.96416	0.32327	-6.07592	1.23282e-09	3.31552e-08
ENSMUSG00000025375	'Aatk	101.016	-2.54996	0.420056	-6.07052	1.27499e-09	3.42286e-08
ENSMUSG00000041957	'Pkp2	583.519	-1.60985	0.265619	-6.06074	1.355e-09	3.63126e-08
ENSMUSG00000025157	'Zdhhc16	1925.02	-1.37644	0.227283	-6.05607	1.39489e-09	3.72502e-08
ENSMUSG00000028860	'Sytl1	44.8387	4.03373	0.666053	6.05617	1.39403e-09	3.72502e-08
ENSMUSG00000047793	'Sned1	45.1338	4.17683	0.689892	6.05433	1.41007e-09	3.75894e-08
ENSMUSG00000029659	'Medag	114.291	8.91119	1.47476	6.04246	1.51786e-09	4.03921e-08
ENSMUSG00000039835	'Nhsl1	134.918	-2.12934	0.352598	-6.039	1.5507e-09	4.11938e-08
ENSMUSG00000025140	'Pycr1	707.661	1.51068	0.250194	6.03805	1.55988e-09	4.13654e-08
ENSMUSG00000021127	'Zfp36l1	1778.71	1.64526	0.272576	6.03597	1.58007e-09	4.18279e-08
ENSMUSG00000021003	'Galc	468.584	-1.57199	0.260466	-6.03529	1.58682e-09	4.19335e-08
ENSMUSG00000046727	'Cystm1	562.154	-1.53849	0.25506	-6.03185	1.62092e-09	4.27602e-08
ENSMUSG00000047497	'Adamts12	102.31	-2.54915	0.423352	-6.02136	1.72957e-09	4.54685e-08
ENSMUSG00000067212	'H2-T23	127.627	-2.22514	0.36953	-6.02152	1.72782e-09	4.54685e-08
ENSMUSG00000042115	'Klhdc8a	3529.04	-1.33844	0.22296	-6.00305	1.9364e-09	5.0818e-08
ENSMUSG00000020387	'Jade2	397.791	-2.00027	0.333276	-6.00184	1.95099e-09	5.11127e-08
ENSMUSG00000000317	'Bcl6b	511.978	1.52211	0.253713	5.99934	1.98121e-09	5.18149e-08
ENSMUSG00000021876	'Rnase4	104.366	2.47448	0.413085	5.99024	2.09526e-09	5.4616e-08
ENSMUSG00000042766	'Trim46	271.759	-1.7711	0.295665	-5.99023	2.0955e-09	5.4616e-08
ENSMUSG00000034161	'Scx	1599.64	-1.72161	0.287598	-5.98618	2.14826e-09	5.58951e-08
ENSMUSG00000030093	'Wnt7a	135.362	-2.57649	0.43048	-5.98517	2.1617e-09	5.61488e-08
ENSMUSG00000018849	'Wwc1	1429.86	-1.37272	0.229406	-5.98379	2.18e-09	5.65276e-08
ENSMUSG00000031442	'Mcf2l	232.049	2.0023	0.334644	5.98337	2.18568e-09	5.65781e-08
ENSMUSG00000033510	'Otud7a	118.125	-8.81556	1.47381	-5.98147	2.21132e-09	5.71446e-08
ENSMUSG00000047414	'Flrt2	461.637	1.69141	0.28279	5.98117	2.2154e-09	5.71528e-08
ENSMUSG00000051515	'Fam181b	51.2531	-9.05627	1.51439	-5.98015	2.22935e-09	5.74152e-08
ENSMUSG00000058914	'C1qtnf3	58.8544	3.03553	0.507975	5.97573	2.29058e-09	5.88923e-08
ENSMUSG00000004558	'Ndrg2	144.636	-2.24693	0.376328	-5.97067	2.36281e-09	6.05446e-08
ENSMUSG00000048938	'Nr1h5	46.8946	9.07053	1.51914	5.97082	2.36069e-09	6.05446e-08
ENSMUSG00000061461	'Smim20	307.274	1.86302	0.312236	5.96669	2.42111e-09	6.1934e-08
ENSMUSG00000022887	'Masp1	293.141	1.8878	0.316648	5.96181	2.49456e-09	6.37056e-08
ENSMUSG00000020911	'Krt19	314.881	-1.69302	0.284027	-5.96076	2.51069e-09	6.40101e-08
ENSMUSG00000041827	'Oasl1	49.2991	6.68106	1.12197	5.95478	2.60426e-09	6.62843e-08
ENSMUSG00000027843	'Ptpn22	52.1334	4.00505	0.67374	5.94451	2.77289e-09	7.04582e-08
ENSMUSG00000008855	'Hdac5	1280.16	-1.36642	0.230163	-5.93674	2.90744e-09	7.37539e-08
ENSMUSG00000039911	'Spsb1	814.904	1.47	0.248091	5.92524	3.11836e-09	7.89724e-08
ENSMUSG00000050910	'Cdr2l	1305.79	-1.38431	0.233789	-5.92122	3.19569e-09	8.07963e-08
ENSMUSG00000028931	'Kcnab2	236.855	1.77023	0.29903	5.91992	3.22102e-09	8.13014e-08
ENSMUSG00000021747	'4930452B06Rik	47.0124	9.07323	1.5346	5.91245	3.37062e-09	8.49363e-08
ENSMUSG00000027070	'Lrp2	110.736	-8.72245	1.47651	-5.90746	3.47417e-09	8.74007e-08
ENSMUSG00000029070	'Mxra8	2075.29	-1.3164	0.222878	-5.90638	3.49717e-09	8.78338e-08
ENSMUSG00000028494	'Plin2	4602.46	-1.61292	0.273125	-5.90541	3.51761e-09	8.82014e-08
ENSMUSG00000062012	'Zfp13	38.8766	-4.57464	0.77659	-5.89068	3.84601e-09	9.6277e-08
ENSMUSG00000039263	'Npepl1	1224.37	1.41962	0.241136	5.88719	3.92805e-09	9.8169e-08
ENSMUSG00000040875	'Osbpl10	84.6809	2.46171	0.4187	5.87941	4.11731e-09	1.0273e-07
ENSMUSG00000042428	'Mgat3	156.375	-2.33824	0.398031	-5.87452	4.2407e-09	1.05635e-07
ENSMUSG00000084215	'Gm11814	50.4116	-6.57884	1.12058	-5.8709	4.33429e-09	1.0779e-07
ENSMUSG00000060548	'Tnfrsf19	76.022	2.82954	0.482074	5.86951	4.37085e-09	1.08521e-07
ENSMUSG00000053797	'Krt16	39.4731	5.7666	0.982578	5.86885	4.38823e-09	1.08775e-07
ENSMUSG00000034330	'Plcg2	115.757	-2.25328	0.383967	-5.86843	4.39948e-09	1.08876e-07
ENSMUSG00000035456	'Prdm8	38.3537	-4.82172	0.821756	-5.86758	4.42206e-09	1.09257e-07
ENSMUSG00000039410	'Prdm16	46.2621	-8.90856	1.5205	-5.85897	4.6575e-09	1.14888e-07
ENSMUSG00000015647	'Lama5	1116.4	-1.413	0.241304	-5.85571	4.74976e-09	1.16974e-07
ENSMUSG00000074916	'Chst14	456.701	1.53544	0.262243	5.85503	4.76926e-09	1.17264e-07
ENSMUSG00000074934	'Grem1	1543.88	-1.70253	0.290952	-5.85157	4.86944e-09	1.19533e-07
ENSMUSG00000039385	'Cdh6	75.1579	2.89009	0.494185	5.84819	4.96954e-09	1.21794e-07
ENSMUSG00000020623	'Map2k6	90.726	2.47622	0.423698	5.8443	5.08702e-09	1.24472e-07
ENSMUSG00000060923	'Acyp2	75.1956	2.66352	0.456143	5.83923	5.24427e-09	1.28114e-07
ENSMUSG00000028782	'Adgrb2	144.307	2.09921	0.359654	5.83675	5.32303e-09	1.29829e-07
ENSMUSG00000025105	'Bnc1	94.6446	8.63847	1.48097	5.83298	5.44465e-09	1.32583e-07
ENSMUSG00000048534	'Jaml	45.5202	-8.88402	1.5237	-5.83054	5.52496e-09	1.34323e-07
ENSMUSG00000001506	'Col1a1	32748.3	1.77818	0.305337	5.82367	5.75707e-09	1.39742e-07
ENSMUSG00000043587	'Pxylp1	160.253	2.2997	0.394993	5.82213	5.81023e-09	1.40808e-07
ENSMUSG00000028300	'3110043O21Rik	654.596	1.46613	0.251965	5.81878	5.92793e-09	1.43431e-07
ENSMUSG00000029104	'Htt	237.672	-2.08274	0.358282	-5.81312	6.13174e-09	1.48127e-07
ENSMUSG00000039824	'Myl6b	194.696	-1.96946	0.338969	-5.81013	6.24235e-09	1.5056e-07
ENSMUSG00000029648	'Flt1	343.298	-2.07677	0.357641	-5.80687	6.36517e-09	1.53278e-07
ENSMUSG00000056895	'Hist3h2ba	40.6193	-5.66187	0.975274	-5.80541	6.42077e-09	1.54373e-07
ENSMUSG00000028967	'Errfi1	4905.99	1.8474	0.31852	5.79995	6.63341e-09	1.59233e-07
ENSMUSG00000005125	'Ndrg1	2923.87	1.59433	0.274962	5.79837	6.69624e-09	1.60488e-07
ENSMUSG00000102224	'4930447F24Rik	37.1914	4.22889	0.729928	5.79358	6.8901e-09	1.64874e-07
ENSMUSG00000020646	'Mboat2	48.6446	-3.40232	0.58763	-5.7899	7.04296e-09	1.68267e-07
ENSMUSG00000022912	'Pros1	223.613	1.89203	0.326972	5.78652	7.1858e-09	1.7141e-07
ENSMUSG00000030551	'Nr2f2	1283.91	-1.39281	0.240908	-5.78149	7.40439e-09	1.76348e-07
ENSMUSG00000028031	'Dkk2	43.0859	-8.80556	1.52355	-5.77963	7.48663e-09	1.78027e-07
ENSMUSG00000019139	'Isyna1	823.067	-1.50691	0.260741	-5.77934	7.49952e-09	1.78055e-07
ENSMUSG00000038523	'1700003F12Rik	53.6574	3.07901	0.532991	5.77685	7.61118e-09	1.80424e-07
ENSMUSG00000031609	'Sap30	501.875	-1.47119	0.254831	-5.7732	7.7782e-09	1.84096e-07
ENSMUSG00000039007	'Cpq	76.2084	2.58885	0.449145	5.76395	8.21683e-09	1.94175e-07
ENSMUSG00000047562	'Mmp10	46.8402	-6.46788	1.12337	-5.75757	8.53334e-09	2.01342e-07
ENSMUSG00000049511	'Htr1b	56.4139	-3.54865	0.616842	-5.75292	8.77127e-09	2.06635e-07
ENSMUSG00000039236	'Isg20	178.278	2.02682	0.352654	5.74733	9.06634e-09	2.13256e-07
ENSMUSG00000029380	'Cxcl1	708.717	4.59109	0.800637	5.7343	9.79186e-09	2.29965e-07
ENSMUSG00000031548	'Sfrp1	47.9708	-3.38686	0.591033	-5.73041	1.00189e-08	2.34933e-07
ENSMUSG00000037868	'Egr2	473.001	2.12154	0.370599	5.72463	1.03662e-08	2.42703e-07
ENSMUSG00000032892	'Rangrf	195.093	1.92884	0.337342	5.71774	1.07952e-08	2.52357e-07
ENSMUSG00000042286	'Stab1	37.0767	5.68131	0.993933	5.71599	1.09069e-08	2.54577e-07
ENSMUSG00000029409	'U90926	85.25	8.48496	1.48501	5.71372	1.10532e-08	2.57598e-07
ENSMUSG00000022656	'Nectin3	738.34	-1.53819	0.269745	-5.70238	1.18149e-08	2.74927e-07
ENSMUSG00000024512	'Dynap	101.307	-2.40129	0.421266	-5.70018	1.19682e-08	2.7807e-07
ENSMUSG00000034227	'Foxj1	54.1023	-3.0744	0.53943	-5.69935	1.20264e-08	2.78993e-07
ENSMUSG00000053886	'Sh2d4a	36.9698	4.21031	0.740001	5.6896	1.27336e-08	2.94951e-07
ENSMUSG00000038415	'Foxq1	320.386	1.76653	0.310598	5.68752	1.28897e-08	2.98112e-07
ENSMUSG00000026107	'Nabp1	419.978	1.54537	0.271738	5.68698	1.29308e-08	2.98608e-07
ENSMUSG00000039145	'Camk1d	405.378	1.57876	0.277744	5.68422	1.31408e-08	3.02997e-07
ENSMUSG00000050359	'Sprr1a	92.7699	-2.44391	0.431975	-5.65754	1.53555e-08	3.53522e-07
ENSMUSG00000097248	'Gm2694	38.9245	-8.65868	1.53054	-5.65729	1.53786e-08	3.53522e-07
ENSMUSG00000018800	'Abca5	94.1142	2.50868	0.443469	5.65694	1.54095e-08	3.53698e-07
ENSMUSG00000021182	'Ccdc88c	63.6135	-2.72268	0.482008	-5.64862	1.6174e-08	3.70684e-07
ENSMUSG00000042734	'Ttc9	252.25	1.6562	0.29349	5.64311	1.67001e-08	3.82165e-07
ENSMUSG00000020836	'Coro6	36.8201	-4.24965	0.753723	-5.63821	1.71827e-08	3.92619e-07
ENSMUSG00000039716	'Dock3	43.8159	-6.366	1.12939	-5.63667	1.73366e-08	3.9554e-07
ENSMUSG00000056724	'Nbeal2	136.984	-2.16394	0.384052	-5.63451	1.75561e-08	3.99947e-07
ENSMUSG00000059921	'Unc5c	35.3584	8.66319	1.53785	5.6333	1.76797e-08	4.0216e-07
ENSMUSG00000038886	'Man2a2	652.313	-1.66887	0.296319	-5.63199	1.78147e-08	4.04625e-07
ENSMUSG00000020776	'Fbf1	868.177	-1.32863	0.23592	-5.63172	1.78425e-08	4.04652e-07
ENSMUSG00000042349	'Ikbke	69.9625	2.66231	0.473011	5.62842	1.81865e-08	4.1184e-07
ENSMUSG00000031451	'Gas6	84.5398	-2.41332	0.429174	-5.62318	1.87477e-08	4.23915e-07
ENSMUSG00000025510	'Cd151	3615.49	-1.49385	0.265813	-5.61994	1.91026e-08	4.31298e-07
ENSMUSG00000063873	'Slc24a3	196.689	-2.07532	0.370105	-5.60738	2.05412e-08	4.63091e-07
ENSMUSG00000002257	'Def6	46.8847	3.32637	0.593292	5.60664	2.06297e-08	4.64398e-07
ENSMUSG00000056204	'Pgpep1	554.942	1.4616	0.260753	5.60529	2.07907e-08	4.6733e-07
ENSMUSG00000038855	'Itpkb	175.334	1.82051	0.324995	5.60165	2.12318e-08	4.7654e-07
ENSMUSG00000022885	'St6gal1	326.371	1.59823	0.285465	5.5987	2.15961e-08	4.82101e-07
ENSMUSG00000030157	'Clec2d	76.79	2.65007	0.473317	5.59893	2.15682e-08	4.82101e-07
ENSMUSG00000052397	'Ezr	1428.57	-1.46097	0.260951	-5.59862	2.16065e-08	4.82101e-07
ENSMUSG00000102748	'Pcdhgb2	38.2425	-5.57516	0.995761	-5.5989	2.15721e-08	4.82101e-07
ENSMUSG00000033446	'Lpar6	54.675	-3.00961	0.537664	-5.59756	2.17384e-08	4.84333e-07
ENSMUSG00000085627	'Gm11222	39.8682	6.37685	1.13948	5.59628	2.18998e-08	4.87214e-07
ENSMUSG00000033436	'Armcx2	715.207	1.4673	0.26273	5.5848	2.33969e-08	5.1976e-07
ENSMUSG00000031253	'Srpx2	34.5912	8.63253	1.54617	5.58318	2.36155e-08	5.23851e-07
ENSMUSG00000067219	'Nipal1	698.951	1.51254	0.271062	5.58006	2.4044e-08	5.32579e-07
ENSMUSG00000063727	'Tnfrsf11b	237.336	2.03044	0.363947	5.57894	2.41985e-08	5.3522e-07
ENSMUSG00000020333	'Acsl6	42.6532	-6.33169	1.13525	-5.57737	2.44178e-08	5.39286e-07
ENSMUSG00000022512	'Cldn1	34.5376	-4.3917	0.788386	-5.57049	2.54027e-08	5.60225e-07
ENSMUSG00000098923	'Tmem185b	459.697	-1.42859	0.256783	-5.56341	2.64554e-08	5.82595e-07
ENSMUSG00000071657	'Bscl2	305.487	1.55337	0.279364	5.56036	2.69214e-08	5.91998e-07
ENSMUSG00000032344	'Mb21d1	73.9255	8.27858	1.48963	5.55749	2.73686e-08	6.00963e-07
ENSMUSG00000037762	'Slc16a9	108.67	2.20739	0.397842	5.54842	2.88268e-08	6.32068e-07
ENSMUSG00000048040	'Arxes2	39.7425	6.37178	1.14865	5.54721	2.90266e-08	6.35532e-07
ENSMUSG00000031015	'Swap70	549.375	-1.42978	0.257764	-5.54685	2.9086e-08	6.35917e-07
ENSMUSG00000043441	'Gpr149	81.011	-8.27103	1.49241	-5.54207	2.98921e-08	6.51664e-07
ENSMUSG00000045917	'Tmem268	237.363	1.95514	0.352777	5.54214	2.98798e-08	6.51664e-07
ENSMUSG00000044041	'Krt13	34.5995	4.30153	0.776215	5.54168	2.99591e-08	6.5219e-07
ENSMUSG00000032218	'Ccnb2	1393.23	1.36622	0.246808	5.53553	3.10287e-08	6.74508e-07
ENSMUSG00000021214	'Akr1c18	78.4761	-8.22273	1.48577	-5.53434	3.12405e-08	6.78141e-07
ENSMUSG00000022754	'Tmem45a	431.676	-1.43536	0.259775	-5.52541	3.28722e-08	7.12544e-07
ENSMUSG00000004508	'Gab2	166.754	-1.90074	0.344084	-5.52405	3.31282e-08	7.17069e-07
ENSMUSG00000087211	'Lhx1os	36.7954	-8.57614	1.55565	-5.5129	3.52978e-08	7.62944e-07
ENSMUSG00000047875	'Gpr157	38.3062	3.63606	0.660222	5.50733	3.64312e-08	7.86323e-07
ENSMUSG00000042372	'Dmrt3	34.6074	-8.48837	1.54413	-5.49719	3.85883e-08	8.317e-07
ENSMUSG00000016552	'Foxred2	82.0263	-2.52775	0.459984	-5.4953	3.90054e-08	8.395e-07
ENSMUSG00000001739	'Cldn15	51.3925	3.06416	0.558155	5.4898	4.02379e-08	8.64802e-07
ENSMUSG00000027499	'Pkia	321.792	-1.51156	0.275367	-5.48928	4.03584e-08	8.66167e-07
ENSMUSG00000034459	'Ifit1	36.5232	5.64906	1.02928	5.48838	4.05638e-08	8.69347e-07
ENSMUSG00000024818	'Slc25a45	50.9986	-2.97812	0.543351	-5.48103	4.22858e-08	9.04976e-07
ENSMUSG00000041986	'Elmod1	33.8141	-8.45519	1.54316	-5.47915	4.27381e-08	9.13369e-07
ENSMUSG00000041774	'Ydjc	132.984	2.02356	0.369737	5.47298	4.42533e-08	9.44422e-07
ENSMUSG00000046719	'Nxph3	58.9299	-2.8239	0.516188	-5.47068	4.48321e-08	9.55432e-07
ENSMUSG00000096942	'Rps19-ps6	84.6315	-2.42725	0.443836	-5.4688	4.53103e-08	9.64272e-07
ENSMUSG00000033114	'Slc35d2	68.7456	8.17318	1.49512	5.46658	4.58802e-08	9.75034e-07
ENSMUSG00000047180	'Neurl3	36.8698	6.25631	1.14467	5.46562	4.61303e-08	9.7898e-07
ENSMUSG00000041235	'Chd7	39.6507	-6.22485	1.13923	-5.4641	4.65251e-08	9.85981e-07
ENSMUSG00000026321	'Tnfrsf11a	51.356	2.94194	0.538455	5.46367	4.6638e-08	9.86998e-07
ENSMUSG00000039155	'Cdh26	33.9954	-8.4623	1.5507	-5.45707	4.84059e-08	1.02299e-06
ENSMUSG00000054863	'Fam19a5	503.219	1.45865	0.26786	5.44556	5.16421e-08	1.08986e-06
ENSMUSG00000097451	'Rian	30.7882	8.46284	1.55476	5.44319	5.23341e-08	1.10294e-06
ENSMUSG00000020607	'Fam84a	32.5645	-8.4011	1.54469	-5.43869	5.36734e-08	1.1296e-06
ENSMUSG00000049580	'Tsku	1086.86	1.33729	0.246038	5.4353	5.47037e-08	1.14969e-06
ENSMUSG00000030583	'Sipa1l3	941.831	-1.307	0.240761	-5.42861	5.67947e-08	1.19198e-06
ENSMUSG00000055980	'Irs1	90.4111	-2.22598	0.410211	-5.42643	5.74932e-08	1.20498e-06
ENSMUSG00000059713	'Rcan3	852.928	1.31834	0.243107	5.42287	5.865e-08	1.22753e-06
ENSMUSG00000069769	'Msi2	422.258	-1.43989	0.265569	-5.4219	5.89676e-08	1.23248e-06
ENSMUSG00000031748	'Gnao1	142.303	1.87775	0.347046	5.41068	6.27856e-08	1.31048e-06
ENSMUSG00000082192	'Gm14719	29.6834	8.41035	1.55496	5.40872	6.3477e-08	1.32309e-06
ENSMUSG00000014776	'Nol3	32.4749	-4.91209	0.909115	-5.40315	6.54795e-08	1.36296e-06
ENSMUSG00000089774	'Slc5a3	310.401	-1.58326	0.293386	-5.3965	6.79525e-08	1.4125e-06
ENSMUSG00000046432	'Bex3	3198.97	-1.23732	0.229563	-5.38991	7.04939e-08	1.46333e-06
ENSMUSG00000048218	'Amigo2	37.4468	-5.53459	1.027	-5.38907	7.08233e-08	1.46816e-06
ENSMUSG00000032816	'Igdcc4	38.4277	3.63448	0.674606	5.38756	7.14199e-08	1.47851e-06
ENSMUSG00000018672	'Copz2	605.276	1.38094	0.256369	5.38654	7.1828e-08	1.48493e-06
ENSMUSG00000039774	'Galnt12	139.883	1.89097	0.351684	5.37689	7.57815e-08	1.56454e-06
ENSMUSG00000039116	'Adgrg6	63.2957	2.65075	0.493394	5.37249	7.76571e-08	1.60108e-06
ENSMUSG00000064373	'Selenop	29.841	8.41734	1.56694	5.37183	7.7942e-08	1.60478e-06
ENSMUSG00000051166	'Eml5	56.5905	-2.86984	0.534728	-5.36692	8.00906e-08	1.64679e-06
ENSMUSG00000022440	'C1qtnf6	870.785	1.53789	0.286607	5.36587	8.05597e-08	1.6542e-06
ENSMUSG00000003526	'Prodh	61.7967	-2.62773	0.489851	-5.36434	8.12441e-08	1.666e-06
ENSMUSG00000019889	'Ptprk	1329.11	-1.45472	0.271208	-5.36387	8.14564e-08	1.6681e-06
ENSMUSG00000026494	'Kif26b	63.6944	-2.61736	0.488269	-5.36048	8.30004e-08	1.69743e-06
ENSMUSG00000027510	'Rbm38	620.164	-1.35648	0.253311	-5.35499	8.55601e-08	1.74743e-06
ENSMUSG00000032766	'Gng11	107.892	-2.09222	0.391301	-5.34684	8.95015e-08	1.82547e-06
ENSMUSG00000039518	'Cdsn	707.447	1.35225	0.25323	5.34001	9.29405e-08	1.89307e-06
ENSMUSG00000045515	'Pou3f3	29.9927	-8.2833	1.55149	-5.33894	9.34911e-08	1.90174e-06
ENSMUSG00000025938	'Slco5a1	30.3221	-8.29967	1.55544	-5.33591	9.50657e-08	1.93118e-06
ENSMUSG00000041782	'Lad1	508.561	-1.44531	0.270918	-5.33488	9.56083e-08	1.93961e-06
ENSMUSG00000049604	'Hoxb13	40.9828	-3.35359	0.62906	-5.33111	9.76167e-08	1.97771e-06
ENSMUSG00000021678	'F2rl1	145.796	1.82561	0.342542	5.32959	9.8433e-08	1.9916e-06
ENSMUSG00000032456	'Nmnat3	29.9308	5.36537	1.0074	5.32597	1.00415e-07	2.029e-06
ENSMUSG00000054942	'Miga1	80.45	-2.32422	0.4366	-5.32345	1.01817e-07	2.05459e-06
ENSMUSG00000028755	'Cda	573.307	1.54574	0.290577	5.31955	1.04026e-07	2.09639e-06
ENSMUSG00000047787	'Flrt1	31.3969	4.41015	0.829135	5.31898	1.04351e-07	2.10015e-06
ENSMUSG00000031209	'Heph	34.0319	6.15293	1.15761	5.31521	1.06537e-07	2.1413e-06
ENSMUSG00000046352	'Gjb2	3003.09	3.95952	0.745075	5.31426	1.0709e-07	2.14958e-06
ENSMUSG00000041696	'Rasl12	33.512	6.12319	1.15359	5.30792	1.10883e-07	2.22278e-06
ENSMUSG00000020057	'Dram1	127.603	2.03083	0.383252	5.29894	1.16475e-07	2.3318e-06
ENSMUSG00000020814	'Mxra7	658.469	-1.45036	0.273913	-5.29498	1.19031e-07	2.37984e-06
ENSMUSG00000026062	'Slc9a2	61.3773	-2.55931	0.483426	-5.29411	1.19597e-07	2.38801e-06
ENSMUSG00000028348	'Cavin4	216.917	1.591	0.3009	5.28749	1.24007e-07	2.47281e-06
ENSMUSG00000036377	'C530008M17Rik	73.6358	-2.35788	0.446025	-5.28643	1.24726e-07	2.48389e-06
ENSMUSG00000051373	'Plpp7	28.6418	-8.21649	1.55482	-5.28453	1.26028e-07	2.50654e-06
ENSMUSG00000057969	'Sema3b	53.8248	2.71736	0.514262	5.28399	1.264e-07	2.51066e-06
ENSMUSG00000022661	'Cd200	63.1926	-7.90982	1.4977	-5.28133	1.2825e-07	2.54118e-06
ENSMUSG00000025889	'Snca	31.7398	-4.88356	0.924689	-5.2813	1.28271e-07	2.54118e-06
ENSMUSG00000036026	'Tmem63b	1953.68	-1.17489	0.22261	-5.27779	1.30748e-07	2.58686e-06
ENSMUSG00000016239	'Lonrf3	31.2275	-5.28017	1.00071	-5.27641	1.31739e-07	2.59971e-06
ENSMUSG00000027684	'Mecom	188.036	1.78855	0.33896	5.27659	1.31609e-07	2.59971e-06
ENSMUSG00000063696	'Gm8730	1600.01	1.19321	0.226317	5.27229	1.34732e-07	2.65533e-06
ENSMUSG00000021453	'Gadd45g	3630.97	1.51303	0.287117	5.26974	1.36617e-07	2.68899e-06
ENSMUSG00000038976	'Ppp1r9b	1850.92	-1.18864	0.22583	-5.2634	1.41413e-07	2.77979e-06
ENSMUSG00000019989	'Enpp3	42.2572	3.4678	0.6598	5.25583	1.47358e-07	2.89289e-06
ENSMUSG00000066607	'6030419C18Rik	832.08	-1.30484	0.248347	-5.25411	1.48744e-07	2.91634e-06
ENSMUSG00000095440	'Fignl2	31.5295	4.15442	0.79155	5.24847	1.5337e-07	3.00317e-06
ENSMUSG00000027859	'Ngf	2319.05	1.33259	0.254023	5.24596	1.55472e-07	3.04041e-06
ENSMUSG00000036256	'Igfbp7	1348.91	1.25456	0.239165	5.24556	1.55806e-07	3.04302e-06
ENSMUSG00000020427	'Igfbp3	514.525	1.42977	0.272589	5.24514	1.5616e-07	3.04602e-06
ENSMUSG00000039787	'Cercam	158.234	-1.79204	0.341947	-5.2407	1.59968e-07	3.11629e-06
ENSMUSG00000022099	'Dmtn	76.062	-2.34189	0.447121	-5.2377	1.62587e-07	3.16326e-06
ENSMUSG00000031387	'Renbp	27.6204	-8.16448	1.55931	-5.23595	1.64137e-07	3.18934e-06
ENSMUSG00000037995	'Igsf9	43.9167	-3.05363	0.584245	-5.22663	1.72632e-07	3.34584e-06
ENSMUSG00000097183	'Gm17501	547.158	-1.37641	0.263339	-5.22677	1.72493e-07	3.34584e-06
ENSMUSG00000047821	'Trim16	1206.62	-1.23766	0.23681	-5.22638	1.72865e-07	3.3461e-06
ENSMUSG00000022708	'Zbtb20	171.932	-1.69269	0.324189	-5.22132	1.77657e-07	3.43447e-06
ENSMUSG00000026979	'Psd4	25.3504	8.18347	1.5678	5.21973	1.7918e-07	3.45952e-06
ENSMUSG00000002900	'Lamb1	602.12	-1.45685	0.279205	-5.21785	1.81013e-07	3.49048e-06
ENSMUSG00000028572	'Hook1	30.2967	-5.23536	1.00411	-5.21395	1.84861e-07	3.56015e-06
ENSMUSG00000098176	'Ccdc166	30.4704	-5.24414	1.00587	-5.21355	1.85257e-07	3.56326e-06
ENSMUSG00000021508	'Cxcl14	156.12	-7.23338	1.38955	-5.20555	1.93428e-07	3.71572e-06
ENSMUSG00000029126	'Nsg1	194.603	-1.62634	0.312611	-5.20245	1.96677e-07	3.77336e-06
ENSMUSG00000022598	'Psca	228.644	1.86123	0.357936	5.1999	1.99391e-07	3.82062e-06
ENSMUSG00000060962	'Dmkn	25.2358	8.17761	1.57404	5.19531	2.0438e-07	3.91128e-06
ENSMUSG00000041605	'5730559C18Rik	374.679	-1.51812	0.292231	-5.19493	2.04798e-07	3.91435e-06
ENSMUSG00000029672	'Fam3c	1172.82	1.21575	0.234434	5.18588	2.14992e-07	4.09084e-06
ENSMUSG00000051339	'2900026A02Rik	1869.3	1.19595	0.23062	5.18579	2.15103e-07	4.09084e-06
ENSMUSG00000052302	'Tbc1d30	30.3979	-5.241	1.01065	-5.18578	2.15109e-07	4.09084e-06
ENSMUSG00000097156	'Gm3764	26.679	-8.1132	1.56448	-5.18588	2.14998e-07	4.09084e-06
ENSMUSG00000031342	'Gpm6b	30.4024	-4.79893	0.925626	-5.18452	2.16568e-07	4.11126e-06
ENSMUSG00000040289	'Hey1	69.2813	-2.40123	0.463165	-5.18439	2.16724e-07	4.11126e-06
ENSMUSG00000026208	'Des	62.5698	2.53177	0.488726	5.18034	2.21488e-07	4.19639e-06
ENSMUSG00000094344	'Gm11942	2785.64	1.17644	0.227231	5.1773	2.25119e-07	4.25988e-06
ENSMUSG00000020312	'Shc2	36.4702	3.32073	0.641488	5.1766	2.25962e-07	4.2705e-06
ENSMUSG00000037031	'Tspan15	876.525	-1.24726	0.241075	-5.17376	2.29425e-07	4.33058e-06
ENSMUSG00000091243	'Vgll3	1992.94	1.28314	0.248095	5.17196	2.3165e-07	4.36715e-06
ENSMUSG00000025804	'Ccr1	25.4046	8.18766	1.58326	5.17139	2.32364e-07	4.37518e-06
ENSMUSG00000020121	'Srgap1	29.8068	4.08677	0.790598	5.16921	2.35085e-07	4.42094e-06
ENSMUSG00000025789	'St8sia2	177.783	-1.82023	0.352319	-5.16643	2.38613e-07	4.4762e-06
ENSMUSG00000040152	'Thbs1	4443.9	-1.56211	0.302352	-5.16651	2.38509e-07	4.4762e-06
ENSMUSG00000050063	'Klk6	31.8947	6.05216	1.17154	5.166	2.39151e-07	4.48076e-06
ENSMUSG00000022676	'Snai2	454.293	1.47069	0.285146	5.15769	2.50011e-07	4.67846e-06
ENSMUSG00000024130	'Abca3	776.015	-1.24333	0.241279	-5.15309	2.56233e-07	4.78901e-06
ENSMUSG00000002997	'Prkar2b	1518.26	-1.1939	0.231897	-5.14841	2.62708e-07	4.90398e-06
ENSMUSG00000002384	'Bmp8b	32.7369	-5.94897	1.15902	-5.13277	2.8551e-07	5.3194e-06
ENSMUSG00000050397	'Foxl2	25.4112	-8.04337	1.56709	-5.13267	2.85662e-07	5.3194e-06
ENSMUSG00000097651	'4930461G14Rik	32.8148	-5.35785	1.04397	-5.13218	2.86407e-07	5.32675e-06
ENSMUSG00000026380	'Tfcp2l1	28.9424	4.04218	0.787725	5.13146	2.875e-07	5.34055e-06
ENSMUSG00000030403	'Vasp	4626.55	-1.23158	0.240065	-5.1302	2.89433e-07	5.36989e-06
ENSMUSG00000051920	'Rspo2	39.6091	3.57286	0.696755	5.12786	2.93057e-07	5.43049e-06
ENSMUSG00000041658	'Rragb	58.0291	-2.66553	0.519854	-5.12746	2.93673e-07	5.43528e-06
ENSMUSG00000040483	'Xaf1	39.014	4.4947	0.877217	5.12382	2.9941e-07	5.53472e-06
ENSMUSG00000034156	'Tspoap1	40.6065	-3.21549	0.627948	-5.12064	3.04508e-07	5.6153e-06
ENSMUSG00000067786	'Nnat	25.183	-8.0303	1.56822	-5.12065	3.04487e-07	5.6153e-06
ENSMUSG00000038910	'Plcl2	55.2103	-2.64683	0.516985	-5.11975	3.05947e-07	5.63498e-06
ENSMUSG00000015579	'Nkx2-5	25.2374	-8.03312	1.56959	-5.11799	3.08812e-07	5.68087e-06
ENSMUSG00000033102	'Cdc14b	141.915	1.76677	0.345239	5.11753	3.09561e-07	5.68776e-06
ENSMUSG00000034460	'Six4	124.432	-1.92272	0.375967	-5.11407	3.15298e-07	5.78618e-06
ENSMUSG00000074813	'Gm14005	636.122	-1.28306	0.251343	-5.1048	3.31138e-07	6.06953e-06
ENSMUSG00000005958	'Ephb3	199.627	-1.59377	0.312241	-5.1043	3.32019e-07	6.07835e-06
ENSMUSG00000066720	'Cldn9	25.0455	-8.02186	1.57249	-5.10138	3.37181e-07	6.16542e-06
ENSMUSG00000053931	'Cnn3	7737.83	-1.10063	0.215845	-5.09918	3.4112e-07	6.22995e-06
ENSMUSG00000023495	'Pcbp4	4704.37	-1.22371	0.240103	-5.0966	3.45801e-07	6.30786e-06
ENSMUSG00000034801	'Sos2	225.835	-1.54783	0.304106	-5.08979	3.58457e-07	6.53088e-06
ENSMUSG00000056069	'Fam105a	29.7781	5.94252	1.16765	5.08931	3.59367e-07	6.53962e-06
ENSMUSG00000022037	'Clu	54.8062	-2.57775	0.506702	-5.08732	3.63165e-07	6.60084e-06
ENSMUSG00000018417	'Myo1b	113.638	2.40992	0.473756	5.08685	3.64059e-07	6.60918e-06
ENSMUSG00000026833	'Olfm1	128	-2.12853	0.418567	-5.08527	3.67102e-07	6.65646e-06
ENSMUSG00000071001	'Hrct1	48.6783	2.72236	0.535918	5.07981	3.77817e-07	6.84259e-06
ENSMUSG00000020541	'Tom1l1	116.475	-1.85982	0.366382	-5.07617	3.85114e-07	6.96644e-06
ENSMUSG00000085256	'Dmrta2os	24.2522	-7.97585	1.57271	-5.0714	3.94902e-07	7.13501e-06
ENSMUSG00000033684	'Qsox1	1971.14	1.33901	0.264538	5.06171	4.15513e-07	7.49849e-06
ENSMUSG00000054555	'Adam12	228.804	-1.8815	0.371872	-5.05952	4.20312e-07	7.57608e-06
ENSMUSG00000050761	'Gp1bb	37.2424	3.14074	0.621064	5.05703	4.25832e-07	7.66648e-06
ENSMUSG00000038347	'Tcte2	35.9341	-3.51771	0.695855	-5.05524	4.29851e-07	7.72969e-06
ENSMUSG00000038780	'Smurf1	2676.27	1.13948	0.225773	5.04702	4.48762e-07	8.06022e-06
ENSMUSG00000032024	'Clmp	349.876	1.37476	0.272868	5.03817	4.70011e-07	8.4319e-06
ENSMUSG00000010476	'Ebf3	21.713	7.95987	1.58498	5.02206	5.11202e-07	9.16004e-06
ENSMUSG00000019194	'Scn1b	178.159	1.68177	0.335012	5.02003	5.16643e-07	9.24663e-06
ENSMUSG00000028278	'Rragd	65.6347	-2.51962	0.502247	-5.01669	5.25697e-07	9.39761e-06
ENSMUSG00000075289	'Carns1	232.363	-1.54027	0.30706	-5.01617	5.2711e-07	9.41179e-06
ENSMUSG00000035373	'Ccl7	706.817	1.77721	0.354558	5.01246	5.37381e-07	9.58393e-06
ENSMUSG00000001768	'Rin2	304.142	1.42297	0.283947	5.01142	5.40312e-07	9.61806e-06
ENSMUSG00000057329	'Bcl2	157.009	-1.77872	0.35494	-5.01133	5.40561e-07	9.61806e-06
ENSMUSG00000064339	'mt-Rnr2	982.039	-1.26397	0.252395	-5.00788	5.5032e-07	9.78024e-06
ENSMUSG00000067629	'Syngap1	388.286	-1.44433	0.288708	-5.00273	5.65245e-07	1.00338e-05
ENSMUSG00000003420	'Fcgrt	261.356	1.47406	0.294932	4.99796	5.79406e-07	1.02731e-05
ENSMUSG00000025069	'Gsto2	41.8693	3.06276	0.613113	4.99543	5.87046e-07	1.03965e-05
ENSMUSG00000037010	'Apln	310.552	-1.41406	0.283293	-4.99152	5.99057e-07	1.05893e-05
ENSMUSG00000059878	'Zfp422	372.382	-1.59127	0.3188	-4.99143	5.99327e-07	1.05893e-05
ENSMUSG00000032387	'Rbpms2	982.355	-1.17833	0.236574	-4.98079	6.33261e-07	1.11758e-05
ENSMUSG00000051359	'Ncald	50.26	-2.7492	0.552216	-4.97848	6.40843e-07	1.12965e-05
ENSMUSG00000084128	'Esrp2	21.5411	7.94957	1.59802	4.97465	6.5366e-07	1.15091e-05
ENSMUSG00000001655	'Hoxc13	33.6818	3.43225	0.690669	4.96946	6.71381e-07	1.18074e-05
ENSMUSG00000027966	'Col11a1	33.7143	-3.72992	0.750974	-4.96677	6.8076e-07	1.19585e-05
ENSMUSG00000055116	'Arntl	506.58	-1.26841	0.255393	-4.9665	6.81737e-07	1.19619e-05
ENSMUSG00000037138	'Aff3	43.6286	7.51749	1.5146	4.96336	6.92848e-07	1.21428e-05
ENSMUSG00000030616	'Sytl2	79.5034	-2.30082	0.46377	-4.96112	7.00873e-07	1.22693e-05
ENSMUSG00000036098	'Myrf	34.4651	3.22583	0.650784	4.95684	7.16479e-07	1.25281e-05
ENSMUSG00000024665	'Fads2	1673.56	-1.18966	0.240049	-4.9559	7.19967e-07	1.25746e-05
ENSMUSG00000028391	'Wdr31	62.1684	2.31218	0.466627	4.9551	7.22924e-07	1.26118e-05
ENSMUSG00000039747	'Orai2	641.01	1.28975	0.260317	4.95455	7.24993e-07	1.26333e-05
ENSMUSG00000028019	'Pdgfc	1520.42	-1.19963	0.24243	-4.94837	7.48377e-07	1.30259e-05
ENSMUSG00000015745	'Plekho1	680.077	-1.25149	0.253012	-4.94635	7.56162e-07	1.31463e-05
ENSMUSG00000047712	'Ust	278.53	-1.56122	0.315693	-4.94538	7.59961e-07	1.31973e-05
ENSMUSG00000044528	'Tram1l1	29.4568	-3.90799	0.790498	-4.94371	7.66489e-07	1.32954e-05
ENSMUSG00000037994	'Slc9b2	20.8231	7.89837	1.59962	4.93765	7.90684e-07	1.36995e-05
ENSMUSG00000023443	'Esx1	50.8479	-2.63489	0.533702	-4.937	7.93338e-07	1.37298e-05
ENSMUSG00000042700	'Sipa1l1	512.342	-1.30291	0.263957	-4.93607	7.97119e-07	1.37795e-05
ENSMUSG00000045180	'Shroom2	54.0025	-2.56151	0.519502	-4.93069	8.19377e-07	1.41482e-05
ENSMUSG00000047842	'Diras2	26.0065	5.13885	1.04228	4.93041	8.20582e-07	1.41529e-05
ENSMUSG00000046442	'Ppm1e	40.4901	-3.20473	0.650449	-4.92695	8.35225e-07	1.43892e-05
ENSMUSG00000027954	'Efna1	797.325	-1.34428	0.273107	-4.92217	8.55882e-07	1.47283e-05
ENSMUSG00000029337	'Fgf5	45.8073	-7.44104	1.51336	-4.91689	8.79277e-07	1.51138e-05
ENSMUSG00000023947	'Nfkbie	340.309	1.41506	0.287894	4.91519	8.86964e-07	1.52287e-05
ENSMUSG00000050541	'Adra1b	245.48	1.47787	0.300735	4.9142	8.9147e-07	1.52888e-05
ENSMUSG00000044217	'Aqp5	207.584	-1.57346	0.320212	-4.91381	8.93223e-07	1.53016e-05
ENSMUSG00000005836	'Gata6	30.5094	3.57395	0.72753	4.91245	8.9947e-07	1.53913e-05
ENSMUSG00000043415	'Otud1	199.804	-1.60568	0.327473	-4.90323	9.42743e-07	1.61136e-05
ENSMUSG00000041540	'Sox5	35.2064	3.14754	0.642162	4.90146	9.51249e-07	1.62407e-05
ENSMUSG00000006575	'Rundc3a	27.1423	-5.06451	1.03357	-4.89999	9.58395e-07	1.63443e-05
ENSMUSG00000042988	'Notum	466.375	1.46176	0.298391	4.8988	9.6423e-07	1.64254e-05
ENSMUSG00000071551	'Akr1c19	28.9299	-5.76343	1.17759	-4.89427	9.86719e-07	1.67897e-05
ENSMUSG00000025534	'Gusb	801.952	1.16608	0.238281	4.89371	9.89546e-07	1.68108e-05
ENSMUSG00000101581	'C430002N11Rik	25.1653	4.68234	0.956833	4.89358	9.90171e-07	1.68108e-05
ENSMUSG00000022817	'Itgb5	5317.65	-1.07318	0.219378	-4.89193	9.98535e-07	1.69339e-05
ENSMUSG00000040867	'Begain	27.5746	3.7591	0.768696	4.89023	1.0072e-06	1.70617e-05
ENSMUSG00000030844	'Rgs10	406.69	1.36767	0.279973	4.88501	1.03425e-06	1.75005e-05
ENSMUSG00000041362	'Shtn1	27.0669	3.92677	0.803919	4.88453	1.03677e-06	1.75235e-05
ENSMUSG00000042680	'Garem1	122.382	-1.81673	0.372466	-4.87757	1.07401e-06	1.81329e-05
ENSMUSG00000024076	'Vit	26.0454	-4.57267	0.940004	-4.86452	1.14733e-06	1.93493e-05
ENSMUSG00000028041	'Adam15	2827.82	-1.20973	0.248738	-4.86346	1.1535e-06	1.94317e-05
ENSMUSG00000033487	'Fndc3a	337.905	1.36778	0.28125	4.8632	1.15501e-06	1.94356e-05
ENSMUSG00000043822	'Adamtsl5	379.66	1.30905	0.269277	4.86136	1.1658e-06	1.95954e-05
ENSMUSG00000004371	'Il11	119.942	1.74964	0.360239	4.85687	1.19255e-06	2.0023e-05
ENSMUSG00000021136	'Smoc1	23.9906	5.02907	1.0362	4.85339	1.2137e-06	2.03556e-05
ENSMUSG00000037217	'Syn1	58.468	-2.38632	0.492203	-4.84824	1.24563e-06	2.08681e-05
ENSMUSG00000021373	'Cap2	26.5886	-4.59718	0.949046	-4.844	1.27249e-06	2.12772e-05
ENSMUSG00000052133	'Sema5b	42.7173	-7.34104	1.51553	-4.84387	1.27334e-06	2.12772e-05
ENSMUSG00000082908	'Gm13736	97.3439	-2.12454	0.438617	-4.84373	1.27425e-06	2.12772e-05
ENSMUSG00000046329	'Slc25a23	38.7411	-3.13652	0.647886	-4.84115	1.29088e-06	2.15313e-05
ENSMUSG00000096883	'Shisa8	26.9446	5.79539	1.19877	4.83444	1.33522e-06	2.22464e-05
ENSMUSG00000028965	'Tnfrsf9	24.4364	4.29086	0.888134	4.83132	1.35629e-06	2.25727e-05
ENSMUSG00000046733	'Gprc5a	4278.33	1.11446	0.230718	4.83041	1.36251e-06	2.26514e-05
ENSMUSG00000092274	'Neat1	183.468	-1.57033	0.325142	-4.82969	1.36748e-06	2.27091e-05
ENSMUSG00000030587	'2200002D01Rik	1207.25	1.26175	0.261347	4.82787	1.38005e-06	2.28928e-05
ENSMUSG00000036356	'Csgalnact1	42.4877	2.76797	0.574467	4.81833	1.44763e-06	2.39877e-05
ENSMUSG00000029838	'Ptn	1026.72	1.25849	0.261225	4.81766	1.45249e-06	2.4042e-05
ENSMUSG00000039943	'Plcb4	27.6352	-3.81372	0.791802	-4.81651	1.46094e-06	2.41556e-05
ENSMUSG00000006638	'Abhd1	491.028	1.23654	0.257244	4.80689	1.53299e-06	2.53193e-05
ENSMUSG00000031934	'Panx1	238.45	1.43178	0.298041	4.80396	1.55557e-06	2.56643e-05
ENSMUSG00000056515	'Rab31	3493.66	-1.17845	0.245459	-4.80101	1.5787e-06	2.60178e-05
ENSMUSG00000036972	'Zic4	18.3303	7.71538	1.60724	4.80038	1.58365e-06	2.6071e-05
ENSMUSG00000044576	'Garem2	68.7143	-2.40846	0.501932	-4.79838	1.59954e-06	2.63042e-05
ENSMUSG00000024885	'Aldh3b1	227.27	1.46666	0.305907	4.79446	1.63117e-06	2.67952e-05
ENSMUSG00000060735	'Rxfp3	41.9709	-7.31602	1.52641	-4.79297	1.64328e-06	2.69651e-05
ENSMUSG00000050549	'Fam241a	158.248	1.64187	0.342665	4.79146	1.65568e-06	2.71393e-05
ENSMUSG00000018906	'P4ha2	742.743	1.52128	0.317714	4.78823	1.68262e-06	2.75511e-05
ENSMUSG00000040151	'Hs2st1	1858.55	-1.08188	0.226138	-4.78417	1.71696e-06	2.80831e-05
ENSMUSG00000036437	'Npy1r	37.7181	-3.20717	0.67066	-4.78211	1.73465e-06	2.8342e-05
ENSMUSG00000074217	'2210011C24Rik	25.4047	-4.53319	0.948467	-4.77949	1.7574e-06	2.86829e-05
ENSMUSG00000008999	'Bmp7	36.8066	7.26798	1.52101	4.77837	1.76719e-06	2.88116e-05
ENSMUSG00000023911	'Flywch2	26.5222	-3.98446	0.833918	-4.778	1.7705e-06	2.88346e-05
ENSMUSG00000015652	'Steap1	477.158	-1.24618	0.26083	-4.77773	1.77288e-06	2.88425e-05
ENSMUSG00000036533	'Cdc42ep3	1187.26	-1.18105	0.247595	-4.77007	1.84159e-06	2.99283e-05
ENSMUSG00000062991	'Nrg1	739.311	1.21738	0.255414	4.7663	1.8764e-06	3.04614e-05
ENSMUSG00000074415	'2610203C20Rik	195.716	-1.55597	0.326658	-4.76331	1.90446e-06	3.0884e-05
ENSMUSG00000015133	'Lrrk1	1366.01	-1.13678	0.238752	-4.76135	1.923e-06	3.11513e-05
ENSMUSG00000040612	'Ildr2	18.9606	-7.62119	1.60143	-4.75899	1.94568e-06	3.14853e-05
ENSMUSG00000022602	'Arc	3177.12	1.49483	0.314421	4.75423	1.99201e-06	3.22006e-05
ENSMUSG00000032086	'Bace1	693.991	-1.1584	0.243795	-4.75151	2.01906e-06	3.26032e-05
ENSMUSG00000027173	'Depdc7	232.364	1.62332	0.341868	4.74838	2.0505e-06	3.30757e-05
ENSMUSG00000030067	'Foxp1	1329.07	1.15638	0.24356	4.74782	2.05621e-06	3.31326e-05
ENSMUSG00000067158	'Col4a4	19.4094	-7.65675	1.61409	-4.7437	2.09852e-06	3.37787e-05
ENSMUSG00000063975	'Slco1a5	27.3851	-3.79494	0.801019	-4.73765	2.16212e-06	3.47655e-05
ENSMUSG00000027692	'Tnik	20.2133	-7.71586	1.62981	-4.73421	2.19912e-06	3.5323e-05
ENSMUSG00000048332	'Lhfp	1348.66	-1.1846	0.250266	-4.73339	2.20806e-06	3.54292e-05
ENSMUSG00000079547	'H2-DMb1	22.8593	4.53125	0.957865	4.73057	2.2389e-06	3.58862e-05
ENSMUSG00000028988	'Ctnnbip1	2183.67	-1.04371	0.220705	-4.72898	2.25655e-06	3.6131e-05
ENSMUSG00000034462	'Pkd2	1333.34	1.1701	0.247478	4.7281	2.26634e-06	3.62496e-05
ENSMUSG00000027797	'Dclk1	627.955	1.17121	0.247788	4.72666	2.28238e-06	3.64677e-05
ENSMUSG00000042228	'Lyn	76.2329	-2.12592	0.450048	-4.72376	2.31529e-06	3.69547e-05
ENSMUSG00000033419	'Snap91	18.5949	-7.59225	1.60786	-4.72195	2.3359e-06	3.72444e-05
ENSMUSG00000025185	'Loxl4	1993.79	1.0496	0.222643	4.71426	2.42595e-06	3.86398e-05
ENSMUSG00000048521	'Cxcr6	18.3486	-7.57308	1.60919	-4.70615	2.52435e-06	4.0165e-05
ENSMUSG00000006281	'Tep1	32.7003	3.13646	0.666775	4.70392	2.55219e-06	4.05655e-05
ENSMUSG00000030074	'Gxylt2	856.833	1.37879	0.293471	4.69819	2.62472e-06	4.16746e-05
ENSMUSG00000000184	'Ccnd2	1515.21	-1.32451	0.282076	-4.6956	2.6583e-06	4.21638e-05
ENSMUSG00000070509	'Rgma	702.552	-1.17032	0.249336	-4.69374	2.68248e-06	4.2503e-05
ENSMUSG00000030096	'Slc6a6	3771.38	-1.11307	0.237159	-4.69337	2.68744e-06	4.25372e-05
ENSMUSG00000021759	'Plpp1	1188.53	1.0763	0.229734	4.68497	2.79998e-06	4.42263e-05
ENSMUSG00000039470	'Zdhhc2	336.96	-1.53006	0.326583	-4.68506	2.79874e-06	4.42263e-05
ENSMUSG00000025813	'Homer2	16.7591	7.5861	1.6205	4.68134	2.84999e-06	4.49695e-05
ENSMUSG00000097906	'Gm9625	1269.5	1.10255	0.235598	4.67981	2.87143e-06	4.52608e-05
ENSMUSG00000026042	'Col5a2	5380.72	1.44752	0.309439	4.6779	2.89834e-06	4.55903e-05
ENSMUSG00000054074	'Skida1	49.9345	-2.7463	0.587063	-4.67804	2.89629e-06	4.55903e-05
ENSMUSG00000036990	'Otud4	2108.52	-1.23174	0.263628	-4.67228	2.97881e-06	4.68076e-05
ENSMUSG00000020695	'Mrc2	1341.77	1.3148	0.282015	4.66217	3.12891e-06	4.91155e-05
ENSMUSG00000028551	'Cdkn2c	1184.4	1.14175	0.245308	4.65435	3.24999e-06	5.09109e-05
ENSMUSG00000059146	'Ntrk3	16.5617	7.56839	1.62602	4.65453	3.24713e-06	5.09109e-05
ENSMUSG00000028370	'Pappa	45.5993	2.62088	0.563261	4.65304	3.27079e-06	5.11839e-05
ENSMUSG00000022489	'Pde1b	157.703	-1.60156	0.344675	-4.64659	3.37473e-06	5.27555e-05
ENSMUSG00000041607	'Mbp	23.3781	5.59393	1.20393	4.64638	3.37816e-06	5.27555e-05
ENSMUSG00000030717	'Nupr1	6892.42	-1.1045	0.237772	-4.64521	3.39734e-06	5.30007e-05
ENSMUSG00000024601	'Isoc1	227.046	1.39156	0.299756	4.6423	3.44559e-06	5.36432e-05
ENSMUSG00000067276	'Capn6	33.7327	7.14174	1.53839	4.64235	3.44476e-06	5.36432e-05
ENSMUSG00000028789	'Azin2	351.202	1.40847	0.303577	4.63956	3.49144e-06	5.43014e-05
ENSMUSG00000007021	'Syngr3	66.0163	-2.1234	0.45781	-4.63818	3.5149e-06	5.46103e-05
ENSMUSG00000031508	'Ankrd10	1143.26	-1.07341	0.231496	-4.63683	3.53791e-06	5.49117e-05
ENSMUSG00000048924	'Ccdc125	21.6659	4.88587	1.05434	4.63404	3.58594e-06	5.55437e-05
ENSMUSG00000053799	'Exoc6	173.029	-1.48515	0.320474	-4.63423	3.5827e-06	5.55437e-05
ENSMUSG00000032012	'Nectin1	419.495	1.33984	0.289307	4.63119	3.63567e-06	5.62566e-05
ENSMUSG00000005583	'Mef2c	17.3921	-7.49783	1.61953	-4.62965	3.66293e-06	5.66208e-05
ENSMUSG00000032875	'Arhgef17	1684.82	-1.10323	0.238335	-4.6289	3.6762e-06	5.67681e-05
ENSMUSG00000082329	'Gm14287	35.8292	-7.08682	1.53171	-4.62674	3.71459e-06	5.73027e-05
ENSMUSG00000019564	'Arid3a	160.938	1.66313	0.359704	4.62361	3.77123e-06	5.81175e-05
ENSMUSG00000030760	'Acer3	1095.41	1.06952	0.231493	4.62011	3.83542e-06	5.90468e-05
ENSMUSG00000024242	'Map4k3	599.611	-1.14411	0.247994	-4.61346	3.96028e-06	6.09074e-05
ENSMUSG00000060639	'Hist1h4i	137.146	-1.63347	0.354191	-4.61184	3.99126e-06	6.13217e-05
ENSMUSG00000037254	'Itih2	15.9234	7.51281	1.62953	4.61043	4.01839e-06	6.16762e-05
ENSMUSG00000024799	'Tm7sf2	73.1831	-2.17653	0.472281	-4.60855	4.05486e-06	6.21731e-05
ENSMUSG00000018819	'Lsp1	92.7636	-1.91358	0.415322	-4.60746	4.07627e-06	6.24385e-05
ENSMUSG00000045777	'Ifitm10	106.912	-1.76982	0.384171	-4.60686	4.08799e-06	6.25549e-05
ENSMUSG00000041164	'Zmiz2	1517.89	-1.0577	0.229925	-4.6002	4.22095e-06	6.44596e-05
ENSMUSG00000070737	'Tmem35b	22.5424	5.54061	1.20438	4.60038	4.21712e-06	6.44596e-05
ENSMUSG00000040722	'Scamp5	696.231	-1.16013	0.252281	-4.59858	4.25387e-06	6.48972e-05
ENSMUSG00000038576	'Susd4	44.9965	2.52392	0.549204	4.59559	4.31536e-06	6.57692e-05
ENSMUSG00000054934	'Kcnmb4	31.9941	-3.19104	0.694492	-4.59479	4.33185e-06	6.59544e-05
ENSMUSG00000049001	'Ndnf	23.0523	4.56084	0.993374	4.59127	4.40563e-06	6.70106e-05
ENSMUSG00000023805	'Synj2	480.529	-1.21614	0.265186	-4.58597	4.51873e-06	6.86622e-05
ENSMUSG00000075012	'Fjx1	449.184	-1.36057	0.296835	-4.58358	4.57091e-06	6.93856e-05
ENSMUSG00000021614	'Vcan	62.048	-2.21447	0.483387	-4.58116	4.62403e-06	7.01219e-05
ENSMUSG00000028132	'Tmem56	33.6043	-3.02316	0.660371	-4.57798	4.69486e-06	7.1125e-05
ENSMUSG00000026825	'Dnm1	1371.48	1.16877	0.255425	4.57578	4.74459e-06	7.17952e-05
ENSMUSG00000029270	'Fam69a	95.862	-1.79012	0.391231	-4.5756	4.74855e-06	7.17952e-05
ENSMUSG00000024173	'Tpsab1	25.8643	-3.72148	0.813914	-4.57232	4.82343e-06	7.28549e-05
ENSMUSG00000058101	'1700084J12Rik	15.4713	7.47052	1.63402	4.57186	4.83415e-06	7.29443e-05
ENSMUSG00000001864	'Aif1l	2494.35	-1.0933	0.239168	-4.57127	4.84778e-06	7.30774e-05
ENSMUSG00000085783	'Gm9816	69.4852	2.08407	0.456466	4.56566	4.97914e-06	7.49832e-05
ENSMUSG00000049382	'Krt8	29.6761	-3.53538	0.77445	-4.56502	4.99439e-06	7.51384e-05
ENSMUSG00000031750	'Il34	73.9361	1.95953	0.429436	4.56303	5.04217e-06	7.57822e-05
ENSMUSG00000054215	'Sprr2k	25.0336	-5.55491	1.21897	-4.55704	5.18798e-06	7.78966e-05
ENSMUSG00000096944	'Gm26722	25.3755	-3.68546	0.80961	-4.55215	5.31013e-06	7.96519e-05
ENSMUSG00000059981	'Taok2	734.234	-1.21657	0.267416	-4.54936	5.38084e-06	8.0633e-05
ENSMUSG00000057963	'Itpk1	254.422	-1.33216	0.292913	-4.54796	5.41682e-06	8.10922e-05
ENSMUSG00000040690	'Col16a1	1245.73	1.6222	0.356991	4.54409	5.51732e-06	8.25155e-05
ENSMUSG00000105987	'AI506816	122.981	1.61569	0.35558	4.54382	5.52446e-06	8.25409e-05
ENSMUSG00000020087	'Tysnd1	622.655	1.19593	0.263508	4.53852	5.66509e-06	8.4559e-05
ENSMUSG00000027187	'Cat	549.917	1.13007	0.249356	4.53195	5.84428e-06	8.70625e-05
ENSMUSG00000036782	'Klhl13	16.3888	-7.41261	1.63562	-4.532	5.84279e-06	8.70625e-05
ENSMUSG00000070720	'Tmem200b	323.224	1.25809	0.277714	4.53016	5.89398e-06	8.77169e-05
ENSMUSG00000039158	'Akna	78.2835	1.98283	0.437837	4.5287	5.93485e-06	8.82387e-05
ENSMUSG00000033152	'Podxl2	165.399	-1.53293	0.338695	-4.52597	6.01184e-06	8.92247e-05
ENSMUSG00000035944	'Ttc38	14.9333	7.4196	1.63941	4.52578	6.01741e-06	8.92247e-05
ENSMUSG00000058571	'Gpc6	160.999	-1.48787	0.328758	-4.52573	6.01878e-06	8.92247e-05
ENSMUSG00000032000	'Birc3	102.452	6.45342	1.42609	4.52525	6.03243e-06	8.934e-05
ENSMUSG00000015094	'Npdc1	1350.22	-1.03985	0.230137	-4.5184	6.23098e-06	9.21906e-05
ENSMUSG00000029669	'Tspan12	67.2444	-2.22156	0.491895	-4.51633	6.29217e-06	9.30053e-05
ENSMUSG00000064181	'Rab3ip	1413.92	-1.07294	0.237744	-4.51301	6.39153e-06	9.43822e-05
ENSMUSG00000008136	'Fhl2	5025.77	1.03797	0.230178	4.50941	6.50082e-06	9.59028e-05
ENSMUSG00000030257	'Srgap3	305.361	1.38931	0.308128	4.50886	6.51765e-06	9.60579e-05
ENSMUSG00000031298	'Adgrg2	23.3646	3.71306	0.823948	4.50642	6.59296e-06	9.70736e-05
ENSMUSG00000038775	'Vill	82.6952	6.13913	1.36311	4.50377	6.67579e-06	9.81981e-05
ENSMUSG00000093594	'Gm20707	22.6738	3.89343	0.864553	4.5034	6.68753e-06	9.82756e-05
ENSMUSG00000026185	'Igfbp5	98.3316	-6.93485	1.5406	-4.50139	6.7512e-06	9.91155e-05
ENSMUSG00000061013	'Mkx	32.4529	-2.97298	0.660966	-4.49793	6.86183e-06	0.000100642
ENSMUSG00000032656	'March3	62.9474	-2.07823	0.462119	-4.49718	6.88596e-06	0.000100899
ENSMUSG00000043336	'Filip1l	184.571	1.50133	0.333945	4.49574	6.93297e-06	0.00010149
ENSMUSG00000025203	'Scd2	6169.27	-0.969807	0.215789	-4.49424	6.98179e-06	0.000102106
ENSMUSG00000061048	'Cdh3	34.5353	2.82276	0.628179	4.49357	7.00398e-06	0.000102332
ENSMUSG00000074227	'Spint2	187.098	-1.42797	0.31816	-4.48823	7.1819e-06	0.000104831
ENSMUSG00000000957	'Mmp14	2512.81	-1.08729	0.242513	-4.48343	7.34529e-06	0.000107011
ENSMUSG00000029673	'Auts2	15.393	-7.32058	1.63281	-4.48343	7.34533e-06	0.000107011
ENSMUSG00000027546	'Atp9a	60.7231	2.08445	0.465163	4.48111	7.42573e-06	0.000108078
ENSMUSG00000026657	'Frmd4a	792.23	-1.12769	0.251751	-4.47936	7.48659e-06	0.00010886
ENSMUSG00000006019	'Dhx34	290.154	-1.32201	0.295239	-4.47775	7.54326e-06	0.000109475
ENSMUSG00000046687	'Gm5424	72.425	2.38224	0.53201	4.47781	7.54134e-06	0.000109475
ENSMUSG00000015533	'Itga2	14.3809	7.36555	1.64582	4.47531	7.63018e-06	0.000110581
ENSMUSG00000033214	'Slitrk5	15.3386	-7.316	1.63479	-4.4752	7.63403e-06	0.000110581
ENSMUSG00000041642	'Kif21b	103.433	-1.70128	0.380201	-4.47467	7.65297e-06	0.000110749
ENSMUSG00000019558	'Slc6a8	2130.2	-1.02052	0.228226	-4.47152	7.76669e-06	0.000112288
ENSMUSG00000030518	'Fam189a1	30.8957	-6.87325	1.53998	-4.46322	8.07379e-06	0.000116506
ENSMUSG00000052957	'Gas1	1267.87	1.55595	0.348606	4.46335	8.06885e-06	0.000116506
ENSMUSG00000036402	'Gng12	2004.18	1.05796	0.237137	4.46137	8.14363e-06	0.000117403
ENSMUSG00000037541	'Shank2	48.6179	-2.32219	0.520924	-4.45783	8.27944e-06	0.000119247
ENSMUSG00000003283	'Hck	197.848	-1.78167	0.39987	-4.45563	8.36461e-06	0.000120246
ENSMUSG00000045348	'Nyap1	269.599	-1.47323	0.330643	-4.45566	8.36349e-06	0.000120246
ENSMUSG00000096768	'Erdr1	271.73	1.32773	0.29805	4.45473	8.39996e-06	0.00012064
ENSMUSG00000056091	'St3gal5	856.564	-1.4996	0.336695	-4.45387	8.43361e-06	0.000121009
ENSMUSG00000040219	'Ttc12	100.43	1.70076	0.381963	4.45268	8.48065e-06	0.000121569
ENSMUSG00000028378	'Ptgr1	2224.89	1.14907	0.258111	4.45185	8.51338e-06	0.000121809
ENSMUSG00000061411	'Nol4l	56.7348	2.1906	0.492061	4.45189	8.51161e-06	0.000121809
ENSMUSG00000071723	'Gspt2	28.7008	-3.1628	0.710743	-4.44999	8.58724e-06	0.00012275
ENSMUSG00000018707	'Dync1h1	399.824	-1.20498	0.270882	-4.44835	8.65338e-06	0.000123579
ENSMUSG00000046718	'Bst2	293.174	-1.80557	0.406058	-4.44657	8.72524e-06	0.000124488
ENSMUSG00000019846	'Lama4	14.0689	7.33448	1.65295	4.43722	9.11301e-06	0.000129899
ENSMUSG00000086784	'Isoc2a	161.97	1.4336	0.323507	4.43144	9.36063e-06	0.000133303
ENSMUSG00000096035	'Odaph	228.222	1.48623	0.335537	4.42942	9.44877e-06	0.000134433
ENSMUSG00000047379	'B4gat1	1176.19	-1.0132	0.228903	-4.42635	9.58423e-06	0.000136232
ENSMUSG00000008318	'Relt	455.449	-1.14891	0.259636	-4.42506	9.64164e-06	0.00013692
ENSMUSG00000021559	'Dapk1	13.8572	7.31204	1.65253	4.42477	9.65468e-06	0.000136977
ENSMUSG00000031970	'Dbndd1	29.7223	-6.81246	1.54104	-4.4207	9.83816e-06	0.00013945
ENSMUSG00000066491	'Gm6265	37.512	-2.8809	0.651785	-4.42002	9.8694e-06	0.000139763
ENSMUSG00000070407	'Hs3st3b1	38.0805	-2.6458	0.598694	-4.41929	9.90244e-06	0.0001401
ENSMUSG00000024776	'Stambpl1	690.454	1.10096	0.249196	4.41806	9.95924e-06	0.000140642
ENSMUSG00000035112	'Wnk4	127.457	1.55335	0.351578	4.41822	9.95193e-06	0.000140642
ENSMUSG00000019718	'L3hypdh	77.9938	1.83806	0.416185	4.41645	1.00336e-05	0.00014156
ENSMUSG00000050271	'Prag1	1795.38	1.17616	0.266493	4.41347	1.01725e-05	0.000143386
ENSMUSG00000087259	'2610035D17Rik	98.6171	1.86963	0.423789	4.4117	1.02561e-05	0.000144432
ENSMUSG00000030782	'Tgfb1i1	1725.89	-0.994388	0.225425	-4.41117	1.02815e-05	0.000144656
ENSMUSG00000000031	'H19	14.2837	7.35404	1.6675	4.41021	1.0327e-05	0.000145109
ENSMUSG00000095098	'Ccdc85b	1340.44	-1.01048	0.229129	-4.41009	1.03329e-05	0.000145109
ENSMUSG00000071547	'Nt5dc2	1100.29	1.03448	0.234619	4.40921	1.03748e-05	0.000145563
ENSMUSG00000107863	'Gm44389	19.5137	4.73035	1.07299	4.40858	1.04052e-05	0.000145855
ENSMUSG00000061517	'Sox21	140.284	-1.58084	0.358614	-4.40818	1.04241e-05	0.000145985
ENSMUSG00000045215	'Asxl3	21.3627	-4.28521	0.972391	-4.40687	1.04873e-05	0.000146735
ENSMUSG00000038390	'Gpr162	27.2403	-3.2379	0.735438	-4.40268	1.06921e-05	0.000149464
ENSMUSG00000003746	'Man1a	277.685	-1.25536	0.285275	-4.40053	1.07989e-05	0.000150818
ENSMUSG00000028364	'Tnc	1013.73	-1.18498	0.269516	-4.39671	1.09904e-05	0.000153352
ENSMUSG00000028226	'Mmp16	70.2012	-2.11442	0.481047	-4.39546	1.10537e-05	0.000154093
ENSMUSG00000044080	'S100a1	782.127	1.11023	0.252703	4.39343	1.11575e-05	0.000155397
ENSMUSG00000056917	'Sipa1	490.73	1.15274	0.262564	4.39031	1.13187e-05	0.000157498
ENSMUSG00000048387	'Osr1	175.683	1.49241	0.34005	4.38879	1.13983e-05	0.00015846
ENSMUSG00000040711	'Sh3pxd2b	1996.71	-0.994901	0.226763	-4.3874	1.14713e-05	0.000159329
ENSMUSG00000046605	'B3gntl1	148.522	1.4581	0.332375	4.38691	1.14971e-05	0.000159543
ENSMUSG00000028266	'Lmo4	1983.04	-0.977994	0.223042	-4.38479	1.16099e-05	0.00016096
ENSMUSG00000016382	'Pls3	882.634	-1.5463	0.35367	-4.37214	1.23033e-05	0.000170418
ENSMUSG00000025188	'Hps1	610.781	1.15514	0.264262	4.37121	1.23558e-05	0.00017099
ENSMUSG00000035385	'Ccl2	2370.46	1.23103	0.282134	4.36328	1.28125e-05	0.000177148
ENSMUSG00000054889	'Dsp	66.0573	2.07014	0.474528	4.36252	1.28573e-05	0.000177607
ENSMUSG00000041912	'Tdrkh	103.733	1.70444	0.390833	4.36104	1.29447e-05	0.000178651
ENSMUSG00000034295	'Fhod3	60.0981	-2.07163	0.47506	-4.36078	1.29601e-05	0.000178701
ENSMUSG00000031137	'Fgf13	14.299	-7.21569	1.6557	-4.3581	1.31194e-05	0.000180734
ENSMUSG00000026343	'Gpr39	164.105	1.86344	0.427815	4.35571	1.32633e-05	0.000182551
ENSMUSG00000004113	'Cacna1b	22.7332	3.66205	0.841588	4.35136	1.35294e-05	0.000186045
ENSMUSG00000038244	'Mical2	1317.46	-1.00397	0.230996	-4.34626	1.38476e-05	0.000190248
ENSMUSG00000026785	'Pkn3	284.311	1.4106	0.325205	4.33757	1.44067e-05	0.000197751
ENSMUSG00000026574	'Dpt	75.7742	1.90342	0.438939	4.33643	1.44819e-05	0.000198603
ENSMUSG00000073405	'H2-T-ps	28.1741	-3.27459	0.755693	-4.33322	1.46944e-05	0.000201299
ENSMUSG00000075592	'Nynrin	25.3955	6.73231	1.55371	4.33306	1.4705e-05	0.000201299
ENSMUSG00000028949	'Smarcd3	418.3	-1.16351	0.268669	-4.33065	1.48668e-05	0.000203331
ENSMUSG00000028629	'Exo5	263.828	-1.25528	0.290138	-4.3265	1.51499e-05	0.000207017
ENSMUSG00000020627	'Klhl29	20.892	-4.24315	0.981874	-4.32148	1.54987e-05	0.000211593
ENSMUSG00000024378	'Stard4	852.346	-1.03275	0.239055	-4.32013	1.5594e-05	0.000212703
ENSMUSG00000001053	'N4bp3	666.403	1.12149	0.25967	4.31892	1.56797e-05	0.00021368
ENSMUSG00000046711	'Hmga1	3857.59	-1.0065	0.23317	-4.31658	1.58464e-05	0.000215758
ENSMUSG00000057897	'Camk2b	29.1761	-3.2	0.742151	-4.31179	1.61937e-05	0.000220289
ENSMUSG00000055629	'B4galnt4	256.074	1.27389	0.295528	4.31057	1.62834e-05	0.000221312
ENSMUSG00000000730	'Dnmt3l	13.222	7.24262	1.68067	4.30936	1.63728e-05	0.000222328
ENSMUSG00000026483	'Fam129a	38.5118	2.53414	0.588272	4.30776	1.64917e-05	0.000223742
ENSMUSG00000021360	'Gcnt2	722.68	-1.0672	0.248148	-4.30065	1.70301e-05	0.000230841
ENSMUSG00000032262	'Elovl4	115.082	-1.56549	0.364163	-4.29886	1.71682e-05	0.000232506
ENSMUSG00000046280	'She	27.5132	-3.1028	0.722863	-4.29237	1.76777e-05	0.000239191
ENSMUSG00000029001	'Fbxo44	65.0221	-2.0172	0.470296	-4.28922	1.793e-05	0.000242389
ENSMUSG00000027580	'Helz2	62.2304	2.22406	0.518721	4.28759	1.80619e-05	0.000243957
ENSMUSG00000044216	'Kcnj4	43.1408	-2.35225	0.548994	-4.28465	1.8303e-05	0.000246993
ENSMUSG00000037736	'Limch1	20.1314	4.00223	0.934302	4.28366	1.83844e-05	0.000247872
ENSMUSG00000067889	'Sptbn2	22.2876	-4.01925	0.939344	-4.27878	1.87922e-05	0.000253145
ENSMUSG00000044250	'Pced1b	20.6449	-4.67071	1.09223	-4.27632	1.9001e-05	0.000255731
ENSMUSG00000001665	'Gstt3	60.9865	2.07333	0.485096	4.27407	1.9194e-05	0.000257911
ENSMUSG00000028358	'Zfp618	88.4067	1.80349	0.421965	4.27403	1.9197e-05	0.000257911
ENSMUSG00000020467	'Efemp1	509.469	1.12158	0.262527	4.27223	1.9353e-05	0.000259779
ENSMUSG00000025509	'Pnpla2	848.675	-1.03709	0.243009	-4.26769	1.97504e-05	0.000264878
ENSMUSG00000030491	'Tdrd12	12.4834	7.16227	1.67906	4.26564	1.9933e-05	0.000267092
ENSMUSG00000047963	'Stbd1	783.561	1.35032	0.316642	4.26449	2.00357e-05	0.000268232
ENSMUSG00000020774	'Aspa	23.7965	-3.59718	0.84415	-4.26131	2.03231e-05	0.00027184
ENSMUSG00000107385	'C330024D21Rik	12.3433	7.1444	1.6771	4.25998	2.04448e-05	0.000273227
ENSMUSG00000002365	'Snx9	2040.68	-0.948062	0.222688	-4.25735	2.06864e-05	0.000276213
ENSMUSG00000025791	'Pgm2	486.821	1.16286	0.273295	4.25495	2.09096e-05	0.000278948
ENSMUSG00000079491	'H2-T10	45.2675	-2.36407	0.555748	-4.25385	2.10123e-05	0.000280072
ENSMUSG00000021411	'Pxdc1	1863.51	-0.985863	0.23187	-4.2518	2.1206e-05	0.000282406
ENSMUSG00000049985	'Ankrd55	42.4113	2.38315	0.560556	4.25141	2.12432e-05	0.000282653
ENSMUSG00000032006	'Pdgfd	13.1401	-7.09363	1.66935	-4.24934	2.14402e-05	0.000285025
ENSMUSG00000027210	'Meis2	300.484	-1.3347	0.314114	-4.2491	2.14628e-05	0.000285074
ENSMUSG00000029223	'Uchl1	731.029	-1.02092	0.240278	-4.24891	2.14814e-05	0.000285074
ENSMUSG00000024164	'C3	18.846	4.68845	1.10474	4.24394	2.19633e-05	0.000291216
ENSMUSG00000019851	'Perp	3180.6	-1.05307	0.248225	-4.24239	2.21148e-05	0.000292968
ENSMUSG00000041449	'Serpina3h	24.6176	-3.62391	0.855225	-4.23737	2.2615e-05	0.000299333
ENSMUSG00000048897	'Zfp710	423.151	-1.11325	0.262774	-4.23652	2.27008e-05	0.000300208
ENSMUSG00000020108	'Ddit4	6671.42	-0.97378	0.230013	-4.2336	2.29984e-05	0.000303879
ENSMUSG00000023951	'Vegfa	5969.62	0.978435	0.231206	4.23187	2.3176e-05	0.00030596
ENSMUSG00000032667	'Pon2	966.659	-1.01979	0.241001	-4.23147	2.32167e-05	0.000306231
ENSMUSG00000028047	'Thbs3	503.265	-1.4971	0.354018	-4.22889	2.34852e-05	0.000309504
ENSMUSG00000073889	'Il11ra1	299.613	1.20052	0.284111	4.22554	2.38366e-05	0.000313862
ENSMUSG00000037211	'Spry1	76.4623	-1.88185	0.445416	-4.22492	2.39024e-05	0.000314417
ENSMUSG00000044948	'Cfap43	2682.74	1.03325	0.24457	4.22475	2.39201e-05	0.000314417
ENSMUSG00000027868	'Tbx15	462.377	1.28531	0.304253	4.22447	2.39503e-05	0.000314541
ENSMUSG00000049971	'Glt1d1	12.7381	-7.04805	1.66866	-4.22377	2.40244e-05	0.000315243
ENSMUSG00000023191	'P3h3	327.817	1.18072	0.279828	4.21945	2.44902e-05	0.000321077
ENSMUSG00000036908	'Unc93b1	22.6742	3.45979	0.82001	4.21921	2.45162e-05	0.000321141
ENSMUSG00000075334	'Rprm	24.8149	-3.42826	0.812646	-4.21864	2.45782e-05	0.000321676
ENSMUSG00000050511	'Oprd1	17.9139	4.6027	1.09161	4.21644	2.48185e-05	0.000324542
ENSMUSG00000042116	'Vwa1	83.1725	1.8167	0.431029	4.21481	2.49987e-05	0.000326617
ENSMUSG00000034254	'Agpat1	1648.34	-0.975851	0.231868	-4.20864	2.5691e-05	0.000335373
ENSMUSG00000045404	'Kcnk13	12.6187	-7.03307	1.67118	-4.20844	2.57144e-05	0.000335391
ENSMUSG00000022324	'Matn2	460.285	1.14969	0.273405	4.20507	2.61004e-05	0.000340133
ENSMUSG00000032131	'Abcg4	12.5281	-7.02375	1.67072	-4.20404	2.62194e-05	0.000341099
ENSMUSG00000037499	'Nenf	487.239	1.0954	0.260551	4.20418	2.62033e-05	0.000341099
ENSMUSG00000083307	'AA414768	11.7909	7.07872	1.6846	4.20201	2.64552e-05	0.000343873
ENSMUSG00000100975	'Gm28875	55.7399	-2.10346	0.500785	-4.20032	2.66535e-05	0.000346153
ENSMUSG00000027555	'Car13	191.488	1.41059	0.336714	4.18928	2.79845e-05	0.00036313
ENSMUSG00000021846	'Peli2	206.804	1.32774	0.317221	4.18554	2.84492e-05	0.000368845
ENSMUSG00000019779	'Frk	146.758	1.43109	0.342257	4.18132	2.89823e-05	0.000375435
ENSMUSG00000060260	'Pwwp2b	269.436	1.19063	0.2849	4.17911	2.92658e-05	0.000378785
ENSMUSG00000017400	'Stac2	122.349	1.47349	0.352907	4.17531	2.97583e-05	0.000384831
ENSMUSG00000026308	'Klhl30	279.479	-1.69632	0.406358	-4.17444	2.98725e-05	0.000385981
ENSMUSG00000090877	'Hspa1b	110.4	-1.64173	0.393394	-4.17325	3.00284e-05	0.000387665
ENSMUSG00000075588	'Hoxb2	301.458	1.19153	0.285541	4.17287	3.00782e-05	0.000387978
ENSMUSG00000057286	'St6galnac2	11.5219	7.04553	1.68934	4.17059	3.03815e-05	0.000391558
ENSMUSG00000034614	'Pik3ip1	128.236	-1.48348	0.355791	-4.16953	3.05224e-05	0.00039304
ENSMUSG00000037126	'Psd	183.925	1.31056	0.31475	4.16381	3.12984e-05	0.000402692
ENSMUSG00000097471	'5830432E09Rik	17.5191	4.56799	1.09739	4.16259	3.14658e-05	0.000404503
ENSMUSG00000031824	'6430548M08Rik	91.1758	-1.63321	0.392424	-4.16186	3.1567e-05	0.000405461
ENSMUSG00000040717	'Il17rd	57.0164	-1.98166	0.476592	-4.15798	3.2108e-05	0.000411722
ENSMUSG00000075704	'Txnrd2	248.296	-1.22512	0.294644	-4.15797	3.21086e-05	0.000411722
ENSMUSG00000030022	'Adamts9	12.5931	-7.03306	1.69224	-4.15607	3.2377e-05	0.000414813
ENSMUSG00000003153	'Slc2a3	142.162	-1.40586	0.338293	-4.15576	3.24209e-05	0.000415026
ENSMUSG00000038112	'AW551984	21.9736	6.51599	1.56803	4.15553	3.24528e-05	0.000415084
ENSMUSG00000027799	'Nbea	107.673	-1.69117	0.407122	-4.15396	3.26767e-05	0.000417597
ENSMUSG00000074738	'Fndc10	152.82	1.38118	0.332638	4.1522	3.29291e-05	0.000420468
ENSMUSG00000053819	'Camk2d	1092.26	-0.96827	0.233381	-4.14888	3.34103e-05	0.000426255
ENSMUSG00000066235	'Pomgnt2	80.2346	-1.75214	0.422645	-4.14565	3.38849e-05	0.000431947
ENSMUSG00000039153	'Runx2	521.498	-1.08339	0.261435	-4.14401	3.41289e-05	0.000434692
ENSMUSG00000034714	'Ttyh2	1326.42	1.00411	0.242584	4.13921	3.48511e-05	0.00044352
ENSMUSG00000028559	'Osbpl9	1128.24	0.987495	0.238715	4.13671	3.52318e-05	0.000447614
ENSMUSG00000041347	'Bdkrb1	21.6435	6.50027	1.57135	4.13673	3.52288e-05	0.000447614
ENSMUSG00000024074	'Crim1	1009.18	-1.22135	0.295322	-4.13565	3.53959e-05	0.000449324
ENSMUSG00000052632	'Asap2	166.967	-1.37303	0.33211	-4.13425	3.56118e-05	0.000451688
ENSMUSG00000058357	'Gm6612	11.4216	7.03432	1.70231	4.13222	3.59283e-05	0.000454942
ENSMUSG00000092060	'Bend4	114.789	1.49927	0.362814	4.13235	3.59078e-05	0.000454942
ENSMUSG00000040990	'Sh3kbp1	481.684	1.11248	0.269331	4.13052	3.61936e-05	0.00045792
ENSMUSG00000027698	'Nceh1	226.585	-1.38716	0.33595	-4.12906	3.64252e-05	0.000460467
ENSMUSG00000020392	'Cdkn2aipnl	1145.24	-0.998871	0.242354	-4.12153	3.76359e-05	0.000475376
ENSMUSG00000037824	'Tspan14	1065.58	-0.987022	0.239537	-4.12054	3.7798e-05	0.000477027
ENSMUSG00000061132	'Blnk	18.475	-4.48855	1.08975	-4.11889	3.80702e-05	0.000480064
ENSMUSG00000042429	'Adora1	27.5607	-2.95067	0.716482	-4.11828	3.81716e-05	0.000480943
ENSMUSG00000028980	'H6pd	791.306	1.02614	0.249445	4.11367	3.89413e-05	0.000490235
ENSMUSG00000037679	'Inf2	1352.83	-1.04139	0.253176	-4.11328	3.90072e-05	0.000490657
ENSMUSG00000033420	'Antxr1	747.348	1.10217	0.268053	4.11176	3.92649e-05	0.000493491
ENSMUSG00000041482	'Piezo2	23.799	3.36843	0.820757	4.10406	4.0597e-05	0.000509811
ENSMUSG00000000782	'Tcf7	1059.92	-1.13796	0.277417	-4.10197	4.09649e-05	0.000514006
ENSMUSG00000006356	'Crip2	3713.49	-0.958149	0.233723	-4.09951	4.14026e-05	0.000518713
ENSMUSG00000063605	'Ccdc102a	1125.69	0.996923	0.243183	4.09948	4.14083e-05	0.000518713
ENSMUSG00000032782	'Cntrob	456.397	1.04992	0.256258	4.09712	4.18315e-05	0.000523583
ENSMUSG00000089984	'Fbxo24	36.8713	2.52574	0.616516	4.0968	4.18896e-05	0.000523879
ENSMUSG00000029449	'Rhof	32.0836	2.77847	0.678265	4.09643	4.19566e-05	0.000524285
ENSMUSG00000053414	'Hunk	11.5791	-6.91016	1.68712	-4.09582	4.20673e-05	0.000525237
ENSMUSG00000022150	'Dab2	762.877	-1.09094	0.266478	-4.09393	4.24128e-05	0.000528248
ENSMUSG00000036617	'Etl4	48.3089	-2.14035	0.522805	-4.09398	4.24031e-05	0.000528248
ENSMUSG00000071454	'Dtnb	693.381	1.00874	0.246398	4.09393	4.24122e-05	0.000528248
ENSMUSG00000021226	'Acot2	122.788	1.52407	0.372346	4.09315	4.25561e-05	0.000529598
ENSMUSG00000029571	'Tmem106b	818.297	1.10677	0.270693	4.08865	4.33891e-05	0.000539523
ENSMUSG00000073787	'Gm10575	71.3682	-1.7679	0.432874	-4.08409	4.42491e-05	0.000549767
ENSMUSG00000036986	'Pml	605.716	-1.00288	0.245653	-4.08249	4.45553e-05	0.000553119
ENSMUSG00000045934	'Mtmr11	758.574	-1.1094	0.271774	-4.08207	4.46371e-05	0.000553682
ENSMUSG00000029381	'Shroom3	173.265	-1.31914	0.32319	-4.08163	4.47212e-05	0.000553989
ENSMUSG00000029844	'Hoxa1	17.4963	4.12493	1.01063	4.08156	4.47348e-05	0.000553989
ENSMUSG00000030946	'Lhpp	102.171	1.58247	0.387925	4.07931	4.51705e-05	0.00055893
ENSMUSG00000025321	'Itgb8	19.6832	-3.80714	0.933792	-4.07707	4.56063e-05	0.000563863
ENSMUSG00000007989	'Fzd3	156.874	-1.43658	0.352399	-4.07658	4.57035e-05	0.000564605
ENSMUSG00000030468	'Siglecg	95.7616	-1.57466	0.386309	-4.07615	4.57866e-05	0.000564714
ENSMUSG00000037410	'Tbc1d2b	538.196	1.10826	0.271885	4.07622	4.57734e-05	0.000564714
ENSMUSG00000027583	'Zbtb46	73.9837	1.78524	0.438457	4.07164	4.66827e-05	0.000575299
ENSMUSG00000031283	'Chrdl1	22.2359	-6.39401	1.57053	-4.07125	4.67609e-05	0.000575795
ENSMUSG00000062353	'Gm15772	3413.72	0.955377	0.234699	4.07065	4.68825e-05	0.000576826
ENSMUSG00000032502	'Stac	22.7391	-6.42799	1.57954	-4.06954	4.71057e-05	0.000578635
ENSMUSG00000039942	'Ptger4	25.7283	-3.29241	0.809029	-4.06958	4.70979e-05	0.000578635
ENSMUSG00000074170	'Plekhf1	841.501	-0.984341	0.242007	-4.06741	4.75377e-05	0.00058347
ENSMUSG00000024743	'Syt7	178.857	1.39119	0.342099	4.06663	4.76987e-05	0.000584974
ENSMUSG00000039542	'Ncam1	426.429	-1.53397	0.377409	-4.06449	4.81383e-05	0.000589889
ENSMUSG00000026639	'Lamb3	33.2599	2.69051	0.662411	4.0617	4.87174e-05	0.000596503
ENSMUSG00000049313	'Sorl1	17.613	-4.42547	1.09048	-4.05828	4.94354e-05	0.000604807
ENSMUSG00000018507	'Trpv2	18.5422	-5.09819	1.25666	-4.05694	4.97188e-05	0.000607786
ENSMUSG00000037362	'Nov	160.392	1.42395	0.35123	4.05418	5.03107e-05	0.00061449
ENSMUSG00000051335	'Gfod1	1680.83	-0.945687	0.233272	-4.054	5.03482e-05	0.00061449
ENSMUSG00000002489	'Tiam1	181.906	-1.31465	0.324396	-4.05259	5.06527e-05	0.000617711
ENSMUSG00000045658	'Pid1	21.0892	-3.62287	0.894019	-4.05234	5.07071e-05	0.000617878
ENSMUSG00000023019	'Gpd1	26.1661	-3.0257	0.74691	-4.05095	5.10092e-05	0.000621061
ENSMUSG00000027956	'Tmem144	85.8019	-1.70252	0.420351	-4.05024	5.11661e-05	0.000622474
ENSMUSG00000005882	'Uqcc1	529.479	1.01049	0.249522	4.04971	5.12811e-05	0.000623373
ENSMUSG00000052760	'A630001G21Rik	21.4128	-3.4157	0.843514	-4.04937	5.13554e-05	0.000623777
ENSMUSG00000025986	'Slc39a10	327.606	-1.19267	0.29458	-4.04872	5.14975e-05	0.000625003
ENSMUSG00000030747	'Dgat2	336.86	1.20021	0.296601	4.04656	5.19758e-05	0.000630305
ENSMUSG00000025355	'Mmp19	73.4052	1.77084	0.437757	4.04525	5.22673e-05	0.000633334
ENSMUSG00000005357	'Slc1a6	10.6575	6.93422	1.71433	4.04486	5.23542e-05	0.000633882
ENSMUSG00000044148	'1810030O07Rik	534.491	1.07524	0.265953	4.04298	5.27751e-05	0.00063847
ENSMUSG00000031827	'Cotl1	6147.56	-0.984912	0.243841	-4.03915	5.36452e-05	0.00064848
ENSMUSG00000028134	'Ptbp2	433.026	-1.09483	0.271086	-4.03869	5.37501e-05	0.000649231
ENSMUSG00000032353	'Tmed3	1071.52	1.01129	0.250429	4.03825	5.38524e-05	0.00064995
ENSMUSG00000037594	'BC022687	530.226	-1.02381	0.253935	-4.03176	5.53614e-05	0.000667633
ENSMUSG00000056486	'Chn1	65.8798	-1.92987	0.478781	-4.03079	5.55887e-05	0.000669842
ENSMUSG00000042073	'Abhd14b	360.679	1.13174	0.280988	4.0277	5.63248e-05	0.000678174
ENSMUSG00000027456	'Sdcbp2	116.685	1.9814	0.491992	4.02731	5.64193e-05	0.000678774
ENSMUSG00000034245	'Hdac11	82.1179	-1.64392	0.408996	-4.01941	5.83445e-05	0.000701381
ENSMUSG00000029778	'Adcyap1r1	17.702	-5.02873	1.25135	-4.01863	5.85381e-05	0.000703151
ENSMUSG00000003352	'Cacnb3	1549.33	-0.919408	0.228848	-4.01755	5.88066e-05	0.000705818
ENSMUSG00000030772	'Dkk3	16.4303	5.06084	1.26043	4.01515	5.94075e-05	0.000712125
ENSMUSG00000039616	'Mocos	19.7785	6.36285	1.58474	4.01508	5.94258e-05	0.000712125
ENSMUSG00000021732	'Fgf10	283.819	-1.31395	0.327463	-4.01252	6.0073e-05	0.000719314
ENSMUSG00000019796	'Lrp11	300.715	-1.26938	0.31638	-4.0122	6.01567e-05	0.000719748
ENSMUSG00000006731	'B4galnt1	1349.05	0.981639	0.244847	4.0092	6.09249e-05	0.000726737
ENSMUSG00000030313	'Dennd5b	112.403	-1.49983	0.374097	-4.0092	6.09249e-05	0.000726737
ENSMUSG00000049420	'Tmem200a	43.1259	-2.16926	0.541075	-4.00917	6.09321e-05	0.000726737
ENSMUSG00000050148	'Ubqln2	465.279	-1.14665	0.285974	-4.00961	6.08185e-05	0.000726737
ENSMUSG00000062184	'Hs6st2	516.831	-1.13081	0.282094	-4.00862	6.10743e-05	0.000727861
ENSMUSG00000034744	'Nagk	297.398	1.13591	0.283549	4.00607	6.1738e-05	0.000735195
ENSMUSG00000027375	'Mal	59.5011	-2.05186	0.512843	-4.00096	6.3087e-05	0.000750671
ENSMUSG00000019102	'Aldh3a1	17.8457	-4.00432	1.00123	-3.99939	6.35072e-05	0.00075508
ENSMUSG00000041571	'Selenow	735.866	-1.07117	0.268034	-3.99641	6.43101e-05	0.000764029
ENSMUSG00000087143	'A830082K12Rik	21.7067	-3.4534	0.864169	-3.99621	6.43648e-05	0.00076408
ENSMUSG00000002107	'Celf2	756.201	-0.975358	0.244093	-3.99585	6.44632e-05	0.000764651
ENSMUSG00000035873	'Pawr	331.926	1.18796	0.297382	3.99473	6.4768e-05	0.000767668
ENSMUSG00000022947	'Cbr3	648.658	1.09693	0.274609	3.99452	6.48262e-05	0.000767759
ENSMUSG00000031239	'Itm2a	57.9922	-2.04036	0.510848	-3.99406	6.49504e-05	0.000768631
ENSMUSG00000005397	'Nid1	981.424	1.1584	0.290168	3.99218	6.54676e-05	0.000774148
ENSMUSG00000027346	'Gpcpd1	199.916	1.3129	0.329072	3.98969	6.61603e-05	0.000781731
ENSMUSG00000001211	'Agpat3	2371.25	-0.996707	0.249849	-3.98923	6.62871e-05	0.00078262
ENSMUSG00000025215	'Tlx1	10.804	-6.81111	1.70857	-3.98644	6.70726e-05	0.00079128
ENSMUSG00000082361	'Btc	17.6379	-4.42154	1.10926	-3.98603	6.71893e-05	0.000792042
ENSMUSG00000023886	'Smoc2	966.118	1.18877	0.298267	3.98558	6.73164e-05	0.000792925
ENSMUSG00000018334	'Ksr1	224.01	-1.25299	0.314448	-3.98474	6.75545e-05	0.000795113
ENSMUSG00000027007	'Ssfa2	527.992	-0.999986	0.251001	-3.98399	6.77679e-05	0.000797007
ENSMUSG00000019970	'Sgk1	6102.67	0.947783	0.237926	3.98352	6.79016e-05	0.000797962
ENSMUSG00000030660	'Pik3c2a	404.174	-1.07517	0.269976	-3.98247	6.8203e-05	0.000800885
ENSMUSG00000026932	'Nacc2	584.454	-1.12881	0.283586	-3.98046	6.87816e-05	0.000807055
[truncated: 52,170 more rows]

## Sheet: Fig 4B
Supplementary Data 1: mRNASeq after RRA_HD-homo_vs_control
[truncated: 53,467 more rows]
