# Supplementary material for: Mutant Huntingtin stalls ribosomes and represses protein synthesis in a cellular model of Huntington disease
Source: Nat Commun. 2021 Mar 5;12:1461. doi: 10.1038/s41467-021-21637-y (PMC7935949; doi:10.1038/s41467-021-21637-y)
Supplement: Supplementary file 4 — Supplementary Data 2 [file 41467_2021_21637_MOESM4_ESM.xlsx]

## Sheet: overview_spectrum_counts
Supplementary Data 2; IP-LC-MS/MS
total spectrum counts was used to subtracted the background control IgG binding with Htt IgG binding.			Human fibroblast			Healthy		HD-het
1.0%FDR; min #2 peptide; peptide threshold 0.1% FDR			Antibody			anti-Htt
Identified Proteins (332/351)	Accession Number	Alternate ID	Molecular Weight	Protein Grouping Ambiguity	condition	Krebs	Krebs+AA	Krebs	Krebs+AA
Neuroblast differentiation-associated protein AHNAK OS=Homo sapiens GN=AHNAK PE=1 SV=2	sp|Q09666|AHNK_HUMAN		629 kDa			3980	3559	3968	3410
Huntingtin OS=Homo sapiens GN=HTT PE=1 SV=2	sp|P42858|HD_HUMAN		348 kDa			146	253	241	198
Inosine-5'-monophosphate dehydrogenase 2 OS=Homo sapiens GN=IMPDH2 PE=1 SV=2	sp|P12268|IMDH2_HUMAN		56 kDa	TRUE		237	160	200	122
Annexin A2 OS=Homo sapiens GN=ANXA2 PE=1 SV=2	sp|P07355|ANXA2_HUMAN		39 kDa			201	158	147	111
Procollagen-lysine,2-oxoglutarate 5-dioxygenase 1 OS=Homo sapiens GN=PLOD1 PE=1 SV=2	sp|Q02809|PLOD1_HUMAN		84 kDa			57	82	86	64
Ribosome-binding protein 1 OS=Homo sapiens GN=RRBP1 PE=1 SV=4	sp|Q9P2E9|RRBP1_HUMAN		152 kDa	TRUE		167	108	136	69
Procollagen-lysine,2-oxoglutarate 5-dioxygenase 3 OS=Homo sapiens GN=PLOD3 PE=1 SV=1	sp|O60568|PLOD3_HUMAN		85 kDa			39	61	85	48
60S ribosomal protein L3 OS=Homo sapiens GN=RPL3 PE=1 SV=2	sp|P39023|RL3_HUMAN		46 kDa	TRUE		82	53	59	56
60S ribosomal protein L4 OS=Homo sapiens GN=RPL4 PE=1 SV=5	sp|P36578|RL4_HUMAN		48 kDa			89	61	63	56
60S ribosomal protein L7 OS=Homo sapiens GN=RPL7 PE=1 SV=1	sp|P18124|RL7_HUMAN		29 kDa			79	30	46	40
60S ribosomal protein L6 OS=Homo sapiens GN=RPL6 PE=1 SV=3	sp|Q02878|RL6_HUMAN		33 kDa			73	32	46	42
60S ribosomal protein L5 OS=Homo sapiens GN=RPL5 PE=1 SV=3	sp|P46777|RL5_HUMAN		34 kDa			107	52	65	44
Ig mu chain C region OS=Homo sapiens GN=IGHM PE=1 SV=3	sp|P01871|IGHM_HUMAN		49 kDa			48	37	38	32
Heterogeneous nuclear ribonucleoprotein M OS=Homo sapiens GN=HNRNPM PE=1 SV=3	sp|P52272|HNRPM_HUMAN		78 kDa			80	66	21	32
60S ribosomal protein L7a OS=Homo sapiens GN=RPL7A PE=1 SV=2	sp|P62424|RL7A_HUMAN		30 kDa			65	40	40	28
L-xylulose reductase OS=Homo sapiens GN=DCXR PE=1 SV=2	sp|Q7Z4W1|DCXR_HUMAN		26 kDa			24	23	29	26
Prolyl 3-hydroxylase 3 OS=Homo sapiens GN=P3H3 PE=1 SV=1	sp|Q8IVL6|P3H3_HUMAN		82 kDa			40	40	44	23
LIM and calponin homology domains-containing protein 1 OS=Homo sapiens GN=LIMCH1 PE=1 SV=4	sp|Q9UPQ0|LIMC1_HUMAN		122 kDa			12	11	35	23
60S ribosomal protein L8 OS=Homo sapiens GN=RPL8 PE=1 SV=2	sp|P62917|RL8_HUMAN		28 kDa			57	24	37	27
Procollagen-lysine,2-oxoglutarate 5-dioxygenase 2 OS=Homo sapiens GN=PLOD2 PE=1 SV=2	sp|O00469|PLOD2_HUMAN		85 kDa			13	15	21	22
Nucleolin OS=Homo sapiens GN=NCL PE=1 SV=3	sp|P19338|NUCL_HUMAN		77 kDa			83	61	55	30
E3 ubiquitin-protein ligase TRIM21 OS=Homo sapiens GN=TRIM21 PE=1 SV=1	sp|P19474|RO52_HUMAN		54 kDa			45	50	43	29
40S ribosomal protein SA OS=Homo sapiens GN=RPSA PE=1 SV=4	sp|P08865|RSSA_HUMAN		33 kDa			35	30	16	28
Cytoskeleton-associated protein 4 OS=Homo sapiens GN=CKAP4 PE=1 SV=2	sp|Q07065|CKAP4_HUMAN		66 kDa	TRUE		104	75	63	52
60S ribosomal protein L13 OS=Homo sapiens GN=RPL13 PE=1 SV=4	sp|P26373|RL13_HUMAN		24 kDa			52	25	31	26
40S ribosomal protein S3 OS=Homo sapiens GN=RPS3 PE=1 SV=2	sp|P23396|RS3_HUMAN		27 kDa			46	15	12	17
Factor VIII intron 22 protein OS=Homo sapiens GN=F8A1 PE=1 SV=2	sp|P23610|F8I2_HUMAN		39 kDa			20	33	24	16
40S ribosomal protein S4, X isoform OS=Homo sapiens GN=RPS4X PE=1 SV=2	sp|P62701|RS4X_HUMAN		30 kDa	TRUE		50	22	28	20
60S ribosomal protein L10a OS=Homo sapiens GN=RPL10A PE=1 SV=2	sp|P62906|RL10A_HUMAN		25 kDa			34	17	18	15
60S ribosomal protein L13a OS=Homo sapiens GN=RPL13A PE=1 SV=2	sp|P40429|RL13A_HUMAN		24 kDa			27	13	21	15
40S ribosomal protein S3a OS=Homo sapiens GN=RPS3A PE=1 SV=2	sp|P61247|RS3A_HUMAN		30 kDa			29	14	19	15
Heterogeneous nuclear ribonucleoprotein U OS=Homo sapiens GN=HNRNPU PE=1 SV=6	sp|Q00839|HNRPU_HUMAN		91 kDa	TRUE		56	24	16	15
60S ribosomal protein L18 OS=Homo sapiens GN=RPL18 PE=1 SV=2	sp|Q07020|RL18_HUMAN		22 kDa			27	15	14	14
Inosine-5'-monophosphate dehydrogenase 1 OS=Homo sapiens GN=IMPDH1 PE=1 SV=2	sp|P20839|IMDH1_HUMAN		55 kDa	TRUE		31	14	25	13
Complement C3 OS=Homo sapiens GN=C3 PE=1 SV=2	sp|P01024|CO3_HUMAN		187 kDa			6	8	7	13
60S ribosomal protein L9 OS=Homo sapiens GN=RPL9 PE=1 SV=1	sp|P32969|RL9_HUMAN		22 kDa			42	8	9	12
Nuclease-sensitive element-binding protein 1 OS=Homo sapiens GN=YBX1 PE=1 SV=3	sp|P67809|YBOX1_HUMAN		36 kDa	TRUE		21	13	18	11
60S ribosomal protein L28 OS=Homo sapiens GN=RPL28 PE=1 SV=3	sp|P46779|RL28_HUMAN		16 kDa			16	9	10	11
40S ribosomal protein S8 OS=Homo sapiens GN=RPS8 PE=1 SV=2	sp|P62241|RS8_HUMAN		24 kDa			32	21	22	11
60S ribosomal protein L24 OS=Homo sapiens GN=RPL24 PE=1 SV=1	sp|P83731|RL24_HUMAN		18 kDa			20	11	13	10
Immunoglobulin heavy variable 3-23 OS=Homo sapiens GN=IGHV3-23 PE=1 SV=2	sp|P01764|HV323_HUMAN		13 kDa	TRUE		5	13	6	10
60S ribosomal protein L35 OS=Homo sapiens GN=RPL35 PE=1 SV=2	sp|P42766|RL35_HUMAN		15 kDa			15	9	12	10
60S ribosomal protein L15 OS=Homo sapiens GN=RPL15 PE=1 SV=2	sp|P61313|RL15_HUMAN		24 kDa			24	8	9	10
60S ribosomal protein L27 OS=Homo sapiens GN=RPL27 PE=1 SV=2	sp|P61353|RL27_HUMAN		16 kDa			15	7	11	10
Receptor of activated protein C kinase 1 OS=Homo sapiens GN=RACK1 PE=1 SV=3	sp|P63244|RACK1_HUMAN		35 kDa			22	18	15	16
Heat shock cognate 71 kDa protein OS=Homo sapiens GN=HSPA8 PE=1 SV=1	sp|P11142|HSP7C_HUMAN		71 kDa	TRUE		48	42	42	34
60S ribosomal protein L12 OS=Homo sapiens GN=RPL12 PE=1 SV=1	sp|P30050|RL12_HUMAN		18 kDa			32	23	23	16
60S ribosomal protein L18a OS=Homo sapiens GN=RPL18A PE=1 SV=2	sp|Q02543|RL18A_HUMAN		21 kDa			19	10	10	9
Polyadenylate-binding protein 1 OS=Homo sapiens GN=PABPC1 PE=1 SV=2	sp|P11940|PABP1_HUMAN		71 kDa	TRUE		33	15	14	9
60S ribosomal protein L31 OS=Homo sapiens GN=RPL31 PE=1 SV=1	sp|P62899|RL31_HUMAN		14 kDa			12	9	4	9
60S acidic ribosomal protein P0 OS=Homo sapiens GN=RPLP0 PE=1 SV=1	sp|P05388|RLA0_HUMAN		34 kDa			65	39	35	23
Immunoglobulin kappa variable 2D-29 OS=Homo sapiens GN=IGKV2D-29 PE=3 SV=1	sp|A0A075B6S2|KVD29_HUMAN (+1)		13 kDa	TRUE		6	8	8	8
60S ribosomal protein L30 OS=Homo sapiens GN=RPL30 PE=1 SV=2	sp|P62888|RL30_HUMAN		13 kDa			9	6	9	8
40S ribosomal protein S2 OS=Homo sapiens GN=RPS2 PE=1 SV=2	sp|P15880|RS2_HUMAN		31 kDa			11	3	6	8
60S ribosomal protein L26 OS=Homo sapiens GN=RPL26 PE=1 SV=1	sp|P61254|RL26_HUMAN		17 kDa			26	8	11	8
40S ribosomal protein S5 OS=Homo sapiens GN=RPS5 PE=1 SV=4	sp|P46782|RS5_HUMAN		23 kDa			15	13	12	7
40S ribosomal protein S13 OS=Homo sapiens GN=RPS13 PE=1 SV=2	sp|P62277|RS13_HUMAN		17 kDa			10	6	7	7
40S ribosomal protein S7 OS=Homo sapiens GN=RPS7 PE=1 SV=1	sp|P62081|RS7_HUMAN		22 kDa			12	3	5	7
Putative elongation factor 1-alpha-like 3 OS=Homo sapiens GN=EEF1A1P5 PE=5 SV=1	sp|Q5VTE0|EF1A3_HUMAN		50 kDa			11	12	14	10
40S ribosomal protein S11 OS=Homo sapiens GN=RPS11 PE=1 SV=3	sp|P62280|RS11_HUMAN		18 kDa			17	8	12	6
Nucleophosmin OS=Homo sapiens GN=NPM1 PE=1 SV=2	sp|P06748|NPM_HUMAN		33 kDa			28	9	8	6
60S ribosomal protein L10 OS=Homo sapiens GN=RPL10 PE=1 SV=4	sp|P27635|RL10_HUMAN		25 kDa			36	15	14	6
60S ribosomal protein L27a OS=Homo sapiens GN=RPL27A PE=1 SV=2	sp|P46776|RL27A_HUMAN		17 kDa			16	6	7	6
40S ribosomal protein S18 OS=Homo sapiens GN=RPS18 PE=1 SV=3	sp|P62269|RS18_HUMAN		18 kDa			11	4	0	6
60S ribosomal protein L21 OS=Homo sapiens GN=RPL21 PE=1 SV=2	sp|P46778|RL21_HUMAN		19 kDa			28	10	9	6
Immunoglobulin lambda-like polypeptide 5 OS=Homo sapiens GN=IGLL5 PE=2 SV=2	sp|B9A064|IGLL5_HUMAN		23 kDa	TRUE		8	6	0	5
Peptidyl-prolyl cis-trans isomerase B OS=Homo sapiens GN=PPIB PE=1 SV=2	sp|P23284|PPIB_HUMAN		24 kDa			7	3	0	5
Complement C4-A OS=Homo sapiens GN=C4A PE=1 SV=2	sp|P0C0L4|CO4A_HUMAN (+1)		193 kDa			0	0	0	5
60S ribosomal protein L34 OS=Homo sapiens GN=RPL34 PE=1 SV=3	sp|P49207|RL34_HUMAN		13 kDa			9	6	5	5
40S ribosomal protein S23 OS=Homo sapiens GN=RPS23 PE=1 SV=3	sp|P62266|RS23_HUMAN		16 kDa			0	5	6	4
60S ribosomal protein L35a OS=Homo sapiens GN=RPL35A PE=1 SV=2	sp|P18077|RL35A_HUMAN		13 kDa			7	0	4	4
40S ribosomal protein S9 OS=Homo sapiens GN=RPS9 PE=1 SV=3	sp|P46781|RS9_HUMAN		23 kDa			15	0	4	4
Insulin-like growth factor 2 mRNA-binding protein 2 OS=Homo sapiens GN=IGF2BP2 PE=1 SV=2	sp|Q9Y6M1|IF2B2_HUMAN		66 kDa			9	5	5	4
Gremlin-1 OS=Homo sapiens GN=GREM1 PE=1 SV=1	sp|O60565|GREM1_HUMAN		21 kDa			7	0	0	4
Serine beta-lactamase-like protein LACTB, mitochondrial OS=Homo sapiens GN=LACTB PE=1 SV=2	sp|P83111|LACTB_HUMAN		61 kDa			0	0	7	3
Fibrinogen beta chain OS=Homo sapiens GN=FGB PE=1 SV=2	sp|P02675|FIBB_HUMAN		56 kDa			11	6	3	3
40S ribosomal protein S17 OS=Homo sapiens GN=RPS17 PE=1 SV=2	sp|P08708|RS17_HUMAN		16 kDa			6	3	3	3
Plasminogen activator inhibitor 1 RNA-binding protein OS=Homo sapiens GN=SERBP1 PE=1 SV=2	sp|Q8NC51|PAIRB_HUMAN		45 kDa			6	2	0	3
40S ribosomal protein S6 OS=Homo sapiens GN=RPS6 PE=1 SV=1	sp|P62753|RS6_HUMAN		29 kDa			14	5	7	3
Filamin-C OS=Homo sapiens GN=FLNC PE=1 SV=3	sp|Q14315|FLNC_HUMAN		291 kDa	TRUE		0	4	6	3
AP-2 complex subunit beta OS=Homo sapiens GN=AP2B1 PE=1 SV=1	sp|P63010|AP2B1_HUMAN		105 kDa	TRUE		7	2	11	3
Peroxisomal multifunctional enzyme type 2 OS=Homo sapiens GN=HSD17B4 PE=1 SV=3	sp|P51659|DHB4_HUMAN		80 kDa			11	0	5	3
AP-2 complex subunit alpha-1 OS=Homo sapiens GN=AP2A1 PE=1 SV=3	sp|O95782|AP2A1_HUMAN		108 kDa	TRUE		4	3	4	3
Serine/arginine-rich splicing factor 3 OS=Homo sapiens GN=SRSF3 PE=1 SV=1	sp|P84103|SRSF3_HUMAN		19 kDa			0	0	0	2
60S ribosomal protein L19 OS=Homo sapiens GN=RPL19 PE=1 SV=1	sp|P84098|RL19_HUMAN		23 kDa			13	4	5	2
Polymerase I and transcript release factor OS=Homo sapiens GN=PTRF PE=1 SV=1	sp|Q6NZI2|PTRF_HUMAN		43 kDa			24	13	13	8
60S ribosomal protein L11 OS=Homo sapiens GN=RPL11 PE=1 SV=2	sp|P62913|RL11_HUMAN		20 kDa			16	10	9	7
Tubulin beta chain OS=Homo sapiens GN=TUBB PE=1 SV=2	sp|P07437|TBB5_HUMAN		50 kDa	TRUE		10	10	23	6
Prolyl 4-hydroxylase subunit alpha-1 OS=Homo sapiens GN=P4HA1 PE=1 SV=2	sp|P13674|P4HA1_HUMAN		61 kDa			13	19	21	0
Protein disulfide-isomerase OS=Homo sapiens GN=P4HB PE=1 SV=3	sp|P07237|PDIA1_HUMAN		57 kDa			13	18	21	0
Procollagen galactosyltransferase 1 OS=Homo sapiens GN=COLGALT1 PE=1 SV=1	sp|Q8NBJ5|GT251_HUMAN		72 kDa			3	0	10	0
Synaptonemal complex protein SC65 OS=Homo sapiens GN=P3H4 PE=1 SV=1	sp|Q92791|SC65_HUMAN		50 kDa			15	12	8	0
60S ribosomal protein L17 OS=Homo sapiens GN=RPL17 PE=1 SV=3	sp|P18621|RL17_HUMAN		21 kDa			15	6	7	0
60S ribosomal protein L29 OS=Homo sapiens GN=RPL29 PE=1 SV=2	sp|P47914|RL29_HUMAN		18 kDa			8	0	7	0
Prolyl 3-hydroxylase 1 OS=Homo sapiens GN=P3H1 PE=1 SV=2	sp|Q32P28|P3H1_HUMAN		83 kDa			0	9	5	0
eIF-2-alpha kinase GCN2 OS=Homo sapiens GN=EIF2AK4 PE=1 SV=3	sp|Q9P2K8|E2AK4_HUMAN		187 kDa			0	0	5	0
FERM, RhoGEF and pleckstrin domain-containing protein 1 OS=Homo sapiens GN=FARP1 PE=1 SV=1	sp|Q9Y4F1|FARP1_HUMAN		119 kDa			6	0	4	0
60S ribosomal protein L14 OS=Homo sapiens GN=RPL14 PE=1 SV=4	sp|P50914|RL14_HUMAN		23 kDa			21	11	12	6
Zinc finger CCCH-type antiviral protein 1 OS=Homo sapiens GN=ZC3HAV1 PE=1 SV=3	sp|Q7Z2W4|ZCCHV_HUMAN		101 kDa			7	5	3	0
SPATS2-like protein OS=Homo sapiens GN=SPATS2L PE=1 SV=2	sp|Q9NUQ6|SPS2L_HUMAN		62 kDa			5	0	3	0
Ras GTPase-activating protein-binding protein 2 OS=Homo sapiens GN=G3BP2 PE=1 SV=2	sp|Q9UN86|G3BP2_HUMAN		54 kDa			4	0	3	0
Immunoglobulin heavy variable 3-49 OS=Homo sapiens GN=IGHV3-49 PE=1 SV=1	sp|A0A0A0MS15|HV349_HUMAN		13 kDa	TRUE		0	0	3	0
Constitutive coactivator of PPAR-gamma-like protein 1 OS=Homo sapiens GN=FAM120A PE=1 SV=2	sp|Q9NZB2|F120A_HUMAN		122 kDa			7	7	6	0
Eukaryotic translation initiation factor 3 subunit A OS=Homo sapiens GN=EIF3A PE=1 SV=1	sp|Q14152|EIF3A_HUMAN		167 kDa			0	2	2	0
60S ribosomal protein L32 OS=Homo sapiens GN=RPL32 PE=1 SV=2	sp|P62910|RL32_HUMAN		16 kDa			11	4	7	0
Periplakin OS=Homo sapiens GN=PPL PE=1 SV=4	sp|O60437|PEPL_HUMAN		205 kDa			21	23	0	0

## Sheet: Total Spectrum Report
#MS0764_SS_SR, Samples Report created on 01/14/2020
1.0 %FDR: 5 min # Peptides: Peptide Threshold 1.0% FDR									Total Spectrum Count	Total Spectrum Count	Total Spectrum Count	Total Spectrum Count	Total Spectrum Count	Total Spectrum Count	Total Spectrum Count	Total Spectrum Count
MS0764_SS_SR									H1	H2	H3	H4	H5	H6	H7	H8
#	Visible?	Starred?	Identified Proteins (209/222)	Accession Number	Alternate ID	Molecular Weight	Protein Grouping Ambiguity	Taxonomy	H1	H2	H3	H4	H5	H6	H7	H8		H1-H4 is control IgG. H5-H8 is Htt IgG
1	TRUE	Empty	Myosin-9 OS=Homo sapiens GN=MYH9 PE=1 SV=4	sp|P35579|MYH9_HUMAN		227 kDa	TRUE	unknown	2001	3849	7057	2432	782	742	1224	876		Control IgG
2	TRUE	Empty	Neuroblast differentiation-associated protein AHNAK OS=Homo sapiens GN=AHNAK PE=1 SV=2	sp|Q09666|AHNK_HUMAN		629 kDa		unknown	17	11	11	0	4465	4042	4424	3969		H1-unaffected (healthy) fibroblast- Krebs
3	TRUE	Empty	Serum albumin OS=Bos taurus GN=ALB PE=1 SV=4	sp|P02769|ALBU_BOVIN		69 kDa	TRUE	unknown	2847	2702	2798	2151	1196	1704	1429	1440		H2- unaffected (healthy) fibroblasts- Krebs + Leucine
4	TRUE	Empty	Actin, cytoplasmic 1 OS=Homo sapiens GN=ACTB PE=1 SV=1	sp|P60709|ACTB_HUMAN		42 kDa	TRUE	unknown	363	671	1344	375	219	207	211	162		H3-HD-het (69Q/+) fibroblasts- Krebs
5	TRUE	Empty	Vimentin OS=Homo sapiens GN=VIM PE=1 SV=4	sp|P08670|VIME_HUMAN		54 kDa	TRUE	unknown	279	572	966	291	113	139	123	135		H4- HD-het (69Q/+) fibroblasts- Krebs + Leucine
6	TRUE	Empty	Fibronectin OS=Homo sapiens GN=FN1 PE=1 SV=4	sp|P02751|FINC_HUMAN		263 kDa		unknown	143	340	225	62	133	77	49	45		HTT IgG
7	TRUE	Empty	Huntingtin OS=Homo sapiens GN=HTT PE=1 SV=2	sp|P42858|HD_HUMAN		348 kDa		unknown	0	0	0	0	179	312	287	255		H5- unaffected (healthy) fibroblast- Krebs
8	TRUE	Empty	78 kDa glucose-regulated protein OS=Homo sapiens GN=HSPA5 PE=1 SV=2	sp|P11021|GRP78_HUMAN		72 kDa	TRUE	unknown	202	169	126	112	134	140	80	87		H6- unaffected (healthy) fibroblasts- Krebs + Leucine
9	TRUE	Empty	Unconventional myosin-Ic OS=Homo sapiens GN=MYO1C PE=1 SV=4	sp|O00159|MYO1C_HUMAN		122 kDa		unknown	98	319	315	88	62	50	61	25		H7- HD-het (69Q/+) fibroblasts- Krebs
10	TRUE	Empty	Ribosome-binding protein 1 OS=Homo sapiens GN=RRBP1 PE=1 SV=4	sp|Q9P2E9|RRBP1_HUMAN		152 kDa	TRUE	unknown	46	118	152	10	197	140	168	95		H8- HD-het (69Q/+) fibroblasts- Krebs + Leucine
11	TRUE	Empty	Coronin-1C OS=Homo sapiens GN=CORO1C PE=1 SV=1	sp|Q9ULV4|COR1C_HUMAN		53 kDa	TRUE	unknown	93	198	337	85	29	24	28	12
12	TRUE	Empty	Major vault protein OS=Homo sapiens GN=MVP PE=1 SV=4	sp|Q14764|MVP_HUMAN		99 kDa		unknown	56	193	355	77	18	0	89	37		N = 1/group
13	TRUE	Empty	Collagen alpha-1(XII) chain OS=Homo sapiens GN=COL12A1 PE=1 SV=2	sp|Q99715|COCA1_HUMAN		333 kDa		unknown	80	399	207	26	42	21	21	0
14	TRUE	Empty	Annexin A2 OS=Homo sapiens GN=ANXA2 PE=1 SV=2	sp|P07355|ANXA2_HUMAN		39 kDa		unknown	34	17	6	0	241	183	172	129
15	TRUE	Empty	Inosine-5'-monophosphate dehydrogenase 2 OS=Homo sapiens GN=IMPDH2 PE=1 SV=2	sp|P12268|IMDH2_HUMAN		56 kDa	TRUE	unknown	0	0	0	0	253	180	222	134
16	TRUE	Empty	Stress-70 protein, mitochondrial OS=Homo sapiens GN=HSPA9 PE=1 SV=2	sp|P38646|GRP75_HUMAN		74 kDa	TRUE	unknown	145	117	97	84	62	95	52	60
17	TRUE	Empty	Unconventional myosin-Ib OS=Homo sapiens GN=MYO1B PE=1 SV=3	sp|O43795|MYO1B_HUMAN		132 kDa		unknown	64	169	284	68	35	22	36	13
18	TRUE	Empty	Cytoskeleton-associated protein 4 OS=Homo sapiens GN=CKAP4 PE=1 SV=2	sp|Q07065|CKAP4_HUMAN		66 kDa	TRUE	unknown	69	91	105	37	119	90	78	60
19	TRUE	Empty	Plectin OS=Homo sapiens GN=PLEC PE=1 SV=3	sp|Q15149|PLEC_HUMAN		532 kDa	TRUE	unknown	14	208	377	0	0	0	0	0
20	TRUE	Empty	Myosin-10 OS=Homo sapiens GN=MYH10 PE=1 SV=3	sp|P35580|MYH10_HUMAN		229 kDa	TRUE	unknown	208	427	697	220	0	0	0	0
21	TRUE	Empty	Hornerin OS=Homo sapiens GN=HRNR PE=1 SV=2	sp|Q86YZ3|HORN_HUMAN		282 kDa		unknown	128	81	69	32	56	81	63	28
22	TRUE	Empty	60S ribosomal protein L3 OS=Homo sapiens GN=RPL3 PE=1 SV=2	sp|P39023|RL3_HUMAN		46 kDa	TRUE	unknown	29	56	72	0	100	73	80	75
23	TRUE	Empty	Desmoplakin OS=Homo sapiens GN=DSP PE=1 SV=3	sp|P15924|DESP_HUMAN		332 kDa		unknown	121	80	99	23	14	36	29	0
24	TRUE	Empty	Actin, alpha cardiac muscle 1 OS=Homo sapiens GN=ACTC1 PE=1 SV=1	sp|P68032|ACTC_HUMAN		42 kDa	TRUE	unknown	253	419	804	256	0	0	114	0
25	TRUE	Empty	Granulins OS=Homo sapiens GN=GRN PE=1 SV=2	sp|P28799|GRN_HUMAN		64 kDa		unknown	95	85	53	59	35	62	37	41
26	TRUE	Empty	Unconventional myosin-Id OS=Homo sapiens GN=MYO1D PE=1 SV=2	sp|O94832|MYO1D_HUMAN		116 kDa		unknown	30	152	172	34	29	12	16	0
27	TRUE	Empty	60S ribosomal protein L5 OS=Homo sapiens GN=RPL5 PE=1 SV=3	sp|P46777|RL5_HUMAN		34 kDa		unknown	18	39	65	14	119	62	72	53
28	TRUE	Empty	Clathrin heavy chain 1 OS=Homo sapiens GN=CLTC PE=1 SV=5	sp|Q00610|CLH1_HUMAN		192 kDa	TRUE	unknown	27	123	252	16	0	0	0	0
29	TRUE	Empty	60S ribosomal protein L4 OS=Homo sapiens GN=RPL4 PE=1 SV=5	sp|P36578|RL4_HUMAN		48 kDa		unknown	30	39	52	20	97	69	71	61
30	TRUE	Empty	Gelsolin OS=Homo sapiens GN=GSN PE=1 SV=1	sp|P06396|GELS_HUMAN		86 kDa		unknown	54	110	163	36	17	16	26	13
31	TRUE	Empty	Heat shock cognate 71 kDa protein OS=Homo sapiens GN=HSPA8 PE=1 SV=1	sp|P11142|HSP7C_HUMAN		71 kDa	TRUE	unknown	55	70	75	32	61	52	62	47
32	TRUE	Empty	Nucleolin OS=Homo sapiens GN=NCL PE=1 SV=3	sp|P19338|NUCL_HUMAN		77 kDa		unknown	21	48	52	0	97	71	67	39
33	TRUE	Empty	Neuroblast differentiation-associated protein AHNAK OS=Homo sapiens GN=AHNAK PE=1 SV=2	sp|Q09666|AHNK_HUMAN-DECOY		?		unknown	0	0	0	0	45	30	42	0
34	TRUE	Empty	Procollagen-lysine,2-oxoglutarate 5-dioxygenase 1 OS=Homo sapiens GN=PLOD1 PE=1 SV=2	sp|Q02809|PLOD1_HUMAN		84 kDa		unknown	0	0	0	0	68	97	104	79
35	TRUE	Empty	60S ribosomal protein L7 OS=Homo sapiens GN=RPL7 PE=1 SV=1	sp|P18124|RL7_HUMAN		29 kDa		unknown	16	33	43	9	93	46	61	55
36	TRUE	Empty	Heterogeneous nuclear ribonucleoprotein M OS=Homo sapiens GN=HNRNPM PE=1 SV=3	sp|P52272|HNRPM_HUMAN		78 kDa		unknown	10	41	23	0	102	90	28	41
37	TRUE	Empty	E3 ubiquitin-protein ligase TRIM21 OS=Homo sapiens GN=TRIM21 PE=1 SV=1	sp|P19474|RO52_HUMAN		54 kDa		unknown	42	41	30	13	61	59	49	36
38	TRUE	Empty	60S ribosomal protein L6 OS=Homo sapiens GN=RPL6 PE=1 SV=3	sp|Q02878|RL6_HUMAN		33 kDa		unknown	25	30	58	9	80	39	53	48
39	TRUE	Empty	60S acidic ribosomal protein P0 OS=Homo sapiens GN=RPLP0 PE=1 SV=1	sp|P05388|RLA0_HUMAN		34 kDa		unknown	20	39	52	17	71	47	41	29
40	TRUE	Empty	Protein flightless-1 homolog OS=Homo sapiens GN=FLII PE=1 SV=2	sp|Q13045|FLII_HUMAN		145 kDa		unknown	25	97	159	25	0	0	0	0
41	TRUE	Empty	Procollagen-lysine,2-oxoglutarate 5-dioxygenase 3 OS=Homo sapiens GN=PLOD3 PE=1 SV=1	sp|O60568|PLOD3_HUMAN		85 kDa		unknown	0	0	0	0	49	73	101	61
42	TRUE	Empty	60S ribosomal protein L13 OS=Homo sapiens GN=RPL13 PE=1 SV=4	sp|P26373|RL13_HUMAN		24 kDa		unknown	29	31	33	0	60	33	37	34
43	TRUE	Empty	60S ribosomal protein L7a OS=Homo sapiens GN=RPL7A PE=1 SV=2	sp|P62424|RL7A_HUMAN		30 kDa		unknown	18	22	32	0	71	46	45	34
44	TRUE	Empty	LIM domain and actin-binding protein 1 OS=Homo sapiens GN=LIMA1 PE=1 SV=1	sp|Q9UHB6|LIMA1_HUMAN		85 kDa	TRUE	unknown	26	71	130	14	0	0	0	0
45	TRUE	Empty	60S ribosomal protein L8 OS=Homo sapiens GN=RPL8 PE=1 SV=2	sp|P62917|RL8_HUMAN		28 kDa		unknown	10	18	26	0	67	31	42	32
46	TRUE	Empty	Tropomyosin beta chain OS=Homo sapiens GN=TPM2 PE=1 SV=1	sp|P07951|TPM2_HUMAN		33 kDa	TRUE	unknown	18	50	114	23	0	0	0	0
47	TRUE	Empty	40S ribosomal protein S4, X isoform OS=Homo sapiens GN=RPS4X PE=1 SV=2	sp|P62701|RS4X_HUMAN		30 kDa	TRUE	unknown	0	20	23	0	57	28	33	30
48	TRUE	Empty	40S ribosomal protein SA OS=Homo sapiens GN=RPSA PE=1 SV=4	sp|P08865|RSSA_HUMAN		33 kDa		unknown	0	26	26	0	41	37	24	33
49	TRUE	Empty	Heterogeneous nuclear ribonucleoprotein U OS=Homo sapiens GN=HNRNPU PE=1 SV=6	sp|Q00839|HNRPU_HUMAN		91 kDa	TRUE	unknown	13	27	26	0	61	28	18	22
50	TRUE	Empty	Unconventional myosin-VI OS=Homo sapiens GN=MYO6 PE=1 SV=4	sp|Q9UM54|MYO6_HUMAN		150 kDa		unknown	0	41	139	11	0	0	0	0
51	TRUE	Empty	Prolyl 3-hydroxylase 3 OS=Homo sapiens GN=P3H3 PE=1 SV=1	sp|Q8IVL6|P3H3_HUMAN		82 kDa		unknown	0	0	0	0	51	49	50	30
52	TRUE	Empty	Collagen alpha-1(I) chain OS=Homo sapiens GN=COL1A1 PE=1 SV=5	sp|P02452|CO1A1_HUMAN		139 kDa	TRUE	unknown	26	64	44	0	0	11	0	0
53	TRUE	Empty	Collagen alpha-3(VI) chain OS=Homo sapiens GN=COL6A3 PE=1 SV=5	sp|P12111|CO6A3_HUMAN		344 kDa		unknown	0	43	109	7	0	0	0	0
54	TRUE	Empty	Desmoglein-1 OS=Homo sapiens GN=DSG1 PE=1 SV=2	sp|Q02413|DSG1_HUMAN		114 kDa		unknown	54	42	20	18	12	24	8	0
55	TRUE	Empty	DnaJ homolog subfamily C member 13 OS=Homo sapiens GN=DNAJC13 PE=1 SV=5	sp|O75165|DJC13_HUMAN		254 kDa		unknown	0	32	68	0	12	0	39	0
56	TRUE	Empty	40S ribosomal protein S3 OS=Homo sapiens GN=RPS3 PE=1 SV=2	sp|P23396|RS3_HUMAN		27 kDa		unknown	0	28	27	0	53	22	18	23
57	TRUE	Empty	Glutathione S-transferase P OS=Homo sapiens GN=GSTP1 PE=1 SV=2	sp|P09211|GSTP1_HUMAN		23 kDa		unknown	21	17	35	21	14	18	22	19
58	TRUE	Empty	Polymerase I and transcript release factor OS=Homo sapiens GN=PTRF PE=1 SV=1	sp|Q6NZI2|PTRF_HUMAN		43 kDa		unknown	15	40	42	0	26	17	15	0
59	TRUE	Empty	Myosin light polypeptide 6 OS=Homo sapiens GN=MYL6 PE=1 SV=2	sp|P60660|MYL6_HUMAN		17 kDa		unknown	24	36	44	23	0	0	15	0
60	TRUE	Empty	Filaggrin-2 OS=Homo sapiens GN=FLG2 PE=1 SV=1	sp|Q5D862|FILA2_HUMAN		248 kDa		unknown	32	24	25	17	15	17	0	0
61	TRUE	Empty	Junction plakoglobin OS=Homo sapiens GN=JUP PE=1 SV=3	sp|P14923|PLAK_HUMAN		82 kDa		unknown	46	42	7	7	0	20	10	0
62	TRUE	Empty	Tubulin beta chain OS=Homo sapiens GN=TUBB PE=1 SV=2	sp|P07437|TBB5_HUMAN		50 kDa	TRUE	unknown	20	13	61	0	13	12	28	8
63	TRUE	Empty	Polyadenylate-binding protein 1 OS=Homo sapiens GN=PABPC1 PE=1 SV=2	sp|P11940|PABP1_HUMAN		71 kDa	TRUE	unknown	0	18	18	0	38	18	17	17
64	TRUE	Empty	Tubulin alpha-1B chain OS=Homo sapiens GN=TUBA1B PE=1 SV=1	sp|P68363|TBA1B_HUMAN		50 kDa	TRUE	unknown	18	17	47	15	0	0	29	0
65	TRUE	Empty	Coronin-1B OS=Homo sapiens GN=CORO1B PE=1 SV=1	sp|Q9BR76|COR1B_HUMAN		54 kDa	TRUE	unknown	13	45	78	0	0	0	0	0
66	TRUE	Empty	60S ribosomal protein L12 OS=Homo sapiens GN=RPL12 PE=1 SV=1	sp|P30050|RL12_HUMAN		18 kDa		unknown	0	0	20	0	32	23	23	20
67	TRUE	Empty	LIM domain only protein 7 OS=Homo sapiens GN=LMO7 PE=1 SV=3	sp|Q8WWI1|LMO7_HUMAN		193 kDa		unknown	0	21	94	0	0	0	0	0
68	TRUE	Empty	Titin OS=Homo sapiens GN=TTN PE=1 SV=4	sp|Q8WZ42|TITIN_HUMAN-DECOY		?		unknown	0	5	0	0	0	0	0	0
69	TRUE	Empty	40S ribosomal protein S3a OS=Homo sapiens GN=RPS3A PE=1 SV=2	sp|P61247|RS3A_HUMAN		30 kDa		unknown	10	15	17	0	33	16	20	18
70	TRUE	Empty	60S ribosomal protein L10a OS=Homo sapiens GN=RPL10A PE=1 SV=2	sp|P62906|RL10A_HUMAN		25 kDa		unknown	0	0	0	0	38	19	20	19
71	TRUE	Empty	60S ribosomal protein L10 OS=Homo sapiens GN=RPL10 PE=1 SV=4	sp|P27635|RL10_HUMAN		25 kDa		unknown	0	18	16	0	39	16	25	14
72	TRUE	Empty	5'-nucleotidase OS=Homo sapiens GN=NT5E PE=1 SV=1	sp|P21589|5NTD_HUMAN		63 kDa		unknown	11	46	62	14	0	0	0	0
73	TRUE	Empty	60S ribosomal protein L13a OS=Homo sapiens GN=RPL13A PE=1 SV=2	sp|P40429|RL13A_HUMAN		24 kDa		unknown	0	11	15	0	34	14	25	18
74	TRUE	Empty	60S ribosomal protein L26 OS=Homo sapiens GN=RPL26 PE=1 SV=1	sp|P61254|RL26_HUMAN		17 kDa		unknown	0	0	15	0	38	18	16	15
75	TRUE	Empty	40S ribosomal protein S8 OS=Homo sapiens GN=RPS8 PE=1 SV=2	sp|P62241|RS8_HUMAN		24 kDa		unknown	0	17	25	0	33	21	22	12
76	TRUE	Empty	Receptor of activated protein C kinase 1 OS=Homo sapiens GN=RACK1 PE=1 SV=3	sp|P63244|RACK1_HUMAN		35 kDa		unknown	0	12	22	0	23	20	18	16
77	TRUE	Empty	Ras GTPase-activating-like protein IQGAP1 OS=Homo sapiens GN=IQGAP1 PE=1 SV=1	sp|P46940|IQGA1_HUMAN		189 kDa	TRUE	unknown	0	30	65	0	0	0	9	0
78	TRUE	Empty	LIM and calponin homology domains-containing protein 1 OS=Homo sapiens GN=LIMCH1 PE=1 SV=4	sp|Q9UPQ0|LIMC1_HUMAN		122 kDa		unknown	0	0	15	0	17	13	41	30
79	TRUE	Empty	Nuclease-sensitive element-binding protein 1 OS=Homo sapiens GN=YBX1 PE=1 SV=3	sp|P67809|YBOX1_HUMAN		36 kDa	TRUE	unknown	0	0	17	0	27	18	20	15
80	TRUE	Empty	60S ribosomal protein L15 OS=Homo sapiens GN=RPL15 PE=1 SV=2	sp|P61313|RL15_HUMAN		24 kDa		unknown	0	0	10	0	38	19	15	0
81	TRUE	Empty	Keratinocyte proline-rich protein OS=Homo sapiens GN=KPRP PE=1 SV=1	sp|Q5T749|KPRP_HUMAN		64 kDa		unknown	56	19	18	0	0	8	0	0
82	TRUE	Empty	Protein disulfide-isomerase OS=Homo sapiens GN=P4HB PE=1 SV=3	sp|P07237|PDIA1_HUMAN		57 kDa		unknown	0	24	10	0	14	23	25	9
83	TRUE	Empty	Titin OS=Homo sapiens GN=TTN PE=1 SV=4	sp|Q8WZ42|TITIN_HUMAN		3816 kDa		unknown	0	0	5	0	0	0	0	0
84	TRUE	Empty	60S ribosomal protein L18 OS=Homo sapiens GN=RPL18 PE=1 SV=2	sp|Q07020|RL18_HUMAN		22 kDa		unknown	0	13	19	0	32	18	17	0
85	TRUE	Empty	L-xylulose reductase OS=Homo sapiens GN=DCXR PE=1 SV=2	sp|Q7Z4W1|DCXR_HUMAN		26 kDa		unknown	0	0	0	0	26	25	32	30
86	TRUE	Empty	Inosine-5'-monophosphate dehydrogenase 1 OS=Homo sapiens GN=IMPDH1 PE=1 SV=2	sp|P20839|IMDH1_HUMAN		55 kDa	TRUE	unknown	0	0	0	0	44	26	36	19
87	TRUE	Empty	Actin-related protein 3 OS=Homo sapiens GN=ACTR3 PE=1 SV=3	sp|P61158|ARP3_HUMAN		47 kDa		unknown	8	41	59	0	0	0	0	0
88	TRUE	Empty	Putative elongation factor 1-alpha-like 3 OS=Homo sapiens GN=EEF1A1P5 PE=5 SV=1	sp|Q5VTE0|EF1A3_HUMAN		50 kDa		unknown	18	12	18	0	0	12	16	0
89	TRUE	Empty	Prelamin-A/C OS=Homo sapiens GN=LMNA PE=1 SV=1	sp|P02545|LMNA_HUMAN		74 kDa		unknown	8	43	43	0	0	0	0	0
90	TRUE	Empty	60S ribosomal protein L9 OS=Homo sapiens GN=RPL9 PE=1 SV=1	sp|P32969|RL9_HUMAN		22 kDa		unknown	0	9	15	0	43	9	10	12
91	TRUE	Empty	Thrombospondin-1 OS=Homo sapiens GN=THBS1 PE=1 SV=2	sp|P07996|TSP1_HUMAN		129 kDa	TRUE	unknown	0	25	0	0	22	16	0	7
92	TRUE	Empty	Prolyl 4-hydroxylase subunit alpha-1 OS=Homo sapiens GN=P4HA1 PE=1 SV=2	sp|P13674|P4HA1_HUMAN		61 kDa		unknown	0	13	0	0	16	22	24	0
93	TRUE	Empty	60S ribosomal protein L18a OS=Homo sapiens GN=RPL18A PE=1 SV=2	sp|Q02543|RL18A_HUMAN		21 kDa		unknown	0	0	0	0	24	14	12	12
94	TRUE	Empty	Collagen alpha-1(V) chain OS=Homo sapiens GN=COL5A1 PE=1 SV=3	sp|P20908|CO5A1_HUMAN		184 kDa	TRUE	unknown	14	45	30	0	0	0	0	0
95	TRUE	Empty	Staphylococcal nuclease domain-containing protein 1 OS=Homo sapiens GN=SND1 PE=1 SV=1	sp|Q7KZF4|SND1_HUMAN		102 kDa		unknown	0	15	34	0	12	0	8	0
96	TRUE	Empty	60S ribosomal protein L11 OS=Homo sapiens GN=RPL11 PE=1 SV=2	sp|P62913|RL11_HUMAN		20 kDa		unknown	0	0	0	0	22	0	0	0
97	TRUE	Empty	Aspartyl/asparaginyl beta-hydroxylase OS=Homo sapiens GN=ASPH PE=1 SV=3	sp|Q12797|ASPH_HUMAN		86 kDa		unknown	0	26	17	0	20	14	10	0
98	TRUE	Empty	Factor VIII intron 22 protein OS=Homo sapiens GN=F8A1 PE=1 SV=2	sp|P23610|F8I2_HUMAN		39 kDa		unknown	0	0	0	0	23	33	24	18
99	TRUE	Empty	Filamin-A OS=Homo sapiens GN=FLNA PE=1 SV=4	sp|P21333|FLNA_HUMAN		281 kDa	TRUE	unknown	11	10	30	0	0	21	0	0
100	TRUE	Empty	60S ribosomal protein L21 OS=Homo sapiens GN=RPL21 PE=1 SV=2	sp|P46778|RL21_HUMAN		19 kDa		unknown	0	0	0	0	34	0	0	0
101	TRUE	Empty	Glyceraldehyde-3-phosphate dehydrogenase OS=Homo sapiens GN=GAPDH PE=1 SV=3	sp|P04406|G3P_HUMAN		36 kDa		unknown	22	0	15	0	0	10	0	0
102	TRUE	Empty	60S ribosomal protein L28 OS=Homo sapiens GN=RPL28 PE=1 SV=3	sp|P46779|RL28_HUMAN		16 kDa		unknown	0	0	0	0	17	0	0	0
103	TRUE	Empty	AP-2 complex subunit beta OS=Homo sapiens GN=AP2B1 PE=1 SV=1	sp|P63010|AP2B1_HUMAN		105 kDa	TRUE	unknown	0	17	33	0	0	0	15	0
104	TRUE	Empty	Collagen alpha-2(I) chain OS=Homo sapiens GN=COL1A2 PE=1 SV=7	sp|P08123|CO1A2_HUMAN		129 kDa		unknown	13	34	24	0	13	0	0	0
105	TRUE	Empty	CD44 antigen OS=Homo sapiens GN=CD44 PE=1 SV=3	sp|P16070|CD44_HUMAN		82 kDa		unknown	0	17	28	0	0	0	0	0
106	TRUE	Empty	AP-2 complex subunit alpha-1 OS=Homo sapiens GN=AP2A1 PE=1 SV=3	sp|O95782|AP2A1_HUMAN		108 kDa	TRUE	unknown	0	12	45	0	0	0	0	0
107	TRUE	Empty	60S ribosomal protein L14 OS=Homo sapiens GN=RPL14 PE=1 SV=4	sp|P50914|RL14_HUMAN		23 kDa		unknown	0	0	0	0	23	0	0	0
108	TRUE	Empty	60S ribosomal protein L27 OS=Homo sapiens GN=RPL27 PE=1 SV=2	sp|P61353|RL27_HUMAN		16 kDa		unknown	0	0	0	0	22	0	0	0
109	TRUE	Empty	Probable ATP-dependent RNA helicase DDX5 OS=Homo sapiens GN=DDX5 PE=1 SV=1	sp|P17844|DDX5_HUMAN		69 kDa	TRUE	unknown	0	13	12	0	21	11	9	0
110	TRUE	Empty	40S ribosomal protein S11 OS=Homo sapiens GN=RPS11 PE=1 SV=3	sp|P62280|RS11_HUMAN		18 kDa		unknown	0	12	0	0	19	11	13	0
111	TRUE	Empty	Nucleophosmin OS=Homo sapiens GN=NPM1 PE=1 SV=2	sp|P06748|NPM_HUMAN		33 kDa		unknown	0	0	0	0	29	0	0	0
112	TRUE	Empty	Unconventional myosin-XVIIIa OS=Homo sapiens GN=MYO18A PE=1 SV=3	sp|Q92614|MY18A_HUMAN		233 kDa		unknown	0	0	52	0	0	0	0	0
113	TRUE	Empty	Nexilin OS=Homo sapiens GN=NEXN PE=1 SV=1	sp|Q0ZGT2|NEXN_HUMAN		81 kDa		unknown	6	23	32	0	0	0	0	0
114	TRUE	Empty	ATP-dependent RNA helicase DDX3X OS=Homo sapiens GN=DDX3X PE=1 SV=3	sp|O00571|DDX3X_HUMAN		73 kDa	TRUE	unknown	0	15	28	0	10	0	0	0
115	TRUE	Empty	Peroxisomal multifunctional enzyme type 2 OS=Homo sapiens GN=HSD17B4 PE=1 SV=3	sp|P51659|DHB4_HUMAN		80 kDa		unknown	0	24	31	0	13	0	7	0
116	TRUE	Empty	40S ribosomal protein S5 OS=Homo sapiens GN=RPS5 PE=1 SV=4	sp|P46782|RS5_HUMAN		23 kDa		unknown	0	0	0	0	17	16	16	0
117	TRUE	Empty	Procollagen-lysine,2-oxoglutarate 5-dioxygenase 2 OS=Homo sapiens GN=PLOD2 PE=1 SV=2	sp|O00469|PLOD2_HUMAN		85 kDa		unknown	0	0	0	0	0	0	25	26
118	TRUE	Empty	Myosin regulatory light chain 12B OS=Homo sapiens GN=MYL12B PE=1 SV=2	sp|O14950|ML12B_HUMAN (+1)		20 kDa	TRUE	unknown	0	36	28	0	0	0	0	0
119	TRUE	Empty	Drebrin OS=Homo sapiens GN=DBN1 PE=1 SV=4	sp|Q16643|DREB_HUMAN		71 kDa		unknown	0	18	33	0	0	0	0	0
120	TRUE	Empty	Tropomyosin alpha-1 chain OS=Homo sapiens GN=TPM1 PE=1 SV=2	sp|P09493|TPM1_HUMAN		33 kDa	TRUE	unknown	0	0	119	0	0	0	0	0
121	TRUE	Empty	Unconventional myosin-Ie OS=Homo sapiens GN=MYO1E PE=1 SV=2	sp|Q12965|MYO1E_HUMAN		127 kDa	TRUE	unknown	0	11	60	0	0	0	0	0
122	TRUE	Empty	Desmocollin-1 OS=Homo sapiens GN=DSC1 PE=1 SV=2	sp|Q08554|DSC1_HUMAN		100 kDa		unknown	14	11	0	0	0	0	0	0
123	TRUE	Empty	Protein-glutamine gamma-glutamyltransferase 2 OS=Homo sapiens GN=TGM2 PE=1 SV=2	sp|P21980|TGM2_HUMAN		77 kDa		unknown	0	0	57	0	0	0	14	0
124	TRUE	Empty	Periplakin OS=Homo sapiens GN=PPL PE=1 SV=4	sp|O60437|PEPL_HUMAN		205 kDa		unknown	0	0	0	0	25	28	0	0
125	TRUE	Empty	Aminopeptidase N OS=Homo sapiens GN=ANPEP PE=1 SV=4	sp|P15144|AMPN_HUMAN		110 kDa		unknown	0	16	49	0	0	0	0	0
126	TRUE	Empty	40S ribosomal protein S9 OS=Homo sapiens GN=RPS9 PE=1 SV=3	sp|P46781|RS9_HUMAN		23 kDa		unknown	0	0	8	0	28	0	0	0
127	TRUE	Empty	Actin-related protein 2 OS=Homo sapiens GN=ACTR2 PE=1 SV=1	sp|P61160|ARP2_HUMAN		45 kDa		unknown	0	25	35	0	0	0	0	0
128	TRUE	Empty	Transitional endoplasmic reticulum ATPase OS=Homo sapiens GN=VCP PE=1 SV=4	sp|P55072|TERA_HUMAN		89 kDa		unknown	0	37	0	0	0	0	0	0
129	TRUE	Empty	Tropomyosin alpha-4 chain OS=Homo sapiens GN=TPM4 PE=1 SV=3	sp|P67936|TPM4_HUMAN		29 kDa	TRUE	unknown	0	54	103	0	0	0	0	0
130	TRUE	Empty	60S ribosomal protein L34 OS=Homo sapiens GN=RPL34 PE=1 SV=3	sp|P49207|RL34_HUMAN		13 kDa		unknown	0	0	0	0	15	0	9	0
131	TRUE	Empty	Filamin-C OS=Homo sapiens GN=FLNC PE=1 SV=3	sp|Q14315|FLNC_HUMAN		291 kDa	TRUE	unknown	0	12	30	0	0	0	10	0
132	TRUE	Empty	WD repeat-containing protein 1 OS=Homo sapiens GN=WDR1 PE=1 SV=4	sp|O75083|WDR1_HUMAN		66 kDa		unknown	0	22	32	0	0	0	0	0
133	TRUE	Empty	Unconventional myosin-Va OS=Homo sapiens GN=MYO5A PE=1 SV=2	sp|Q9Y4I1|MYO5A_HUMAN		215 kDa	TRUE	unknown	0	18	46	0	0	0	0	0
134	TRUE	Empty	60S ribosomal protein L24 OS=Homo sapiens GN=RPL24 PE=1 SV=1	sp|P83731|RL24_HUMAN		18 kDa		unknown	0	9	0	0	20	11	14	11
135	TRUE	Empty	Leucine-rich repeat flightless-interacting protein 2 OS=Homo sapiens GN=LRRFIP2 PE=1 SV=1	sp|Q9Y608|LRRF2_HUMAN		82 kDa	TRUE	unknown	0	16	38	0	0	0	0	0
136	TRUE	Empty	40S ribosomal protein S6 OS=Homo sapiens GN=RPS6 PE=1 SV=1	sp|P62753|RS6_HUMAN		29 kDa		unknown	0	0	0	0	18	0	11	0
137	TRUE	Empty	Spectrin alpha chain, non-erythrocytic 1 OS=Homo sapiens GN=SPTAN1 PE=1 SV=3	sp|Q13813|SPTN1_HUMAN		285 kDa		unknown	0	0	40	0	0	0	0	0
138	TRUE	Empty	60S ribosomal protein L23a OS=Homo sapiens GN=RPL23A PE=1 SV=1	sp|P62750|RL23A_HUMAN		18 kDa		unknown	0	0	0	0	22	0	0	0
139	TRUE	Empty	60S ribosomal protein L35 OS=Homo sapiens GN=RPL35 PE=1 SV=2	sp|P42766|RL35_HUMAN		15 kDa		unknown	0	0	0	0	15	0	0	0
140	TRUE	Empty	Serine/threonine-protein kinase MRCK beta OS=Homo sapiens GN=CDC42BPB PE=1 SV=2	sp|Q9Y5S2|MRCKB_HUMAN		194 kDa	TRUE	unknown	0	13	43	0	0	0	0	0
141	TRUE	Empty	Serum albumin OS=Homo sapiens GN=ALB PE=1 SV=2	sp|P02768|ALBU_HUMAN		69 kDa	TRUE	unknown	180	0	0	0	0	0	0	0
142	TRUE	Empty	Prolow-density lipoprotein receptor-related protein 1 OS=Homo sapiens GN=LRP1 PE=1 SV=2	sp|Q07954|LRP1_HUMAN		505 kDa		unknown	6	0	5	0	0	0	0	0
143	TRUE	Empty	60S ribosomal protein L31 OS=Homo sapiens GN=RPL31 PE=1 SV=1	sp|P62899|RL31_HUMAN		14 kDa		unknown	0	0	0	0	13	10	0	9
144	TRUE	Empty	40S ribosomal protein S18 OS=Homo sapiens GN=RPS18 PE=1 SV=3	sp|P62269|RS18_HUMAN		18 kDa		unknown	0	0	0	0	16	0	0	0
145	TRUE	Empty	60S ribosomal protein L19 OS=Homo sapiens GN=RPL19 PE=1 SV=1	sp|P84098|RL19_HUMAN		23 kDa		unknown	0	0	0	0	16	0	0	0
146	TRUE	Empty	60S ribosomal protein L17 OS=Homo sapiens GN=RPL17 PE=1 SV=3	sp|P18621|RL17_HUMAN		21 kDa		unknown	0	0	0	0	20	0	0	0
147	TRUE	Empty	Spectrin beta chain, non-erythrocytic 1 OS=Homo sapiens GN=SPTBN1 PE=1 SV=2	sp|Q01082|SPTB2_HUMAN		275 kDa		unknown	0	0	36	0	0	0	0	0
148	TRUE	Empty	Complement C3 OS=Homo sapiens GN=C3 PE=1 SV=2	sp|P01024|CO3_HUMAN		187 kDa		unknown	0	0	0	0	0	0	10	0
149	TRUE	Empty	Synaptonemal complex protein SC65 OS=Homo sapiens GN=P3H4 PE=1 SV=1	sp|Q92791|SC65_HUMAN		50 kDa		unknown	0	0	0	0	17	17	10	0
150	TRUE	Empty	40S ribosomal protein S7 OS=Homo sapiens GN=RPS7 PE=1 SV=1	sp|P62081|RS7_HUMAN		22 kDa		unknown	0	0	0	0	18	0	8	11
151	TRUE	Empty	Serpin H1 OS=Homo sapiens GN=SERPINH1 PE=1 SV=2	sp|P50454|SERPH_HUMAN		46 kDa		unknown	15	13	0	0	0	0	0	0
152	TRUE	Empty	Hemicentin-1 OS=Homo sapiens GN=HMCN1 PE=1 SV=2	sp|Q96RW7|HMCN1_HUMAN		613 kDa		unknown	5	0	0	0	0	0	0	0
153	TRUE	Empty	Actin-related protein 2/3 complex subunit 1B OS=Homo sapiens GN=ARPC1B PE=1 SV=3	sp|O15143|ARC1B_HUMAN		41 kDa	TRUE	unknown	0	17	24	0	0	0	0	0
154	TRUE	Empty	Protein phosphatase 1 regulatory subunit 12A OS=Homo sapiens GN=PPP1R12A PE=1 SV=1	sp|O14974|MYPT1_HUMAN		115 kDa	TRUE	unknown	0	0	43	0	0	0	0	0
155	TRUE	Empty	Supervillin OS=Homo sapiens GN=SVIL PE=1 SV=2	sp|O95425|SVIL_HUMAN		248 kDa		unknown	0	0	26	0	0	0	0	0
156	TRUE	Empty	Vigilin OS=Homo sapiens GN=HDLBP PE=1 SV=2	sp|Q00341|VIGLN_HUMAN		141 kDa		unknown	0	5	10	0	0	0	0	0
157	TRUE	Empty	Four and a half LIM domains protein 2 OS=Homo sapiens GN=FHL2 PE=1 SV=3	sp|Q14192|FHL2_HUMAN		32 kDa		unknown	20	18	0	0	0	0	0	0
158	TRUE	Empty	60S ribosomal protein L35a OS=Homo sapiens GN=RPL35A PE=1 SV=2	sp|P18077|RL35A_HUMAN		13 kDa		unknown	0	0	0	0	14	0	0	0
159	TRUE	Empty	Heat shock 70 kDa protein 1A OS=Homo sapiens GN=HSPA1A PE=1 SV=1	sp|P0DMV8|HS71A_HUMAN		70 kDa	TRUE	unknown	0	0	17	0	0	0	0	0
160	TRUE	Empty	Cofilin-2 OS=Homo sapiens GN=CFL2 PE=1 SV=1	sp|Q9Y281|COF2_HUMAN		19 kDa	TRUE	unknown	0	12	27	0	0	0	0	0
161	TRUE	Empty	40S ribosomal protein S2 OS=Homo sapiens GN=RPS2 PE=1 SV=2	sp|P15880|RS2_HUMAN		31 kDa		unknown	0	0	0	0	15	0	0	0
162	TRUE	Empty	Utrophin OS=Homo sapiens GN=UTRN PE=1 SV=2	sp|P46939|UTRO_HUMAN		394 kDa		unknown	0	0	14	0	0	0	0	0
163	TRUE	Empty	Tenascin OS=Homo sapiens GN=TNC PE=1 SV=3	sp|P24821|TENA_HUMAN		241 kDa		unknown	0	18	0	0	0	0	0	0
164	TRUE	Empty	Peptidyl-prolyl cis-trans isomerase B OS=Homo sapiens GN=PPIB PE=1 SV=2	sp|P23284|PPIB_HUMAN		24 kDa		unknown	0	0	0	0	11	8	0	0
165	TRUE	Empty	Trifunctional enzyme subunit alpha, mitochondrial OS=Homo sapiens GN=HADHA PE=1 SV=2	sp|P40939|ECHA_HUMAN		83 kDa		unknown	0	0	25	0	0	0	0	0
166	TRUE	Empty	ATPase family AAA domain-containing protein 3A OS=Homo sapiens GN=ATAD3A PE=1 SV=2	sp|Q9NVI7|ATD3A_HUMAN		71 kDa	TRUE	unknown	0	0	11	0	0	0	0	0
167	TRUE	Empty	Extracellular sulfatase Sulf-1 OS=Homo sapiens GN=SULF1 PE=1 SV=1	sp|Q8IWU6|SULF1_HUMAN		101 kDa		unknown	0	9	0	0	0	0	0	0
168	TRUE	Empty	Tropomodulin-3 OS=Homo sapiens GN=TMOD3 PE=1 SV=1	sp|Q9NYL9|TMOD3_HUMAN		40 kDa	TRUE	unknown	0	8	21	0	0	0	0	0
169	TRUE	Empty	Phenylalanine--tRNA ligase beta subunit OS=Homo sapiens GN=FARSB PE=1 SV=3	sp|Q9NSD9|SYFB_HUMAN		66 kDa		unknown	0	0	11	0	10	0	0	0
170	TRUE	Empty	DNA damage-binding protein 1 OS=Homo sapiens GN=DDB1 PE=1 SV=1	sp|Q16531|DDB1_HUMAN		127 kDa		unknown	12	5	8	0	0	0	0	0
171	TRUE	Empty	Protein kinase C delta-binding protein OS=Homo sapiens GN=PRKCDBP PE=1 SV=3	sp|Q969G5|PRDBP_HUMAN		28 kDa		unknown	0	9	0	0	0	0	0	0
172	TRUE	Empty	Heterogeneous nuclear ribonucleoprotein Q OS=Homo sapiens GN=SYNCRIP PE=1 SV=2	sp|O60506|HNRPQ_HUMAN		70 kDa		unknown	0	0	7	0	0	6	0	0
173	TRUE	Empty	Coatomer subunit alpha OS=Homo sapiens GN=COPA PE=1 SV=2	sp|P53621|COPA_HUMAN		138 kDa		unknown	0	0	11	0	0	0	0	0
174	TRUE	Empty	Kelch-like protein 22 OS=Homo sapiens GN=KLHL22 PE=1 SV=2	sp|Q53GT1|KLH22_HUMAN		72 kDa		unknown	13	0	10	0	0	0	0	0
175	TRUE	Empty	Dedicator of cytokinesis protein 7 OS=Homo sapiens GN=DOCK7 PE=1 SV=4	sp|Q96N67|DOCK7_HUMAN		243 kDa		unknown	0	0	26	0	0	0	0	0
176	TRUE	Empty	Caveolin-1 OS=Homo sapiens GN=CAV1 PE=1 SV=4	sp|Q03135|CAV1_HUMAN		20 kDa		unknown	0	0	21	0	0	0	0	0
177	TRUE	Empty	Skin-specific protein 32 OS=Homo sapiens GN=XP32 PE=1 SV=1	sp|Q5T750|XP32_HUMAN		26 kDa		unknown	19	0	0	0	0	0	0	0
178	TRUE	Empty	Caldesmon OS=Homo sapiens GN=CALD1 PE=1 SV=3	sp|Q05682|CALD1_HUMAN		93 kDa	TRUE	unknown	0	0	28	0	0	0	0	0
179	TRUE	Empty	Procollagen galactosyltransferase 1 OS=Homo sapiens GN=COLGALT1 PE=1 SV=1	sp|Q8NBJ5|GT251_HUMAN		72 kDa		unknown	0	0	0	0	0	0	13	8
180	TRUE	Empty	Myoferlin OS=Homo sapiens GN=MYOF PE=1 SV=1	sp|Q9NZM1|MYOF_HUMAN		235 kDa		unknown	0	0	20	0	0	0	0	0
181	TRUE	Empty	Adseverin OS=Homo sapiens GN=SCIN PE=1 SV=4	sp|Q9Y6U3|ADSV_HUMAN		80 kDa		unknown	0	0	22	0	0	0	0	0
182	TRUE	Empty	ATP-dependent RNA helicase DDX1 OS=Homo sapiens GN=DDX1 PE=1 SV=2	sp|Q92499|DDX1_HUMAN		82 kDa		unknown	0	0	5	0	8	0	0	0
183	TRUE	Empty	AP-2 complex subunit mu OS=Homo sapiens GN=AP2M1 PE=1 SV=2	sp|Q96CW1|AP2M1_HUMAN		50 kDa		unknown	0	0	14	0	0	0	0	0
184	TRUE	Empty	Poly [ADP-ribose] polymerase 4 OS=Homo sapiens GN=PARP4 PE=1 SV=3	sp|Q9UKK3|PARP4_HUMAN		193 kDa		unknown	0	9	11	0	0	0	0	0
185	TRUE	Empty	Interleukin enhancer-binding factor 3 OS=Homo sapiens GN=ILF3 PE=1 SV=3	sp|Q12906|ILF3_HUMAN		95 kDa		unknown	0	0	0	0	10	0	0	0
186	TRUE	Empty	Plakophilin-1 OS=Homo sapiens GN=PKP1 PE=1 SV=2	sp|Q13835|PKP1_HUMAN		83 kDa		unknown	7	0	0	0	0	0	0	0
187	TRUE	Empty	Glypican-1 OS=Homo sapiens GN=GPC1 PE=1 SV=2	sp|P35052|GPC1_HUMAN		62 kDa		unknown	0	6	12	0	0	0	0	0
188	TRUE	Empty	Heterogeneous nuclear ribonucleoprotein U-like protein 1 OS=Homo sapiens GN=HNRNPUL1 PE=1 SV=2	sp|Q9BUJ2|HNRL1_HUMAN		96 kDa	TRUE	unknown	0	8	0	0	0	0	0	0
189	TRUE	Empty	Alpha-actinin-1 OS=Homo sapiens GN=ACTN1 PE=1 SV=2	sp|P12814|ACTN1_HUMAN		103 kDa	TRUE	unknown	0	0	17	0	0	0	0	0
190	TRUE	Empty	SPATS2-like protein OS=Homo sapiens GN=SPATS2L PE=1 SV=2	sp|Q9NUQ6|SPS2L_HUMAN		62 kDa		unknown	0	0	0	0	7	0	0	0
191	TRUE	Empty	Transducin beta-like protein 2 OS=Homo sapiens GN=TBL2 PE=1 SV=1	sp|Q9Y4P3|TBL2_HUMAN		50 kDa		unknown	0	0	0	0	9	0	0	0
192	TRUE	Empty	40S ribosomal protein S19 OS=Homo sapiens GN=RPS19 PE=1 SV=2	sp|P39019|RS19_HUMAN		16 kDa		unknown	0	0	0	0	8	0	0	0
193	TRUE	Empty	Prolyl 3-hydroxylase 1 OS=Homo sapiens GN=P3H1 PE=1 SV=2	sp|Q32P28|P3H1_HUMAN		83 kDa		unknown	0	0	0	0	0	11	0	0
194	TRUE	Empty	Serine beta-lactamase-like protein LACTB, mitochondrial OS=Homo sapiens GN=LACTB PE=1 SV=2	sp|P83111|LACTB_HUMAN		61 kDa		unknown	0	0	0	0	0	0	11	0
195	TRUE	Empty	Arginase-1 OS=Homo sapiens GN=ARG1 PE=1 SV=2	sp|P05089|ARGI1_HUMAN		35 kDa		unknown	12	7	0	0	0	0	0	0
196	TRUE	Empty	Collagen alpha-1(VI) chain OS=Homo sapiens GN=COL6A1 PE=1 SV=3	sp|P12109|CO6A1_HUMAN		109 kDa		unknown	0	0	17	0	0	0	0	0
197	TRUE	Empty	Collagen alpha-2(V) chain OS=Homo sapiens GN=COL5A2 PE=1 SV=3	sp|P05997|CO5A2_HUMAN		145 kDa	TRUE	unknown	0	14	0	0	0	0	0	0
198	TRUE	Empty	Eukaryotic translation initiation factor 3 subunit L OS=Homo sapiens GN=EIF3L PE=1 SV=1	sp|Q9Y262|EIF3L_HUMAN		67 kDa		unknown	0	0	10	0	0	0	0	0
199	TRUE	Empty	Kelch-like ECH-associated protein 1 OS=Homo sapiens GN=KEAP1 PE=1 SV=2	sp|Q14145|KEAP1_HUMAN		70 kDa		unknown	0	0	7	0	0	0	0	0
200	TRUE	Empty	Endoplasmin OS=Homo sapiens GN=HSP90B1 PE=1 SV=1	sp|P14625|ENPL_HUMAN		92 kDa	TRUE	unknown	13	0	0	0	0	0	0	0
201	TRUE	Empty	Protein-glutamine gamma-glutamyltransferase K OS=Homo sapiens GN=TGM1 PE=1 SV=4	sp|P22735|TGM1_HUMAN		90 kDa		unknown	10	0	0	0	0	0	0	0
202	TRUE	Empty	tRNA-splicing ligase RtcB homolog OS=Homo sapiens GN=RTCB PE=1 SV=1	sp|Q9Y3I0|RTCB_HUMAN		55 kDa		unknown	0	0	0	0	9	0	0	0
203	TRUE	Empty	eIF-2-alpha kinase GCN2 OS=Homo sapiens GN=EIF2AK4 PE=1 SV=3	sp|Q9P2K8|E2AK4_HUMAN		187 kDa		unknown	0	0	0	0	0	0	8	0
204	TRUE	Empty	Reticulocalbin-2 OS=Homo sapiens GN=RCN2 PE=1 SV=1	sp|Q14257|RCN2_HUMAN		37 kDa		unknown	0	10	0	0	0	0	0	0
205	TRUE	Empty	Tight junction protein ZO-1 OS=Homo sapiens GN=TJP1 PE=1 SV=3	sp|Q07157|ZO1_HUMAN		195 kDa		unknown	0	0	11	0	0	0	0	0
206	TRUE	Empty	Activating signal cointegrator 1 complex subunit 3 OS=Homo sapiens GN=ASCC3 PE=1 SV=3	sp|Q8N3C0|ASCC3_HUMAN		251 kDa		unknown	0	0	7	0	0	0	0	0
207	TRUE	Empty	Gasdermin-A OS=Homo sapiens GN=GSDMA PE=1 SV=4	sp|Q96QA5|GSDMA_HUMAN		49 kDa		unknown	11	0	0	0	0	0	0	0
208	TRUE	Empty	Trifunctional enzyme subunit beta, mitochondrial OS=Homo sapiens GN=HADHB PE=1 SV=3	sp|P55084|ECHB_HUMAN		51 kDa		unknown	0	0	8	0	0	0	0	0
209	TRUE	Empty	Leiomodin-1 OS=Homo sapiens GN=LMOD1 PE=1 SV=3	sp|P29536|LMOD1_HUMAN		67 kDa		unknown	0	0	6	0	0	0	0	0
END OF FILE

## Sheet: Publication Report
MS0764_SS_SR, Publication report created on 02/18/2019
Experiment: MS0764_SS_SR
	Peak List Generator: unknown
		Version: unknown
		Charge States Calculated: unknown
		Deisotoped: unknown
		Textual Annotation: unknown
	Database Set: 1 Database
		Database Name: UniProt-HUMAN-2017.fasta
			Version: unknown
			Taxonomy: All Entries
			Number of Proteins: 20121
		Does database contain common contaminants?: unknown
	Search Engine Set: 1 Search Engine
		Search Engine: Sequest
			Version: 1.4.1.14
			Samples: All Samples
			Fragment Tolerance: 0.020 Da (Monoisotopic)
			Parent Tolerance: 10.0 PPM (Monoisotopic)
			Fixed Modifications: +57 on C (Carbamidomethyl)
			Variable Modifications: +1 on NQ (Deamidated), +16 on M (Oxidation)
			Database: UniProt-HUMAN-2017.fasta (unknown version, 20121 entries)
			Digestion Enzyme: Trypsin
			Max Missed Cleavages: 3
			Probability Model:
				061318_MS0764_SS_SR_H1: LFDR Model, Classifier data: Bayes, Good (50%) m:0.693/s:0.0693 m:4.05/s:1.12 m:NA m:NA m:NA, Bad (50%) m:0.201/s:0.165 m:1.07/s:0.472 m:NA m:NA m:NA [all charge states]
				061318_MS0764_SS_SR_H2: LFDR Model, Classifier data: Bayes, Good (50%) m:0.683/s:0.0723 m:4.02/s:1.20 m:NA m:NA m:NA, Bad (50%) m:0.176/s:0.150 m:0.987/s:0.451 m:NA m:NA m:NA [all charge states]
				061318_MS0764_SS_SR_H3: LFDR Model, Classifier data: Bayes, Good (50%) m:0.681/s:0.0712 m:4.14/s:1.09 m:NA m:NA m:NA, Bad (50%) m:0.131/s:0.134 m:0.986/s:0.450 m:NA m:NA m:NA [all charge states]
				061318_MS0764_SS_SR_H4: LFDR Model, Classifier data: Bayes, Good (50%) m:0.699/s:0.0645 m:4.30/s:1.03 m:NA m:NA m:NA, Bad (50%) m:0.234/s:0.164 m:1.25/s:0.520 m:NA m:NA m:NA [all charge states]
				061318_MS0764_SS_SR_H5: LFDR Model, Classifier data: Bayes, Good (50%) m:0.691/s:0.0616 m:4.16/s:0.944 m:NA m:NA m:NA, Bad (50%) m:0.199/s:0.156 m:1.20/s:0.430 m:NA m:NA m:NA [all charge states]
				061318_MS0764_SS_SR_H6: LFDR Model, Classifier data: Bayes, Good (50%) m:0.689/s:0.0671 m:4.06/s:0.940 m:NA m:NA m:NA, Bad (50%) m:0.202/s:0.149 m:1.20/s:0.437 m:NA m:NA m:NA [all charge states]
				061318_MS0764_SS_SR_H7: LFDR Model, Classifier data: Bayes, Good (50%) m:0.688/s:0.0651 m:4.07/s:0.936 m:NA m:NA m:NA, Bad (50%) m:0.194/s:0.153 m:1.17/s:0.439 m:NA m:NA m:NA [all charge states]
				061318_MS0764_SS_SR_H8: LFDR Model, Classifier data: Bayes, Good (50%) m:0.688/s:0.0627 m:3.99/s:0.986 m:NA m:NA m:NA, Bad (50%) m:0.231/s:0.157 m:1.19/s:0.482 m:NA m:NA m:NA [all charge states]
	Scaffold: Version: Scaffold_4.8.8
		Modification Metadata Set: 1541 modifications
			Source: C:\Program Files\Scaffold 4\parameters\unimod.xml
			Comment:
		Protein Grouping Strategy: Experiment-wide grouping with binary peptide-protein weights
		Peptide Thresholds: 96.0% minimum
		Protein Thresholds: 99.0% minimum and 2 peptides minimum
		Peptide FDR: 0.0% (Decoy)
		Protein FDR: 0.9% (Decoy)
		GO Annotation Source(s):
		Alternate ID Source(s):
											H1-H4 is control IgG. H5-H8 is Htt IgG
DATABASE SEARCHING-- Tandem mass spectra were extracted by [unknown] version											Control IgG
[unknown]. Charge state deconvolution and deisotoping were not performed. All											H1-unaffected (healthy) fibroblast- Krebs
MS/MS samples were analyzed using Sequest (Thermo Fisher Scientific, San Jose,											H2- unaffected (healthy) fibroblasts- Krebs + Leucine
CA, USA; version 1.4.1.14). Sequest was set up to search											H3-HD-het (69Q/+) fibroblasts- Krebs
UniProt-HUMAN-2017.fasta (unknown version, 20121 entries) assuming the digestion											H4- HD-het (69Q/+) fibroblasts- Krebs + Leucine
enzyme trypsin. Sequest was searched with a fragment ion mass tolerance of 0.020											HTT IgG
Da and a parent ion tolerance of 10.0 PPM. Carbamidomethyl of cysteine was											H5- unaffected (healthy) fibroblast- Krebs
specified in Sequest as a fixed modification. Deamidated of asparagine and											H6- unaffected (healthy) fibroblasts- Krebs + Leucine
glutamine and oxidation of methionine were specified in Sequest as variable											H7- HD-het (69Q/+) fibroblasts- Krebs
modifications.											H8- HD-het (69Q/+) fibroblasts- Krebs + Leucine
CRITERIA FOR PROTEIN IDENTIFICATION-- Scaffold (version Scaffold_4.8.8, Proteome											N = 1/group
Software Inc., Portland, OR) was used to validate MS/MS based peptide and
protein identifications. Peptide identifications were accepted if they could be
established at greater than 96.0% probability to achieve an FDR less than 1.0%
by the Scaffold Local FDR algorithm. Protein identifications were accepted if
they could be established at greater than 99.0% probability to achieve an FDR
less than 1.0% and contained at least 2 identified peptides. Protein
probabilities were assigned by the Protein Prophet algorithm (Nesvizhskii, Al et
al Anal. Chem. 2003;75(17):4646-58). Proteins that contained similar peptides
and could not be differentiated based on MS/MS analysis alone were grouped to
satisfy the principles of parsimony.
