# Supplementary material for: Mutant Huntingtin stalls ribosomes and represses protein synthesis in a cellular model of Huntington disease
Source: Nat Commun. 2021 Mar 5;12:1461. doi: 10.1038/s41467-021-21637-y (PMC7935949; doi:10.1038/s41467-021-21637-y)
Supplement: Supplementary file 5 — Supplementary Data 3 [file 41467_2021_21637_MOESM5_ESM.xlsx]

## Sheet: Sheet1
Supplementary Data 3
Raw data for the Violin plots (Fig. 7C) showing the distribution of ribosome occupancy changes (calculated by number of Ribo-Seq reads divided by mRNA-Seq reads for each gene, Log2FC) in HD-homo and HD-het cells (compared to control cells)
Het total	Homo total	Het ↑RPF •mRNA	Homo ↑RPF •mRNA	Het •RPF ↓mRNA	Homo •RPF ↓mRNA	Het ↓RPF •mRNA	Homo ↓RPF •mRNA	Het •RPF ↑mRNA	Homo •RPF ↑mRNA
8.75942	-75.529	1.75969	-2.11876	-1.52568	-4.94029	-6.28802	-15.0977	-0.395314	0.643822
-16.6397	-29.9621	3.06894	2.20113	-8.89423	-5.67059	-6.1469	-6.9434	0.639183	-1.07731
-10.5426	6.90956	1.92429	2.36613	5.14276	-1.24796	-4.66044	-6.33882	-0.581409	0.87811
18.3222	1.16164	1.81559	2.50195	-1.37702	2.93152	-8.25835	-5.80471	0.838589	0.653177
0.727193	25.0517	1.98158	2.77019	0.310721	-4.14801	-3.7586	-5.1162	-0.439448	-0.884254
-9.26369	-8.59303	2.58849	3.21911	-1.16017	-0.592344	-4.53509	-4.66269	-0.480592	-0.978875
-7.25745	-16.6903	2.76307	2.56128	-1.15251	-6.56066	-4.59614	-4.23565	-0.623529	-1.49315
11.2719	-13.0573	3.18523	2.87601	-12.0723	-0.844996	-4.61326	-3.02743	0.66108	-0.684401
-3.60404	-10.781	2.74042	2.83894	-6.78688	-2.49315	-4.10637	-4.77826	0.612093	-0.855262
4.92468	-1.87186	1.99528	3.00856	-2.237	-4.1394	-4.18052	-5.00923	0.708092	-0.691218
-13.5617	-7.32237	2.10284	2.46055	-0.117226	-3.52277	-3.62522	-2.96798	-0.68517	1.14679
6.22665	-43.7682	2.27285	3.33771	-2.60964	7.01266	-3.89715	-3.80262	-0.120404	1.67166
6.04501	-5.49311	2.61089	3.34094	-20.8199	-4.13057	-3.54822	3.31596	-0.702322	-0.757779
12.9377	-8.37509	2.2918	2.98751	-2.32914	0.0948305	-3.21701	-4.03237	-0.479637	6.84315
12.3701	3.44489	2.65466	-6.836	-2.57285	3.19586	-5.32993	-3.26141	-0.510148	0.775191
-6.99199	15.2879	2.65602	3.13156	3.72968	8.24411	-3.0538	-2.98557	-0.376005	-1.48254
4.01608	-1.54985	2.48326	2.99509	-4.787	-0.637593	-2.92183	-2.93155	-0.428782	-0.852603
-2.63461	-3.8504	2.06779	2.57859	2.15636	-2.82297	-2.79306	-3.71699	-0.642591	0.512321
7.20645	-27.3341	3.36932	3.13669	-1.45737	-3.40798	-2.85203	-2.88997	-0.51387	1.06214
-1.58089	-3.89952	2.58169	3.08778	2.47444	-0.456813	-2.54799	-2.55966	-0.0484639	-0.762495
2.65007	-10.4989	2.64477	3.58394	-6.12195	-2.14639	-2.35844	-2.33244	-1.16415	-2.05188
12.2124	-19.2711	2.52327	3.24888	-1.37623	-2.16386	-2.83127	-2.0677	-0.667495	-0.999826
5.41729	0.0490757	2.64493	3.36354	1.50801	-0.226414	-2.71437	-2.48713	-0.225077	-1.16236
5.82358	-5.19864	2.62193	3.5449	-5.75551	-3.31355	-2.22539	2.2005	-0.0364851	0.652152
9.5479	-14.9837	2.75702	3.95089	-2.25181	-4.44925	-1.96521		-0.579396	2.70269
1.91461	3.84796	3.07888	3.68284	-1.895	-0.906013	-1.94705		-2.23715	-1.3214
8.63248	-10.5268	2.81866	6.97233	-2.36597	-6.58587	-2.14084		-0.256718	-0.812616
9.28324	24.4673	2.19762	4.90368	1.3545	-6.18966	-2.27752		-1.14042	-1.99957
6.75726	-7.1011	2.74598	4.64775	2.35338	-1.18684	-2.33811		-0.170914	0.200162
-3.87123	-8.2926	2.82439	7.2613	2.32829	2.33576	-1.85717		-0.0371588	-2.69193
4.80379	2.61297	2.98766	7.31121	-14.6182	2.53843	-1.78353		0.220563	-1.09756
2.50558	3.70411	3.04096	5.14237	-1.12385	-1.74446	-2.32259		0.114204	-2.01701
12.091	-28.5981	3.31015	5.03424	-2.0944	4.6926			0.596891	1.22563
2.69201	-6.78302	3.13304	8.58853	8.95228	5.3758			-0.631795	1.71022
1.14984	-10.8495	4.29986	-6.655	-4.62117	-2.39506			-0.935499	-0.22584
5.4445	-7.16261	3.49936	7.85839	-1.04439	0.188357			-0.288312	2.79308
9.12591	6.53648	3.2446	6.39565	2.64198	-5.03846			-0.263619	-1.29509
9.7395	-6.74699	4.04087	4.89322	2.75488	-5.03846			-0.0784752	-1.30247
4.65482	-5.00417	3.09229	5.48881	2.80001	1.65027			0.310001	0.480946
0.441295	-38.6986	2.98983	9.83485	-1.04269	-1.33016			-0.505967	0.749528
-0.949624	-8.37211	3.40411	8.40083	-1.95484	-6.1874			-0.52832	1.79233
4.24303	-4.99302	3.08691	12.3731	-1.87629	-4.57379			-0.288734	-2.84504
-0.965012	-11.8715	3.7156	8.40749	2.96741	-1.54453			-0.318311	0.522359
10.6942	-16.3713	3.77887	13.7753	3.73033	3.80858			-0.0251127	-2.69706
-1.71673	-6.72103	3.50669	10.2854	3.43965	-1.58866			-0.529649	0.257851
-3.63038	-6.3696	3.51274		1.80076	-0.378661			-0.423281	-0.379896
0.0308693	-3.8672	3.08669		1.62009	-4.40874			-0.536115	-0.901096
5.29035	-13.9851	4.171		3.00597	1.45867			-0.25726	-2.00134
-1.02261	9.0668	5.55468		0.594676	0.406044			-0.745864	-1.09527
15.314	2.92576	4.079		0.683269	1.17561			-0.313646	0.698739
2.28975	-6.88618	3.78227		-2.78771	-6.19425			-0.36018	-0.569658
6.39854	-22.1229	4.40743		-3.19858	6.30011			-0.304623	0.452558
3.83484	-8.08191	4.46644		2.27851	-1.89456			-0.146184	0.190778
-6.50486	-8.08191	2.6773		0.621954	0.891828			-0.122971	-1.37412
4.51366	-4.54365	3.46463		1.12952	-0.182637			-0.304154	-7.95273
-1.40146	11.5711	4.06135		5.84297	1.05092			-0.52824	-0.840433
-3.62891	-4.71138	5.8683		-1.97598	1.947			-0.519456	-0.840433
4.50745	-2.89689	5.28319		-1.97598	1.26123			-0.418864	0.0967464
2.62934	-8.87133	5.38223		1.67021	1.19482			-0.13423	0.623076
3.49975	-3.81116	3.79254		2.92397	1.19482			-0.436952	-1.98315
0.128942	-6.10033	5.18341		0.509638	-0.629706			-0.0061345	-0.772733
-4.58521	-3.50386	4.29921		-2.14669	-0.961292			0.435149	0.28133
-4.35758	-4.99157	6.91425		0.0140226	-1.08175			0.342529	0.28133
-0.195468	-1.25557	6.67638		2.78817	-1.08175			-0.637001	0.28133
8.7863	-3.93158	5.98501		3.65677	-3.21203			-0.74045	0.28133
4.62395	-5.17313	4.29934		-1.12977	0.465726			-0.229771	0.28133
2.198	-1.68926	4.99495		-0.791211	2.80307			-0.0467348	-1.61935
5.63906	-6.42493	5.14485		-2.61124	1.54465			-0.150054	-1.67975
1.84781	-10.3897	7.652		6.32996	-0.558392			-0.694876	2.29868
5.68665	-5.11871	8.27559		6.5056	5.38986			-0.240684	-1.10719
-5.58972	11.166	6.15453		1.55887	1.44294			0.458654	2.07726
7.55546	-1.30419	4.20829		-0.636641	1.44294			-0.275751	0.912711
3.80741	5.64383	4.948		-2.08557	2.49993			-0.828295	-4.56867
-6.73405	-2.25222	10.0828		2.22671	0.0475356			-0.814202	2.31458
-3.22227	-12.3808	8.91165		-0.6365	2.69945			-0.307287	-2.61702
0.287777	-3.02511	7.90399		-1.77482	-2.7495			-0.365476	2.37778
4.35415	-18.1364	13.491		-3.96312	-2.26459			-0.314731	-0.401981
6.485	-12.4892			0.316416	-5.63359			0.00513009	7.89592
-5.95676	-25.6186			-1.60532	0.687455			-0.0907672	1.12651
4.72829	5.32478			-0.800195	-0.944841			-0.670489	0.180269
2.55728	-0.509519			-2.01642	-1.80194			-0.357985	1.0689
-0.698399	-5.94416			-2.49529	0.321718			-0.824528	1.19535
0.680763	-3.60777			2.08549	0.542318			0.564359	-1.91926
3.4448	0.988087			2.92378	0.524217			-0.930953	-0.384231
4.36764	-3.07394			-0.857311	-0.74332			-0.398354	-0.384231
6.06698	-6.24116			-1.80356	-2.17948			1.12715	-2.43883
4.31339	-15.7953			-1.80356	5.58981			-0.0136288	1.71108
-3.20104	-4.32794			-0.418895	-1.05363			-0.214061	1.76349
-2.11753	-7.71869			-2.8781	1.16776			0.0283377	1.76349
-3.90072	-2.2997			-0.765588	0.84175			-0.29307	-0.715584
-3.97595	-4.31825			-1.405	0.84175			-0.64625	-0.836436
-0.524884	-0.509737			3.35838	4.31937			0.174935	0.941447
-47.9707	-6.97084			-2.03265	-1.63799			-0.133813	-1.7124
-0.173208	-5.0189			-1.47011	-1.15902			-0.081446	1.73215
-3.94333	6.83709			-2.87153	-0.799226			0.954583	-2.15353
4.49392	-5.58426			-1.08378	-3.80101			-0.550393	-2.35621
-7.52536	-3.47378			0.360693	-1.28092			-0.280144	0.774002
2.40081	-6.22871			2.33927	-0.697477			-0.390736	0.774002
3.63871	-3.35356			-0.908819	-2.52873			-0.645094	1.52116
-5.15087	-4.02727			-1.17235	0.708251			-0.783935	1.52116
4.61874	-2.62407			-1.47649	-0.0373154			-0.366168	1.79198
6.1306	-8.10094			1.21436	0.292139			-0.833383	3.33533
1.98051	-14.4567			2.41384	2.83029			0.0293262	-0.966204
3.38847	-3.04944			2.47603	-1.89822			-0.380875	-0.215492
-2.48606	-7.11428			-2.0182	-1.89822			-0.094569	0.14
0.166913	-1.11737			1.03473	2.15596			-0.750126	2.24988
1.19796	-15.1259			-2.53125	-0.359509			0.621756	-1.97267
9.42213	-6.75983			2.32767	1.06254			-0.552404	-1.97267
-14.0551	29.7422			1.31861	-1.7299			-0.381706	-0.495673
5.02638	-1.753			1.19799	-1.7299			-0.442858	1.79265
-0.497982	-3.05609			-0.363889	2.42897			-0.479898	5.21161
-0.937628	-4.28596			2.18285	1.62314			-0.434033	1.38033
4.21216	-2.87869			1.36065	-5.25341			-0.823567	-1.4972
1.54818	-1.66921			-1.33133	5.06221			0.00467334	1.40339
4.31881	-2.71493			1.21963	2.35252			-0.787025	-0.11278
-2.72572	2.70531			-0.313261	-4.30638			-0.535125	-0.11278
3.43441	44.3094			1.71335	-5.76747			0.47732	-0.230154
0.0063574	-1.76301			0.479743	-1.8335			1.00351	4.94529
-2.90742	-4.02853			3.29029	0.229192			-0.50727	-2.13712
1.14365	0.345459			0.51693	-1.09927			-0.309333	-0.289091
-0.0277265	4.54102			-1.24625	-3.83656			0.938261	-1.48654
0.229283	-8.64447			0.841995	-0.919599			2.72167	-7.5501
-4.12318	-1.36273			-2.2532	1.28516			1.52576	-0.571742
3.8846	-7.90974			-6.59071	4.41924			-0.250429	2.57904
2.17007	1.44739			-2.04161	-0.0549747			0.0887433	-7.64576
-6.36856	-8.10188			0.890819	-0.0549747			-1.34458	2.7584
7.70408	-4.14035			-0.652671	-0.0549747			0.0359493	-2.22657
2.32087	7.65864			-0.0712263	-0.0549747			-1.19693	1.86137
5.17351	-0.868302			0.322213	-3.4213			0.0400437	1.42055
2.70558	2.65308			-0.13107	1.67145			-0.686379	-10.202
-4.48546	-3.26914			-0.94241	-3.08007			-0.513362	2.69652
8.08309	-3.71738			-2.38342	2.38089			0.235117	-2.2309
-2.02888	-3.31056			3.10322	-1.41095			-0.689327	0.76625
2.68689	-5.9737			1.93592	-2.42497			0.014255	3.83445
2.87914	1.24776			-0.533568	3.979			-0.381154	-1.10864
0.0101443	-3.94152			1.83448	2.56557			-1.23693	-2.39605
-5.63302	-5.74359			-0.187564	-4.87426			-0.56881	0.359516
-2.66831	-1.95539			1.08655	-4.24187			0.731247	-3.22516
-1.49384	-9.61583			-0.810658	-0.678303			-1.05067	-0.250413
14.4778	-1.65727			0.760438	-3.63476			-0.334552	2.85393
-0.801281	-11.9833			0.666031	0.581382			0.73043	-0.528255
6.21398	-4.2635			-1.0471	-0.889732			-1.2462	-3.88563
3.30542	-11.2711			-0.333484	-2.83125			-0.559961	-0.132802
0.984744	-6.07935			-8.2989	-3.3444			1.05644	-5.72242
2.12991	-6.79157			-0.587906	0.296963			-0.1911	0.103178
7.969	-8.71804			-1.7819	-7.14491			-0.959233	-6.07213
3.31852	-2.77652			1.17305	-1.00662			-0.572922	-20.5582
-1.9386	-0.204083			3.45363	0.846542			-0.481308	0.277276
1.38802	-6.02216			-0.690682	1.83159			-0.683909	-2.19337
8.85765	1.35036			0.734883	-2.0374			0.208792	-2.07335
-3.51694	-6.05372			3.19245	-1.97937			0.385352	4.05956
2.3669	4.36883			0.416469	2.06296			0.322806	5.37166
-2.24388	-4.33768			0.462935	1.50692			0.00449195	0.943636
-4.1131	-5.20512			-1.1453	-1.377			-2.92265	-9.90216
-13.2347	-17.5183			0.581928	0.378975			0.288298	2.07415
2.78359	-3.55601			1.78317	-0.155522			1.32679	3.16332
-1.14956	3.00823			1.17538	3.49089			-0.71502	-3.7972
3.67077	-0.207343			1.74475	1.80876			0.0388878	5.11075
2.14997	-1.44188			-9.91274	-0.727441			-0.0572217	-2.71032
-0.529769	-6.42831			-0.649557	-0.650446			-0.096229	4.50023
12.8535	12.3461			-3.1761	-0.195782			0.59649	0.811
2.73522	-11.5143			-0.743742	-0.162486			0.280105	-3.34074
5.78026	0.144228			-0.22191	-0.617385			0.202335	-3.07313
1.68315	-3.00136			1.94757	-0.728852			-0.624235	2.47744
28.7094	-2.62793			-0.527048	2.0327			-0.717635	0.109104
-1.25951	-4.25119			0.787543	-2.06969			-0.60892	-0.723291
-0.472821	-6.22489			-0.829537	-2.2507			-0.942315	-5.1763
5.82503	6.33024			0.383597	-3.11271			0.163161	1.17584
7.24935	-5.46094			-0.943199	0.475277			-0.409727	-3.96784
2.52	-3.60553			0.636648	0.132524			-0.298979	1.35644
9.04127	-0.635223			-0.761726	3.01812			-1.13821	1.79079
2.27694	3.04479			-0.641125	1.18829			-0.242713	4.04193
0.480487	-1.55035			1.60483	-1.5143			0.00800283	1.74629
4.23797	-3.02605			0.996597	1.35839			-0.560292	4.09661
4.611	-7.12073			0.875993	-0.560246			0.747555	2.33609
-5.40168	-1.72996			-0.401753	-0.32275			-0.939578	0.714434
3.32262	-0.248866			6.01892	0.940092			0.175134	0.14599
-4.82258	4.34786			0.258253	-0.939179			0.317248	1.6274
1.7036	-1.36261			-0.885696	-0.171703			-0.0164518	6.93051
-1.73401	-5.91249			-0.246341	-1.46598			-0.296681	0.748157
4.17228	-1.43994			0.99839	-0.331586			-0.594918	-0.173686
-4.6403	-3.97709			-0.128757	-1.99437			0.0894469	0.394405
0.875277	-2.27001			0.141481	-1.1762			-0.44478	5.02733
-1.54604	10.5011			0.238538	2.47817			-1.07267	4.27227
-2.39052	-0.910779			0.0481822	-0.748837			-0.618214	2.805
3.49227	-3.91693			0.09544	0.137571			-1.5744	0.843413
0.285367	0.906693			1.03265	1.07844			-1.5744	1.82174
-28.1623	1.04906			-0.655531	-1.6924			-0.593612	1.05068
-1.1948	-4.59924			-0.739498	-1.04716			-0.311616	2.09647
-1.82853	-8.17607			7.3721	-0.974551			-0.73421	-27.9941
0.211559	3.64956			1.71994	-0.207444			-0.808078	1.02861
-15.2679	-1.94116			1.80386	-0.986073			-1.08086	4.14929
-0.159767	-9.56526			0.391828	0.770562			0.62976	-0.279676
1.57023	0.945346			-0.108866	-1.95082			0.621916	6.04552
-1.51494	2.90859			1.69607	-2.09614			-0.130619	1.61209
6.41384	-3.79373			-0.556997	-1.42599			1.49891	4.50857
-0.0842152	-3.00407			0.588514	0.156063			0.0183883	-0.311932
2.42191	-4.3559			0.78967	-0.755006			-0.278374	11.0913
3.7616	6.3263			-2.21172	2.44276			-1.8876	-2.0914
2.12465	0.809797			1.17214	-1.19414			-0.72509	15.9589
1.74121	1.80206			-1.60054	1.69852			0.0195676	-10.8128
4.04124	-1.58555			2.18306	-0.496953			-0.908291	4.26684
3.19005	-3.13696			0.669365	0.943643			-0.595239	0.798301
-3.8683	-13.0224			0.385672	-0.0553536			-0.385001	1.93691
0.234348	2.05163			0.80537	-0.681891			-0.614765	4.59955
1.88662	-9.74155			2.16962	0.0878158			0.654785	2.69917
0.869862	-0.39915			1.22459	0.73703			-0.860161	-5.74326
-1.74752	-1.26218			-0.61174	-1.89211			-0.89756
8.30258	-2.35793			0.815823	1.71335			0.751583
1.3103	0.717071			1.0674	1.50564			0.470633
2.10762	-8.16773			0.801113	0.708598			-0.0273217
1.87664	-4.57416			0.800949	-0.741477			-0.684763
-2.10139	-3.22755			1.69903	-0.565083			-0.244186
5.34226	-2.39486			-0.419942	1.66145			-1.5894
-6.65132	-2.29746			0.246598	1.05476			0.900991
-3.20534	0.312824			0.128809	0.622449			-0.903135
5.93721	4.2497			-0.266508	1.54888			-1.09545
1.74473	0.9895			0.539609	-1.80343			-0.680916
5.9583	0.350167			-0.102059	-2.40918			-1.18467
7.19744	-8.29593			-1.71321	0.299484			0.566377
-1.63538	-1.09414			1.16183	-0.516139			-0.810168
4.17359	1.71518			-1.05867	1.14398			-1.6464
-3.13375	-5.4263			-0.90692	1.00333			-0.643143
3.98446	-4.42501			0.105872	0.828792			-0.447499
-0.902504	-3.81348			0.596908	0.873398			0.662665
3.95944	0.279188			-0.949131	1.60225			0.463965
2.69756	-3.3883			-3.90459	0.856693			0.556909
2.31084	-0.840937			-0.743307	0.189061			0.931151
-5.09594	-3.23392			2.93496	-0.771296			-0.28845
0.633052	-1.73023			1.556	1.58465			-0.340295
6.35357	-5.91913			0.792522	4.9749			-0.702225
2.53244	-1.55499			1.66972	-0.22378			-0.763215
3.38987	3.13833			0.0514618	1.16959			0.369916
5.91117	-4.26165			-0.60783	-3.95019			-0.797208
0.945576	-4.18575			1.20016	0.827821			0.706681
2.5084	-4.73367			-0.315502	0.974281			0.566732
18.6096	0.570346			-0.60269	-1.02444			-0.384316
2.26501	-5.33614			0.330358	-2.14455			-0.860739
-0.579085	-3.87167			1.64928	1.98691			0.0806159
2.38677	1.92119			0.0477625				-0.52767
2.04319	-0.0381639			-0.6327				-1.73414
0.0905526	-2.18572			-3.38645				0.798395
-3.55342	-1.97293			-0.249784				0.222684
8.42648	-2.22247			1.11509				0.220633
6.40613	-2.64519			1.32604				-0.247654
-8.03862	-1.72355			0.445398				-0.357982
4.65222	-2.3596			1.17118				-1.10164
3.26064	-0.53176			1.06674				-1.25902
5.23244	-4.38574			2.49794				3.49404
0.0706476	0.811484			0.615463				1.29444
0.42377	-2.02878			-0.217909				-2.40725
1.09942	-2.6605			1.25582				0.588882
6.01252	-0.724511			-0.626064				0.0410793
-0.237677	3.70894			-0.104192				-1.27236
1.82919	-4.30569			0.420349				0.0486418
2.97378	-7.55198			0.327021				-0.739991
0.239228	4.5403			0.450774				1.06764
-0.940112	4.41873			0.670386				0.0539482
2.87968	-0.979295			0.995415				0.91566
5.50059	-0.199649			-0.385386				0.563855
-3.34106	-1.1094			0.558162				-1.34459
-0.902019	-4.07117			0.672016				0.366739
-4.71933	-9.85606			-0.690377				-0.57012
4.87319	-2.07357			-1.44121				-0.51932
0.0651835	0.611594			-0.190248				-1.41681
-1.32185	-2.69385			0.438815				-0.401302
2.7766	1.08138			0.615084				0.653738
6.54806	-4.10154			0.557138				1.47049
3.32717	-3.64083			0.296605				-0.50095
-4.03723	-3.89291			0.96695				2.34482
2.09294	-1.23905			-0.597234				0.180485
0.0885245	2.41705			-0.961079				0.380523
1.43553	5.77831			8.67682e-05				-1.31872
1.79552	1.1512			1.47399				-0.55942
1.63542	-1.97405			0.188568				0.760274
5.19094	1.33612			0.537134				-0.500827
-0.0506563	-2.24579			-0.500988				-0.234212
2.44209	-2.8062			-0.000408463				1.25368
5.1364	0.960444			0.404123				0.574505
10.8172	4.53552			0.536902				0.576365
-0.437103	-6.72613			0.772465				0.225954
0.617612	-5.80194			-0.103694				-0.30835
2.14176	-3.17814			0.996869				-0.00945025
1.69377	-0.391896			-0.415825				0.0249867
1.35655	4.22865			0.467214				0.441298
2.21404	-2.18385			0.232266				-1.37048
-0.512234	-3.28808			2.28293				-0.551909
3.01516	4.43161			1.119				0.530947
1.12249	-0.384312			0.198571				-0.404952
6.075	1.34441			1.56427				0.773609
3.33655	-1.92841			-0.614693				-1.56216
3.1539	4.84093			-1.80476				0.581597
2.16063	-1.8479			0.15809				-0.882855
-2.65898	-1.11812			0.804794				-0.475181
2.25474	-0.975667			0.768247				-2.21687
-0.0290201	1.62128			0.122543				-2.31697
1.91099	-3.32074			-0.577824				0.248778
-2.8663	2.00352			1.23339				0.362642
-88.25	-2.81815			0.862125				-3.12584
1.0566	2.38208			0.607032				0.367385
1.70266	-1.70538			0.809314				0.4789
3.15921	-4.34545			-0.858419				0.331199
-12.7525	-3.51677			0.19692				2.04957
4.79276	-2.37022			0.344691				0.244278
-0.0581135	-0.854227			-0.333559				0.528749
-11.0051	-3.27597			0.73473				0.675607
-1.43016	2.04897			0.508491				-2.4236
5.90666	1.03536			-0.761671				3.687
2.92346	-3.42375			0.423693				-0.515258
0.890073	-0.000471974			0.23521				0.766187
-1.01959	-6.34404			-0.349799				1.8639
2.76528	-1.18508			0.890661				0.323491
-1.27995	-2.86108			-1.16094				0.312533
-11.2258	-2.16825			0.471786				-0.211539
-1.93963	-5.31443			-3.65684				-1.48599
2.2483	1.29703			-0.361583				-0.0393604
1.08894	-3.84612			-0.421878				-1.2126
-1.70513	-3.19225			-0.71059				-1.0817
-3.93673	-4.72234			0.318431				-2.00459
-5.89321	-3.0282			0.307635				1.15392
-1.76794	-1.66951			2.98219				-1.61857
-1.59074	-6.73455			-0.655896				0.37825
-0.22799	1.90311			-1.01804				0.676685
3.64719	0.372399							0.24108
0.0877602	-2.99634							-0.595711
2.81361	2.00595							1.0434
0.890731	-4.77517							0.385906
0.503189	2.26342							1.62136
-2.78128	-1.05893							-0.281681
3.41143	-5.57957							-0.910057
-0.627716	-2.4741							0.444884
-3.49055	-6.3399							1.82286
0.937132	-1.78491							-1.43602
-5.05412	-3.0372							0.788583
1.75097	5.09438							1.64966
-0.903295	-0.797577							-1.17958
-1.02084	0.147859							1.16754
-1.89636	-4.72134							-0.877405
-4.55447	-1.49922							0.141857
-3.03055	-0.744085							-1.23509
-1.25048	-2.44572							2.14062
-0.832673	-3.85926							0.412929
1.34264	-0.759475							1.35473
2.038	-0.707453							1.35473
0.0249199	3.218							0.947145
-3.26842	-2.63293							-0.475688
-4.24437	-3.82531							-1.92147
2.53411	-9.47426							-1.35665
1.86596	-0.179428							1.22317
-1.67866	-9.61397							-0.716574
1.26062	1.55049							-2.97089
6.70552	-0.363767							-0.0682744
2.22206	-3.06649							1.46987
-2.89641	-0.822567							-1.31941
1.57166	-1.97777							-0.283396
-0.255511	-3.37364							1.19209
3.59787	-3.61906							0.588499
-4.02839	-0.838206							3.87138
6.48606	-0.0819564							2.09806
4.87725	0.575063							-1.39885
6.10252	0.00174842							0.49993
2.6259	-4.74588							4.36395
0.46893	0.114432							-0.456663
19.7313	-0.174454							-0.25499
-2.97778	-8.28127							0.398413
0.790174	12.2965							1.28607
-3.86906	-0.157431							0.401555
4.51234	2.76052							-3.68635
-0.869851	-1.64522							0.145137
6.49891	0.560177							-1.33701
-1.23359	-4.46075							0.0473772
1.12628	-0.15226							0.596153
-1.47496	-4.60059							-1.16264
1.99224	-1.9696							1.84043
-2.16707	-2.66456							0.103282
-6.51636	-5.0467							1.76241
-6.0087	-8.72045							-2.03417
1.52698	0.78293							-1.17766
-2.89792	1.01225							-5.52551
5.45089	-1.20881							0.686446
4.07449	-2.68008							3.25672
2.7789	-2.46218							-7.95814
6.35939	-5.43799							2.43972
-1.70598	-6.93376							0.706616
3.45526	0.0781803							0.881565
-1.69205	-2.92598							0.892036
3.20452	2.02811							0.0355195
-6.01524	1.18882							2.53203
0.252151	-0.784072							-0.257914
1.25105	-0.0422424							1.00413
1.62832	0.527488							-0.409757
1.25677	-1.21013							-0.303546
1.09713	-2.47806							0.292313
9.36294	-2.64088							-0.74617
0.13494	-0.62385							4.7324
0.92061	1.22878							-0.286453
1.59349	-3.73423							-3.85096
-0.378464	-0.51166							-1.84032
0.935708	-2.90158							-0.336168
-1.92585	-2.90036							3.40025
1.7642	-14.6983							7.43354
-2.47096	3.30086							0.705649
2.79911	-0.369737							-2.91125
2.20175	-0.0863233							2.08751
0.808883	-3.86825							-2.64055
0.908247	-1.62085							6.30634
1.41642	-1.20176							1.01946
2.03952	-2.79177							-0.345955
-0.743068	2.12462							-0.14384
0.0761623	-2.04841							0.62661
0.450914	-0.279021							-1.08623
0.381763	-2.27623							2.2393
-0.407451	-0.531336							2.67518
-0.907416	-2.58319							-4.46661
1.56096	-0.618572							1.78725
2.42326	0.699599							1.78725
-0.843421	-4.71965							-2.13649
3.99151	0.161718							-4.73668
-1.50135	-5.44358							-1.35714
1.77076	0.137617							4.27225
-3.63466	1.49625							0.964466
7.7019	-2.97979							-7.12723
1.26296	0.13333							-2.14631
-0.227287	-3.11021							-4.61023
-1.85981	-3.50169							-2.47471
-4.28191	-2.82457							-1.53014
-6.82351	-1.94042							1.47164
-1.08014	0.646981							1.47164
0.557904	-1.4933							-3.24894
-1.61462	-3.51383							-14.6695
3.07713	2.39072							0.292016
0.316449	-3.55194							4.04627
-3.57087	-1.18299							0.419055
3.88186	-1.2982							-5.10222
-2.18996	2.20811							-1.42984
-0.744274	1.00034							-2.66641
1.48656	-5.47896							-2.66641
1.17107	-2.97528							-0.331677
1.20853	-1.10229							3.77677
-5.20134	-9.11019							-1.81156
0.205923	-0.14448							-1.81156
-4.65972	1.18902							-1.81156
-0.927528	-3.26213							0.156242
-0.169653	-0.184704							0.775798
2.3647	0.732813							-19.0301
1.31619	0.552788							4.49495
1.20833	1.3496							0.871197
-1.29876	2.37899							-3.82471
-1.18617	-0.61484							-3.82471
1.66101	-6.038							-3.82471
1.15116	-6.64165							1.20951
-0.252531	-2.65872							2.47405
2.77142	-2.05546							-4.28285
-4.57555	-1.99096							-1.62748
-4.50864	-3.34826							0.850344
0.339611	-2.04422							-1.57641
-0.183264	2.69688							-0.522803
0.825505	-2.18388							-0.0115671
0.241361	-2.34468							2.37272
1.0874	1.82819							1.30999
6.26739	-2.55631							-10.4256
0.0591944	-2.85104							0.716022
8.8813	0.173315							-1.68064
1.92826	-0.786833							1.67282
-0.964244	-1.49025							1.03993
4.37964	1.68054							-0.410671
1.35525	-3.93368							-3.44999
1.37535	-1.77344							6.40356
5.18886	-3.74207							-1.06181
8.29412	-1.36133							-1.06181
2.54732	-1.80037							-1.06181
7.00537	0.183803							-1.06181
11.8532	2.3295							-1.06181
0.729937	-2.63991							-1.2604
3.49019	4.13446							-1.29981
-0.58779	0.151736							0.371668
-0.410844	11.4494							-1.27882
3.3856	0.380862							1.40943
0.814736	3.67313							0.916724
2.03053	-6.48639							-0.367757
2.33367	1.43343							2.64843
-3.00669	0.0728397							3.84102
-2.50815	-4.70292							-2.18497
4.13506	0.755526							0.718993
1.04291	-0.706335							0.905978
1.48764	-2.29553							0.797454
4.04446	0.513231							-6.76543
2.38172	0.510896							2.32791
1.66353	-3.06106							-1.39353
6.40135	-1.14171							-0.892518
-0.420163	0.840006							1.51771
1.13757	-1.11592							1.51771
0.518915	-4.27466							1.51771
0.352062	3.66264							0.506291
6.02189	-0.78637							-0.00490245
1.35821	-0.89099							0.188498
2.1399	-0.226699							-3.13105
-5.03284	0.519458							0.0801757
-1.05475	3.67996							0.767622
0.114303	-5.81693							5.10821
0.542721	-4.21567							6.40443
7.44778	2.09277							2.37614
-0.48425	-0.222141							6.15705
1.04563	-0.877331							0.44109
1.04611	-4.35452							4.6012
0.842671	-0.743721							0.721682
-3.48296	-5.30881							-1.36448
0.742265	0.0853248							1.17853
0.922279	0.86684							2.83164
-0.616326	0.931455							-2.74972
-4.44102	1.17523							-1.1286
-1.12164	2.20465							1.06334
1.03587	-0.156182							5.99265
1.49026	2.30581							3.10966
6.46461	0.747868							-0.30992
-5.53008	-4.56703							-1.41541
3.25346	-2.10031							-2.15138
3.20305	5.17827							1.86576
-1.72804	-5.69247							1.611
-1.4965	-7.94938							-13.5134
-1.64658	-1.69529							1.87631
0.713266	0.952736							-0.0625662
-1.26247	1.11049							-3.27157
3.98168	-2.5807							2.08172
-0.456989	0.108599							-0.657152
0.432507	0.838282							-2.75041
-0.144479	-0.932358							-3.81525
-2.7312	-0.740426							4.12111
5.13874	-0.74931							1.51058
3.5292	-0.456176							-1.1791
2.23012	-0.609665							-1.11411
6.98401	-1.63196							-3.09096
-0.743658	2.66388							0.166435
2.1067	-1.24369							1.92803
8.71744	-2.74859							0.367694
1.50686	-4.75468							2.1382
-3.75308	-1.91206							7.92134
0.894235	-0.187269							4.53786
0.338007	-7.91658							1.01614
-0.733832	-0.921043							-1.46295
0.231731	-6.96539							4.10031
2.48066	-0.863881							-1.13956
2.37737	4.01521							0.215777
2.07662	-0.785783							0.31068
0.15523	-0.838633							1.72557
0.310571	-7.49341							-1.13856
1.7071	-1.4744							-0.399069
8.82261	-1.03145							1.79873
-5.36627	-1.45564							2.18013
0.304449	-7.43797							1.39448
1.15347	0.258344							3.06708
1.71887	-0.310443							1.49182
2.34528	-0.959822							-0.242763
1.3646	-2.6446							0.555151
-3.01831	0.304131							0.560921
1.84216	0.314633							-1.68202
1.37674	0.583851							-3.28058
-14.6443	-18.3497							0.367259
1.17714	0.88458							1.82764
3.79162	-0.0368301							-2.07436
3.4803	-0.603161							5.94807
1.23085	-4.45047							-2.53212
6.47558	-3.54508							3.31038
2.20727	-3.14441							-1.41874
7.14814	-0.985958							-1.72529
-1.86335	-6.72663							1.64595
0.824144	-1.72586							5.80926
-0.405308	-3.49311							-14.3628
2.86743	-1.09133							1.91522
1.78098	-0.238958							-3.30103
1.0398	0.340204							-0.725949
4.13195	-4.90094							0.440192
-11.7264	-1.17112							1.88097
2.16897	-0.583294							-0.0293938
11.1645	0.0706491							-7.92428
3.57064	-1.75293							-1.20461
-1.82244	0.433379							2.68816
-1.79081	5.28453							-4.04895
3.92485	-0.500683							1.04734
0.22053	-3.56477							2.87761
-1.3418	-0.511679							-1.62412
-1.85478	-2.80798							4.82625
-1.13357	-1.21176							1.29671
1.07385	-0.377343							-0.28958
1.98032	2.12729							1.44469
-1.92838	-0.386262							-1.0373
4.30497	-0.245538							2.88912
4.38983	-0.158434							-3.00874
1.88113	-1.67906							0.796402
0.515329	1.55272							-0.10425
-0.032143	1.61575							-0.658103
-3.31835	-0.149198							5.36998
-3.92645	-1.03526							-1.77963
-1.4724	-2.76951							-4.19951
-2.25319	-6.82169							2.40183
4.32513	1.04338							-8.12472
5.21555	-0.78176							1.51433
-0.400262	0.143364							0.337798
3.94203	-2.8684							-1.63352
-2.34719	0.268291							0.658088
1.88687	-3.59263							0.334847
2.96596	-2.66433							-2.68269
1.02095	-1.57971							2.02288
1.99755	-0.342322							10.069
-0.360389	-3.70816							2.11014
-7.08621	-0.452462							-2.26586
1.74782	-0.482163							-0.302737
1.01222	0.242311							2.16549
1.88625	-0.245112							-8.24201
1.24291	-1.16013
2.42375	0.156804
-0.809765	-2.61975
0.395951	-2.23705
2.09259	-1.77257
2.70639	-0.445899
-1.46779	-1.63099
1.49967	5.32503
3.89046	2.33142
-0.677498	-0.18757
3.68918	1.56776
-5.80241	-0.262373
-3.07921	-1.27989
3.84217	-1.65678
-2.03226	0.138437
-6.27666	3.72492
-0.0191281	-0.729723
1.837	-1.17701
-1.68478	-2.53101
19.1454	-0.406947
6.81416	-0.936153
1.70794	-1.19592
0.566133	-0.322345
0.375014	-2.53613
-0.541834	-0.156627
-5.33289	0.958831
0.648512	-2.09041
-1.75729	-1.22726
-0.971362	0.0687345
-0.360849	-0.998579
0.790015	1.58752
-2.32417	1.46118
-0.40283	-1.28225
-0.935803	-0.964703
2.09239	-1.21547
5.31845	1.66139
0.155695	-0.850381
-1.01052	-1.25032
1.56217	0.787284
1.06766	-0.114164
3.30155	2.4985
-1.08269	-1.01357
3.9553	0.195656
-0.705757	-1.14765
-0.634087	-2.20867
0.508238	-1.27984
-0.496525	-1.41639
-0.341511	-2.13181
1.76476	2.21892
1.55188	-3.19466
-5.74095	-0.492959
10.2033	-4.84073
-2.3914	-1.23494
0.169377	-0.0599084
4.0156	-2.06417
0.48009	-0.945997
3.21953	-2.14386
-1.78128	2.82405
-0.423268	-0.476498
-0.00974476	-0.869153
-0.471266	-0.272213
8.66642	2.63527
-2.16256	-1.25377
4.44783	-0.378507
-0.0646105	-0.0222569
-1.75077	0.0711233
1.66115	0.044864
-1.02312	-0.372828
0.897156	-0.753963
2.45342	-3.42557
0.743641	-0.537281
-0.371301	-0.940333
-3.47693	-0.506943
1.34616	0.191608
2.44017	-0.315096
-1.26545	-3.03801
-7.8201	0.985978
2.54475	-0.54744
0.318418	-2.51071
1.60556	-1.91184
-0.52933	-0.629602
-7.05115	-0.166006
0.117801	-5.1727
0.535863	0.502959
-2.80213	-2.1271
0.745122	-2.68053
1.94389	-3.32977
-1.69541	-4.77091
0.55236	-1.35708
0.0422505	-2.30147
1.39709	1.84548
-4.21808	-3.64224
4.32908	-0.71665
-1.03818	-0.880286
3.88153	-1.58481
1.92566	0.0176905
-2.30246	-1.75742
1.34879	0.000267125
1.08342	-0.93629
-1.43223	-0.175082
4.31446	-0.0759653
-3.7396	-1.03436
2.23736	-3.40316
-1.00091	-1.58139
-2.23286	-3.25441
7.27291	-1.90029
-0.329419	2.00195
2.73311	-0.566725
3.52576	2.09567
-0.64577	-0.244496
-1.28815	0.933404
6.29277	-1.63755
-5.99336	-3.25277
-0.437908	-0.781472
-1.55666	0.142158
0.889085	0.371921
-0.472009	-0.254359
-2.78533	-0.623772
0.413092	-1.33049
-3.78701	-1.71198
3.26976	1.26698
-0.183467	-0.731259
2.57643	0.893689
-2.6263	-6.39049
1.0325	-1.7192
2.23388	0.696326
7.82816	3.74683
0.860965	-2.88178
0.00904972	-0.554994
1.82468	-2.32758
-9.72211	3.12149
3.44212	-3.44094
2.18337	-2.05217
-0.922393	-1.37569
1.46176	-2.14134
-9.09817	-0.995548
-6.43483	-0.914908
1.84849	-2.82637
-0.848577	0.325542
-0.229763	-3.88159
1.83788	-0.921031
1.63775	-1.91452
1.25337	-0.861231
2.30806	-0.168751
-2.9832	-3.22696
0.778887	-2.0651
4.1439	2.35944
1.66806	-0.105092
0.579964	0.0735577
2.8957	-1.88183
-0.476669	-2.43297
-0.7136	-0.56802
0.583619	1.47305
-1.5854	-0.0107602
-4.58722	-1.21566
6.13644	0.44052
0.699469	5.89455
1.09922	2.71613
1.60894	0.889157
1.63177	-0.669966
0.655953	-1.43531
-0.178521	-2.45987
-2.61069	1.07519
2.47335	-1.5644
1.58392	0.145618
10.5697	0.747269
1.56381	-7.20391
-3.24118	2.70291
4.21513	-1.73231
-0.780364	0.273195
-1.23581	-1.12053
6.28848	-3.80237
1.57713	-0.704468
0.904733	-1.52418
-2.91462	0.102044
-1.92803	1.80043
0.557558	-0.414281
-2.16409	0.132377
-0.569373	-10.509
-0.850955	-1.53502
1.23348	0.682226
1.04917	-0.50077
1.06972	0.991339
-1.28939	0.943572
2.12936	-1.07036
1.21947	2.80322
0.545927	0.197666
1.33191	-0.355074
-0.0377405	-1.11367
0.129836	-2.38723
1.52805	0.460321
2.7254	0.382248
0.0608123	-2.74938
-1.7338	0.573394
3.25448	-1.62153
0.201291	-1.03689
-1.7961	-1.02593
-2.20629	-0.175136
2.01373	-0.616529
-0.466167	-1.8934
-0.396311	-0.892331
1.59007	0.288037
2.65187	-4.17099
1.47893	0.328075
5.60847	0.74125
-1.53417	-0.937947
4.59	-1.92228
-1.97752	-1.64003
-3.48894	-0.89179
-6.39018	-0.309774
4.776	-3.53847
-0.246437	0.82598
0.92472	-1.21512
1.84604	-4.33827
-0.611251	-2.67425
3.0971	3.77016
-0.987299	-1.17301
1.01737	-3.87474
0.310094	-1.59575
-0.451336	-1.59293
0.317858	-0.171308
-4.23778	-1.09457
1.65386	-1.18969
-2.19175	1.07914
2.91853	0.789415
0.653559	-1.2361
-0.81364	0.286743
0.789143	-0.0823711
0.369909	-0.858451
1.64018	-2.04412
0.854644	1.69931
1.4963	-0.0179498
3.49102	-1.0365
2.57365	-2.42541
-1.43763	-2.04992
0.172375	-0.789898
-0.781746	-2.63792
1.32624	1.0856
-0.26374	-5.39895
-1.86193	0.074745
0.0590611	-0.463994
-0.287955	-0.308796
-1.61723	-0.0645357
0.290285	-0.112637
-8.10675	-0.59819
-1.23003	-0.854121
-4.08274	-1.99674
5.99346	0.320143
0.0586785	0.517932
2.42285	-0.757881
1.31141	0.381963
1.30185	-0.720236
1.40989	-2.09086
1.81252	0.949382
0.868248	0.474223
-0.300019	-1.712
0.0416891	-1.54994
0.98125	-1.44016
-0.724981	-1.96008
2.23811	-1.32295
-1.5625	-1.29374
-2.92012	-1.15127
-0.400353	-0.807646
-0.83946	-0.476189
-0.377495	-0.970554
-2.19095	1.27217
-3.26553	-0.982362
0.443141	1.06214
1.40769	-2.78451
-2.52308	-0.690322
3.4431	-0.972195
1.43755	-1.31182
-0.416543	-2.03763
3.67067	1.04342
1.22496	1.8177
-1.54535	0.138599
0.638424	-1.17211
-5.73086	-0.471328
-1.52925	-0.621084
-4.97964	-1.35958
-0.382685	-0.489262
-9.64953	1.47324
-2.14012	-1.55512
-2.06668	-1.57038
-2.08758	1.51372
-1.05839	-0.309054
-3.34311	0.378491
-0.0562632	-0.876823
-1.0591	0.435107
-0.80444	-2.24573
-0.556373	-1.73404
0.589261	0.383839
0.161165	-21.9654
1.6694	-3.70876
2.36997	-0.80786
9.53588	-1.37609
1.15036	0.926829
1.93849	-2.76334
-0.334403	-0.472917
6.16721	-1.52869
0.28745	-0.250416
-2.55785	-1.51906
-1.96941	0.921783
-1.69051	-0.954301
-1.30648	-0.0886977
-0.818734	-0.273059
-0.237091	0.0604307
-0.886811	1.67056
-0.956512	0.299358
-1.1605	-0.769058
1.35118	-3.13285
2.10857	-1.27289
2.21078	1.60614
-0.883845	0.694377
1.935	-0.86728
-1.37843	1.78405
3.84712	0.948613
-3.48286	-1.92377
0.93192	-2.58411
3.62589	0.544281
-0.701169	-0.569316
-0.686282	-0.0188688
0.362288	-0.621983
-2.34972	-0.857293
-0.342728	2.54364
-1.84971	-0.665174
2.86246	-5.55942
-0.34253	-1.80606
2.78614	-1.41404
1.2671	-0.480424
-1.22731	0.269604
-0.653091	0.428317
1.25058	-1.13429
-1.14625	-0.0435487
-0.861645	-1.3853
-1.29208	-0.932546
0.680169	-0.412254
0.659296	1.2767
-0.203181	-2.32562
2.47588	-1.32871
1.06064	-0.757518
3.12537	-1.37278
0.896282	0.43611
0.785115	-0.473625
-0.138798	-2.2009
1.63715	-0.845986
0.402512	0.223989
-2.35355	-0.239723
0.713323	-1.4311
0.846458	-0.00843384
1.63484	0.518643
-0.325594	0.716061
-1.00731	-0.127558
1.10513	-0.179839
-2.44185	-0.948514
0.386252	-0.273242
-3.6585	1.49682
-0.775182	2.48963
1.19304	0.208227
1.96327	-0.168065
1.4643	-0.635321
1.27357	-4.89258
-3.69176	-2.25877
0.110549	0.311098
1.09373	-3.12706
1.70779	-0.729536
-1.05369	-1.30742
0.40466	-0.545604
0.904149	-1.71241
-1.55248	0.0576612
1.91047	0.187265
1.48831	0.671154
-2.04192	1.87365
-6.18975	0.414251
-1.38716	0.123545
-1.25285	-0.943677
1.61902	0.526456
-0.879522	-0.361299
4.96806	-0.102504
1.61442	-0.599313
4.68699	0.185591
-2.94263	-0.688367
2.18782	-1.15205
-0.211402	-0.567026
2.82117	-0.00173395
-0.871915	-0.537374
5.55887	-4.88169
1.41623	2.01617
-2.53016	0.0409888
1.81475	-2.05121
1.65874	-0.616179
-1.57665	0.976549
0.388065	-0.468938
1.48767	0.184705
-1.28976	0.423062
-0.0875304	0.293502
-1.02617	0.272963
8.64164	-0.0828318
-0.602824	-0.60295
-1.15948	-1.22661
3.65171	-0.265645
7.49893	-0.656859
-0.381461	0.526134
-2.94619	-0.231808
-0.611689	0.0543339
-1.38152	-1.39133
-0.590405	0.643655
1.67448	0.30933
-0.667368	-0.300183
-0.361437	-0.962678
-0.0301241	-0.913891
1.27721	-0.485786
2.76147	-0.455469
2.68434	0.748978
-1.19629	0.28773
-0.515345	-1.23025
0.661068	-0.784679
4.56064	-0.506466
0.876097	-0.643015
2.86505	-0.650964
0.944779	-0.396237
0.513404	0.681849
-0.859484	-0.646748
1.11799	-0.284038
-0.961513	-0.186959
3.17665	0.106285
1.58798	-0.865531
2.54974	-0.0656717
1.34813	-2.72945
-0.189822	-0.54339
-3.47142	0.568664
-0.0468243	6.28018
-1.82198	-0.772661
-1.58636	-0.831364
-0.738163	-0.267779
3.29035	1.63905
0.0447442	-0.587934
-0.680571	-0.480347
-1.64177	0.56511
2.10735	-1.3599
-1.2402	0.000161154
-0.825993	-0.877662
0.30964	-0.917753
-0.85933	-1.8451
-0.66823	0.648589
2.98822	-1.58864
-0.0316639	-0.0303412
3.23525	-1.25687
-2.04546	-1.73335
-0.0756032	-0.23761
0.723112	0.81123
0.0656695	-0.686875
-3.93531	0.720883
-1.78657	-0.563966
-0.64389	-0.26814
2.74684	-1.1013
-1.3682	-0.800007
1.28566	0.444807
-1.73079	0.388182
1.72999	2.34262
0.878676	-0.779321
0.203365	-0.376802
2.40539	-0.713629
-0.633841	-0.502718
2.95632	-0.814864
2.30006	-0.12605
-1.69386	-0.797207
-1.85659	-3.48294
6.05918	1.84985
-15.5242	1.09655
0.935958	0.334048
-1.43994	-0.981638
-0.0530764	0.854904
-0.899439	-1.82944
0.138306	0.693262
11.9893	-1.08533
2.85505	-0.804892
4.25901	0.329821
0.0993636	0.0717558
2.26028	-1.6596
-0.114652	0.693364
-0.00553534	-0.182593
-1.5472	0.384604
0.524895	-0.395997
-0.000293221	-0.214494
-0.171253	0.187891
0.0802909	-1.67361
-0.582099	-0.356118
-1.06598	0.250877
-0.326939	-1.70967
-0.583978	-3.44201
1.39441	-2.91895
-1.37029	-0.151589
-1.31801	-0.232139
2.08991	-0.728299
-1.61947	0.629839
-2.46151	0.2102
2.70545	-0.578318
-1.77894	-0.534383
-1.5908	-0.398055
1.23338	-0.215708
-1.23863	0.428842
0.644541	-0.146334
-1.38051	0.898457
-0.933175	-0.539417
-0.423534	-0.336362
-4.07272	2.55058
-0.657638	0.611657
4.18572	-1.28244
-1.69502	-0.438735
1.69338	-0.222961
0.823807	-0.405748
1.89967	0.204806
-0.70946	-0.617049
0.952884	0.463825
-0.806593	0.0705921
1.65427	-0.873456
-1.05425	-0.22519
-0.843718	-2.01475
-0.454095	-1.61187
-1.10656	-0.122169
3.78467	-0.800348
3.98035	-0.189934
-1.00045	-0.177479
-1.64029	0.625351
1.16088	-2.18428
-4.18767	-4.97565
-3.60625	-0.501122
0.173573	0.0897814
-0.155314	0.523414
1.68651	0.510612
0.0815954	-0.215342
0.804849	0.141776
1.16536	-0.517554
-0.989252	0.0616531
5.84026	-2.05266
-0.773869	-0.954661
-1.38547	-0.303408
3.71665	-0.509779
-0.446651	0.226281
0.706566	-0.0740115
-0.0301884	1.35642
-0.805173	0.324332
2.59448	-0.542385
0.894874	0.779636
1.16808	-0.448693
1.6186	-1.57093
-1.18234	-3.37808
6.43239	-0.439549
-2.86482	-3.74133
-0.0670052	-0.241275
1.07411	-0.665084
1.15372	-0.485365
1.2186	-1.86958
1.40578	0.192674
-0.620991	-0.876643
-0.287981	6.59127
1.34747	0.651158
-5.08667	-1.38551
-3.49501	0.207064
-0.590896	-0.402304
-1.85294	-1.15858
-1.47321	0.379289
-1.31894	0.149644
-0.972789	-2.56139
-1.35975	-0.956074
-0.478086	-2.19249
-2.81316	0.33418
-0.957938	0.291866
-2.18466	-0.830631
0.251024	0.41544
5.91633	-0.845863
1.23911	0.475224
-0.900543	0.156338
0.553077	0.380063
-1.39648	-1.58703
-1.48697	-0.460676
-4.91986	0.817645
-1.16693	0.010965
-1.02408	0.180905
-0.328346	-0.757572
2.11942	0.0379608
-4.4104	-1.15018
1.22979	0.129101
-4.19323	-2.31916
-1.60577	-0.185066
-2.55421	-0.551574
-2.24893	-0.140303
-1.07054	-0.192213
-1.14413	0.00767254
-0.811987	0.074242
-0.989961	-0.344545
-0.362543	-0.364294
1.82011	-1.98379
1.35486	-2.28423
-1.67654	-0.372669
-0.348559	-0.0690565
-0.569663	-2.54442
-0.221696	0.207915
1.30751	-0.757317
-4.81957	-0.0106504
2.29002	-0.329339
1.07611	0.782313
3.02847	-0.0106369
-0.59711	-0.501823
3.26349	-0.103196
-1.3793	0.0365178
-2.4876	0.369028
2.0417	-0.191707
-0.774782	-0.637717
1.38429	-0.183731
-2.85295	0.708764
-1.00924	-1.65886
-3.89584	-0.138695
1.13994	-4.08063
0.484816	-2.33993
-1.09253	0.873956
1.25443	-1.23488
7.48093	-0.0134586
0.346652	-0.048171
1.88056	-0.0734933
-1.28113	-0.992557
-1.0679	-1.39679
2.17019	-0.902211
3.85266	-0.713329
6.6891	-1.00714
-0.0991748	-0.089685
1.4334	-0.739984
0.428369	0.0976091
2.64764	-0.895832
-10.8707	0.114852
-0.528154	0.528628
-0.382818	-0.10615
-0.864664	-0.765976
-3.07646	0.292891
0.7452	0.127845
-4.05361	0.129629
2.44174	0.0965014
-1.10697	-0.779747
-0.106233	-0.422902
11.5618	-0.401188
1.85486	-0.543091
-0.77745	-0.263772
-2.20704	-0.152249
-5.02999	-0.0902652
0.335857	-0.591423
-0.689731	-0.222365
-1.79785	-0.88333
-0.605609	0.0807816
-1.20882	-0.474131
-1.06746	-0.797419
1.2847	-3.0163
0.187808	0.54642
-1.20828	0.680783
-0.501595	-0.794904
0.023134	-0.172233
-1.04991	-0.814931
-0.779491	1.43472
0.380324	-0.187996
-0.627756	-0.919261
-1.45331	-0.329275
0.294465	-0.230199
-1.70023	0.0424443
1.40358	-0.336082
8.16699	-0.138342
-1.26758	-0.208774
-0.881251	-0.685216
1.26647	-0.0295325
-0.733774	-0.273238
-0.173654	-0.243066
-1.26459	-3.06754
-1.72016	-0.067112
-0.339292	-1.82736
3.73688	-1.46645
-0.010628	-0.70012
3.63568	-0.0272922
1.2474	-0.932191
-0.908561	-0.0522976
-1.43829	-0.397411
-1.53371	-0.510446
-0.904606	2.21036
-2.3943	-0.299059
2.79519	-0.186047
2.21536	-0.408526
0.253504	-0.222739
0.0333844	-0.250831
-2.69402	-0.836519
2.12226	0.269933
2.20246	0.333849
2.25445	-0.000188941
2.06958	-0.815093
1.15053	-0.120555
0.720409	0.0403976
-1.59236	-0.232944
2.5933	-1.60772
1.62909	0.105799
-1.11769	0.335153
-1.31503	0.691546
4.20101	-0.668764
-0.386905	-0.397397
1.03565	-0.938586
2.06908	0.163105
-0.759813	0.214175
-1.58624	-0.677351
-0.836378	0.0676303
0.153056	-0.532537
1.84052	-2.11455
1.66523	0.210476
0.591759	-0.635733
-0.915916	-0.594843
-1.51001	1.53823
-1.51988	-1.23857
-2.65182	-1.62259
-1.40346	0.901472
0.799598	-1.15989
0.80063	-0.521062
5.37109	-0.364085
0.645845	2.62575
-0.871463	-0.616764
0.20191	0.0539583
-1.11205	0.225818
-5.24476	-0.679365
1.93714	-0.742399
2.68693	-0.217259
-3.99529	-0.179935
1.03165	-0.955833
-1.02345	-0.101187
1.8568	-0.448934
-0.376745	-2.55965
-0.289915	1.26532
-0.607039	-0.35223
-0.764859	3.14785
-0.243429	-0.922373
3.72937	-1.01962
-1.14855	-0.711653
-0.687891	-0.0755228
1.39796	0.928376
1.25406	-1.03545
-0.876179	-0.275385
0.787814	-1.08047
-1.40844	-0.301847
-1.67824	-0.289272
-2.84005	-1.60487
-0.680796	1.065
-0.622975	-0.209443
-0.252139	0.0441217
0.0469565	-0.499245
0.246534	0.307753
0.3455	0.636181
6.75265	-0.0754902
4.04586	0.339822
0.70151	-0.0445733
5.13202	-2.07042
0.643763	-0.0804076
-0.927158	-2.17201
-0.870167	-0.071789
-0.583998	0.0451174
3.63811	-2.6403
-0.500563	-0.898425
-0.396619	-0.365865
-0.91273	-0.154639
3.00908	-0.34176
0.37067	-0.36561
0.716544	-0.896852
1.71571	-0.244199
1.38243	-1.34793
-0.307078	-0.341285
0.319579	0.249214
-3.23177	2.1321
-0.285834	0.221348
7.26871	-0.048566
-1.60878	-1.52229
-0.705383	-0.572206
1.99828	0.00404509
-1.6922	-0.51857
1.78141	-0.546743
-0.0723564	-0.285215
-1.07964	-0.463087
0.871129	0.165404
0.23482	-0.943253
-0.653389	-0.368511
1.00247	-0.720494
-4.76553	0.797411
-1.23064	0.0420541
-3.99128	-1.79876
-0.397095	-1.17857
-0.274326	-0.596203
1.25226	1.20137
3.2891	-1.11262
0.397237	0.602451
3.4099	-0.251089
-15.8254	-0.443854
-1.87299	-1.01967
-0.492232	0.172432
0.860418	-0.46975
-0.98896	-1.70119
-0.649126	-0.00676039
-1.35172	-1.78237
-0.451266	-0.729774
1.99273	-1.01376
0.0185569	0.971125
-0.674995	-0.703015
10.0113	-5.43022
1.05085	-1.36907
-1.01378	-0.283109
1.51139	-0.194467
0.27651	-0.234873
-1.49729	0.122352
3.25011	-0.343066
-1.25045	-0.0270014
0.30714	0.525242
1.09006	-0.242917
-1.15032	-0.247987
0.381401	0.0242596
1.07043	-0.0570348
-1.32224	-0.24609
-0.982635	-0.744191
0.321386	-0.225899
-0.388463	-1.34127
2.9326	-0.720025
-1.28365	0.337227
-0.689662	-1.0416
-0.59867	-1.56979
-2.56046	-2.05841
-0.00811176	-0.169083
-0.905432	0.00702642
-6.75476	-1.14679
2.10046	-0.854085
-1.18231	-0.329381
-0.852168	-0.2621
-1.89654	-0.497756
0.440026	-0.005415
-0.329375	-1.12613
5.43488	-0.539241
-0.969701	0.400489
-3.69943	-1.86217
1.26028	-0.666743
-0.299821	-0.323358
-0.925611	-0.55229
-3.6243	-0.978146
1.77047	-1.40238
-0.718814	-0.586456
-1.76766	-0.821587
0.3112	-0.2883
-1.78977	0.958061
-0.684382	-0.793417
-2.21174	-0.647677
-1.19736	-0.618078
-1.18344	-0.988981
-0.699997	-0.0992279
-1.41505	-0.265788
-0.0615759	-0.742966
-13.092	-0.246059
7.20276	-0.0399645
-0.938463	-1.95681
0.812201	-0.448653
-0.0185135	0.350203
1.66058	-0.549594
-2.01654	-0.247747
-0.266158	-0.447458
2.08458	-0.764199
0.0829359	-0.0716236
-1.03789	0.000658974
-1.44747	0.313356
0.0758856	-0.470383
3.87214	-0.323828
-0.894404	-1.61613
-0.37037	-0.519871
2.59395	-0.47264
-0.789188	-0.24068
-0.151882	-0.407751
-0.982048	-0.190234
0.279598	-0.268613
-0.420347	-0.610971
0.975031	-0.166473
-0.190835	-0.0118718
-2.0771	-0.258474
-1.99164	0.16427
-1.09941	-1.53427
-0.659386	-0.33256
1.3923	0.0317658
0.712609	-0.609195
-1.92246	-0.993986
-1.39518	-0.467379
5.04656	-0.157376
1.57877	0.605396
-1.1876	-0.416979
0.302204	-2.03491
-0.626521	0.149448
-0.30123	0.41683
-0.392878	0.187281
-0.385698	-0.384383
0.257591	-0.496545
-0.351126	-0.281148
5.0815	-0.230486
-1.77859	-1.10974
1.81203	-0.904685
1.16755	-0.428526
4.60596	-0.337897
-0.506716	-0.254619
3.88115	-0.56491
-0.62432	0.45101
3.77079	-0.836133
1.78571	0.217953
-1.7345	-0.436244
0.0874983	-0.288028
-0.872455	-0.83204
-1.5682	-1.48624
-1.20915	-0.344061
-0.565327	-0.250845
-0.289762	-0.503044
-0.941137	-0.567577
-1.52409	-0.90755
-1.73939	-0.966046
0.514347	-0.188234
3.17755	-0.600039
-1.28587	-0.265408
-0.540903	-0.219083
1.74139	-2.23238
-4.65115	-0.295023
1.20464	-0.212015
0.251844	0.970458
-1.13808	-0.901127
-0.717433	-2.79713
2.99449	-1.66503
-1.86486	-0.286685
-0.446253	-0.744586
-0.982152	-0.0806346
0.58517	-0.491813
-0.399556	-1.92138
5.97158	-0.576263
1.11082	0.78471
-5.96782	-0.606464
5.1475	-0.569916
-0.664467	-0.703452
-2.1287	-0.289328
5.72133	-0.230982
5.45092	-0.206293
0.836752	-0.618374
-1.27032	-0.617333
-0.298069	-0.696374
1.23159	-0.809721
-2.48578	-0.0385254
3.92728	-0.346651
-1.65612	-0.547525
3.21792	-0.404244
-1.05541	-0.428713
-0.766817	-1.01636
-0.481276	-1.17601
1.58204	1.50213
-1.32127	-0.88283
-1.27136	-0.958675
5.93155	-0.386954
23.3827	-0.100716
-0.808065	-1.71162
-1.10876	0.116103
-0.584318	-0.335446
-1.89152	-0.412826
-1.33285	-0.680304
1.07138	-0.236215
0.0183127	-1.16091
0.220742	-0.35379
-1.17363	-0.283912
0.915883	-0.273186
-0.862088	-0.0109222
-1.37627	-0.111045
-0.478381	-2.36598
-0.740719	-0.500998
2.88142	-0.567217
-1.07441	-0.556074
-1.64155	-0.0499067
-1.30043	-0.410253
0.576372	-0.517762
-0.913531	-1.2894
-0.912108	-0.977338
0.590487	-0.380751
-1.15217	0.414612
-2.29357	-0.0563367
-8.79254	-0.634346
-0.402325	-0.766479
-0.220444	-0.378133
-1.02035	-0.776972
3.86327	0.426546
-0.530463	-0.53722
-1.18614	-0.151884
-0.844816	-0.15466
-0.410359	0.0170023
-0.99227	-1.11819
4.73237	-0.105449
4.73237	0.10726
-0.345433	-0.544655
-1.25237	-0.789832
0.0633046	-0.308429
-1.18694	-0.165346
-1.2899	-1.05638
-1.26054	-0.626297
-2.47769	-0.200194
-0.240879	-0.812895
-0.349446	-0.331815
0.23999	-0.843194
-0.728358	-3.56411
1.49888	-0.0895134
0.839161	-0.715358
-0.856881	-0.541119
-2.65881	-0.615893
0.177001	-0.0558759
1.18207	-0.802504
0.171986	-0.610216
2.39152	-0.393319
-2.05259	0.00933133
-1.04439	-0.632325
-0.390663	-2.72456
-0.911541	-0.317859
-2.45501	-1.24077
0.786478	-0.335238
-0.0566097	-0.684425
0.220607	-0.351551
-0.616532	-0.47222
-0.586908	-0.113467
-1.00153	-0.991823
-0.201779	-0.604633
-1.01913	-0.800591
0.121292	-0.36444
2.78406	-1.11992
1.1553	-0.726375
-0.108609	0.180832
1.1371	-0.527074
1.15156	-0.547436
-0.833025	-0.663352
1.5592	1.07576
1.80471	0.793284
0.125371	0.717332
-0.766619	0.730345
-0.383187	1.11314
1.73184	-0.111785
-0.626164	0.716906
-0.890766	0.29013
1.83012	1.1136
1.96824	0.759711
-0.972586	-0.0994303
0.370766	0.613314
-2.05452	0.318532
0.196552	0.833297
-0.844402	0.982553
0.496737	0.68327
-0.767814	0.448257
-1.31744	0.646726
1.17791	0.795354
-1.11454	0.282237
1.30926	0.45943
0.467287	0.043235
0.848302	0.583664
-0.41164	0.619313
-7.07114	0.458362
2.19587	0.538189
-10.9624	0.523852
-3.05706	-0.0787464
-1.01544	0.630137
-1.49289	0.945712
2.46277	0.440311
-0.471968	0.151692
-0.0188121	0.727549
-1.67976	0.448339
3.56806	0.125637
-0.698128	0.475558
-1.26187	0.188015
-0.957803	0.550482
1.14812	0.432588
1.78382	0.60722
0.809611	0.323515
-12.3458	0.342512
-0.443354	0.564878
0.882465	-0.0181066
0.841169	0.652693
2.12733	0.361181
1.46526	0.291543
-0.388935	1.47051
-1.28308	0.538313
-2.89046	0.831784
-0.768268	1.62007
2.04008	1.16095
-0.93641	0.746875
0.318854	0.199437
1.44138	0.520698
-1.63615	0.449712
0.145054	0.690446
0.488368	1.51946
-0.840515	0.734113
-0.601478	0.801957
0.0488641	0.504084
1.06927	0.676
2.63361	0.864982
-0.613079	0.212307
-0.34271	-0.816443
-2.77391	1.04911
-0.773486	0.911439
-1.49943	0.297151
0.253165	1.0035
-1.56056	0.373024
0.916469	0.456972
-1.52367	0.108668
2.63564	0.688526
-0.848449	0.492267
-0.852698	0.332104
-0.923582	0.408292
1.47995	0.339481
-2.30793	0.41692
-1.05129	0.169074
0.999529	0.559435
0.757938	0.0257445
-0.357562	0.771096
-0.298943	0.415758
-0.229338	0.272298
-0.0295127	-0.0368364
-1.73099	0.44726
-1.30206	0.295077
0.852238	-0.31633
-3.41139	-2.95444
1.79937	0.649134
-0.119666	0.399584
-1.04896	0.255748
-1.33402	0.717369
0.404879	1.3444
-0.509751	-1.66035
-0.653539	0.453542
-1.57047	0.814038
-1.35949	0.288078
-0.367149	-0.14382
1.17128	1.54105
-0.456371	0.587183
0.246978	0.581768
-0.554629	0.508142
1.10741	0.431433
-3.22294	0.293174
1.32441	0.698204
0.769321	-0.161063
2.93006	0.254534
-0.760252	0.951462
1.92602	0.63891
-0.640313	0.44232
-2.12941	1.00595
-0.582072	0.693373
-0.278584	0.261907
-0.965426	-0.118639
-0.935146	0.56198
1.01107	0.0811793
-0.275171	0.241159
0.566027	0.119116
0.594063	0.481629
0.601346	0.163235
-0.278285	0.28827
1.12573	0.606343
1.16982	0.903143
2.41068	0.595448
1.60655	0.405547
-1.10526	0.187711
1.54551	0.262408
-0.443722	0.439752
1.85565	0.480662
-0.840634	0.550674
-1.24279	3.35356
0.185305	0.167056
-0.679536	0.577252
0.221865	0.578448
-0.719754	0.573387
1.46595	1.37257
-1.81257	0.545561
1.24465	0.55372
-0.701766	0.902677
-17.0605	0.70465
-0.445777	1.4529
0.601789	0.0736791
0.350058	0.108199
-2.98759	0.353717
-0.823207	0.256967
0.597618	1.07402
0.625298	0.644882
1.21518	1.5693
8.0757	0.207801
-1.21585	0.311843
-0.96005	1.64833
-2.32828	1.12274
0.803876	0.4342
-0.193134	-0.113459
2.15264	0.534687
0.642746	0.9566
-0.0325239	0.224392
-1.13563	0.280271
1.75983	0.605999
0.399985	-0.170543
1.73775	0.304946
-1.44402	2.2484
-0.142445	0.297446
1.17746	0.0279062
-2.12398	0.587081
0.377075	0.496116
-0.187016	1.33419
-0.958318	3.27458
-1.93037	0.0122892
1.03143	0.513799
1.36116	0.270637
2.45746	0.159659
-0.576123	0.513863
0.973127	0.878165
-0.75334	0.0479391
-1.20345	0.431656
0.853701	1.22453
0.551196	0.322493
-0.52821	0.0145029
-0.536583	-0.446612
-0.696603	0.998619
-1.99283	0.197841
-0.649686	0.685481
-0.610999	2.50753
-0.2661	0.461969
1.26569	-0.19412
2.46891	0.402698
-0.41133	0.954118
-1.10787	2.96477
1.58096	0.230453
-1.09019	0.942403
-0.00819195	0.557831
0.444386	0.40196
-0.270627	-0.582027
0.412172	0.418284
1.63369	0.658217
-1.87342	-0.355525
-27.1104	-0.353134
-0.0870769	1.61639
-1.4127	0.163045
-1.52118	0.356033
-1.29704	0.318362
-0.804408	1.03603
0.818891	0.524899
-1.41285	0.822622
-0.20842	-0.0882144
0.964456	-0.852364
1.05595	0.870655
-0.862073	0.110424
1.87399	-0.370187
1.0486	0.129173
0.229761	-0.494231
1.26061	0.0736786
0.817423	1.20089
-1.24524	-0.0628586
1.81346	1.17839
-2.40128	0.105837
-0.271811	0.661817
-0.853805	0.290325
2.19179	0.837687
-0.563489	0.324183
-0.326087	0.102865
3.43641	0.815799
3.00883	0.968177
-1.12134	-0.767804
-0.255507	0.452339
0.496852	1.65041
0.3931	-0.124553
-1.13347	-0.00990826
-1.11634	0.516992
-0.605808	0.223272
-1.1958	-0.435723
0.380856	0.171314
-0.554155	0.497162
-0.464497	0.586735
0.833837	0.156498
-0.621016	-0.266111
1.73483	0.290877
14.014	1.27948
-1.21055	0.83598
1.04518	0.136826
-0.673312	0.558006
0.816542	0.489493
-0.927331	0.324218
0.985144	0.0238911
-0.071609	0.213764
-0.815426	0.643207
-0.682445	0.420595
-0.567705	0.390066
-0.874647	-0.583006
0.456817	0.294516
-2.35773	0.403856
0.833451	0.177391
0.793331	-0.0672544
-2.25764	0.283843
-2.6339	0.325131
-1.44168	-0.742783
-1.5985	1.03204
-0.578174	0.605598
-0.749057	0.743786
2.36235	0.681174
-0.143055	1.15901
-0.526638	0.82202
-1.48939	1.37119
-1.35766	-0.21953
2.13157	0.529931
0.318512	2.20729
-1.75068	0.353724
-0.759708	1.57689
-0.792889	0.727111
0.660421	-0.702595
-0.657592	0.679858
-0.636824	0.658025
0.836193	-0.0670371
-1.15519	0.5528
1.95188	-0.00852407
0.977731	0.945477
0.842555	0.320363
-0.848048	-1.03089
0.146848	0.313624
-0.989461	0.958063
-0.242824	-0.179368
0.687662	0.55082
-0.826168	1.15309
0.819601	0.525164
-0.724251	0.115749
-0.704625	-0.494376
3.11187	0.250725
-0.537941	0.460842
1.68358	-0.375123
1.27158	1.76264
0.687309	-0.0054115
-1.92284	-0.39092
-0.21637	0.628157
-1.34839	-2.28221
-0.0924909	-0.177536
-0.676699	-0.44274
6.82775	-0.344181
1.5806	0.402311
-0.602899	0.646122
3.89223	0.913667
0.206505	0.156926
2.43096	2.7911
-1.61499	-0.103129
-1.34084	0.265853
0.417968	0.935897
-2.64558	1.0219
-0.426241	0.525312
-0.722041	-0.411358
2.10958	1.67141
-1.63829	1.2029
-0.115077	0.557883
2.88893	3.19194
-1.13957	2.92932
-1.17514	0.326046
-0.193693	0.371906
0.32539	0.449018
-0.402832	0.449018
-1.17612	0.449018
-0.015406	0.326406
-0.877697	-0.214306
-0.627425	0.796438
-0.61167	0.266432
1.53168	0.596787
-1.98083	-0.0322215
-0.764036	-1.15633
4.06065	0.871426
1.68495	0.321184
0.436601	0.251845
-1.23254	0.299731
-2.88878	-0.674378
-1.02847	0.544219
-0.352943	0.539247
0.704298	0.744463
-0.194902	-0.403352
3.56713	3.55594
-1.31196	0.0560691
-0.718246	1.1606
-1.93568	1.46917
1.20287	-0.662669
-0.580819	1.10099
1.62844	1.31163
-0.086662	1.07431
2.63308	1.15703
-1.42869	0.0123138
-1.03917	0.539006
4.81857	1.4323
-1.13866	0.54109
-0.818919	0.770169
1.17742	0.957751
-0.372809	0.757413
0.578611	0.454318
2.36926	0.82573
-0.925391	0.649702
0.430356	0.249635
0.227047	0.319835
0.460891	0.572856
1.64517	1.06631
[truncated: 4,673 more rows]
