# Supplementary material for: Mutant Huntingtin stalls ribosomes and represses protein synthesis in a cellular model of Huntington disease
Source: Nat Commun. 2021 Mar 5;12:1461. doi: 10.1038/s41467-021-21637-y (PMC7935949; doi:10.1038/s41467-021-21637-y)
Supplement: Supplementary file 6 — Supplementary Data 4 [file 41467_2021_21637_MOESM6_ESM.xlsx]

## Sheet: total
Supplementary Data 4
mRNA targets in the HD-homo cells (RPF/mRNA) compared to the controls (p-value <0.05).
	identifier	translatedmRNA.apvEff	translatedmRNA.apvRvmPAdj	totalmRNA.apvEff	totalmRNA.apvRvmPAdj	translation.apvEff	translation.apvRvmPAdj	buffering.apvEff	buffering.apvRvmPAdj	singleRegMode
Kcnip1	Kcnip1	-9.72692	1.55123e-05	-10.6931	9.632e-07	-75.529	0.0409207	-12.1798	0.00111828	abundance
B3gnt5	B3gnt5	-7.12158	1.83346e-05	-10.5079	1.04087e-06	-29.9621	0.781342	-11.9761	0.0130895	abundance
Lhx1	Lhx1	-8.83746	0.000209049	-10.4539	7.77567e-05	6.90956	0.887471	-6.03966	0.132594	abundance
Sall1	Sall1	-7.59164	0.000166777	-10.1587	1.77948e-05	1.16164	0.942013	-8.78704	0.0955122	abundance
Tenm3	Tenm3	-8.62686	9.08802e-05	-10.1018	1.9682e-06	25.0517	0.887471	-8.5793	0.0147191	abundance
Megf10	Megf10	-6.80307	2.9666e-05	-10.0826	1.04087e-06	-8.59303	0.887471	-10.1783	0.023907	abundance
Cbln1	Cbln1	-7.24559	4.73854e-05	-9.78984	1.04087e-06	-16.6903	0.887471	-10.1558	0.0173085	abundance
Galnt17	Galnt17	-6.50273	7.46678e-06	-9.73672	6.33039e-05	-13.0573	0.0305198	-18.3269	0.0173085	abundance
Gpr149	Gpr149	-8.02865	9.88588e-06	-9.66334	0.00039076	-10.781	0.314146	-15.1039	0.324226	abundance
Tmem47	Tmem47	-7.03627	3.18945e-05	-9.51016	9.632e-07	-1.87186	0.964041	-9.37954	0.0133896	abundance
Adamts9	Adamts9	-6.03541	2.36007e-06	-9.50836	9.632e-07	-7.32237	0.887471	-9.73306	0.0686956	abundance
Bex1	Bex1	-8.21893	2.80481e-05	-9.3821	1.04087e-06	-43.7682	0.821765	-10.3977	0.00794029	abundance
Ptprb	Ptprb	-7.89759	2.36007e-06	-9.12721	0.000172317	-5.49311	0.756999	-2.4057	0.75583	abundance
Crabp1	Crabp1	-8.87386	3.3413e-07	-9.10838	9.632e-07	-8.37509	0.72274	-8.18235	0.324226	abundance
Podxl	Podxl	-8.14517	7.98922e-06	-8.92747	6.62779e-06	3.44489	0.887471	-6.238	0.176725	abundance
Cdx2	Cdx2	-7.74109	7.52753e-05	-8.83564	7.93614e-06	15.2879	0.31524	-6.19683	0.0162196	abundance
Tbx20	Tbx20	-8.11368	7.66879e-07	-8.80323	3.70077e-06	-1.54985	0.887471	-3.96367	0.324226	abundance
Pou3f3	Pou3f3	-5.56183	2.36007e-06	-8.72744	7.81824e-05	-3.8504	0.597915	-0.528457	0.948552	abundance
Dmrt3	Dmrt3	-6.26456	0.00028595	-8.61148	1.04087e-06	-27.3341	0.887471	-8.96234	0.00794029	abundance
Cd200	Cd200	-6.96687	9.53637e-05	-8.48992	0.00146483	-3.89952	0.887471	-3.57703	0.49107	abundance
Glt1d1	Glt1d1	-6.8429	1.30447e-06	-8.44096	1.28701e-06	-10.4989	0.887471	-9.67427	0.13477	abundance
Khdrbs3	Khdrbs3	-8.13854	4.89122e-05	-8.36025	1.79611e-05	-19.2711	0.756562	-10.3881	0.0506303	abundance
Sall3	Sall3	-7.2924	7.98922e-06	-8.30159	7.0863e-05	0.0490757	0.986589	-1.46174	0.440798	abundance
Elavl2	Elavl2	-5.56235	2.55095e-06	-8.23266	0.00101277	-5.19864	0.171239	-3.77017	0.792066	abundance
Lrp2	Lrp2	-7.00535	2.77059e-06	-8.13128	1.04087e-06	-14.9837	0.887471	-8.94136	0.0407928	abundance
Igfbp5	Igfbp5	-6.81963	0.000536096	-7.98974	0.000344301	3.84796	0.887471	-3.47332	0.173538	abundance
Slco5a1	Slco5a1	-6.41163	4.70157e-06	-7.958	1.19125e-06	-10.5268	0.887471	-8.36371	0.045628	abundance
Pax6	Pax6	-7.99458	8.35516e-05	-7.85185	3.84855e-06	24.4673	0.00219458	-5.9245	0.00137868	abundance
Acsl6	Acsl6	-4.20657	4.89122e-05	-7.76898	0.000931237	-7.1011	0.0309229	-17.5614	0.0306854	abundance
Epb41l4a	Epb41l4a	-7.18158	4.25986e-07	-7.74935	5.26088e-05	-8.2926	0.00509666	-47.5627	0.122881	abundance
Wbscr17	Wbscr17	-6.46319	6.82078e-05	-7.70783	1.87284e-06	2.61297	0.917026	-7.29721	0.0262776	abundance
Dmrta2	Dmrta2	-6.81303	3.97089e-06	-7.70234	6.51302e-06	3.70411	0.887471	-4.03759	0.214788	abundance
Prdm16	Prdm16	-6.15155	9.13733e-06	-7.68972	1.28701e-06	-28.5981	0.135528	-9.43177	0.0050526	abundance
Elmod1	Elmod1	-7.35212	7.43449e-07	-7.68192	0.000206748	-6.78302	0.166538	-2.85099	0.828531	abundance
Cxcl14	Cxcl14	-7.14467	2.11813e-05	-7.68126	2.15993e-05	-10.8495	0.887471	-8.79131	0.143743	abundance
Fndc3c1	Fndc3c1	-6.87535	4.50456e-06	-7.67631	0.000527216	-7.16261	0.373394	-8.62882	0.324226	abundance
Ryr3	Ryr3	-2.15327	0.11774	-7.55347	8.55916e-05	6.53648	0.887471	-6.81241	0.0207299	abundance
Col4a4	Col4a4	-6.86356	3.18579e-06	-7.49077	0.000680819	-6.74699	0.308871	-6.98588	0.440644	abundance
Arfgef3	Arfgef3	-5.41249	9.78927e-05	-7.44465	0.00322646	-5.00417	0.744166	-6.31424	0.333987	abundance
Ppp1r9a	Ppp1r9a	-6.21233	0.00172484	-7.39459	1.19125e-06	-38.6986	0.887471	-7.66724	0.0050526	abundance
Slitrk5	Slitrk5	-5.73395	2.36007e-06	-7.31975	9.52355e-05	-8.37211	0.0764521	-16.6537	0.156914	abundance
Prdm8	Prdm8	-5.33442	1.91065e-05	-7.30499	0.000218251	-4.99302	0.887471	-6.75259	0.324226	abundance
Hunk	Hunk	-5.41549	2.83549e-06	-7.24028	1.9682e-06	-11.8715	0.702643	-9.24661	0.0641088	abundance
Rgs20	Rgs20	-6.72353	3.59695e-05	-7.14951	1.37795e-05	-16.3713	0.703308	-8.97655	0.0477247	abundance
Trpa1	Trpa1	-7.38205	7.43449e-07	-7.14705	4.30523e-05	-6.72103	0.370776	-4.7668	0.561323	abundance
Cxcr6	Cxcr6	-5.85076	5.61822e-06	-7.12676	0.000191899	-6.3696	0.52576	-8.32467	0.324226	abundance
Sorbs2	Sorbs2	-6.48147	1.28558e-06	-6.98847	9.9404e-06	-3.8672	0.887471	-3.28474	0.444838	abundance
Pdgfd	Pdgfd	-6.25361	0.000134822	-6.97339	0.000109097	-13.9851	0.305332	-9.9686	0.054621	abundance
Casq1	Casq1	-7.29185	3.06573e-06	-6.96995	1.86567e-06	9.0668	0.887471	-5.03833	0.0615673	abundance
Fndc1	Fndc1	-5.74909	0.00128117	-6.94886	0.000637145	2.92576	0.887471	-3.14666	0.246913	abundance
Hdx	Hdx	-7.18694	9.8124e-07	-6.89862	2.40003e-06	-6.88618	0.887471	-6.75938	0.324226	abundance
Fnd3c2	Fnd3c2	-6.38013	3.40096e-05	-6.8411	3.64023e-06	-22.1229	0.622935	-8.18123	0.0190737	abundance
Amica1	Amica1	-5.63519	2.36007e-06	-6.80964	1.79796e-06	-8.08191	0.887471	-7.49861	0.127407	abundance
Jaml	Jaml	-5.63519	2.36007e-06	-6.80964	1.79796e-06	-8.08191	0.887471	-7.49861	0.127407	abundance
Lrrtm2	Lrrtm2	-4.7678	3.75859e-06	-6.767	2.52368e-05	-4.54365	0.887471	-6.34033	0.324226	abundance
Sema5b	Sema5b	-6.30492	4.08028e-05	-6.73824	3.63378e-06	11.5711	0.887471	-5.33715	0.0323654	abundance
Cadm1	Cadm1	-6.22023	1.4937e-06	-6.72059	3.38856e-05	-4.71138	0.767952	-3.0677	0.589282	abundance
Bex4	Bex4	-4.56361	1.66583e-05	-6.70117	0.000251613	-2.89689	0.887471	-2.77181	0.54505	abundance
Tmem171	Tmem171	-6.95621	6.06259e-07	-6.70019	1.66562e-06	-8.87133	0.756562	-8.26523	0.324226	abundance
Otud7a	Otud7a	-4.52929	2.47434e-06	-6.70017	0.000235507	-3.81116	0.0916152	9.56051	0.441525	abundance
Ildr2	Ildr2	-4.92872	5.28809e-06	-6.69749	0.00271004	-6.10033	0.0409207	-21.4112	0.298169	abundance
Fam84a	Fam84a	-5.34258	2.68127e-06	-6.65146	0.000248775	-3.50386	0.333941	3.29842	0.573429	abundance
Rxfp3	Rxfp3	-5.26075	3.00592e-05	-6.57944	0.000789747	-4.99157	0.756562	-5.98228	0.324226	abundance
Sox11	Sox11	-4.36607	2.49668e-06	-6.57906	1.04087e-06	-1.25557	0.887471	-3.9403	0.324226	abundance
Akr1c18	Akr1c18	-6.01196	1.60232e-05	-6.57105	5.06122e-05	-3.93158	0.887471	-5.30216	0.324226	abundance
Srrm4	Srrm4	-3.36805	8.84532e-05	-6.49756	0.000339764	-5.17313	0.316922	-10.3052	0.216805	abundance
Adcyap1r1	Adcyap1r1	-4.29301	7.22823e-06	-6.48146	0.0001117	-1.68926	0.564957	2.9031	0.324226	abundance
Fgf5	Fgf5	-5.45228	2.36007e-06	-6.41348	0.000388284	-6.42493	0.107005	-13.559	0.324226	abundance
Fam181b	Fam181b	-6.28748	7.39916e-05	-6.38731	5.08303e-05	-10.3897	0.887471	-7.57543	0.129297	abundance
Zfp105	Zfp105	-3.08598	4.64433e-05	-6.33471	6.3028e-06	-5.11871	0.887471	-7.32931	0.110548	abundance
Bmp8b	Bmp8b	-5.70804	0.000296127	-6.3197	8.3759e-06	11.166	0.887471	-5.1936	0.0295909	abundance
Hhip	Hhip	-5.09814	0.000303403	-6.29989	0.00301175	-1.30419	0.887471	-0.302672	0.903625	abundance
Sox6	Sox6	-4.96741	6.98172e-06	-6.26644	2.96378e-06	5.64383	0.887471	-3.94107	0.0637196	abundance
Fhl1	Fhl1	-5.87503	8.5344e-07	-6.25849	2.8656e-06	-2.25222	0.789357	1.89159	0.438439	abundance
Kcnf1	Kcnf1	-6.65683	6.83317e-05	-6.25807	3.30883e-06	-12.3808	0.887471	-6.5355	0.0303878	abundance
Kif5c	Kif5c	-3.31349	1.42183e-05	-6.21274	5.47998e-05	-3.02511	0.476552	-4.49723	0.495285	abundance
Dbndd1	Dbndd1	-5.70447	7.39916e-05	-6.18555	1.80725e-05	-18.1364	0.166538	-8.34351	0.0142394	abundance
Aldh3a1	Aldh3a1	-6.51378	2.98352e-05	-6.16902	3.38856e-05	-12.4892	0.72274	-7.9976	0.0984532	abundance
Nrarp	Nrarp	-6.76679	2.68127e-06	-6.14068	1.21872e-06	-25.6186	0.505558	-7.35058	0.0144002	abundance
Hook1	Hook1	-6.35857	2.36007e-06	-6.09838	2.61389e-06	5.32478	0.887471	-3.55819	0.110002	abundance
Dchs1	Dchs1	-6.07013	9.34037e-06	-6.0959	1.59682e-05	-0.509519	0.939851	-4.15354	0.324226	abundance
Igfbpl1	Igfbpl1	-4.82905	5.65102e-06	-6.09464	3.56569e-06	-5.94416	0.887471	-6.43345	0.153135	abundance
Tnik	Tnik	-2.21981	0.00049031	-6.09385	2.56386e-05	-3.60777	0.887471	-6.90713	0.108721	abundance
Col4a3	Col4a3	-3.7012	0.00120333	-6.0844	0.00121462	0.988087	0.887471	-1.81866	0.324226	abundance
Htr1b	Htr1b	-4.88559	0.000163944	-6.04076	0.0017578	-3.07394	0.887471	-3.12214	0.421422	abundance
Hist3h2ba	Hist3h2ba	-2.47265	0.0005722	-6.0304	2.48923e-05	-6.24116	0.792101	-7.37381	0.0449025	abundance
Rgs16	Rgs16	-5.96095	1.07788e-06	-6.01532	1.04087e-06	-15.7953	0.384053	-7.95913	0.0332271	abundance
Fgf13	Fgf13	-5.44875	2.36007e-06	-5.99834	0.000378959	-4.32794	0.241366	1.55771	0.843526	abundance
Etv1	Etv1	-5.3354	8.85692e-05	-5.93339	0.00154327	-7.71869	0.276483	-9.9306	0.272957	abundance
Mov10l1	Mov10l1	-3.22607	7.39916e-05	-5.91633	2.56505e-05	-2.2997	0.887471	-5.33671	0.288936	abundance
Vit	Vit	-4.42249	0.00211557	-5.8748	0.00159861	-4.31825	0.887471	-5.80798	0.324226	abundance
Renbp	Renbp	-4.54298	1.10429e-05	-5.82255	1.71352e-05	-0.509737	0.90441	-3.38243	0.324226	abundance
Pcdhgb2	Pcdhgb2	-5.14688	2.56234e-05	-5.80701	0.000170734	-6.97084	0.627766	-7.69451	0.320471	abundance
Sprr2k	Sprr2k	-4.52346	5.85543e-06	-5.79913	0.000305095	-5.0189	0.255855	-8.20135	0.324226	abundance
Dock3	Dock3	-5.07987	0.000232084	-5.79763	1.30196e-05	6.83709	0.887471	-4.61667	0.0495518	abundance
Kcnk13	Kcnk13	-4.06858	2.39151e-05	-5.77508	2.96994e-06	-5.58426	0.887471	-5.99553	0.0641192	abundance
AU021092	AU021092	-5.10671	2.36007e-06	-5.75624	4.32032e-05	-3.47378	0.756562	-1.00616	0.837607	abundance
Nnat	Nnat	-5.57103	2.36007e-06	-5.7267	0.00132055	-6.22871	0.0748522	-13.2973	0.324226	abundance
Akr1c19	Akr1c19	-5.70834	0.000126564	-5.686	9.9404e-06	-3.35356	0.887471	-5.47962	0.0660799	abundance
Reep2	Reep2	-2.82719	3.55761e-05	-5.63851	1.18888e-05	-4.02727	0.567984	-7.76517	0.274237	abundance
Adamtsl3	Adamtsl3	-5.20682	4.97924e-06	-5.56924	2.56386e-05	-2.62407	0.887471	-3.31035	0.324226	abundance
Itga7	Itga7	-6.19061	1.39803e-06	-5.56831	4.25549e-06	-8.10094	0.887471	-6.70089	0.294015	abundance
Gabrb3	Gabrb3	-3.44166	0.00195408	-5.56826	2.08632e-05	-14.4567	0.505162	-6.55821	0.0133896	abundance
Nefm	Nefm	-3.3031	0.000475792	-5.55373	0.0150238	-3.04944	0.618239	-4.33842	0.45616	abundance
Ccdc166	Ccdc166	-3.62968	0.00329451	-5.48327	0.00200827	-7.11428	0.39092	-7.97192	0.101233	abundance
Nkx2-5	Nkx2-5	-4.85463	0.00165274	-5.47724	0.00182344	-1.11737	0.887471	-3.1396	0.324226	abundance
Guca1b	Guca1b	-1.97643	0.0505283	-5.43712	9.45361e-06	-15.1259	0.887471	-5.80084	0.00601726	abundance
Cdh26	Cdh26	-5.29433	3.18579e-06	-5.42597	0.00124092	-6.75983	0.0356789	-17.2962	0.21716	abundance
Bambi	Bambi	-6.50833	0.000297739	-5.40769	3.64023e-06	29.7422	0.193453	-4.54332	0.0050526	abundance
Klhl13	Klhl13	-1.48484	0.00213802	-5.39515	1.77948e-05	-1.753	0.887471	-5.58993	0.13477	abundance
Chd7	Chd7	-4.39381	8.9334e-06	-5.39252	5.18429e-05	-3.05609	0.887471	-3.50668	0.324226	abundance
Kcnk3	Kcnk3	-3.91507	0.000220977	-5.36679	0.000737886	-4.28596	0.887471	-5.80034	0.324226	abundance
Sprr2b	Sprr2b	-4.36842	8.5842e-05	-5.3391	5.20759e-05	-2.87869	0.887471	-4.76468	0.275973	abundance
Fam189a1	Fam189a1	-1.97643	0.0505283	-5.30373	0.000276657	-1.66921	0.887471	-5.24842	0.067439	abundance
Nppb	Nppb	-4.91118	4.89122e-05	-5.29983	0.000278215	-2.71493	0.887471	-3.21952	0.324226	abundance
Slc8a1	Slc8a1	-4.26417	0.00304598	-5.29144	0.000700335	2.70531	0.887471	-2.81702	0.200155	abundance
Fam84b	Fam84b	-6.53767	0.000548102	-5.28629	2.26048e-06	44.3094	0.304416	-4.72345	0.00454212	abundance
Inhbb	Inhbb	-3.6912	0.000124455	-5.2617	1.25507e-05	-1.76301	0.887471	-4.90719	0.102698	abundance
Adra1d	Adra1d	-4.37375	3.35608e-06	-5.24501	7.61675e-05	-4.02853	0.317302	-3.42875	0.600222	abundance
Nup210	Nup210	-5.70549	1.09298e-05	-5.24055	2.23703e-05	0.345459	0.947838	-3.00426	0.324226	abundance
Scn5a	Scn5a	-3.53245	0.0267436	-5.22273	0.00141539	4.54102	0.383862	-3.13467	0.0403362	abundance
Cst6	Cst6	-5.73978	1.01922e-06	-5.22093	1.94742e-06	-8.64447	0.474783	-7.43056	0.227749	abundance
Dtna	Dtna	-4.27855	3.06055e-05	-5.16331	0.000250451	-1.36273	0.887471	-0.93479	0.686498	abundance
BC030500	BC030500	-4.34915	0.00043544	-5.15758	0.00170071	-7.90974	0.164247	-8.98377	0.0864566	abundance
Snap91	Snap91	-2.30549	0.0103423	-5.12588	0.000578159	1.44739	0.887471	-3.52117	0.17545	abundance
Rgs8	Rgs8	-4.22748	2.03982e-05	-5.11383	8.98968e-05	-8.10188	0.0641649	-9.54605	0.0366549	abundance
Hs3st3a1	Hs3st3a1	-4.3712	7.46678e-06	-5.11017	0.000199981	-4.14035	0.486387	-4.35285	0.40044	abundance
Slc6a15	Slc6a15	-1.93224	0.0419097	-5.104	6.82061e-06	7.65864	0.887471	-4.88915	0.00817572	abundance
Chrdl1	Chrdl1	-4.36986	1.70739e-05	-5.10352	0.00012609	-0.868302	0.887471	-0.239369	0.888931	abundance
Rasgrf1	Rasgrf1	-3.12957	0.000565512	-5.04845	2.00647e-05	2.65308	0.887471	-4.18511	0.0668744	abundance
Cldn9	Cldn9	-5.35509	2.36007e-06	-5.005	4.6209e-05	-3.26914	0.887471	-0.612929	0.872465	abundance
Nrg2	Nrg2	-3.35119	6.82078e-05	-5.0003	0.000420453	-3.71738	0.719261	-5.77132	0.324226	abundance
Plpp7	Plpp7	-4.50982	4.77401e-05	-4.98756	0.00301979	-3.31056	0.685574	-1.09168	0.818372	abundance
Dynap	Dynap	-4.81424	1.04741e-05	-4.95136	4.36129e-05	-5.9737	0.887471	-5.86103	0.324226	abundance
Gpm6b	Gpm6b	-4.96818	5.2603e-06	-4.94018	1.59259e-05	1.24776	0.887471	-1.23922	0.324226	abundance
Fmnl1	Fmnl1	-4.63774	2.54482e-06	-4.92839	5.03057e-06	-3.94152	0.887471	-4.24967	0.324226	abundance
Fam189a2	Fam189a2	-4.80749	4.70157e-06	-4.89993	0.00368289	-5.74359	0.0409207	-16.7928	0.324226	abundance
Nr2f1	Nr2f1	-2.7898	4.40164e-05	-4.8887	9.9404e-06	-1.95539	0.887471	-4.09666	0.324226	abundance
Kcnn2	Kcnn2	-3.56924	0.000652886	-4.88847	4.71819e-05	-9.61583	0.711928	-6.03536	0.0384977	abundance
Ccdc149	Ccdc149	-3.18591	0.000250421	-4.8813	0.000278002	-1.65727	0.887471	-3.51027	0.324226	abundance
B3galt1	B3galt1	-3.85473	8.68047e-05	-4.88057	3.26562e-06	-11.9833	0.887471	-5.35115	0.0208702	abundance
Tspan18	Tspan18	-3.10522	0.00264893	-4.87113	0.00171126	-4.2635	0.887471	-5.78198	0.265837	abundance
Rnf144b	Rnf144b	-4.1065	9.50225e-05	-4.86831	1.93585e-05	-11.2711	0.466568	-6.25424	0.0332271	abundance
C77370	C77370	-3.99134	0.00013118	-4.86735	0.00151616	-6.07935	0.201848	-8.65689	0.204739	abundance
Blnk	Blnk	-5.33716	1.30995e-06	-4.8353	3.26562e-06	-6.79157	0.353787	-7.1614	0.324226	abundance
Stac	Stac	-4.36022	0.0012826	-4.81248	0.000175888	-8.71804	0.887471	-5.76361	0.0857705	abundance
Mycl	Mycl	-0.939506	0.0896112	-4.80236	0.00149125	-2.77652	0.263743	-6.57807	0.0260985	abundance
Actbl2	Actbl2	-1.10349	0.00807617	-4.79822	0.00021288	-0.204083	0.887471	-0.359999	0.820222	abundance
Pdpn	Pdpn	-4.65379	4.1116e-06	-4.79655	2.16924e-06	-6.02216	0.887471	-5.00572	0.0925467	abundance
Pdgfb	Pdgfb	-4.45305	6.34029e-05	-4.79224	0.000122558	1.35036	0.887471	-1.29494	0.290056	abundance
Nexmif	Nexmif	-3.99134	0.00013118	-4.79117	0.00162125	-6.05372	0.198122	-8.59987	0.206042	abundance
Artn	Artn	-4.76499	0.00152999	-4.77757	0.000249138	4.36883	0.887471	-2.79893	0.105165	abundance
Doc2b	Doc2b	-4.1125	0.0012231	-4.77142	0.000910874	-4.33768	0.887471	-4.89167	0.324226	abundance
Igf1	Igf1	-4.59894	2.54482e-06	-4.76577	0.000132791	-5.20512	0.107005	-9.67729	0.324226	abundance
Adamtsl1	Adamtsl1	-3.77624	0.00414602	-4.76181	5.15036e-05	-17.5183	0.0748522	-5.93225	0.0050526	abundance
Chrna5	Chrna5	-3.70063	0.00206862	-4.74025	0.000459385	-3.55601	0.887471	-4.68882	0.230019	abundance
Pax2	Pax2	-4.39139	0.000145469	-4.73441	7.96001e-05	3.00823	0.887471	-2.26708	0.125679	abundance
Acta2	Acta2	-4.00077	2.15897e-05	-4.73272	0.00010257	-0.207343	0.887471	0.00962589	0.98878	abundance
Cd34	Cd34	-4.61579	2.249e-05	-4.72619	0.000404342	-1.44188	0.887471	0.610554	0.731134	abundance
Krt20	Krt20	-4.57195	3.07404e-05	-4.72509	5.38934e-05	-6.42831	0.887471	-5.67017	0.227613	abundance
Ston2	Ston2	-4.29624	0.000257996	-4.71756	9.33157e-06	12.3461	0.133509	-3.57686	0.00794029	abundance
Pcdhga2	Pcdhga2	-4.20339	0.00181999	-4.70208	0.000251613	-11.5143	0.277242	-6.40506	0.0303878	abundance
Mcam	Mcam	-4.9556	5.50325e-06	-4.70198	1.25507e-05	0.144228	0.971849	-2.2986	0.324226	abundance
Spats2l	Spats2l	-1.75626	0.0155785	-4.68609	0.000293276	-3.00136	0.887471	-5.12173	0.0876453	abundance
Cyp1a1	Cyp1a1	-5.45665	0.000257996	-4.65091	0.0200777	-2.62793	0.25871	3.38466	0.324226	abundance
Npas3	Npas3	-3.35831	0.00192119	-4.63907	0.017739	-4.25119	0.483	-6.7228	0.324226	abundance
Thsd4	Thsd4	-5.13183	1.32513e-05	-4.63697	0.000779569	-6.22489	0.276483	-7.29404	0.324226	abundance
Amigo2	Amigo2	-4.80062	7.06897e-05	-4.61879	5.03057e-06	6.33024	0.887471	-3.96245	0.0385139	abundance
AI467606	AI467606	-2.85842	0.0101491	-4.61551	0.00486634	-5.46094	0.455303	-6.65188	0.120077	abundance
Bmp2	Bmp2	-3.25366	0.00421414	-4.60755	0.000648981	-3.60553	0.887471	-4.73592	0.203648	abundance
Plcb4	Plcb4	-4.8691	3.16726e-06	-4.60232	8.40107e-06	-0.635223	0.887471	-2.12264	0.324226	abundance
Sox2	Sox2	-4.52275	4.35683e-06	-4.58982	3.70077e-06	3.04479	0.887471	-2.3637	0.153196	abundance
Gstk1	Gstk1	-5.90794	7.98922e-06	-4.58661	6.52331e-05	-1.55035	0.887471	-1.7493	0.355767	abundance
Sprr2h	Sprr2h	-4.04552	1.60232e-05	-4.58062	0.00127449	-3.02605	0.395695	0.612819	0.90574	abundance
Fbxw10	Fbxw10	-1.44789	0.0572328	-4.5739	2.00647e-05	-7.12073	0.887471	-4.8561	0.0115936	abundance
Pde3b	Pde3b	-4.29896	1.60252e-05	-4.5607	0.000468213	-1.72996	0.566372	2.07114	0.324226	abundance
Cap2	Cap2	-1.97505	0.000576026	-4.54386	0.000135609	-0.248866	0.887471	-1.91812	0.324226	abundance
Fras1	Fras1	-5.32972	0.000875897	-4.52926	0.000142133	4.34786	0.887471	-2.92701	0.134428	abundance
Ccdc85a	Ccdc85a	-3.05086	8.97218e-05	-4.5208	0.000251044	-1.36261	0.887471	-1.79635	0.44691	abundance
Tlx1	Tlx1	-3.76141	2.11813e-05	-4.51247	7.0863e-05	-5.91249	0.31575	-7.08899	0.191811	abundance
Mid1	Mid1	-2.20883	0.000292102	-4.50078	4.7145e-06	-1.43994	0.887471	-4.36715	0.063415	abundance
Tbc1d30	Tbc1d30	-4.71187	2.68127e-06	-4.48237	0.000893557	-3.97709	0.102146	5.26603	0.52168	abundance
AI593442	AI593442	-3.69825	6.76595e-05	-4.47377	0.000479812	-2.27001	0.887471	-2.25217	0.421092	abundance
Celsr2	Celsr2	-4.83298	0.000148561	-4.46933	1.37795e-05	10.5011	0.107005	-3.12265	0.00963211	abundance
Cldn1	Cldn1	-4.22536	1.36675e-05	-4.44739	7.11129e-05	-0.910779	0.887471	-0.789417	0.63388	abundance
Ppp1r3d	Ppp1r3d	-3.48325	0.000505747	-4.43962	0.000862531	-3.91693	0.887471	-4.81644	0.324226	abundance
Slc38a1	Slc38a1	-4.26874	2.02966e-05	-4.43369	5.17332e-05	0.906693	0.887471	-0.89443	0.324226	abundance
Hecw2	Hecw2	-4.58742	8.35516e-05	-4.43277	7.92294e-05	1.04906	0.887471	-2.39923	0.324226	abundance
Gm266	Gm266	-4.12937	9.89249e-06	-4.42755	2.56386e-05	-4.59924	0.887471	-4.81322	0.324226	abundance
Csdc2	Csdc2	-3.82152	1.25025e-05	-4.41068	6.68291e-06	-8.17607	0.485441	-5.96717	0.0677121	abundance
Plcl1	Plcl1	-3.6183	0.0300066	-4.40727	0.000306966	3.64956	0.887471	-3.71211	0.073273	abundance
Prune2	Prune2	-4.51955	2.74298e-05	-4.37095	0.00053122	-1.94116	0.887471	-0.0937539	0.969556	abundance
C530008M17Rik	C530008M17Rik	-3.88269	8.59187e-06	-4.34452	4.53139e-06	-9.56526	0.219663	-6.22203	0.0342919	abundance
Stmn2	Stmn2	-3.85922	2.42827e-05	-4.3432	3.6244e-05	0.945346	0.887471	-1.27772	0.324226	abundance
Klhl29	Klhl29	-2.7504	0.00427147	-4.33346	5.25305e-05	2.90859	0.887471	-3.68523	0.0554989	abundance
Snca	Snca	-4.55807	4.04491e-06	-4.29762	0.00336793	-3.79373	0.0828895	7.81691	0.324226	abundance
Fam213a	Fam213a	-4.11925	4.02883e-06	-4.28248	5.17332e-05	-3.00407	0.386986	0.804368	0.861086	abundance
Nes	Nes	-5.82808	1.78625e-06	-4.2803	3.87383e-05	-4.3559	0.795514	-1.90096	0.59475	abundance
P2ry2	P2ry2	-4.39161	0.000861389	-4.26844	8.7611e-05	6.3263	0.235776	-2.63561	0.0244149	abundance
Macc1	Macc1	-2.91334	0.026958	-4.26359	0.000221502	0.809797	0.921194	-3.87493	0.0718378	abundance
Mfsd2a	Mfsd2a	-4.28459	5.91497e-05	-4.26182	5.68507e-05	1.80206	0.887471	-1.98364	0.305743	abundance
Lhx8	Lhx8	-1.85557	0.00218181	-4.25641	8.72021e-05	-1.58555	0.887471	-4.13166	0.16377	abundance
St8sia4	St8sia4	-3.94943	2.03891e-05	-4.25488	0.00108088	-3.13696	0.491017	-1.0699	0.817031	abundance
Fam217b	Fam217b	-4.47823	0.0125915	-4.23953	4.23456e-05	-13.0224	0.887471	-4.53805	0.0251925	abundance
Nanos3	Nanos3	-1.85557	0.107095	-4.20366	0.000318147	2.05163	0.887471	-3.77689	0.0536405	abundance
Asxl3	Asxl3	-4.79847	0.000289552	-4.18932	3.17508e-05	-9.74155	0.887471	-4.72716	0.0627107	abundance
Tspoap1	Tspoap1	-3.45993	0.00014937	-4.16392	0.000113386	-0.39915	0.908375	-2.54084	0.324226	abundance
Lonrf3	Lonrf3	-4.04563	1.61211e-05	-4.15937	2.24505e-05	-1.26218	0.887471	-2.76764	0.324226	abundance
Dmrta1	Dmrta1	-4.51027	0.00103713	-4.156	0.0024887	-2.35793	0.887471	-2.65252	0.324226	abundance
Kif26b	Kif26b	-3.59234	0.000119727	-4.14261	0.000117576	0.717071	0.887471	-1.75288	0.324226	abundance
Flywch2	Flywch2	-4.14145	0.000437846	-4.14079	0.000135609	-8.16773	0.835022	-5.19347	0.0925467	abundance
Nhs	Nhs	-4.01757	4.64479e-05	-4.13815	0.000988198	-4.57416	0.466192	-5.28247	0.324226	abundance
Necab2	Necab2	-2.86658	0.00094612	-4.11464	0.00593008	-3.22755	0.741324	-4.86577	0.324226	abundance
Tpsab1	Tpsab1	-3.23338	4.3381e-05	-4.09881	0.0120704	-2.39486	0.144838	7.22609	0.324226	abundance
Hapln4	Hapln4	-3.98761	1.54049e-05	-4.08814	0.000318876	-2.29746	0.871726	0.140413	0.963396	abundance
Dock8	Dock8	-3.87643	3.34169e-05	-4.0728	0.000110813	0.312824	0.887471	-0.35728	0.324226	abundance
Gper1	Gper1	-4.22459	2.00134e-05	-4.06043	7.67076e-06	4.2497	0.887471	-2.71794	0.0899023	abundance
Wnt4	Wnt4	-5.00394	0.00378853	-4.04858	0.000945037	0.9895	0.887471	-2.62727	0.324226	abundance
Cp	Cp	-3.94258	6.35006e-05	-4.04277	6.42294e-05	0.350167	0.919795	-2.21272	0.324226	abundance
Mycn	Mycn	-1.65829	0.0414153	-4.04112	3.38856e-05	-8.29593	0.887471	-4.4309	0.0133896	abundance
Pcdhgb5	Pcdhgb5	-6.0542	0.000162546	-4.03827	3.06733e-05	-1.09414	0.927575	-3.57722	0.119306	abundance
Nacad	Nacad	-3.3621	0.00165274	-4.02487	0.000568786	1.71518	0.887471	-1.92931	0.26245	abundance
Gipc2	Gipc2	-3.2375	5.38108e-05	-4.00686	0.000345259	-5.4263	0.0797002	-8.29751	0.0686795	abundance
Defb48	Defb48	-5.6621	2.80701e-06	-3.98557	0.000820698	-4.42501	0.235776	1.41376	0.783421	abundance
Csmd3	Csmd3	-1.95207	0.0626143	-3.96912	0.000704931	-3.81348	0.887471	-4.32354	0.0746261	abundance
Lhx2	Lhx2	-3.88964	0.00033197	-3.96519	4.53139e-06	0.279188	0.9899	-3.86927	0.0175875	abundance
Kcnq5	Kcnq5	-4.06923	3.35608e-06	-3.96409	5.88793e-06	-3.3883	0.887471	-2.89258	0.333653	abundance
Fgf15	Fgf15	-3.65905	9.83741e-05	-3.96117	0.000637145	-0.840937	0.887471	-0.295841	0.840466	abundance
Tmem151b	Tmem151b	-2.10123	0.0201863	-3.94698	0.0176382	-3.23392	0.685574	-5.52855	0.271545	abundance
Pdx1	Pdx1	-2.39892	0.00354249	-3.94461	0.00327224	-1.73023	0.887471	-3.20217	0.324226	abundance
Hdac9	Hdac9	-5.33241	1.39803e-06	-3.94151	2.56386e-05	-5.91913	0.170719	-6.24872	0.324226	abundance
Klhl1	Klhl1	-2.46663	0.000643823	-3.93616	4.51015e-05	-1.55499	0.887471	-3.68167	0.148817	abundance
Edn1	Edn1	-3.94158	3.24263e-05	-3.93388	8.13169e-06	3.13833	0.887471	-2.98679	0.0952679	abundance
Galr2	Galr2	-3.48891	3.19745e-05	-3.92657	0.0102395	-4.26165	0.0613888	-12.5748	0.324226	abundance
Cyp1a2	Cyp1a2	-4.99718	2.39151e-05	-3.92538	0.0128427	-4.18575	0.213003	0.946734	0.877234	abundance
C1ql3	C1ql3	-4.5018	0.000287439	-3.92529	0.000200469	-4.73367	0.887471	-3.9976	0.259539	abundance
Mfap3l	Mfap3l	-3.22212	7.73191e-05	-3.91385	0.000112188	0.570346	0.887471	-0.702945	0.324226	abundance
Slc14a1	Slc14a1	-2.84691	0.000410037	-3.91161	0.0012546	-5.33614	0.0674193	-7.53289	0.0372812	abundance
Tram1l1	Tram1l1	-2.70468	0.00425938	-3.90016	0.00172202	-3.87167	0.887471	-4.62684	0.233674	abundance
Amer2	Amer2	-2.94878	0.0344784	-3.89748	0.000910596	1.92119	0.887471	-3.06952	0.139856	abundance
Mmp10	Mmp10	-3.80301	0.000482799	-3.88982	0.000989123	-0.0381639	0.986679	-1.18598	0.324226	abundance
Six3	Six3	-2.06027	0.000809325	-3.88442	0.0214065	-2.18572	0.356929	-5.03213	0.340402	abundance
Insm1	Insm1	-2.80638	0.000226555	-3.8758	0.00393505	-1.97293	0.858176	-0.893451	0.794431	abundance
Lrp3	Lrp3	-2.38389	0.0206489	-3.85431	0.0308922	-2.22247	0.887471	-3.61039	0.324226	abundance
Fez1	Fez1	-3.36676	1.22073e-05	-3.84719	4.46985e-05	-2.64519	0.60434	-1.35621	0.720953	abundance
Ntn4	Ntn4	-3.8319	4.75593e-05	-3.84211	4.46985e-05	-1.72355	0.887471	-2.99695	0.324226	abundance
Bzrap1	Bzrap1	-3.50002	0.000185056	-3.84081	6.54361e-05	-2.3596	0.887471	-3.49811	0.238978	abundance
Tagln	Tagln	-3.58902	0.000181741	-3.83876	0.00147093	-0.53176	0.887471	0.587324	0.324226	abundance
Iqgap2	Iqgap2	-3.28987	1.30287e-05	-3.83821	6.79315e-05	-4.38574	0.0840552	-9.77171	0.24345	abundance
Dact1	Dact1	-3.63348	6.75227e-05	-3.82001	7.81824e-05	0.811484	0.887471	-1.50509	0.324226	abundance
Sox21	Sox21	-2.62629	7.00711e-05	-3.80492	0.000763035	-2.02878	0.465668	0.0304302	0.994414	abundance
Ptprn	Ptprn	-2.80937	7.59464e-05	-3.79062	0.000174026	-2.6605	0.887471	-3.52931	0.324226	abundance
Rnf183	Rnf183	-1.85045	0.0242078	-3.78241	0.000365362	-0.724511	0.887471	-3.52842	0.11201	abundance
Lhfpl4	Lhfpl4	-5.14181	0.000126585	-3.77944	2.29839e-05	3.70894	0.887471	-2.97063	0.0946475	abundance
Wnt7a	Wnt7a	-3.59372	1.66583e-05	-3.77328	6.74774e-05	-4.30569	0.592476	-4.7804	0.324226	abundance
Gli2	Gli2	-3.49497	2.46801e-05	-3.7411	2.68123e-05	-7.55198	0.109745	-6.1336	0.03436	abundance
Mfap4	Mfap4	-1.85557	0.0210611	-3.73527	7.81824e-05	4.5403	0.887471	-3.07661	0.0273208	abundance
Adssl1	Adssl1	-4.21515	8.04848e-06	-3.73112	3.19924e-06	4.41873	0.887471	-3.31186	0.0376155	abundance
Ddx43	Ddx43	-1.16597	0.00568206	-3.73059	0.000503987	-0.979295	0.887471	-2.43995	0.452878	abundance
Rgl1	Rgl1	-3.88314	2.69226e-05	-3.73016	0.0001117	-0.199649	0.887471	-0.311569	0.706266	abundance
Rbm24	Rbm24	-0.930465	0.0223699	-3.72954	0.00844492	-1.1094	0.684735	-6.00016	0.324226	abundance
Rem2	Rem2	-5.72606	0.000228381	-3.72702	0.0133084	-4.07117	0.756562	-0.706281	0.83959	abundance
Zfp13	Zfp13	-2.95129	0.011059	-3.7073	0.000304148	-9.85606	0.305332	-4.7367	0.0220657	abundance
Adamts8	Adamts8	-1.8706	0.0382649	-3.69475	0.000637609	-2.07357	0.887471	-3.74109	0.110175	abundance
Lama2	Lama2	-3.67891	0.000173596	-3.6887	0.000146928	0.611594	0.887471	-1.86204	0.324226	abundance
Ntng1	Ntng1	-2.91221	0.000138047	-3.67972	0.00162438	-2.69385	0.718995	-3.06761	0.359776	abundance
Flt1	Flt1	-3.95943	4.89191e-05	-3.67523	6.03095e-05	1.08138	0.887471	-1.62702	0.324226	abundance
Atp6v0e2	Atp6v0e2	-4.34644	5.28809e-06	-3.67101	0.000277813	-4.10154	0.307421	-2.7419	0.557795	abundance
Sync	Sync	-3.28603	1.62124e-05	-3.64784	5.30923e-05	-3.64083	0.458183	-4.50346	0.324226	abundance
Aadat	Aadat	-3.02374	0.00729625	-3.64662	0.00382676	-3.89291	0.887471	-4.15062	0.301938	abundance
Vcam1	Vcam1	-3.64468	3.11315e-05	-3.62444	2.18973e-05	-1.23905	0.887471	-2.84839	0.315724	abundance
Alkal1	Alkal1	-3.27955	0.000187311	-3.60254	7.81824e-05	2.41705	0.401011	-1.62629	0.0641192	abundance
Hs3st3b1	Hs3st3b1	-3.18335	0.0275559	-3.59725	0.000239114	5.77831	0.887471	-2.89082	0.0477247	abundance
Atp8a1	Atp8a1	-3.25568	0.000981266	-3.59193	0.000560605	1.1512	0.887471	-1.52986	0.324226	abundance
Thrb	Thrb	-1.91084	0.0687239	-3.53563	0.000677116	-1.97405	0.887471	-3.54578	0.0932532	abundance
Zbtb7c	Zbtb7c	-1.56281	0.00360382	-3.53534	7.45543e-05	1.33612	0.887471	-2.37086	0.119485	abundance
AI661453	AI661453	-3.5401	3.11315e-05	-3.50922	2.03972e-05	-2.24579	0.887471	-3.10185	0.276539	abundance
Dner	Dner	-3.02374	0.000781896	-3.49356	0.011494	-2.8062	0.771221	-2.96458	0.352069	abundance
Ncald	Ncald	-3.70638	8.97218e-05	-3.48767	0.000151139	0.960444	0.887471	-0.947441	0.324226	abundance
Syngr1	Syngr1	-3.10543	0.00191682	-3.46926	0.000117576	4.53552	0.508689	-2.24063	0.0384977	abundance
Otx1	Otx1	-3.58188	8.67263e-06	-3.46924	6.58479e-06	-6.72613	0.458138	-4.88859	0.103622	abundance
Dok7	Dok7	-3.67282	1.36025e-05	-3.46385	2.24505e-05	-5.80194	0.526311	-4.84565	0.191286	abundance
P2ry12	P2ry12	-3.30446	0.00184726	-3.45814	0.0183799	-3.17814	0.877086	-3.22694	0.324226	abundance
Adrb3	Adrb3	-2.28227	0.00295025	-3.45763	0.000835611	-0.391896	0.887471	-2.31769	0.324226	abundance
Col11a1	Col11a1	-2.93462	0.000227243	-3.45553	2.88188e-05	4.22865	0.0857442	-2.06864	0.0142394	abundance
Aspa	Aspa	-3.77581	9.93005e-05	-3.45067	0.00315276	-2.18385	0.887471	0.097089	0.970537	abundance
Pcdhgb1	Pcdhgb1	-4.64805	9.02015e-05	-3.44543	0.00195191	-3.28808	0.887471	-1.69404	0.512377	abundance
Adamts12	Adamts12	-3.76917	0.000318092	-3.44374	6.45576e-05	4.43161	0.486353	-2.02746	0.0477247	abundance
Bmper	Bmper	-3.65799	0.000352163	-3.44218	0.00155861	-0.384312	0.887471	-0.345962	0.722372	abundance
Hecw1	Hecw1	-4.02507	0.000728902	-3.42858	0.000888783	1.34441	0.887471	-0.945709	0.230019	abundance
Tenm4	Tenm4	-3.44476	1.96768e-05	-3.41599	0.000277858	-1.92841	0.7166	0.94183	0.688935	abundance
Slc9a2	Slc9a2	-3.01042	0.00225649	-3.40957	8.31327e-05	4.84093	0.887471	-2.43592	0.045628	abundance
Tfap2a	Tfap2a	-3.4894	2.04052e-05	-3.401	7.88055e-05	-1.8479	0.887471	-1.32504	0.504536	abundance
Ttbk1	Ttbk1	-1.7136	0.00167103	-3.39572	0.000122558	-1.11812	0.887471	-2.97522	0.31994	abundance
Ptger4	Ptger4	-3.25409	0.000399072	-3.39542	0.000130827	-0.975667	0.887471	-2.70126	0.294444	abundance
Greb1	Greb1	-4.35855	0.000357473	-3.38946	0.00010663	1.62128	0.887471	-2.32482	0.217091	abundance
Col4a6	Col4a6	-3.39694	4.89122e-05	-3.38925	2.19007e-05	-3.32074	0.887471	-3.36982	0.18781	abundance
Fut4	Fut4	-3.10522	0.000114916	-3.38303	1.10186e-05	2.00352	0.887471	-2.85113	0.0716733	abundance
Ttn	Ttn	-1.19664	0.0593164	-3.37502	0.00715913	-2.81815	0.231352	-5.12562	0.0454781	abundance
Mef2c	Mef2c	-2.2128	0.00232059	-3.37434	1.08005e-05	2.38208	0.887471	-3.18882	0.0220657	abundance
Gm27239	Gm27239	-1.44811	0.0108361	-3.36876	7.81824e-05	-1.70538	0.887471	-3.42439	0.0707464	abundance
Trpv2	Trpv2	-3.6047	7.77217e-05	-3.35869	0.018568	-4.34545	0.109745	-8.19922	0.324226	abundance
Hrasls	Hrasls	-3.08905	5.56294e-05	-3.3561	0.00127339	-3.51677	0.300246	-4.88362	0.324226	abundance
Fxyd6	Fxyd6	-2.8967	3.15519e-05	-3.3559	0.000267527	-2.37022	0.422327	-0.609844	0.882208	abundance
Slc22a23	Slc22a23	-3.57423	1.38023e-05	-3.35445	4.12827e-05	-0.854227	0.887471	-0.282731	0.822396	abundance
Igsf9	Igsf9	-3.21545	3.28268e-05	-3.33796	4.12827e-05	-3.27597	0.887471	-3.3817	0.324226	abundance
Entpd2	Entpd2	-3.28918	0.00807	-3.33406	0.000741867	2.04897	0.887471	-2.22402	0.191286	abundance
Rgs2	Rgs2	-3.24931	0.000932648	-3.33207	0.000773476	1.03536	0.887471	-1.11666	0.324226	abundance
Nkain2	Nkain2	-2.8752	0.00181644	-3.32824	0.00467526	-3.42375	0.887471	-3.93869	0.324226	abundance
Cnr1	Cnr1	-1.71694	0.0720736	-3.32408	0.039802	-0.000471974	0.999877	-1.17888	0.330571	abundance
Itgb4	Itgb4	-3.41741	6.73673e-05	-3.31709	0.000290176	-6.34404	0.0674193	-6.37235	0.0403362	abundance
Ebf4	Ebf4	-1.16698	0.0189748	-3.30609	0.000349829	-1.18508	0.887471	-3.31746	0.18035	abundance
Bche	Bche	-2.92502	0.000175096	-3.30395	0.059196	-2.86108	0.197231	-2.49175	0.716997	abundance
Nol4	Nol4	-1.42304	0.0298598	-3.3016	0.00140003	-2.16825	0.887471	-3.69569	0.15913	abundance
Aox1	Aox1	-2.31507	0.0313921	-3.30055	0.00101398	-5.31443	0.887471	-3.92503	0.0737897	abundance
Areg	Areg	-3.37193	0.000138047	-3.29878	0.000117576	1.29703	0.887471	-1.25431	0.324226	abundance
Rprm	Rprm	-3.52327	0.000235745	-3.29877	0.0285599	-3.84612	0.25871	-4.84106	0.324226	abundance
Npl	Npl	-3.18526	1.43074e-05	-3.28264	0.00193844	-3.19225	0.0748522	-3.52419	0.763873	abundance
Lor	Lor	-2.67441	0.00860499	-3.26714	0.00669697	-4.72234	0.46088	-4.78942	0.160294	abundance
Cxcr4	Cxcr4	-2.9116	0.000474136	-3.26567	0.0284196	-3.0282	0.360541	-3.83689	0.366655	abundance
Cdhr1	Cdhr1	-2.62443	0.0145796	-3.26314	0.0454194	-1.66951	0.887471	-1.72506	0.458404	abundance
Gal3st3	Gal3st3	-3.05246	0.00282525	-3.2596	0.000681229	-6.73455	0.458183	-4.45784	0.0696863	abundance
Vav3	Vav3	-3.16404	0.00048086	-3.25535	0.000236725	1.90311	0.640301	-1.33716	0.110175	abundance
Map1b	Map1b	-3.49243	2.73111e-05	-3.2493	4.0805e-05	0.372399	0.887471	-1.04816	0.324226	abundance
Sh2d4b	Sh2d4b	-1.4111	0.0406087	-3.23638	0.000275226	-2.99634	0.887471	-3.54059	0.0583169	abundance
Pced1b	Pced1b	-3.19444	0.00107682	-3.23263	8.72021e-05	2.00595	0.887471	-2.46275	0.122146	abundance
Tspan2	Tspan2	-2.81117	0.000781896	-3.22168	1.05193e-05	-4.77517	0.887471	-3.29133	0.0238203	abundance
Id4	Id4	-1.64424	0.0388004	-3.21954	0.0012496	2.26342	0.304416	-1.94124	0.0316566	abundance
Nrep	Nrep	-3.17897	6.56311e-05	-3.2151	9.52355e-05	-1.05893	0.887471	-1.74276	0.324226	abundance
Zfp605	Zfp605	-2.09885	0.00237366	-3.1955	0.000246813	-5.57957	0.198122	-4.53374	0.0278007	abundance
Slc25a23	Slc25a23	-3.31838	0.000967533	-3.18087	0.00150798	-2.4741	0.887471	-2.63484	0.324226	abundance
Stx1b	Stx1b	-3.31512	0.000336641	-3.17648	0.000193876	-6.3399	0.60274	-4.25905	0.10587	abundance
Ccdc150	Ccdc150	-1.43133	0.0650971	-3.16508	0.041044	-1.78491	0.887471	-3.75838	0.324226	abundance
C1qtnf5	C1qtnf5	-2.30077	0.00487208	-3.16035	0.00148125	-3.0372	0.887471	-3.56951	0.250292	abundance
Arhgap24	Arhgap24	-3.39807	4.89122e-05	-3.15179	1.25507e-05	5.09438	0.585729	-2.08179	0.0384977	abundance
Gap43	Gap43	-2.87432	8.97218e-05	-3.14949	0.000318147	-0.797577	0.887471	-0.0533128	0.966935	abundance
Nrxn2	Nrxn2	-3.97819	0.000168675	-3.14532	0.00062866	0.147859	0.907098	-0.426298	0.469507	abundance
Lmod1	Lmod1	-2.9966	0.00192269	-3.13898	0.00388923	-4.72134	0.46088	-4.64093	0.221385	abundance
Ankrd6	Ankrd6	-3.88298	0.0177649	-3.13835	1.59891e-05	-1.49922	0.959528	-3.1167	0.0133896	abundance
Ngfr	Ngfr	-2.19773	0.0207252	-3.13813	0.00930883	-0.744085	0.887471	-2.0609	0.324226	abundance
9330182L06Rik	9330182L06Rik	-3.30964	0.00320582	-3.12984	0.0141197	-2.44572	0.887471	-2.12995	0.329049	abundance
Acp5	Acp5	-2.91895	0.00414514	-3.1231	0.0345094	-3.85926	0.419977	-4.95837	0.324226	abundance
Hoxc8	Hoxc8	-1.21803	0.0734536	-3.12302	0.0037148	-0.759475	0.887471	-2.84523	0.280605	abundance
Jag1	Jag1	-3.09633	0.000410037	-3.1213	0.000816829	-0.707453	0.887471	-1.26958	0.324226	abundance
Ar	Ar	-2.69073	0.0165673	-3.11913	0.000976035	3.218	0.640301	-1.87798	0.0646929	abundance
Piwil4	Piwil4	-2.79136	0.000444391	-3.1183	0.0121163	-2.63293	0.567984	-2.57507	0.447085	abundance
Sox14	Sox14	-2.53417	0.00213135	-3.10182	0.0190323	-3.82531	0.182666	-6.15461	0.191811	abundance
Dusp18	Dusp18	-3.03118	8.34405e-05	-3.0983	1.08005e-05	-9.47426	0.703	-3.73373	0.0262776	abundance
Rtn2	Rtn2	-2.74012	0.00159048	-3.09381	0.00421877	-0.179428	0.887471	-0.207839	0.777942	abundance
Serpina3i	Serpina3i	-4.41001	0.000599264	-3.09221	0.00136749	-9.61397	0.0140208	-5.60336	0.00794029	abundance
Nbeal2	Nbeal2	-2.44433	0.000191174	-3.08816	3.07085e-05	1.55049	0.887471	-1.70165	0.185822	abundance
St8sia2	St8sia2	-2.68369	0.000640494	-3.07164	0.00107994	-0.363767	0.887471	-0.901886	0.409424	abundance
Sort1	Sort1	-3.08363	6.82078e-05	-3.06015	0.00112231	-3.06649	0.518163	-3.01541	0.324226	abundance
Acox2	Acox2	-1.19527	0.0661233	-3.0578	0.00773365	-0.822567	0.887471	-2.70677	0.324226	abundance
Eml5	Eml5	-2.72836	4.03684e-05	-3.0561	0.000137719	-1.97777	0.562548	0.0597603	0.985009	abundance
She	She	-2.55805	0.000232772	-3.05402	0.000926691	-3.37364	0.433761	-4.53147	0.324226	abundance
Kcng1	Kcng1	-2.36838	0.00212206	-3.05123	0.0282634	-3.61906	0.102852	-7.09947	0.106216	abundance
Rnf152	Rnf152	-2.27806	0.0189294	-3.04051	0.0345409	-0.838206	0.887471	-1.03551	0.529401	abundance
Ctsw	Ctsw	-4.28496	0.000232084	-3.03685	0.000359526	-0.0819564	0.982567	-1.51118	0.324226	abundance
Lmcd1	Lmcd1	-2.50607	0.00513438	-3.03052	0.00260424	0.575063	0.887471	-1.20288	0.324226	abundance
Rims2	Rims2	-3.36004	1.96059e-05	-3.02198	2.55005e-05	0.00174842	0.999531	-1.05937	0.324226	abundance
Ces1g	Ces1g	-3.33857	2.79152e-05	-3.00127	7.95029e-05	-4.74588	0.46088	-4.33412	0.288371	abundance
Tspan7	Tspan7	-2.83421	0.000305935	-2.99974	0.000670029	0.114432	0.887471	-0.236589	0.537507	abundance
Msx3	Msx3	-1.4111	0.0406087	-2.98959	0.0117466	-0.174454	0.89974	-1.58446	0.324226	abundance
Krtap9-3	Krtap9-3	-2.48039	0.00758827	-2.98959	0.000259492	-8.28127	0.231352	-3.89213	0.019273	abundance
Hr	Hr	-2.31668	0.0275322	-2.98143	3.87383e-05	12.2965	0.197181	-2.5628	0.00840847	abundance
Chchd10	Chchd10	-2.41498	0.00132368	-2.97178	0.00111918	-0.157431	0.925816	-1.19725	0.324226	abundance
Zfhx4	Zfhx4	-2.33762	0.000133538	-2.96808	1.04699e-05	2.76052	0.887471	-2.0299	0.0724044	abundance
Gatm	Gatm	-2.44759	0.000417564	-2.96229	0.0352063	-1.64522	0.311801	3.5722	0.324226	abundance
Unc5b	Unc5b	-3.12246	0.00225966	-2.96108	0.00309051	0.560177	0.887471	-0.599391	0.324226	abundance
Peg3	Peg3	-3.5997	4.40966e-05	-2.94976	0.000528111	-4.46075	0.437538	-4.15107	0.324226	abundance
Zfp941	Zfp941	-2.56194	0.000665584	-2.94819	0.000206797	-0.15226	0.959225	-1.9754	0.324226	abundance
Pcsk9	Pcsk9	-3.10154	0.00101234	-2.94522	0.00394151	-4.60059	0.422327	-4.48037	0.268352	abundance
Hoxb13	Hoxb13	-2.09915	0.0131369	-2.93135	0.00878836	-1.9696	0.887471	-2.81638	0.324226	abundance
Syndig1	Syndig1	-2.80638	0.00246716	-2.91049	0.0469146	-2.66456	0.72274	-2.51101	0.416347	abundance
Diras1	Diras1	-2.60555	0.00165274	-2.9025	0.00127449	-5.0467	0.296324	-4.44694	0.0926501	abundance
A630001G21Rik	A630001G21Rik	-3.84919	0.00172901	-2.9003	0.000514116	-8.72045	0.436154	-3.96608	0.0643275	abundance
Zic5	Zic5	-3.00963	0.00040503	-2.89687	0.000360657	0.78293	0.887471	-1.03254	0.324226	abundance
Tnnt2	Tnnt2	-2.99293	0.000738213	-2.89503	0.000532087	1.01225	0.887471	-1.05651	0.324226	abundance
Npas2	Npas2	-3.63806	0.00103426	-2.89212	0.00285294	-1.20881	0.887471	-1.26655	0.347221	abundance
Entpd1	Entpd1	-3.23886	0.0145521	-2.88849	0.0102039	-2.68008	0.887471	-2.60503	0.324226	abundance
Tmem178	Tmem178	-2.56424	0.00025348	-2.88419	0.00625793	-2.46218	0.473821	-2.47768	0.457107	abundance
Camk2n1	Camk2n1	-3.23783	0.000217231	-2.87387	2.52368e-05	-5.43799	0.887471	-3.07379	0.0637051	abundance
Chst10	Chst10	-2.48222	0.00527447	-2.86546	0.000251407	-6.93376	0.559955	-3.61588	0.0385139	abundance
Sprr1b	Sprr1b	-2.23791	0.00985163	-2.86479	0.00917934	0.0781803	0.948107	-0.737618	0.354536	abundance
Pcdhgb8	Pcdhgb8	-3.31968	4.64479e-05	-2.86435	0.0163506	-2.92598	0.187588	0.759038	0.88935	abundance
Spp1	Spp1	-2.59058	0.00100769	-2.86134	0.000245708	2.02811	0.376316	-1.32252	0.063415	abundance
Tom1l1	Tom1l1	-2.67544	0.000363095	-2.85917	0.000197703	1.18882	0.887471	-1.0136	0.215973	abundance
Acp6	Acp6	-3.36338	1.67612e-05	-2.8572	3.63542e-05	-0.784072	0.887471	-0.604753	0.587291	abundance
Il18rap	Il18rap	-2.6219	0.000236438	-2.84089	0.000422872	-0.0422424	0.96232	-0.246983	0.657293	abundance
Lrrc15	Lrrc15	-3.33602	0.00467984	-2.83369	0.00400011	0.527488	0.887471	-1.00026	0.324226	abundance
Nap1l2	Nap1l2	-1.18104	0.0114889	-2.82778	0.00898363	-1.21013	0.887471	-2.94993	0.324226	abundance
Sytl5	Sytl5	-2.71339	0.000626047	-2.8206	0.0357205	-2.47806	0.46088	-1.69994	0.647162	abundance
Cecr2	Cecr2	-2.34688	0.00177667	-2.81916	0.0301236	-2.64088	0.46088	-3.83304	0.324226	abundance
Cdh2	Cdh2	-2.95866	0.000182676	-2.81189	1.77948e-05	-0.62385	0.936751	-2.63148	0.0655107	abundance
Prelp	Prelp	-2.62693	0.00137619	-2.80371	0.000512626	1.22878	0.887471	-1.22983	0.290292	abundance
Esrrb	Esrrb	-2.17395	0.0276621	-2.79992	0.0178637	-3.73423	0.551116	-4.06507	0.194139	abundance
Clca3b	Clca3b	-3.45326	0.0112421	-2.79601	0.0389403	-0.51166	0.887471	0.155435	0.825155	abundance
1700001C19Rik	1700001C19Rik	-2.29012	0.00294751	-2.79231	0.0346914	-2.90158	0.37377	-4.6198	0.324226	abundance
Lgals2	Lgals2	-2.20468	0.00931416	-2.79077	0.0498004	-2.90036	0.483262	-4.35827	0.324226	abundance
Krtap1-5	Krtap1-5	-3.53253	0.0247084	-2.78342	0.000276663	-14.6983	0.246775	-3.42336	0.0142394	abundance
Etl4	Etl4	-3.00233	0.000657031	-2.77415	0.000111549	3.30086	0.485441	-1.57805	0.056679	abundance
Sfrp1	Sfrp1	-2.6012	0.000385826	-2.76796	0.000583795	-0.369737	0.887471	-0.837091	0.397948	abundance
Dpysl3	Dpysl3	-2.57513	0.000102708	-2.76501	0.000123891	-0.0863233	0.892153	0.00974252	0.977831	abundance
Fam184a	Fam184a	-2.27806	0.0189294	-2.75897	0.0256981	-3.86825	0.352041	-4.47117	0.177417	abundance
Dmtn	Dmtn	-2.99418	0.000364176	-2.75822	3.59341e-05	-1.62085	0.887471	-2.61182	0.0955122	abundance
Skap1	Skap1	-1.59609	0.051826	-2.75533	0.134706	-1.20176	0.887471	-1.63503	0.501306	abundance
Ppm1e	Ppm1e	-2.78617	0.000316931	-2.75112	0.00149953	-2.79177	0.887471	-2.75836	0.324226	abundance
Tlr1	Tlr1	-1.87691	0.0393515	-2.74479	0.000428164	2.12462	0.887471	-2.23354	0.08339	abundance
Tacstd2	Tacstd2	-2.91221	0.00642848	-2.74394	0.0111435	-2.04841	0.887471	-2.05275	0.324226	abundance
Plxna2	Plxna2	-2.65057	0.00126303	-2.73461	0.00324495	-0.279021	0.887471	-0.326579	0.686248	abundance
Prodh	Prodh	-2.66726	6.76613e-05	-2.73376	0.00141505	-2.27623	0.362889	-0.549128	0.884278	abundance
Tln2	Tln2	-2.35031	9.00548e-05	-2.72881	2.8037e-05	-0.531336	0.887471	-0.645716	0.541783	abundance
Ndn	Ndn	-2.71286	2.98352e-05	-2.72834	0.000122558	-2.58319	0.0967249	1.97985	0.838097	abundance
Khk	Khk	-7.44191	1.96768e-05	-2.72241	0.000360657	-0.618572	0.887471	-0.0272759	0.96205	abundance
Adam12	Adam12	-2.61124	0.00628086	-2.72076	0.00448285	0.699599	0.887471	-0.755417	0.324226	abundance
Bik	Bik	-3.38285	0.000799356	-2.71564	0.0134135	-4.71965	0.238676	-4.94467	0.315724	abundance
Gpr25	Gpr25	-1.42375	0.0306821	-2.70693	0.0026782	0.161718	0.926228	-1.80302	0.324226	abundance
Krt8	Krt8	-1.47405	0.047979	-2.70349	0.000141163	-5.44358	0.887471	-3.04789	0.0262242	abundance
Col18a1	Col18a1	-2.80882	9.69835e-05	-2.70154	2.15993e-05	0.137617	0.979648	-2.24525	0.146169	abundance
Dclk2	Dclk2	-2.22715	0.00145784	-2.69944	0.000107617	1.49625	0.887471	-1.89127	0.150832	abundance
Faim2	Faim2	-1.64563	0.0055609	-2.69562	0.00374972	-2.97979	0.25871	-4.51453	0.104758	abundance
Gabrb1	Gabrb1	-1.99961	0.11774	-2.69129	0.0167903	0.13333	0.960744	-1.83468	0.324226	abundance
Frmpd1	Frmpd1	-2.56073	0.00810444	-2.69015	0.0916771	-3.11021	0.474783	-4.1419	0.324226	abundance
Tnnc2	Tnnc2	-2.77358	0.0253208	-2.67863	0.00923386	-3.50169	0.887471	-2.98762	0.322295	abundance
Jph1	Jph1	-2.7504	0.00994581	-2.67792	0.0618729	-2.82457	0.887471	-2.80661	0.324226	abundance
Wscd2	Wscd2	-1.96413	0.000828265	-2.67749	0.000514116	-1.94042	0.887471	-2.65031	0.324226	abundance
Setbp1	Setbp1	-2.52096	0.000678927	-2.67173	0.000605993	0.646981	0.887471	-0.591543	0.307028	abundance
Isl2	Isl2	-1.36212	0.0656147	-2.67113	0.00206388	-1.4933	0.887471	-2.71571	0.175503	abundance
Cfap54	Cfap54	-1.58836	0.0838791	-2.66834	0.00497523	-3.51383	0.858176	-3.35193	0.102698	abundance
Lurap1l	Lurap1l	-2.1532	0.00100618	-2.66171	5.75825e-05	2.39072	0.887471	-1.8261	0.0876453	abundance
Eomes	Eomes	-2.85842	0.000622845	-2.66171	0.00651766	-3.55194	0.456134	-3.83781	0.324226	abundance
Mboat2	Mboat2	-2.65514	0.00153557	-2.65968	0.00946015	-1.18299	0.887471	-0.415416	0.78851	abundance
Pdzrn3	Pdzrn3	-2.60774	0.00012299	-2.65514	0.002008	-1.2982	0.434302	2.13043	0.324226	abundance
Tsc22d1	Tsc22d1	-2.70124	4.16591e-05	-2.6548	1.25507e-05	2.20811	0.566372	-1.30427	0.0806299	abundance
Tmem200a	Tmem200a	-2.58472	0.00108278	-2.65179	7.27828e-05	1.00034	0.887471	-2.17541	0.115342	abundance
Chst3	Chst3	-2.25564	0.00180359	-2.63995	0.000165325	-5.47896	0.601974	-3.39403	0.0535174	abundance
Snrpn	Snrpn	-2.66468	0.000567707	-2.6363	3.2527e-05	-2.97528	0.887471	-2.66366	0.0660799	abundance
Cers4	Cers4	-2.78423	5.65023e-05	-2.63139	0.00015402	-1.10229	0.887471	-0.184931	0.892318	abundance
Itgb8	Itgb8	-3.59334	0.000111657	-2.6207	0.00010985	-9.11019	0.0305198	-4.20227	0.00963211	abundance
Ccser2	Ccser2	-1.94701	0.000406068	-2.61924	4.57449e-05	-0.14448	0.939851	-1.58254	0.324226	abundance
Mal	Mal	-2.29318	0.00264922	-2.61355	5.19339e-05	1.18902	0.887471	-2.32978	0.063415	abundance
Ccdc88c	Ccdc88c	-2.80458	3.37824e-05	-2.61158	0.000306527	-3.26213	0.170734	-5.00557	0.324226	abundance
Ifitm10	Ifitm10	-2.15927	0.00479104	-2.61005	0.010593	-0.184704	0.887471	0.00599438	0.99113	abundance
Fam241b	Fam241b	-2.6226	0.00398757	-2.60728	0.000116119	0.732813	0.906074	-2.27834	0.0925467	abundance
Slc25a29	Slc25a29	-2.30056	0.067317	-2.60254	0.0013105	0.552788	0.913865	-2.24603	0.144822	abundance
Chst1	Chst1	-2.72417	0.00137619	-2.59597	0.000316342	1.3496	0.887471	-1.51298	0.254223	abundance
Miga1	Miga1	-2.69743	0.00129201	-2.59013	0.000296474	2.37899	0.186391	-1.24167	0.039029	abundance
Ppp1r1a	Ppp1r1a	-3.66478	0.0194548	-2.58255	0.0638195	-0.61484	0.887471	0.193284	0.783079	abundance
Foxj1	Foxj1	-3.58624	0.000250162	-2.57988	6.285e-05	-6.038	0.887471	-2.88031	0.0945729	abundance
Creld1	Creld1	-2.8812	7.49439e-05	-2.575	3.92157e-05	-6.64165	0.265455	-3.73029	0.0462996	abundance
C1ql1	C1ql1	-2.64662	0.00140692	-2.5738	2.51237e-05	-2.65872	0.887471	-2.57425	0.0316566	abundance
Slc27a1	Slc27a1	-2.25976	0.000318175	-2.57292	7.604e-05	-2.05546	0.887471	-2.48727	0.285897	abundance
En1	En1	-1.89238	0.00122638	-2.57189	0.000101489	-1.99096	0.887471	-2.60617	0.189498	abundance
Snurf	Snurf	-2.58626	0.00234066	-2.56606	3.87383e-05	-3.34826	0.887471	-2.60484	0.0403362	abundance
Zfp882	Zfp882	-1.66253	0.000872177	-2.56593	8.72021e-05	-2.04422	0.887471	-2.99846	0.324226	abundance
Akr1cl	Akr1cl	-1.18132	0.131781	-2.54512	7.48814e-05	2.69688	0.887471	-2.39869	0.0235665	abundance
Syt4	Syt4	-1.69376	0.0202141	-2.54512	7.48814e-05	-2.18388	0.887471	-2.57595	0.0384977	abundance
H2-T-ps	H2-T-ps	-2.48304	0.000305009	-2.54425	2.29839e-05	-2.34468	0.887471	-2.53221	0.0641192	abundance
Itga3	Itga3	-2.75937	0.000312797	-2.54091	8.45198e-05	1.82819	0.887471	-1.47339	0.183855	abundance
Fibin	Fibin	-2.62092	0.0091278	-2.53352	0.0012433	-2.55631	0.887471	-2.51751	0.231219	abundance
Emid1	Emid1	-3.58306	0.00189868	-2.53337	0.00322284	-2.85104	0.887471	-2.17548	0.324226	abundance
Tmem136	Tmem136	-2.22942	0.00325485	-2.53291	2.56505e-05	0.173315	0.987167	-2.45055	0.0273208	abundance
Il17rd	Il17rd	-1.94312	0.00195946	-2.52757	0.000363878	-0.786833	0.887471	-1.97593	0.324226	abundance
Syt12	Syt12	-2.47443	0.000217231	-2.52723	7.81824e-05	-1.49025	0.887471	-2.1384	0.324226	abundance
Unc13b	Unc13b	-1.88597	0.00203076	-2.52447	0.000154764	1.68054	0.887471	-1.43761	0.114297	abundance
Cdh1	Cdh1	-3.14185	0.0015666	-2.52004	0.010695	-3.93368	0.574321	-3.43679	0.324226	abundance
Ebf2	Ebf2	-2.89838	0.00070132	-2.5198	0.0102054	-1.77344	0.887471	-0.451501	0.81567	abundance
Slc7a4	Slc7a4	-1.97405	0.0238522	-2.51682	0.00988106	-3.74207	0.458138	-3.68309	0.1343	abundance
Shh	Shh	-1.5729	0.0539281	-2.51331	0.0777712	-1.36133	0.887471	-2.12668	0.324226	abundance
Foxf1	Foxf1	-2.15934	0.000260323	-2.50948	0.00178833	-1.80037	0.60492	-1.0337	0.708008	abundance
Slc9a3r1	Slc9a3r1	-2.30269	0.000280627	-2.50499	0.000160104	0.183803	0.888613	-0.795145	0.324226	abundance
Pcdh7	Pcdh7	-2.53431	0.000414983	-2.49825	3.38856e-05	2.3295	0.887471	-1.98618	0.0816331	abundance
Kcnn3	Kcnn3	-2.45911	0.0231141	-2.49564	0.00596076	-2.63991	0.887471	-2.56435	0.324226	abundance
Pdgfrl	Pdgfrl	-2.36769	0.000559956	-2.49504	2.18973e-05	4.13446	0.887471	-2.13788	0.0366549	abundance
Fhod3	Fhod3	-2.23466	0.000207458	-2.49483	7.92418e-05	0.151736	0.905334	-0.780538	0.324226	abundance
Slc25a45	Slc25a45	-1.79127	0.0282415	-2.49234	1.77948e-05	11.4494	0.887471	-2.38931	0.00963211	abundance
Hck	Hck	-2.54638	0.000864969	-2.49094	0.000999226	0.380862	0.887471	-0.527711	0.324226	abundance
Lingo3	Lingo3	-2.22882	0.00931416	-2.49035	0.000240637	3.67313	0.886849	-1.76519	0.0495518	abundance
Mmp25	Mmp25	-4.15457	0.00123334	-2.48986	0.00403914	-6.48639	0.443198	-3.71911	0.227613	abundance
Nhsl2	Nhsl2	-2.1688	0.00163675	-2.48648	0.000243661	1.43343	0.887471	-1.37005	0.191811	abundance
Camkv	Camkv	-1.95207	0.0924511	-2.47784	0.037923	0.0728397	0.967328	-1.12885	0.324226	abundance
Tmem185b	Tmem185b	-2.5289	0.000222494	-2.47527	4.56717e-05	-4.70292	0.887471	-2.94802	0.0955122	abundance
Apcdd1	Apcdd1	-2.45539	0.000788121	-2.47084	0.00013786	0.755526	0.887471	-1.68407	0.242288	abundance
Skida1	Skida1	-2.07929	0.00181348	-2.46276	4.60627e-05	-0.706335	0.902477	-2.33068	0.0686956	abundance
Vip	Vip	-2.46774	0.000191174	-2.46127	0.00173704	-2.29553	0.627295	-2.00723	0.410307	abundance
Ppl	Ppl	-2.32378	0.0107125	-2.45544	0.00720791	0.513231	0.887471	-0.679959	0.324226	abundance
4931428F04Rik	4931428F04Rik	-2.0399	0.00186778	-2.45179	0.000245914	0.510896	0.887471	-1.62023	0.283569	abundance
Lpar6	Lpar6	-2.40114	8.53599e-05	-2.45042	8.7611e-05	-3.06106	0.368907	-3.73789	0.324226	abundance
Prex2	Prex2	-2.47014	0.00011276	-2.44793	0.000300345	-1.14171	0.887471	-0.00671411	0.996052	abundance
Scara3	Scara3	-2.56124	0.000176152	-2.44221	8.34952e-05	0.840006	0.887471	-1.05088	0.324226	abundance
Ankrd29	Ankrd29	-2.20493	0.000313775	-2.43456	0.000552377	-1.11592	0.887471	-0.776625	0.588464	abundance
Vipr1	Vipr1	-2.5126	0.00921103	-2.43343	0.0276563	-4.27466	0.182256	-4.52286	0.120231	abundance
Grik5	Grik5	-2.39486	0.000100007	-2.43301	1.46271e-05	3.66264	0.887471	-1.89515	0.0497612	abundance
Parm1	Parm1	-2.49889	0.00188914	-2.427	0.00288273	-0.78637	0.887471	-1.10891	0.324226	abundance
Bcl2	Bcl2	-2.01588	0.000267275	-2.42642	5.19339e-05	-0.89099	0.887471	-1.51261	0.324226	abundance
Upp1	Upp1	-2.24406	0.00103426	-2.4238	0.00244356	-0.226699	0.887471	0.0729992	0.878842	abundance
Trabd2b	Trabd2b	-2.77126	0.0270243	-2.42247	0.0231116	0.519458	0.887471	-0.481691	0.324226	abundance
Ccnd2	Ccnd2	-2.02669	0.000604499	-2.42127	2.37674e-05	3.67996	0.887471	-1.90085	0.0412526	abundance
Slc37a1	Slc37a1	-3.34832	0.000485143	-2.41953	0.000724585	-5.81693	0.46088	-3.48066	0.150908	abundance
Cacna1a	Cacna1a	-1.29852	0.00642848	-2.41931	6.45576e-05	-4.21567	0.287577	-3.14708	0.0207299	abundance
Usp44	Usp44	-2.65686	0.00585451	-2.41635	0.000203287	2.09277	0.887471	-1.93966	0.099816	abundance
Gas6	Gas6	-1.96435	0.0162128	-2.41613	0.000774356	-0.222141	0.950363	-2.0414	0.196066	abundance
Scrn1	Scrn1	-2.4426	0.000117576	-2.4105	0.00040482	-0.877331	0.887471	1.05935	0.324226	abundance
Zfp2	Zfp2	-1.88304	0.00229421	-2.40937	7.604e-05	-4.35452	0.887471	-2.79233	0.0544812	abundance
Eva1c	Eva1c	-2.68462	0.000164889	-2.40481	0.000721722	-0.743721	0.887471	0.141453	0.87581	abundance
2210011C24Rik	2210011C24Rik	-2.31303	0.0236965	-2.40469	0.00414837	-5.30881	0.369979	-3.39144	0.0686956	abundance
Cdh10	Cdh10	-1.54401	0.064751	-2.40291	0.00198081	0.0853248	0.978407	-2.00686	0.202872	abundance
Slc9a7	Slc9a7	-2.40417	0.000496326	-2.40261	0.000228023	0.86684	0.887471	-0.95355	0.324226	abundance
Gpc6	Gpc6	-2.27767	0.000624249	-2.40005	0.000103059	0.931455	0.887471	-1.53961	0.241419	abundance
Tmem45a	Tmem45a	-2.50647	0.000378599	-2.39587	0.000172853	1.17523	0.887471	-0.947402	0.257365	abundance
Alcam	Alcam	-2.52912	0.00148363	-2.3938	0.000189307	2.20465	0.887471	-1.48892	0.13477	abundance
Shroom2	Shroom2	-2.3344	0.000877432	-2.38867	0.000353552	-0.156182	0.946478	-1.44192	0.324226	abundance
Fam73a	Fam73a	-2.78482	0.00174769	-2.38603	0.000422872	2.30581	0.46088	-1.15942	0.0816331	abundance
Tes	Tes	-2.19964	0.000176364	-2.38356	4.30523e-05	0.747868	0.887471	-0.714356	0.317673	abundance
Ccdc184	Ccdc184	-2.80031	0.00123365	-2.38143	0.00383838	-4.56703	0.293187	-3.91691	0.174959	abundance
Cd40	Cd40	-1.2452	0.0132905	-2.38105	0.00396458	-2.10031	0.453062	-3.722	0.165839	abundance
Fblim1	Fblim1	-2.33543	0.00109216	-2.37964	5.05907e-05	5.17827	0.0916152	-1.66396	0.0170231	abundance
Porcn	Porcn	-2.84819	0.000759279	-2.3746	0.000114672	-5.69247	0.887471	-2.80684	0.0822786	abundance
Btc	Btc	-2.91221	0.00263653	-2.3709	0.00040482	-7.94938	0.229336	-3.28386	0.0309054	abundance
Stmn4	Stmn4	-1.73471	0.00631923	-2.36416	0.0670336	-1.69529	0.741324	-2.19559	0.418404	abundance
Gm21451	Gm21451	-2.42765	0.00137875	-2.36293	0.00043556	0.952736	0.887471	-1.19112	0.324226	abundance
H2-T23	H2-T23	-2.52112	0.000351819	-2.35669	3.38856e-05	1.11049	0.887471	-2.00353	0.0884955	abundance
Lsp1	Lsp1	-2.1734	0.000263428	-2.35283	7.70243e-05	-2.5807	0.887471	-2.57016	0.290292	abundance
Htt	Htt	-2.14273	0.000213076	-2.35245	2.95231e-05	0.108599	0.96965	-1.66819	0.280439	abundance
Loxl2	Loxl2	-2.36611	0.00221557	-2.35048	0.000360657	0.838282	0.887471	-1.53413	0.264524	abundance
Sp8	Sp8	-1.87735	0.000523864	-2.34934	3.69576e-05	-0.932358	0.887471	-2.06193	0.221833	abundance
Lad1	Lad1	-2.44055	0.000538661	-2.34813	0.00213209	-0.740426	0.887471	-0.0818072	0.93684	abundance
Pik3ap1	Pik3ap1	-2.53243	0.0636902	-2.34432	0.0178703	-0.74931	0.887471	-1.6759	0.324226	abundance
Sox3	Sox3	-1.46314	0.0104581	-2.34041	0.00556408	-0.456176	0.887471	-1.0425	0.337979	abundance
Myl7	Myl7	-1.53857	0.0288649	-2.3348	0.0723987	-0.609665	0.887471	-0.122058	0.929647	abundance
Wnt7b	Wnt7b	-2.1898	0.000305009	-2.325	0.000403091	-1.63196	0.887471	-1.61485	0.324226	abundance
Nol3	Nol3	-2.63691	0.0069253	-2.32275	0.000463191	2.66388	0.887471	-1.5481	0.117255	abundance
Gm4907	Gm4907	-2.24953	0.000122567	-2.3193	3.39446e-05	-1.24369	0.887471	-1.59961	0.324226	abundance
Plch1	Plch1	-2.79	0.000150243	-2.30794	0.000279504	-2.74859	0.887471	-2.28	0.324226	abundance
Kcnh5	Kcnh5	-1.69376	0.0189748	-2.29946	0.000652411	-4.75468	0.466568	-2.9634	0.0403362	abundance
Lgr5	Lgr5	-2.26303	0.0044275	-2.29435	0.0258831	-1.91206	0.887471	-1.68208	0.382212	abundance
Tmc7	Tmc7	-3.54612	0.0127517	-2.2927	0.00148125	-0.187269	0.974696	-1.81219	0.266819	abundance
Gpd1	Gpd1	-3.9505	0.00807	-2.29221	0.000145104	-7.91658	0.887471	-2.44937	0.0495518	abundance
Cfap161	Cfap161	-1.85557	0.0365172	-2.28382	0.0243086	-0.921043	0.887471	-1.50092	0.324226	abundance
Cdkl1	Cdkl1	-2.12671	0.0902885	-2.28261	0.00180772	-6.96539	0.453062	-2.85932	0.0362952	abundance
Etv4	Etv4	-2.33585	0.000378599	-2.28258	0.00155861	-0.863881	0.887471	0.0811683	0.942128	abundance
Tm4sf1	Tm4sf1	-2.2614	0.000828265	-2.27885	4.65561e-05	4.01521	0.871403	-1.65397	0.0432637	abundance
Atp6v1g2	Atp6v1g2	-2.22464	0.0340854	-2.27762	0.00177866	-0.785783	0.887471	-2.01688	0.216962	abundance
Abcg4	Abcg4	-1.25843	0.00490793	-2.26985	0.00529837	-0.838633	0.887471	0.136827	0.948272	abundance
Ces1f	Ces1f	-3.82796	0.0017552	-2.24681	0.00024365	-7.49341	0.887471	-2.6083	0.0866171	abundance
Cdh23	Cdh23	-1.8537	0.000600215	-2.24647	0.0105565	-1.4744	0.443198	1.04497	0.738029	abundance
Foxred2	Foxred2	-2.32454	0.00232043	-2.24614	0.000852589	-1.03145	0.887471	-1.73959	0.324226	abundance
Chn1	Chn1	-2.18543	0.00200126	-2.2438	0.000101489	-1.45564	0.887471	-2.15137	0.107147	abundance
Dact2	Dact2	-2.29102	0.0058838	-2.23987	4.70606e-05	-7.43797	0.887471	-2.41039	0.0244149	abundance
Npy1r	Npy1r	-2.09974	0.0011387	-2.2385	0.000615139	0.258344	0.887471	-0.775263	0.324226	abundance
Podxl2	Podxl2	-1.98372	0.0045518	-2.23331	0.00172383	-0.310443	0.887471	-1.32091	0.324226	abundance
Col7a1	Col7a1	-1.92279	0.000936204	-2.23129	0.00201519	-0.959822	0.887471	-0.467188	0.733673	abundance
Sh3bgrl2	Sh3bgrl2	-2.02244	0.000201733	-2.23085	9.40666e-05	-2.6446	0.25871	-4.01875	0.324226	abundance
Patz1	Patz1	-2.4226	0.000151101	-2.2297	5.37972e-05	0.304131	0.898826	-1.31156	0.324226	abundance
Plag1	Plag1	-2.05533	0.000185244	-2.22711	2.64618e-05	0.314633	0.887471	-0.907585	0.324226	abundance
Msx1	Msx1	-1.86584	0.0136524	-2.22199	0.002008	0.583851	0.887471	-1.30295	0.324226	abundance
Osgin1	Osgin1	-2.50452	0.000271324	-2.22179	2.03348e-05	-18.3497	0.182256	-2.50838	0.00794029	abundance
Tnc	Tnc	-2.40724	0.00106226	-2.22129	0.00062866	0.88458	0.887471	-0.718194	0.324226	abundance
Exoc6	Exoc6	-2.14619	0.000771317	-2.22067	0.00102633	-0.0368301	0.959089	-0.118826	0.761866	abundance
Foxs1	Foxs1	-1.91777	0.00660825	-2.22045	0.000765968	-0.603161	0.887471	-1.81062	0.295423	abundance
Adgrv1	Adgrv1	-1.84796	0.0097597	-2.21838	0.00205954	-4.45047	0.153822	-3.41075	0.0325562	abundance
Unc45b	Unc45b	-3.07315	0.00011276	-2.21597	0.00573768	-3.54508	0.257073	-3.55143	0.324226	abundance
1700015F17Rik	1700015F17Rik	-1.58556	0.143099	-2.21562	0.0849631	-3.14441	0.276483	-3.69176	0.106213	abundance
Klhl30	Klhl30	-2.21593	0.000232084	-2.21533	0.000642467	-0.985958	0.887471	0.250348	0.837128	abundance
Hrh1	Hrh1	-2.07293	0.0381782	-2.21237	0.00118022	-6.72663	0.25871	-2.89592	0.0262242	abundance
Ctf1	Ctf1	-2.0855	0.00102716	-2.21222	0.000392442	-1.72586	0.887471	-2.02747	0.324226	abundance
Flt3	Flt3	-1.31093	0.0415431	-2.20732	0.0039923	-3.49311	0.0943154	-3.38451	0.0162196	abundance
Hmx2	Hmx2	-2.80521	0.0340854	-2.20021	0.000468907	-1.09133	0.890781	-2.0913	0.0925467	abundance
Stox2	Stox2	-2.2734	0.00147077	-2.19746	0.00153963	-0.238958	0.887471	-0.784262	0.324226	abundance
Ppargc1b	Ppargc1b	-1.21598	0.00799544	-2.19671	0.000561216	0.340204	0.887471	-0.579446	0.324226	abundance
Sh3bgr	Sh3bgr	-4.04697	8.69655e-05	-2.19581	0.00493233	-4.90094	0.276483	-3.54772	0.324226	abundance
Zic2	Zic2	-1.86361	0.000548102	-2.19056	0.000324013	-1.17112	0.887471	-1.15811	0.399805	abundance
Pcdh18	Pcdh18	-2.23201	0.000259987	-2.18357	0.0001768	-0.583294	0.887471	-0.971186	0.324226	abundance
Flt4	Flt4	-2.18696	0.000556406	-2.17881	0.000128272	0.0706491	0.979136	-1.44599	0.324226	abundance
Lypd6	Lypd6	-2.52705	0.00012299	-2.17811	3.07085e-05	-1.75293	0.887471	-2.07418	0.126918	abundance
F2r	F2r	-1.98675	0.0013588	-2.17729	0.000449077	0.433379	0.887471	-0.908345	0.324226	abundance
Nxph3	Nxph3	-2.27058	0.00685557	-2.17477	0.000109097	5.28453	0.792101	-1.68825	0.0332271	abundance
Cpeb1	Cpeb1	-1.88448	0.00118628	-2.17141	0.00115555	-0.500683	0.887471	-0.539702	0.558628	abundance
Zfp422	Zfp422	-2.08627	0.000226555	-2.16913	2.03972e-05	-3.56477	0.887471	-2.22183	0.0270028	abundance
Myl9	Myl9	-1.53928	0.00200268	-2.16698	0.000807856	-0.511679	0.887471	-0.510365	0.613004	abundance
Maml3	Maml3	-1.85928	0.00306102	-2.16283	0.00010663	-2.80798	0.887471	-2.29541	0.0844158	abundance
Garem1	Garem1	-2.43393	0.00025348	-2.15488	0.000306966	-1.21176	0.887471	-1.30185	0.324226	abundance
Plvap	Plvap	-1.95501	0.000666861	-2.14127	0.000311858	-0.377343	0.887471	-0.906443	0.324226	abundance
Adgra2	Adgra2	-2.52124	0.0011523	-2.13985	0.000274478	2.12729	0.685574	-1.08571	0.102327	abundance
Hey1	Hey1	-2.09601	0.00149193	-2.13908	0.00339538	-0.386262	0.887471	-0.079372	0.911793	abundance
Dmpk	Dmpk	-2.85872	0.000266798	-2.12995	0.000729816	-0.245538	0.887471	-0.376847	0.554229	abundance
Hdac11	Hdac11	-1.60662	0.00469729	-2.1279	0.000166174	-0.158434	0.959089	-1.82064	0.160294	abundance
Esx1	Esx1	-2.0204	0.00039465	-2.1276	0.00351324	-1.67906	0.566372	-0.632422	0.802374	abundance
Nhsl1	Nhsl1	-2.06921	0.00108607	-2.1251	0.000105038	1.55272	0.887471	-1.42892	0.151747	abundance
Shroom3	Shroom3	-1.27006	0.0148421	-2.12353	0.000326751	1.61575	0.476552	-1.25604	0.0483578	abundance
Tet1	Tet1	-1.72248	0.00246896	-2.12106	3.09588e-05	-0.149198	0.985491	-2.05796	0.0306854	abundance
Tmem144	Tmem144	-2.22004	0.000189488	-2.11799	0.000188242	-1.03526	0.887471	-0.731455	0.527404	abundance
Gab2	Gab2	-2.06798	0.000191174	-2.11796	0.000399169	-2.76951	0.113905	-5.55299	0.222531	abundance
Aatk	Aatk	-2.46321	0.000835533	-2.11188	4.98887e-05	-6.82169	0.887471	-2.39012	0.0366549	abundance
Ust	Ust	-2.01418	0.000449043	-2.1104	4.39997e-05	1.04338	0.887471	-1.55408	0.155087	abundance
Cxadr	Cxadr	-1.7972	0.00277283	-2.10796	0.00207747	-0.78176	0.887471	-1.13626	0.324226	abundance
LOC102634333	LOC102634333	-1.36256	0.147585	-2.10146	0.00639755	0.143364	0.954514	-1.69601	0.272086	abundance
Sprr3	Sprr3	-3.18555	7.89155e-05	-2.09476	0.0723012	-2.8684	0.153822	1.57775	0.751106	abundance
Zfp462	Zfp462	-2.29723	0.000181429	-2.09306	8.82382e-05	0.268291	0.887471	-0.74926	0.324226	abundance
Ptgds	Ptgds	-3.67901	0.000199697	-2.08364	0.111191	-3.59263	0.193453	-1.52251	0.730629	abundance
Ccdc158	Ccdc158	-2.34688	0.00177667	-2.08149	0.0817457	-2.66433	0.307421	-3.47674	0.324226	abundance
Serpina3f	Serpina3f	-1.74974	0.0188459	-2.08149	0.00522561	-1.57971	0.887471	-1.99178	0.324226	abundance
Erbb3	Erbb3	-2.07476	0.00704285	-2.07611	0.0112709	-0.342322	0.887471	-0.42471	0.589719	abundance
Tlr6	Tlr6	-2.2618	0.00161474	-2.07553	0.0109973	-3.70816	0.0943154	-4.51668	0.070352	abundance
Tmem56	Tmem56	-1.87153	0.0320775	-2.06747	0.000651305	-0.452462	0.917872	-1.89473	0.126056	abundance
Coro1a	Coro1a	-0.982859	0.0172319	-2.06445	0.000232369	-0.482163	0.887471	-1.60301	0.324226	abundance
Pdlim2	Pdlim2	-1.60069	0.00271948	-2.0637	0.000877064	0.242311	0.887471	-0.396219	0.324226	abundance
Kcnk10	Kcnk10	-3.11113	0.000153284	-2.0621	0.000598392	-0.245112	0.887471	-0.21846	0.689449	abundance
Ccdc39	Ccdc39	-1.94696	0.0622771	-2.06197	0.0191065	-1.16013	0.887471	-1.69069	0.324226	abundance
Spry1	Spry1	-1.87544	0.00268213	-2.06098	0.00168216	0.156804	0.887471	-0.529157	0.324226	abundance
Grhl2	Grhl2	-2.75825	0.00303776	-2.06021	0.0234948	-2.61975	0.887471	-1.8838	0.324226	abundance
Erc2	Erc2	-2.04457	0.000857026	-2.06017	0.00183418	-2.23705	0.828021	-2.31723	0.324226	abundance
Slc16a11	Slc16a11	-2.79527	0.0048448	-2.05162	0.0352216	-1.77257	0.887471	-0.755501	0.629133	abundance
Ldb3	Ldb3	-1.75729	0.0215042	-2.04833	0.000464056	-0.445899	0.913865	-1.87476	0.122519	abundance
Nrp2	Nrp2	-2.32659	0.000302627	-2.04688	0.00013786	-1.63099	0.887471	-1.78311	0.324226	abundance
Chst2	Chst2	-2.35592	0.0419073	-2.0437	0.000433092	5.32503	0.83126	-1.57801	0.0412742	abundance
Lama5	Lama5	-2.28579	0.00393668	-2.04186	0.000422211	2.33142	0.887471	-1.19933	0.102698	abundance
Lyn	Lyn	-2.20961	0.000437837	-2.04091	0.00043556	-0.18757	0.887471	-0.518973	0.427567	abundance
Arnt2	Arnt2	-1.8446	0.000732034	-2.03254	7.52075e-05	1.56776	0.842802	-1.05461	0.107848	abundance
Stc2	Stc2	-2.13966	0.000836743	-2.03202	0.00181869	-0.262373	0.887471	0.0998551	0.812703	abundance
Fam179a	Fam179a	-1.93942	0.00219007	-2.02945	0.0287096	-1.27989	0.887471	0.136632	0.942555	abundance
Hspb1	Hspb1	-1.91248	0.000285137	-2.01907	7.37507e-05	-1.65678	0.887471	-1.64964	0.324226	abundance
Sprr1a	Sprr1a	-2.15463	0.0248966	-2.0164	0.0313996	0.138437	0.887471	-0.133223	0.447311	abundance
Agrn	Agrn	-1.96919	0.00190655	-2.01119	7.85736e-05	3.72492	0.685574	-1.44926	0.0404481	abundance
Opn3	Opn3	-1.38178	0.0119014	-2.01026	0.000882806	-0.729723	0.887471	-1.71758	0.319413	abundance
Clcn3	Clcn3	-2.38467	0.000102708	-2.01002	0.000503596	-1.17701	0.477266	1.61288	0.324226	abundance
Fzd3	Fzd3	-1.74746	0.00225111	-2.01001	0.00012712	-2.53101	0.887471	-2.16983	0.115404	abundance
Prkar1b	Prkar1b	-0.985675	0.0186341	-2.0099	0.000441348	-0.406947	0.887471	-1.39189	0.324226	abundance
Sp7	Sp7	-1.60992	0.128207	-2.00682	0.0373776	-0.936153	0.887471	-1.63054	0.324226	abundance
Tmod2	Tmod2	-1.8206	0.000610654	-2.00518	0.000568295	-1.19592	0.887471	-0.833617	0.561013	abundance
Bicd1	Bicd1	-1.80607	0.00225105	-2.00444	0.00406776	-0.322345	0.887471	0.124726	0.817133	abundance
Rundc3a	Rundc3a	-1.29732	0.120783	-1.99507	0.000718624	-2.53613	0.887471	-2.11807	0.0664583	abundance
Asic1	Asic1	-2.29965	0.00181953	-1.99311	0.00360094	-0.156627	0.887471	-0.241105	0.656972	abundance
Flot1	Flot1	-1.83735	0.000712698	-1.99137	0.000108909	0.958831	0.887471	-0.801193	0.218875	abundance
Zfhx2	Zfhx2	-2.24113	0.012661	-1.98236	0.00223083	-2.09041	0.887471	-1.94208	0.283225	abundance
Cystm1	Cystm1	-1.93766	0.000652886	-1.97972	6.93129e-05	-1.22726	0.887471	-1.83641	0.172808	abundance
Pde4b	Pde4b	-2.1417	0.00147873	-1.97727	0.000620371	0.0687345	0.972901	-1.0493	0.324226	abundance
Spry4	Spry4	-1.8768	0.000895736	-1.97486	0.000186125	-0.998579	0.887471	-1.59711	0.324226	abundance
Xk	Xk	-1.88379	0.0318208	-1.96401	0.00147093	1.58752	0.887471	-1.35468	0.166556	abundance
Nbea	Nbea	-2.07573	0.000613674	-1.95972	0.000109816	1.46118	0.887471	-1.0722	0.180359	abundance
Gdpd1	Gdpd1	-1.93763	0.000512928	-1.95753	0.00062866	-1.28225	0.887471	-0.975542	0.465101	abundance
Pid1	Pid1	-2.0052	0.00850928	-1.95561	0.00649581	-0.964703	0.887471	-1.27999	0.324226	abundance
Ndrg2	Ndrg2	-1.64079	0.00120178	-1.95291	0.000947145	-1.21547	0.887471	-1.10092	0.453215	abundance
Plekha7	Plekha7	-1.77354	0.0485987	-1.95161	0.0041362	1.66139	0.77833	-1.04929	0.119146	abundance
Mpp7	Mpp7	-2.49435	0.000215015	-1.9505	0.00120225	-0.850381	0.887471	0.337916	0.663232	abundance
Trim46	Trim46	-2.09196	0.000146377	-1.94488	4.24774e-05	-1.25032	0.887471	-0.343406	0.806537	abundance
1190002N15Rik	1190002N15Rik	-1.68549	0.00571847	-1.94263	8.13452e-05	0.787284	0.887471	-1.77158	0.0583169	abundance
Pkp1	Pkp1	-2.1568	0.000892816	-1.94224	0.00154327	-0.114164	0.887471	-0.0726957	0.855614	abundance
Spred3	Spred3	-2.02567	0.00295079	-1.94103	0.000113614	2.4985	0.887471	-1.51404	0.0760515	abundance
Carns1	Carns1	-1.62035	0.00101022	-1.93584	0.000583421	-1.01357	0.887471	-0.498379	0.728496	abundance
Gm11787	Gm11787	-2.35289	0.000932648	-1.93336	0.000917587	0.195656	0.887471	-0.591529	0.324226	abundance
Togaram2	Togaram2	-1.93942	0.00219007	-1.93295	0.0264939	-1.14765	0.887471	0.430206	0.779616	abundance
Plxnb3	Plxnb3	-1.98037	0.0817826	-1.93295	0.139064	-2.20867	0.887471	-2.20109	0.324226	abundance
Samd12	Samd12	-1.11136	0.00709515	-1.92914	0.0389099	-1.27984	0.320437	-8.09225	0.324226	abundance
Sept1	Sept1	-2.6951	0.0193527	-1.92888	0.00467485	-1.41639	0.887471	-1.61808	0.324226	abundance
Rfx3	Rfx3	-1.84557	0.000406644	-1.92801	0.00649581	-2.13181	0.157288	-5.78331	0.324226	abundance
Pde1b	Pde1b	-1.92068	0.00876257	-1.92413	0.000584643	2.21892	0.72573	-1.14767	0.0835808	abundance
Cr2	Cr2	-2.8752	0.0091594	-1.92183	0.000481272	-3.19466	0.887471	-1.95018	0.119146	abundance
Plcl2	Plcl2	-1.66711	0.00121396	-1.91959	0.000433286	-0.492959	0.887471	-0.678948	0.42131	abundance
Tagln3	Tagln3	-1.49099	0.00772345	-1.91661	0.00027846	-4.84073	0.0967249	-2.65531	0.0133896	abundance
Dnajc22	Dnajc22	-3.40352	0.00280824	-1.91547	0.00857243	-1.23494	0.887471	-0.753315	0.434197	abundance
Six4	Six4	-1.81238	0.00318865	-1.91164	0.0042903	-0.0599084	0.919128	-0.00378883	0.9889	abundance
Mkx	Mkx	-2.3551	0.000122263	-1.91085	0.00222451	-2.06417	0.320635	-0.355327	0.903362	abundance
Cracr2b	Cracr2b	-3.53602	0.00107489	-1.90528	0.0101602	-0.945997	0.887471	0.195074	0.775262	abundance
Fry	Fry	-1.51224	0.0082622	-1.90465	0.125279	-2.14386	0.128913	-5.75149	0.0641088	abundance
Ndst3	Ndst3	-2.75363	0.117237	-1.904	0.00657677	2.82405	0.887471	-1.24476	0.174254	abundance
Ankrd66	Ankrd66	-1.62044	0.113759	-1.90288	0.0240019	-0.476498	0.887471	-1.396	0.324226	abundance
B4galnt2	B4galnt2	-2.13395	0.00474843	-1.89168	0.000693166	-0.869153	0.887471	-1.60728	0.271545	abundance
Mcpt8	Mcpt8	-1.77623	0.0238078	-1.8892	0.0114748	-0.272213	0.887471	-0.965387	0.324226	abundance
Map3k13	Map3k13	-1.65646	0.0509944	-1.8881	0.000724585	2.63527	0.887471	-1.4319	0.0752613	abundance
Cmbl	Cmbl	-1.89609	0.00255749	-1.88621	0.00927788	-1.25377	0.887471	-0.847108	0.539099	abundance
Tmsb4x	Tmsb4x	-1.851	0.00316047	-1.88565	0.000219107	-0.378507	0.913491	-1.62685	0.174254	abundance
Cldn12	Cldn12	-1.88993	0.000666861	-1.88539	7.60154e-05	-0.0222569	0.994742	-1.50112	0.204352	abundance
Hspb6	Hspb6	-1.94352	0.000544156	-1.8814	0.000353924	0.0711233	0.900167	-0.0956004	0.631242	abundance
Tcf4	Tcf4	-1.57143	0.00232967	-1.88098	0.000960005	0.044864	0.941616	-0.162654	0.594787	abundance
Lmo4	Lmo4	-1.66552	0.000775449	-1.88066	0.000126657	-0.372828	0.887471	-0.569135	0.446387	abundance
Trim65	Trim65	-1.10093	0.0171001	-1.87082	0.00549358	-0.753963	0.887471	-1.22003	0.324226	abundance
Jag2	Jag2	-2.54837	0.000800714	-1.86875	0.0244115	-3.42557	0.171239	-4.08971	0.31353	abundance
Slc2a3	Slc2a3	-2.37621	0.000224625	-1.86593	0.000621933	-0.537281	0.887471	0.0872226	0.887641	abundance
Tspan15	Tspan15	-1.84864	0.00034451	-1.86059	0.000133302	-0.940333	0.887471	0.21813	0.853139	abundance
Clu	Clu	-1.90992	0.00289847	-1.85867	0.000847011	-0.506943	0.887471	-1.28688	0.324226	abundance
Dtx4	Dtx4	-1.72402	0.00101227	-1.85855	0.000125065	0.191608	0.913865	-1.11153	0.324226	abundance
Grb14	Grb14	-1.84644	0.00195774	-1.85836	0.00324495	-0.315096	0.887471	-0.0353407	0.952809	abundance
Mlph	Mlph	-1.59797	0.00120178	-1.8529	0.000145104	-3.03801	0.356763	-2.79353	0.0979084	abundance
Trerf1	Trerf1	-1.86408	0.0126827	-1.85201	0.00185675	0.985978	0.887471	-1.00234	0.295674	abundance
Mpzl2	Mpzl2	-1.78565	0.00355461	-1.85175	0.00100667	-0.54744	0.887471	-1.26895	0.324226	abundance
Gng11	Gng11	-1.75088	0.00135032	-1.85154	0.00300936	-2.51071	0.290571	-3.3227	0.27315	abundance
Pomgnt2	Pomgnt2	-1.52707	0.00262515	-1.8475	0.000648981	-1.91184	0.887471	-2.17345	0.324226	abundance
Tspan12	Tspan12	-1.84054	0.000559786	-1.84581	0.000173213	-0.629602	0.887471	-0.963078	0.324226	abundance
Plxnb1	Plxnb1	-2.29348	0.000357278	-1.83554	0.000506487	-0.166006	0.887471	-0.341734	0.527698	abundance
Plek2	Plek2	-3.41153	0.0117862	-1.831	0.00262249	-5.1727	0.887471	-2.10578	0.19071	abundance
Rhpn2	Rhpn2	-1.91937	0.0016571	-1.83085	0.000647399	0.502959	0.887471	-0.65754	0.324226	abundance
Insyn1	Insyn1	-2.11641	0.000550642	-1.82863	0.000101433	-2.1271	0.887471	-1.8306	0.165939	abundance
Prrt4	Prrt4	-1.94197	0.0139913	-1.82206	0.0302035	-2.68053	0.618239	-2.64087	0.324226	abundance
Pacs2	Pacs2	-1.85049	0.00186455	-1.81825	5.75825e-05	-3.32977	0.887471	-1.88714	0.0384977	abundance
Car11	Car11	-1.90146	0.00379062	-1.81819	0.000175284	-4.77091	0.887471	-2.14436	0.0520695	abundance
Lcp1	Lcp1	-2.01732	0.000269695	-1.81393	0.00299086	-1.35708	0.363393	2.38022	0.324226	abundance
Igsf5	Igsf5	-1.4111	0.0381964	-1.81209	0.0305622	-2.30147	0.504486	-2.81886	0.227613	abundance
Slit2	Slit2	-2.0654	0.00788572	-1.81074	0.00118852	1.84548	0.276483	-0.877336	0.0685755	abundance
Omt2a	Omt2a	-2.22208	0.0114537	-1.80815	0.000306966	-3.64224	0.887471	-1.91548	0.0752521	abundance
Rtkn2	Rtkn2	-1.07143	0.0100405	-1.80779	0.00211065	-0.71665	0.887471	-0.403433	0.786409	abundance
Syn1	Syn1	-2.13772	0.000322429	-1.80115	0.000896696	-0.880286	0.887471	0.0899676	0.925119	abundance
Rnf32	Rnf32	-1.37886	0.0476909	-1.79901	0.0351962	-1.58481	0.887471	-2.02681	0.324226	abundance
Olfm1	Olfm1	-0.726336	0.0952784	-1.79227	0.00223655	0.0176905	0.984555	-0.976225	0.324226	abundance
Slc24a3	Slc24a3	-1.64287	0.00109877	-1.77972	0.00045341	-1.75742	0.887471	-1.92348	0.324226	abundance
Nat8l	Nat8l	-1.8734	0.0215042	-1.77892	0.00923134	0.000267125	0.999924	-0.856096	0.324226	abundance
Npr1	Npr1	-1.76575	0.000498873	-1.77796	0.000189052	-0.93629	0.887471	-0.364879	0.748429	abundance
Bhlhe41	Bhlhe41	-1.82147	0.000876197	-1.77658	8.25525e-05	-0.175082	0.958607	-1.50646	0.163105	abundance
Shank2	Shank2	-1.47586	0.00607358	-1.77346	0.00207742	-0.0759653	0.942013	-0.634966	0.324226	abundance
Syt11	Syt11	-1.79256	0.000616936	-1.7728	0.000933296	-1.03436	0.887471	0.0352148	0.978976	abundance
Slc9a4	Slc9a4	-1.85557	0.0765736	-1.77114	0.0934729	-3.40316	0.198122	-3.21343	0.106216	abundance
Sult5a1	Sult5a1	-2.10123	0.00538256	-1.77114	0.0845749	-1.58139	0.887471	-0.377484	0.84191	abundance
Gria3	Gria3	-2.86083	0.00504667	-1.77047	0.0441404	-3.25441	0.677979	-2.22917	0.324226	abundance
Fam228b	Fam228b	-1.99777	0.00411974	-1.76528	0.00496629	-1.90029	0.887471	-1.69424	0.324226	abundance
Plin2	Plin2	-1.92348	0.00070132	-1.76317	0.000104621	2.00195	0.391543	-0.948978	0.0696863	abundance
Epha3	Epha3	-2.27855	0.00244803	-1.7585	0.00295876	-0.566725	0.887471	-0.813134	0.324226	abundance
Nmnat2	Nmnat2	-1.12153	0.064259	-1.7581	0.000862601	2.09567	0.204652	-1.16839	0.0337019	abundance
Nme5	Nme5	-1.45928	0.0114242	-1.74465	0.0192489	-0.244496	0.887471	0.279375	0.331515	abundance
Sipa1l1	Sipa1l1	-1.46215	0.0024785	-1.74174	0.000168069	0.933404	0.887471	-0.798591	0.189273	abundance
Fuz	Fuz	-1.912	0.000474136	-1.73896	0.000894466	-1.63755	0.878554	-1.21153	0.423461	abundance
Trp53i11	Trp53i11	-1.72813	0.00620972	-1.73585	0.0052129	-3.25277	0.198122	-2.95514	0.0856496	abundance
Cryab	Cryab	-2.28865	0.000313785	-1.73564	0.00160834	-0.781472	0.887471	0.425382	0.503331	abundance
Dysf	Dysf	-1.56046	0.00100618	-1.73051	8.7374e-05	0.142158	0.887471	-0.529988	0.324226	abundance
B230217C12Rik	B230217C12Rik	-1.76383	0.00969708	-1.73048	0.000394131	0.371921	0.913865	-1.44569	0.149247	abundance
Sult2b1	Sult2b1	-2.10101	0.00228589	-1.72846	0.000139383	-0.254359	0.960537	-1.57384	0.099816	abundance
Klf8	Klf8	-1.16426	0.0139655	-1.7207	0.00474997	-0.623772	0.887471	-0.909099	0.357016	abundance
Spint2	Spint2	-1.46586	0.00338707	-1.7189	0.000469472	-1.33049	0.887471	-1.64165	0.324226	abundance
Milr1	Milr1	-2.46907	0.000253714	-1.71516	0.000524719	-1.71198	0.887471	-1.24099	0.324226	abundance
Rragd	Rragd	-1.16543	0.011816	-1.71113	8.98968e-05	1.26698	0.887471	-1.47089	0.0637196	abundance
Adgrl3	Adgrl3	-2.00741	0.00557047	-1.70613	0.0159967	-0.731259	0.887471	-0.316525	0.723822	abundance
Sytl2	Sytl2	-2.13283	0.00166041	-1.70515	0.0007432	0.893689	0.887471	-0.646164	0.324226	abundance
Spns2	Spns2	-1.71911	0.0159814	-1.70384	0.000211611	-6.39049	0.72274	-1.99776	0.0273208	abundance
Gcnt2	Gcnt2	-1.88999	0.00205818	-1.70143	0.00063126	-1.7192	0.887471	-1.6372	0.324226	abundance
Aqp1	Aqp1	-1.53038	0.0327489	-1.69883	0.00769688	0.696326	0.887471	-0.641465	0.324226	abundance
Mtmr7	Mtmr7	-1.57839	0.0338811	-1.69591	0.00010663	3.74683	0.887471	-1.57261	0.029665	abundance
Stard5	Stard5	-1.69804	0.00105663	-1.69342	8.32504e-05	-2.88178	0.887471	-1.88186	0.0928922	abundance
Pcdhgb4	Pcdhgb4	-2.11977	0.0317411	-1.69294	0.00951369	-0.554994	0.887471	-1.17896	0.324226	abundance
Epha4	Epha4	-1.45115	0.00513418	-1.6919	0.000549096	-2.32758	0.887471	-2.06123	0.169737	abundance
Hs6st1	Hs6st1	-1.65181	0.00278237	-1.69007	0.000108208	3.12149	0.640301	-1.20965	0.0477247	abundance
Sema4d	Sema4d	-1.67476	0.0124641	-1.68756	0.000101433	-3.44094	0.887471	-1.7447	0.0332271	abundance
Hbb-bh1	Hbb-bh1	-2.41509	0.00353189	-1.68729	0.145451	-2.05217	0.617506	-0.419144	0.859799	abundance
Fstl4	Fstl4	-1.93942	0.0153363	-1.68729	0.0787789	-1.37569	0.887471	-0.740664	0.612678	abundance
Shox2	Shox2	-1.50207	0.00187383	-1.68699	0.000302971	-2.14134	0.826103	-2.16847	0.263547	abundance
Lhx9	Lhx9	-1.77643	0.00140787	-1.68007	0.00015621	-0.995548	0.887471	-1.52404	0.196565	abundance
Shc4	Shc4	-1.2363	0.00709852	-1.678	0.00251677	-0.914908	0.887471	-1.13014	0.324226	abundance
March3	March3	-1.85617	0.0024486	-1.67678	0.00275769	-2.82637	0.510222	-2.46157	0.24522	abundance
Ckb	Ckb	-1.86305	0.000794876	-1.67411	0.000322209	0.325542	0.887471	-0.49079	0.324226	abundance
Msi2	Msi2	-1.312	0.00313585	-1.67384	7.85736e-05	-3.88159	0.197181	-2.30389	0.0241368	abundance
Kcnh2	Kcnh2	-1.9671	0.00505713	-1.67055	0.00170699	-0.921031	0.887471	-1.29975	0.324226	abundance
Bpgm	Bpgm	-2.21098	0.000187311	-1.6703	0.000190679	-1.91452	0.887471	-1.4615	0.324226	abundance
Gsap	Gsap	-1.19773	0.00427773	-1.66921	0.000464386	-0.861231	0.887471	-0.0953307	0.95461	abundance
Serping1	Serping1	-2.31323	0.0179786	-1.66005	0.0112614	-0.168751	0.930391	-0.790373	0.324226	abundance
Kcnmb4	Kcnmb4	-1.5947	0.00880171	-1.65717	0.00236965	-3.22696	0.362889	-2.45974	0.0912995	abundance
Hhex	Hhex	-1.19089	0.0127251	-1.6542	0.00148125	-2.0651	0.653768	-2.31004	0.160294	abundance
Zfp219	Zfp219	-1.34647	0.0150928	-1.6529	0.00010663	2.35944	0.887471	-1.47846	0.0404481	abundance
Dcp1b	Dcp1b	-1.01407	0.0380424	-1.65242	0.00456694	-0.105092	0.916009	-0.842604	0.324226	abundance
Syngr3	Syngr3	-1.93124	0.00530312	-1.6517	0.00290478	0.0735577	0.960894	-0.711511	0.324226	abundance
Pkp2	Pkp2	-1.75268	0.000437845	-1.65035	0.000210031	-1.88183	0.335407	-2.23144	0.324226	abundance
Tmc3	Tmc3	-2.26303	0.00281536	-1.65028	0.115634	-2.43297	0.39819	-2.27035	0.334438	abundance
9930111J21Rik2	9930111J21Rik2	-1.00896	0.0280892	-1.64779	0.0175514	-0.56802	0.887471	-0.512576	0.64855	abundance
Cdc42ep3	Cdc42ep3	-1.68778	0.0044227	-1.64298	0.00027095	1.47305	0.887471	-1.15635	0.139856	abundance
Samd10	Samd10	-1.53522	0.0131369	-1.64246	0.00599169	-0.0107602	0.993124	-0.611407	0.324226	abundance
Nexn	Nexn	-1.88964	0.000847272	-1.63929	0.000180339	-1.21566	0.887471	-1.46433	0.276539	abundance
4921536K21Rik	4921536K21Rik	-2.25576	0.000738213	-1.63705	0.000246813	0.44052	0.887471	-1.10202	0.297645	abundance
Zbtb18	Zbtb18	-2.55765	0.00104886	-1.63138	0.000118343	5.89455	0.181429	-1.17209	0.0327517	abundance
Plxnd1	Plxnd1	-1.60576	0.0108646	-1.6186	0.000269495	2.71613	0.887471	-1.20602	0.0663134	abundance
Gpsm1	Gpsm1	-1.42783	0.00380309	-1.61479	0.000322209	0.889157	0.887471	-0.725258	0.205364	abundance
Galnt16	Galnt16	-1.239	0.0409676	-1.61034	0.0473085	-0.669966	0.887471	-0.711459	0.504293	abundance
Rragb	Rragb	-0.943937	0.0194819	-1.60759	0.000239861	-1.43531	0.887471	-1.93649	0.185822	abundance
Arl4a	Arl4a	-1.51112	0.00263587	-1.59857	0.000135609	-2.45987	0.887471	-1.7584	0.099816	abundance
Car5b	Car5b	-1.59213	0.00626975	-1.59826	0.000679088	1.07519	0.887471	-0.866772	0.224069	abundance
Map3k15	Map3k15	-2.39104	0.000552031	-1.59647	0.00900572	-1.5644	0.887471	-0.0930135	0.947669	abundance
Impact	Impact	-1.92432	0.000869648	-1.59553	0.000518074	0.145618	0.895195	-0.489754	0.324226	abundance
Nr2f2	Nr2f2	-1.47667	0.0144546	-1.59498	0.00202544	0.747269	0.887471	-0.757162	0.324226	abundance
Rdh5	Rdh5	-3.11497	0.0812177	-1.59052	0.0175029	-7.20391	0.331292	-2.285	0.0844158	abundance
Adamts7	Adamts7	-1.43298	0.0302874	-1.58995	0.000376589	2.70291	0.887471	-1.24187	0.0636914	abundance
Map7	Map7	-1.63162	0.041485	-1.58885	0.0215022	-1.73231	0.887471	-1.64921	0.324226	abundance
Fgfbp1	Fgfbp1	-2.01621	0.052078	-1.58755	0.0415763	0.273195	0.887471	-0.292566	0.338863	abundance
Man1a	Man1a	-1.49574	0.0013837	-1.58212	0.000161161	-1.12053	0.887471	-1.29726	0.324226	abundance
Megf9	Megf9	-1.90581	0.00132649	-1.58135	0.000479802	-3.80237	0.419977	-2.26752	0.0932532	abundance
Atp10d	Atp10d	-1.63646	0.00088551	-1.57876	0.000671369	-0.704468	0.887471	0.463388	0.539583	abundance
Pag1	Pag1	-1.28962	0.00504068	-1.57867	0.00149506	-1.52418	0.887471	-1.9089	0.324226	abundance
Pthlh	Pthlh	-1.57621	0.0127988	-1.57791	0.0103198	0.102044	0.887471	-0.193779	0.490051	abundance
Fjx1	Fjx1	-1.31674	0.0609647	-1.5705	0.00111734	1.80043	0.887471	-1.15262	0.102698	abundance
Synj2	Synj2	-1.45875	0.00200895	-1.56839	0.0010273	-0.414281	0.887471	0.347215	0.456033	abundance
Cd151	Cd151	-1.51516	0.00257657	-1.56773	0.000326751	0.132377	0.929399	-0.907941	0.324226	abundance
Galc	Galc	-1.65067	0.00325548	-1.56129	8.72021e-05	-10.509	0.0280038	-1.84105	0.0111712	abundance
Rorb	Rorb	-2.08746	0.00567571	-1.55664	0.000336798	-1.53502	0.887471	-1.50791	0.116434	abundance
Boc	Boc	-1.61772	0.00546603	-1.552	0.000704019	0.682226	0.887471	-0.912336	0.310355	abundance
Lrrc8b	Lrrc8b	-1.25229	0.00703756	-1.55031	0.00270163	-0.50077	0.887471	-0.448559	0.579987	abundance
Ncam1	Ncam1	-1.62226	0.0166926	-1.54949	0.00279096	0.991339	0.887471	-0.711713	0.252174	abundance
Zfp52	Zfp52	-1.27811	0.0253169	-1.54865	0.000438138	0.943572	0.887471	-1.25927	0.115985	abundance
Mblac2	Mblac2	-1.59063	0.00966823	-1.54785	0.0100179	-1.07036	0.887471	-1.06845	0.324226	abundance
Ptprk	Ptprk	-1.69149	0.00414602	-1.54462	0.000249138	2.80322	0.186391	-0.988568	0.045628	abundance
Ccnd1	Ccnd1	-1.55869	0.00341413	-1.54438	0.00164972	0.197666	0.887471	-0.189873	0.324226	abundance
Fam69a	Fam69a	-1.39796	0.00337962	-1.54145	0.000445395	-0.355074	0.887471	-0.922056	0.324226	abundance
Spsb4	Spsb4	-1.14475	0.0543658	-1.53495	0.000290176	-1.11367	0.887471	-1.53287	0.0598373	abundance
Pik3c2b	Pik3c2b	-1.62172	0.00181338	-1.53302	0.00149953	-2.38723	0.436154	-2.39324	0.266695	abundance
4930523C07Rik	4930523C07Rik	-1.61521	0.0604604	-1.53288	0.00753855	0.460321	0.887471	-0.974603	0.324226	abundance
Krt19	Krt19	-1.52171	0.00275031	-1.52972	0.000444929	0.382248	0.887471	-0.692688	0.324226	abundance
Ttc23l	Ttc23l	-2.94341	0.000478097	-1.52549	0.118418	-2.74938	0.278468	-0.570008	0.846304	abundance
Isyna1	Isyna1	-1.32981	0.00411492	-1.52527	0.000206133	0.573394	0.887471	-0.944978	0.270432	abundance
Cercam	Cercam	-2.0855	0.000529946	-1.52363	0.000605815	-1.62153	0.887471	-1.24606	0.324226	abundance
Mertk	Mertk	-1.83624	0.0162905	-1.52321	0.0012243	-1.03689	0.887471	-1.39757	0.212914	abundance
Exo5	Exo5	-1.37533	0.0026734	-1.52136	0.000569178	-1.02593	0.887471	-1.07964	0.324226	abundance
Efhd1	Efhd1	-0.807437	0.0598144	-1.52131	0.0135711	-0.175136	0.887471	0.129232	0.785645	abundance
Msl3l2	Msl3l2	-1.27359	0.0290509	-1.51912	0.00473032	-0.616529	0.887471	-1.18862	0.324226	abundance
Pls3	Pls3	-1.52059	0.00103426	-1.51442	9.12896e-05	-1.8934	0.887471	-1.72372	0.300917	abundance
Ctxn1	Ctxn1	-1.26785	0.00313245	-1.50939	0.000194973	-0.892331	0.887471	-0.942162	0.339501	abundance
Vcan	Vcan	-2.20552	0.000699725	-1.50857	0.000459385	0.288037	0.887471	-0.74482	0.324226	abundance
Cfap100	Cfap100	-1.82277	0.0257408	-1.50813	0.0137901	-4.17099	0.0333129	-2.64053	0.00994739	abundance
Jade2	Jade2	-1.36907	0.00428067	-1.50672	0.00061833	0.328075	0.887471	-0.493305	0.324226	abundance
Ltbp4	Ltbp4	-1.51003	0.0435584	-1.50488	0.00690602	0.74125	0.887471	-0.747044	0.324226	abundance
Cotl1	Cotl1	-1.41063	0.0023161	-1.5044	0.00110983	-0.937947	0.887471	-0.579951	0.603405	abundance
Cfap69	Cfap69	-1.59896	0.00130719	-1.50183	0.000438606	-1.92228	0.887471	-1.76513	0.324226	abundance
Pea15a	Pea15a	-1.38408	0.00220816	-1.50166	0.000128735	-1.64003	0.887471	-1.59693	0.228302	abundance
Swap70	Swap70	-1.4258	0.00158416	-1.49662	0.00012712	-0.89179	0.887471	-1.04157	0.324226	abundance
Glrb	Glrb	-1.68502	0.00578585	-1.49243	0.00609835	-0.309774	0.887471	-0.400677	0.499149	abundance
Fbxl16	Fbxl16	-1.49143	0.0327489	-1.4896	0.000438606	-3.53847	0.887471	-1.63784	0.0583169	abundance
Bnc2	Bnc2	-1.45763	0.00353189	-1.4862	0.000344345	0.82598	0.887471	-0.775459	0.270061	abundance
Lingo1	Lingo1	-1.1341	0.14874	-1.48218	0.00646897	-1.21512	0.887471	-1.50116	0.226601	abundance
Bex2	Bex2	-6.90499	3.88593e-06	-1.47979	0.00153714	-4.33827	0.359345	0.728604	0.546636	abundance
Perp	Perp	-1.30526	0.00367695	-1.47953	0.000157781	-2.67425	0.858176	-1.85672	0.0887971	abundance
Slc1a5	Slc1a5	-1.96273	0.000529948	-1.47885	0.000105023	3.77016	0.541721	-1.0539	0.051507	abundance
Zbtb20	Zbtb20	-1.40979	0.00229814	-1.47584	0.00146182	-1.17301	0.887471	-0.933493	0.472255	abundance
Camk4	Camk4	-2.47312	0.00846933	-1.47579	0.0150199	-3.87474	0.485306	-2.21171	0.247386	abundance
Chrd	Chrd	-1.48061	0.0304702	-1.47526	0.014376	-1.59575	0.887471	-1.54703	0.324226	abundance
Slc2a4	Slc2a4	-0.895899	0.0503638	-1.47311	0.00382478	-1.59293	0.719261	-2.07858	0.15913	abundance
Tbx3	Tbx3	-1.64564	0.00107385	-1.47297	0.00039287	-0.171308	0.887471	-0.363793	0.459129	abundance
Zhx2	Zhx2	-1.79461	0.000989996	-1.47233	0.0110032	-1.09457	0.715813	1.02214	0.357211	abundance
Rbpms2	Rbpms2	-1.35352	0.0032538	-1.47139	0.000393265	-1.18969	0.887471	-1.36178	0.324226	abundance
Macrod2	Macrod2	-1.80061	0.115942	-1.47127	0.00192844	1.07914	0.887471	-1.2633	0.135691	abundance
Etv5	Etv5	-1.33296	0.0186341	-1.47095	0.00249976	0.789415	0.887471	-0.603954	0.220376	abundance
F8a	F8a	-1.12417	0.0276491	-1.46664	0.000428164	-1.2361	0.887471	-1.48362	0.109204	abundance
Akap6	Akap6	-2.31302	0.00233742	-1.46623	0.00360304	0.286743	0.887471	-0.2273	0.32752	abundance
Pitpnm3	Pitpnm3	-1.18627	0.0875428	-1.46439	0.00296447	-0.0823711	0.972977	-1.24161	0.230161	abundance
Slc2a6	Slc2a6	-1.83436	0.00377238	-1.46238	0.0362308	-0.858451	0.887471	0.648242	0.390486	abundance
Otud1	Otud1	-1.3506	0.00884018	-1.46085	0.000598392	-2.04412	0.887471	-1.65276	0.160294	abundance
1190005I06Rik	1190005I06Rik	-1.5235	0.013282	-1.45937	0.000496291	1.69931	0.887471	-1.05967	0.117255	abundance
Trpm3	Trpm3	-1.07288	0.0493034	-1.45813	0.0289664	-0.0179498	0.976169	-0.0376848	0.883618	abundance
Apln	Apln	-1.21138	0.0060655	-1.45578	0.000820698	-1.0365	0.887471	-1.26548	0.324226	abundance
Klra4	Klra4	-1.3707	0.0101491	-1.45271	0.00386876	-2.42541	0.418678	-2.23874	0.146169	abundance
Tm7sf2	Tm7sf2	-1.81063	0.00070506	-1.45261	0.000273534	-2.04992	0.887471	-1.55513	0.324226	abundance
Ralgps2	Ralgps2	-1.37055	0.00211557	-1.45024	0.00147093	-0.789898	0.861164	1.5412	0.324226	abundance
Itpk1	Itpk1	-1.24323	0.00465383	-1.446	0.000262655	-2.63792	0.307496	-2.1743	0.0660799	abundance
Dennd2a	Dennd2a	-1.42707	0.00173384	-1.44591	0.000121776	1.0856	0.535457	-0.639105	0.110548	abundance
Tppp3	Tppp3	-4.8136	0.000177973	-1.44509	0.00172717	-5.39895	0.887471	-1.61483	0.324226	abundance
Ddah2	Ddah2	-1.57707	0.00199079	-1.43992	0.000926691	0.074745	0.906865	-0.152402	0.543365	abundance
Gipc3	Gipc3	-0.958114	0.0585835	-1.43962	0.0431704	-0.463994	0.887471	-0.448488	0.625593	abundance
Mmp17	Mmp17	-2.07293	0.0212774	-1.43814	0.0536352	-0.308796	0.887471	0.0955003	0.798381	abundance
Fgfbp3	Fgfbp3	-0.891665	0.0895996	-1.43727	0.00290538	-0.0645357	0.96585	-1.12603	0.308741	abundance
Hmcn1	Hmcn1	-1.64428	0.0819978	-1.43611	0.00668385	-0.112637	0.968177	-1.14329	0.324226	abundance
Syne2	Syne2	-1.98384	0.000924946	-1.43164	0.00389444	-0.59819	0.887471	0.351905	0.433696	abundance
Pianp	Pianp	-1.38074	0.0206674	-1.42902	0.0523693	-0.854121	0.887471	-0.484949	0.659833	abundance
Pcdhga4	Pcdhga4	-1.82265	0.0137329	-1.42714	0.00856441	-1.99674	0.887471	-1.51	0.324226	abundance
Six1	Six1	-1.27018	0.00744693	-1.42618	0.000763035	0.320143	0.887471	-0.633063	0.324226	abundance
Nectin3	Nectin3	-1.39549	0.00646125	-1.42558	0.000360727	0.517932	0.887471	-1.05736	0.203981	abundance
Anks1b	Anks1b	-2.27349	0.0127511	-1.42539	0.00749316	-0.757881	0.887471	-0.937949	0.324226	abundance
Mical1	Mical1	-1.70178	0.00174434	-1.42451	0.000568786	0.381963	0.887471	-0.567537	0.324226	abundance
Pth1r	Pth1r	-1.73862	0.0210761	-1.423	0.0843131	-0.720236	0.887471	0.0913078	0.914442	abundance
Gm13889	Gm13889	-2.65273	0.000213796	-1.42068	0.0626531	-2.09086	0.198122	2.15306	0.324226	abundance
Dennd5b	Dennd5b	-1.22949	0.00758827	-1.41865	0.000259662	0.949382	0.887471	-0.950633	0.170445	abundance
Zfp608	Zfp608	-1.58804	0.036948	-1.41603	0.00876678	0.474223	0.887471	-0.677096	0.324226	abundance
Klra18	Klra18	-1.23386	0.012712	-1.40831	0.000836079	-1.712	0.887471	-1.56942	0.191811	abundance
Arid3b	Arid3b	-1.15418	0.00924214	-1.40647	0.0135425	-1.54994	0.354949	-2.93129	0.324226	abundance
Insr	Insr	-1.15902	0.00776297	-1.40181	0.000757407	-1.44016	0.887471	-1.66098	0.324226	abundance
Uchl1	Uchl1	-1.25055	0.00352979	-1.40163	0.000146333	-1.96008	0.887471	-1.71378	0.174756	abundance
Tmem44	Tmem44	-1.77607	0.000774658	-1.40142	0.00213717	-1.32295	0.887471	-0.500713	0.690571	abundance
Fam151b	Fam151b	-1.39622	0.0116798	-1.39682	0.00368289	-1.29374	0.887471	-1.33778	0.324226	abundance
F2rl2	F2rl2	-2.10123	0.00604727	-1.39514	0.00343006	-1.15127	0.887471	-1.08742	0.324226	abundance
Txlnb	Txlnb	-1.06657	0.126292	-1.39351	0.0284285	-0.807646	0.887471	-1.23417	0.324226	abundance
Pik3c2a	Pik3c2a	-1.37364	0.00253354	-1.38696	0.000763035	-0.476189	0.887471	-0.0471105	0.944011	abundance
Snx24	Snx24	-1.31839	0.00389463	-1.38328	0.000824805	-0.970554	0.887471	-1.04089	0.324226	abundance
Itga10	Itga10	-1.52218	0.0983509	-1.38255	0.0118756	1.27217	0.738363	-0.675195	0.16555	abundance
Pik3ip1	Pik3ip1	-1.17868	0.0134341	-1.38148	0.00139809	-0.982362	0.887471	-1.27713	0.324226	abundance
Tmem151a	Tmem151a	-1.31713	0.0350424	-1.37843	0.000376589	1.06214	0.887471	-1.23312	0.0742332	abundance
Ano3	Ano3	-3.61083	0.00127161	-1.37729	0.00810546	-2.78451	0.887471	-1.01372	0.324226	abundance
Trim16	Trim16	-1.20561	0.00395758	-1.37622	0.000306966	-0.690322	0.887471	0.34744	0.726677	abundance
Nav2	Nav2	-1.67902	0.00203749	-1.37498	0.0107903	-0.972195	0.887471	0.148252	0.888858	abundance
Rubcnl	Rubcnl	-1.04458	0.105827	-1.37282	0.0248627	-1.31182	0.887471	-1.55218	0.324226	abundance
Stra6	Stra6	-1.9674	0.000637558	-1.37018	0.000353924	-2.03763	0.887471	-1.39186	0.319413	abundance
Zfp945	Zfp945	-1.94342	0.000932785	-1.37001	0.000391973	1.04342	0.887471	-0.610823	0.294444	abundance
B4gat1	B4gat1	-1.28831	0.0167491	-1.36309	0.000167798	1.8177	0.887471	-1.27305	0.0404481	abundance
Celsr1	Celsr1	-1.71331	0.0901764	-1.35965	0.00968336	0.138599	0.956832	-0.995193	0.324226	abundance
Asap2	Asap2	-1.20051	0.00421414	-1.35863	0.000246813	-1.17211	0.887471	-1.31947	0.324226	abundance
Akap12	Akap12	-1.63735	0.00180986	-1.35827	0.00270728	-0.471328	0.887471	0.09359	0.861784	abundance
Sos2	Sos2	-1.60165	0.00125605	-1.35707	0.0004148	-0.621084	0.887471	-0.75484	0.324226	abundance
Ddr1	Ddr1	-1.39716	0.00313585	-1.35629	0.00151422	-1.35958	0.887471	-1.31046	0.324226	abundance
Fam49a	Fam49a	-0.944623	0.0310104	-1.35397	0.00272553	-0.489262	0.887471	-0.930364	0.324226	abundance
Sarm1	Sarm1	-0.963612	0.122574	-1.35373	0.000816733	1.47324	0.887471	-1.13013	0.0856496	abundance
Pon2	Pon2	-1.31935	0.00575726	-1.3537	0.000319339	-1.55512	0.887471	-1.40296	0.161021	abundance
Mfsd6	Mfsd6	-1.09037	0.145861	-1.35129	0.0202742	-1.57038	0.887471	-1.55468	0.293189	abundance
Slc39a10	Slc39a10	-1.20582	0.0151702	-1.34988	0.000346436	1.51372	0.887471	-1.00867	0.102698	abundance
Wwc1	Wwc1	-1.31891	0.00298685	-1.34205	0.000446641	-0.309054	0.887471	-0.292802	0.589892	abundance
Cavin3	Cavin3	-1.20906	0.00575513	-1.34161	0.000284859	0.378491	0.887471	-0.773989	0.324226	abundance
Slco1a5	Slco1a5	-1.44507	0.00253039	-1.33787	0.00111662	-0.876823	0.887471	-0.751469	0.350793	abundance
Sema3a	Sema3a	-1.33224	0.0279369	-1.33593	0.00319354	0.435107	0.887471	-0.793323	0.324226	abundance
Hid1	Hid1	-1.5697	0.00135032	-1.33414	0.00349694	-2.24573	0.157288	-3.31944	0.147564	abundance
Tmem223	Tmem223	-1.80871	0.000404811	-1.33244	0.000239861	-1.73404	0.887471	-1.26051	0.324226	abundance
Rab31	Rab31	-1.0078	0.0125397	-1.33209	0.00017242	0.383839	0.887471	-0.996762	0.19029	abundance
Itga4	Itga4	-5.32626	0.000960222	-1.33148	0.000277851	-21.9654	0.0840552	-1.70479	0.0170231	abundance
Abca17	Abca17	-2.61214	0.000637286	-1.33093	0.000799346	-3.70876	0.887471	-1.59127	0.238978	abundance
Zdhhc2	Zdhhc2	-1.15057	0.00920042	-1.32771	0.00147093	-0.80786	0.887471	-0.981337	0.324226	abundance
Vasp	Vasp	-1.2675	0.00297373	-1.32727	0.000723219	-1.37609	0.422327	-2.02294	0.324226	abundance
Tspan14	Tspan14	-0.942934	0.0354024	-1.32417	0.000710714	0.926829	0.887471	-0.765661	0.149244	abundance
Nyap1	Nyap1	-1.39351	0.0142033	-1.32415	0.000404785	-2.76334	0.887471	-1.44931	0.073286	abundance
Mxra7	Mxra7	-1.29175	0.00351742	-1.3241	0.000648083	-0.472917	0.887471	-0.334669	0.607316	abundance
Abca3	Abca3	-1.41017	0.00157779	-1.32284	0.000699843	-1.52869	0.307421	-2.3274	0.324226	abundance
Txnrd2	Txnrd2	-1.41748	0.00524952	-1.31686	0.00170699	-0.250416	0.887471	-0.609074	0.324226	abundance
Hoxc5	Hoxc5	-1.54487	0.013158	-1.31567	0.0229414	-1.51906	0.887471	-1.28853	0.324226	abundance
Ephb3	Ephb3	-1.66357	0.00385361	-1.31353	0.000467131	0.921783	0.887471	-0.913646	0.211535	abundance
Nacc2	Nacc2	-1.21312	0.0045518	-1.31302	0.000543164	-0.954301	0.887471	-0.965419	0.324226	abundance
Grem1	Grem1	-1.4454	0.00694901	-1.30829	0.0049344	-0.0886977	0.909364	-0.185444	0.624693	abundance
Ctnnbip1	Ctnnbip1	-1.04228	0.00977555	-1.30712	0.000281512	-0.273059	0.887471	-0.612839	0.324226	abundance
Slc29a2	Slc29a2	-1.29182	0.0221696	-1.30127	0.00138631	0.0604307	0.977784	-1.00438	0.272086	abundance
Tcim	Tcim	-1.21294	0.013781	-1.30094	0.000394699	1.67056	0.887471	-0.909594	0.101348	abundance
Mllt3	Mllt3	-1.20624	0.0433609	-1.29925	0.014733	0.299358	0.887471	-0.301797	0.324226	abundance
L3mbtl3	L3mbtl3	-1.40595	0.00175494	-1.29571	0.000668225	-0.769058	0.887471	0.706967	0.381144	abundance
Msx2	Msx2	-0.854233	0.114329	-1.29325	0.000517966	-3.13285	0.887471	-1.47307	0.0384977	abundance
Tbkbp1	Tbkbp1	-1.05895	0.117326	-1.29077	0.018244	-1.27289	0.887471	-1.39145	0.324226	abundance
Bace1	Bace1	-1.17833	0.0103516	-1.28674	0.000217781	1.60614	0.887471	-1.07509	0.0745947	abundance
Prkar2b	Prkar2b	-1.16905	0.00668521	-1.28615	0.000310669	0.694377	0.887471	-0.623057	0.273403	abundance
Hipk2	Hipk2	-1.19372	0.00758516	-1.28565	0.000306713	-0.86728	0.887471	-1.21659	0.184785	abundance
Osbpl3	Osbpl3	-1.51801	0.00163726	-1.28501	0.000146333	1.78405	0.887471	-1.227	0.0366549	abundance
Pcdh1	Pcdh1	-1.35788	0.0511609	-1.28116	0.00321165	0.948613	0.887471	-0.843376	0.243626	abundance
Crmp1	Crmp1	-1.60156	0.00174434	-1.27983	0.142019	-1.92377	0.153822	-5.75996	0.185879	abundance
Rgs7	Rgs7	-1.69376	0.0189748	-1.27983	0.106893	-2.58411	0.190785	-2.79786	0.162658	abundance
Bbc3	Bbc3	-1.38838	0.0512709	-1.27778	0.00130642	0.544281	0.887471	-1.081	0.153596	abundance
Zfp286	Zfp286	-0.964225	0.0318126	-1.27698	0.037868	-0.569316	0.887471	-0.00408863	0.996656	abundance
Syngap1	Syngap1	-1.3475	0.0107125	-1.27696	0.00563055	-0.0188688	0.982009	-0.250787	0.492437	abundance
Osbp2	Osbp2	-0.990229	0.149049	-1.27469	0.0321403	-0.621983	0.887471	-1.05338	0.324226	abundance
Pdk4	Pdk4	-1.12373	0.0272619	-1.27458	0.0062441	-0.857293	0.887471	-1.08998	0.324226	abundance
Neto2	Neto2	-1.28244	0.012279	-1.27423	0.000392442	2.54364	0.107005	-0.853746	0.0502828	abundance
Slc5a3	Slc5a3	-1.16703	0.0100472	-1.2734	0.00288287	-0.665174	0.887471	-0.715486	0.334671	abundance
C1ql4	C1ql4	-3.13582	0.0658973	-1.27154	0.134347	-5.55942	0.161564	-2.44299	0.107074	abundance
Nceh1	Nceh1	-1.19362	0.00907206	-1.26899	0.000391343	-1.80606	0.887471	-1.39996	0.135895	abundance
Fam110c	Fam110c	-1.31752	0.00237379	-1.26823	0.000555917	-1.41404	0.469727	-1.67893	0.324226	abundance
Man2a2	Man2a2	-1.1905	0.0124131	-1.26769	0.000440749	-0.480424	0.887471	-1.14657	0.171825	abundance
Cdr2l	Cdr2l	-0.935785	0.0467114	-1.26752	0.00276676	0.269604	0.887471	-0.652176	0.324226	abundance
Hpcal1	Hpcal1	-1.10718	0.0219006	-1.26585	0.0013531	0.428317	0.887471	-0.736809	0.324226	abundance
Homez	Homez	-1.52699	0.00118628	-1.26516	0.00496629	-1.13429	0.490403	1.65287	0.324226	abundance
Zfp579	Zfp579	-1.16901	0.0689311	-1.26408	0.000651305	-0.0435487	0.991528	-1.19062	0.0876453	abundance
Atp4a	Atp4a	-1.06175	0.0393012	-1.26	0.0273925	-1.3853	0.871433	-1.70927	0.324226	abundance
Nox4	Nox4	-1.3547	0.00784767	-1.2593	0.00403392	-0.932546	0.887471	-0.919745	0.324226	abundance
Slc8a3	Slc8a3	-1.95207	0.133613	-1.25821	0.0689974	-0.412254	0.887471	-0.692337	0.324226	abundance
Pard6b	Pard6b	-0.958142	0.126292	-1.25763	0.00399677	1.2767	0.640301	-0.760839	0.102541	abundance
Irak2	Irak2	-0.8905	0.0409676	-1.25466	0.000251425	-2.32562	0.887471	-1.35667	0.045628	abundance
Mxra8	Mxra8	-1.30856	0.0231955	-1.25267	0.000785416	-1.32871	0.887471	-1.25515	0.1343	abundance
5031414D18Rik	5031414D18Rik	-1.20639	0.0499391	-1.25197	0.0521195	-0.757518	0.887471	-0.727201	0.401956	abundance
Atrnl1	Atrnl1	-1.4206	0.00508887	-1.24994	0.000271538	-1.37278	0.887471	-1.2462	0.0887971	abundance
Meis2	Meis2	-1.32578	0.00640624	-1.24914	0.00087727	0.43611	0.887471	-0.583891	0.324226	abundance
Eno3	Eno3	-0.96427	0.019733	-1.2465	0.0065174	-0.473625	0.887471	0.112078	0.888071	abundance
Neurl2	Neurl2	-1.69762	0.00509948	-1.24547	0.0105565	-2.2009	0.685574	-1.70124	0.324226	abundance
March9	March9	-1.46017	0.0129774	-1.245	0.00993299	-0.845986	0.887471	-0.808034	0.324226	abundance
Scx	Scx	-1.25548	0.0143676	-1.2432	0.00438896	0.223989	0.887471	-0.280581	0.324226	abundance
Klhdc8a	Klhdc8a	-1.57568	0.00221299	-1.24305	0.00113719	-0.239723	0.887471	-0.463549	0.331399	abundance
LOC108167440	LOC108167440	-0.756225	0.0564325	-1.24276	0.000554969	-1.4311	0.842582	-1.64778	0.119463	abundance
Brsk1	Brsk1	-1.31496	0.0162328	-1.23911	0.00183418	-0.00843384	0.996546	-0.858003	0.324226	abundance
Frmd8	Frmd8	-1.12224	0.0169741	-1.23851	0.00175758	0.518643	0.887471	-0.426178	0.321029	abundance
Bex3	Bex3	-1.23002	0.00723529	-1.23587	0.000533066	0.716061	0.887471	-0.628866	0.290292	abundance
Inava	Inava	-1.0692	0.0456271	-1.23442	0.00769093	-0.127558	0.913467	-0.704933	0.324226	abundance
Bcl7a	Bcl7a	-0.789395	0.0501215	-1.23239	0.000391829	-0.179839	0.904034	-1.05591	0.20199	abundance
Actg2	Actg2	-0.918568	0.0248966	-1.23088	0.00648628	-0.948514	0.887471	-1.31267	0.324226	abundance
6430548M08Rik	6430548M08Rik	-1.55124	0.0105947	-1.22706	0.0118906	-0.273242	0.887471	-0.252708	0.601584	abundance
Csrp1	Csrp1	-1.14127	0.0101829	-1.22521	0.000353552	1.49682	0.627766	-0.748429	0.0991099	abundance
Tiam1	Tiam1	-1.36309	0.0175158	-1.22478	0.000648083	2.48963	0.276483	-0.82034	0.0668744	abundance
Cftr	Cftr	-1.3258	0.013696	-1.22445	0.000892035	0.208227	0.921265	-0.9443	0.240549	abundance
Pkia	Pkia	-0.978856	0.0221645	-1.22197	0.00437682	-0.168065	0.887471	-0.0767691	0.855778	abundance
Atp2b4	Atp2b4	-1.43249	0.00349647	-1.22064	0.0073262	-0.635321	0.887471	0.2959	0.646325	abundance
Lepr	Lepr	-4.50503	6.66187e-06	-1.21682	0.0016272	-4.89258	0.197181	-1.74997	0.324226	abundance
Nrcam	Nrcam	-1.9648	0.0199709	-1.2162	0.0230314	-2.25877	0.887471	-1.36144	0.324226	abundance
St3gal5	St3gal5	-1.21886	0.00655529	-1.21508	0.000452867	0.311098	0.887471	-0.755723	0.324226	abundance
Tspan33	Tspan33	-1.20419	0.0227943	-1.21483	0.00115083	-3.12706	0.490403	-1.59686	0.0583169	abundance
Rbm38	Rbm38	-1.1856	0.0203061	-1.21253	0.000883194	-0.729536	0.887471	-1.12834	0.194469	abundance
Prrt2	Prrt2	-2.6276	0.0367395	-1.21244	0.127135	-1.30742	0.887471	-0.273818	0.756234	abundance
Smagp	Smagp	-1.80115	0.110706	-1.21204	0.0195305	-0.545604	0.887471	-0.948128	0.324226	abundance
Dusp15	Dusp15	-2.82562	0.0134241	-1.20933	0.0238757	-1.71241	0.887471	-0.802739	0.324226	abundance
Tmem63b	Tmem63b	-1.35078	0.00284765	-1.20384	0.000354776	0.0576612	0.967461	-0.692958	0.324226	abundance
Pogk	Pogk	-0.90101	0.0787979	-1.20307	0.00284436	0.187265	0.892153	-0.87063	0.309672	abundance
Cnn3	Cnn3	-1.19444	0.00411974	-1.2015	0.000202333	0.671154	0.887471	-0.754193	0.244529	abundance
Snx10	Snx10	-1.1462	0.0093772	-1.1993	0.000284459	1.87365	0.887471	-0.875602	0.0876453	abundance
Ccbe1	Ccbe1	-1.02301	0.134015	-1.19873	0.0323317	0.414251	0.887471	-0.372363	0.324226	abundance
Dhx34	Dhx34	-1.24317	0.0162024	-1.19595	0.00324495	0.123545	0.910161	-0.555403	0.324226	abundance
Pnpla6	Pnpla6	-1.56442	0.0011044	-1.19312	0.00130955	-0.943677	0.887471	0.137993	0.884716	abundance
Adgrg1	Adgrg1	-1.28917	0.0626423	-1.19187	0.00853987	0.526456	0.887471	-0.658415	0.324226	abundance
Stxbp6	Stxbp6	-0.960113	0.0456271	-1.18775	0.0172516	-0.361299	0.887471	-0.44538	0.479048	abundance
5730559C18Rik	5730559C18Rik	-1.07597	0.0404321	-1.18591	0.00600549	-0.102504	0.92918	-0.697969	0.324226	abundance
Nlrx1	Nlrx1	-1.28606	0.132659	-1.18579	0.0129198	-0.599313	0.887471	-1.02762	0.324226	abundance
Lamb1	Lamb1	-1.4206	0.0300332	-1.18481	0.00870322	0.185591	0.887471	-0.564279	0.324226	abundance
Rnf113a2	Rnf113a2	-0.945677	0.016216	-1.1842	0.00237353	-0.688367	0.887471	0.122031	0.923512	abundance
Slc2a10	Slc2a10	-0.863703	0.0417039	-1.18409	0.00146239	-1.15205	0.887471	-1.34645	0.25413	abundance
Mgst3	Mgst3	-0.938634	0.0576819	-1.18358	0.00464579	-0.567026	0.887471	-1.00335	0.324226	abundance
Tgfb1i1	Tgfb1i1	-1.27299	0.0177194	-1.18251	0.011369	-0.00173395	0.998043	-0.111015	0.680478	abundance
Gpr161	Gpr161	-1.48355	0.00294134	-1.18059	0.00230437	-0.537374	0.887471	-0.339981	0.563568	abundance
Nat14	Nat14	-3.22607	0.000332289	-1.17835	0.00304256	-4.88169	0.339203	-1.86736	0.245977	abundance
Zdhhc16	Zdhhc16	-1.51006	0.00637212	-1.17816	0.000429807	2.01617	0.887471	-0.89094	0.106883	abundance
Fads2	Fads2	-1.31224	0.00437971	-1.17678	0.00102017	0.0409888	0.959448	-0.29501	0.367988	abundance
Nupr1	Nupr1	-1.17936	0.00652181	-1.17665	0.00040482	-2.05121	0.887471	-1.44509	0.142647	abundance
Ksr1	Ksr1	-1.11982	0.00961636	-1.17616	0.00333126	-0.616179	0.887471	-0.354456	0.642756	abundance
Fam131c	Fam131c	-1.08792	0.104509	-1.17601	0.00758747	0.976549	0.887471	-0.637564	0.210646	abundance
Fbxo44	Fbxo44	-0.706139	0.137434	-1.17579	0.00868237	-0.468938	0.887471	-0.99183	0.324226	abundance
Zfp213	Zfp213	-1.24702	0.0425271	-1.17562	0.0114748	0.184705	0.887471	-0.4947	0.324226	abundance
Fchsd2	Fchsd2	-1.02699	0.0225377	-1.17397	0.00062866	0.423062	0.887471	-0.880219	0.2089	abundance
Morc4	Morc4	-1.2462	0.0045594	-1.1694	0.000444929	0.293502	0.887471	-0.545464	0.324226	abundance
Ezr	Ezr	-1.34121	0.00313245	-1.1691	0.000404785	0.272963	0.887471	-0.638923	0.324226	abundance
Mical2	Mical2	-1.20222	0.0269444	-1.16881	0.0173857	-0.0828318	0.908531	-0.155133	0.667481	abundance
Adarb1	Adarb1	-1.19695	0.0110363	-1.16482	0.0158861	-0.60295	0.887471	0.0164378	0.983593	abundance
Rhov	Rhov	-2.01226	0.00921174	-1.16135	0.0479319	-1.22661	0.887471	-0.372796	0.674939	abundance
Kif21b	Kif21b	-0.682885	0.139416	-1.16088	0.00336158	-0.265645	0.887471	-0.952173	0.324226	abundance
Efnb2	Efnb2	-1.13626	0.020375	-1.16018	0.00928084	-0.656859	0.887471	-0.699374	0.324226	abundance
Tceal8	Tceal8	-1.21698	0.0160021	-1.15907	0.00177084	0.526134	0.887471	-0.594187	0.324226	abundance
Irs2	Irs2	-1.11143	0.0271227	-1.15681	0.023741	-0.231808	0.887471	0.0443474	0.913549	abundance
Mgat4b	Mgat4b	-1.05714	0.0184714	-1.15494	0.00193173	0.0543339	0.953584	-0.514447	0.324226	abundance
Sspn	Sspn	-1.28263	0.0153386	-1.15441	0.0010578	-1.39133	0.887471	-1.1743	0.186711	abundance
Trim36	Trim36	-1.2836	0.00900468	-1.15377	0.000971039	0.643655	0.887471	-0.624467	0.324226	abundance
Chmp4c	Chmp4c	-1.04741	0.0411856	-1.15235	0.00830964	0.30933	0.887471	-0.305187	0.324226	abundance
Hs2st1	Hs2st1	-1.02355	0.0302107	-1.15235	0.000232614	-0.300183	0.986263	-1.15027	0.0273208	abundance
Myl6b	Myl6b	-1.18852	0.00579267	-1.15104	0.00108481	-0.962678	0.887471	-0.903455	0.324226	abundance
Ttc39c	Ttc39c	-1.05438	0.00898389	-1.14985	0.00147281	-0.913891	0.887471	-0.570155	0.667091	abundance
Cmklr1	Cmklr1	-1.22046	0.0215042	-1.14492	0.0117168	-0.485786	0.887471	-0.554566	0.353627	abundance
Als2cl	Als2cl	-0.935561	0.0257426	-1.14273	0.00375121	-0.455469	0.887471	-0.519365	0.418535	abundance
Dlg3	Dlg3	-0.971706	0.0594965	-1.14261	0.00399677	0.748978	0.887471	-0.528331	0.197962	abundance
Mmd	Mmd	-0.932231	0.0777532	-1.14085	0.0132888	0.28773	0.887471	-0.345642	0.324226	abundance
Rnf157	Rnf157	-1.41063	0.00254755	-1.14059	0.000891455	-1.23025	0.887471	-1.0132	0.324226	abundance
Arhgap6	Arhgap6	-1.52383	0.00875224	-1.13748	0.0200368	-0.784679	0.887471	-0.326229	0.658505	abundance
Mum1l1	Mum1l1	-1.33077	0.00872224	-1.13705	0.0287525	-0.506466	0.887471	0.617862	0.324226	abundance
Rab27b	Rab27b	-1.27751	0.00418627	-1.13687	0.00545431	-0.643015	0.887471	0.669339	0.324226	abundance
Smarcd3	Smarcd3	-0.911816	0.0195088	-1.13676	0.00168551	-0.650964	0.887471	-0.169983	0.875183	abundance
Ppp4r4	Ppp4r4	-1.32787	0.0419223	-1.13669	0.0699974	-0.396237	0.887471	-0.066931	0.90741	abundance
Mettl26	Mettl26	-0.842072	0.064188	-1.13168	0.00172659	0.681849	0.887471	-0.629566	0.227749	abundance
E2f2	E2f2	-0.792524	0.119672	-1.13047	0.00262126	-0.646748	0.887471	-1.09338	0.21362	abundance
Fabp5	Fabp5	-1.04125	0.0169741	-1.1272	0.00367834	-0.284038	0.887471	-0.321153	0.525046	abundance
Mtus1	Mtus1	-1.23733	0.0120948	-1.12673	0.00996751	-0.186959	0.887471	0.055949	0.855707	abundance
Plekhf1	Plekhf1	-1.00436	0.0295608	-1.12509	0.00541282	0.106285	0.887471	-0.263567	0.341748	abundance
Efna1	Efna1	-1.1904	0.0450763	-1.12436	0.00185536	-0.865531	0.887471	-1.07592	0.189923	abundance
Paqr3	Paqr3	-0.861739	0.0389814	-1.12408	0.000603283	-0.0656717	0.967769	-0.93306	0.217036	abundance
Cers6	Cers6	-0.872483	0.0365172	-1.12401	0.000576842	-2.72945	0.182256	-1.55112	0.0262776	abundance
Lmln	Lmln	-0.948383	0.025772	-1.12364	0.000737085	-0.54339	0.887471	-1.00349	0.264183	abundance
Cachd1	Cachd1	-1.37012	0.00921103	-1.11777	0.000670029	0.568664	0.887471	-0.879053	0.183615	abundance
Snn	Snn	-0.904261	0.109175	-1.11615	0.000306713	6.28018	0.887471	-1.05795	0.0345557	abundance
Sap30	Sap30	-1.19859	0.00408183	-1.11578	0.000407227	-0.772661	0.887471	-0.435894	0.583992	abundance
Uty	Uty	-1.22166	0.0118795	-1.11535	0.0251534	-0.831364	0.887471	-0.317098	0.74092	abundance
Gdpd5	Gdpd5	-1.71208	0.00475057	-1.11092	0.00438592	-0.267779	0.887471	-0.440913	0.324226	abundance
E130308A19Rik	E130308A19Rik	-1.38047	0.067727	-1.11017	0.00434209	1.63905	0.746421	-0.661987	0.151747	abundance
Tcf7l2	Tcf7l2	-1.02427	0.0105355	-1.10954	0.000514116	-0.587934	0.887471	-0.645123	0.324226	abundance
Osbpl6	Osbpl6	-1.07394	0.0151709	-1.10915	0.0142503	-0.480347	0.887471	0.235813	0.70064	abundance
Afap1l2	Afap1l2	-1.32194	0.0154578	-1.10909	0.00261798	0.56511	0.887471	-0.539969	0.324226	abundance
Slc35e4	Slc35e4	-1.04086	0.0149187	-1.10809	0.000416391	-1.3599	0.887471	-1.1508	0.110597	abundance
Peg10	Peg10	-0.781291	0.0425067	-1.10771	0.000662851	0.000161154	0.999877	-0.211931	0.479904	abundance
Plcg2	Plcg2	-1.19203	0.00430189	-1.10617	0.00146337	-0.877662	0.849143	0.569957	0.649217	abundance
Lpar4	Lpar4	-0.912487	0.0353176	-1.10584	0.00630542	-0.917753	0.887471	-1.11192	0.324226	abundance
Ap1s2	Ap1s2	-0.889182	0.0282253	-1.10376	0.000774356	-1.8451	0.533556	-1.5625	0.0914102	abundance
Vangl2	Vangl2	-0.923126	0.0823707	-1.10315	0.00374274	0.648589	0.887471	-0.669898	0.276539	abundance
Adam15	Adam15	-1.18884	0.00965461	-1.10084	0.000357852	-1.58864	0.887471	-1.12339	0.0686956	abundance
Asb5	Asb5	-0.901922	0.104364	-1.09944	0.0178794	-0.0303412	0.976587	-0.567183	0.324226	abundance
Ubr2	Ubr2	-1.09679	0.00734935	-1.09938	0.000709799	-1.25687	0.858176	-1.33872	0.324226	abundance
Msra	Msra	-1.25643	0.0043341	-1.09888	0.00148244	-1.73335	0.524931	-1.68163	0.324226	abundance
Sipa1l3	Sipa1l3	-1.21239	0.00938889	-1.09824	0.00733854	-0.23761	0.887471	0.187061	0.448613	abundance
Tob1	Tob1	-1.08032	0.0317918	-1.0975	0.000926691	0.81123	0.887471	-0.8464	0.164156	abundance
Thbs1	Thbs1	-1.24558	0.026742	-1.09692	0.00594478	-0.686875	0.887471	-0.87466	0.324226	abundance
G6pc3	G6pc3	-0.946392	0.0339318	-1.09651	0.0012243	0.720883	0.887471	-0.607089	0.243626	abundance
Nfib	Nfib	-1.16762	0.00655233	-1.09612	0.00559104	-0.563966	0.887471	0.676837	0.324226	abundance
Tagln2	Tagln2	-1.16649	0.00584592	-1.09503	0.00111644	-0.26814	0.887471	0.0899803	0.801547	abundance
Abtb2	Abtb2	-1.02803	0.0205539	-1.0869	0.000831175	-1.1013	0.887471	-1.10406	0.195018	abundance
Relt	Relt	-1.08661	0.010345	-1.08666	0.000711463	-0.800007	0.887471	-0.961579	0.324226	abundance
Pnpla2	Pnpla2	-1.06533	0.0148348	-1.0844	0.00102633	0.444807	0.887471	-0.510549	0.324226	abundance
Basp1	Basp1	-0.982761	0.0979516	-1.08428	0.00324368	0.388182	0.887471	-0.843762	0.237371	abundance
Usp27x	Usp27x	-1.03212	0.050003	-1.07963	0.000796633	2.34262	0.608867	-0.807622	0.0755554	abundance
Sacs	Sacs	-1.14378	0.00621181	-1.07805	0.00160919	-0.779321	0.887471	-0.28891	0.747634	abundance
Cbx2	Cbx2	-1.03855	0.0256697	-1.07783	0.00823723	-0.376802	0.887471	-0.455562	0.403288	abundance
Bag2	Bag2	-1.18737	0.00409552	-1.07669	0.00039856	-0.713629	0.887471	0.74107	0.342348	abundance
Lfng	Lfng	-1.0306	0.0317549	-1.07605	0.00757182	-0.502718	0.887471	-0.692167	0.324226	abundance
Trove2	Trove2	-1.07414	0.00749495	-1.07389	0.00244082	-0.814864	0.756562	2.55225	0.316382	abundance
Nptx1	Nptx1	-0.996997	0.147643	-1.07223	0.0269233	-0.12605	0.919834	-0.690035	0.324226	abundance
Ankrd37	Ankrd37	-1.23028	0.042498	-1.07031	0.0163402	-0.797207	0.887471	-0.841895	0.324226	abundance
Fbf1	Fbf1	-1.39128	0.00520774	-1.06931	0.000612266	-3.48294	0.69876	-1.34881	0.0663723	abundance
Magohb	Magohb	-0.936596	0.0412288	-1.06405	0.000463191	1.84985	0.887471	-0.922928	0.0686956	abundance
Tjp2	Tjp2	-1.22425	0.00488175	-1.06263	0.000453827	1.09655	0.887471	-0.563618	0.19029	abundance
Pcsk4	Pcsk4	-1.00458	0.0475321	-1.06202	0.00389042	0.334048	0.887471	-0.602741	0.324226	abundance
9930111J21Rik1	9930111J21Rik1	-1.47246	0.00507504	-1.05891	0.147512	-0.981638	0.581674	1.7816	0.241419	abundance
Hs6st2	Hs6st2	-0.783934	0.0670109	-1.05755	0.000576842	0.854904	0.887471	-0.876231	0.107921	abundance
Tcf7	Tcf7	-1.04002	0.0155785	-1.05709	0.00168216	-1.82944	0.559955	-1.54886	0.155087	abundance
Ptges3l	Ptges3l	-0.878602	0.0754786	-1.05418	0.000926691	0.693262	0.887471	-0.895976	0.120077	abundance
Hlf	Hlf	-0.705773	0.113242	-1.05416	0.0129478	-1.08533	0.887471	-1.50842	0.268846	abundance
Map4k3	Map4k3	-0.734136	0.0575676	-1.05397	0.000769756	-0.804892	0.887471	-1.11403	0.324226	abundance
Aif1l	Aif1l	-0.783479	0.0629761	-1.05212	0.00268279	0.329821	0.887471	-0.323762	0.324226	abundance
Ahnak2	Ahnak2	-1.537	0.01767	-1.05076	0.00310678	0.0717558	0.973542	-0.743706	0.324226	abundance
H2-Ke6	H2-Ke6	-1.05589	0.00969708	-1.05073	0.00133798	-1.6596	0.307421	-2.03079	0.155717	abundance
Fam43a	Fam43a	-0.985003	0.0428499	-1.04997	0.00335786	0.693364	0.887471	-0.44649	0.226601	abundance
Scamp5	Scamp5	-1.21386	0.00538308	-1.04993	0.000709886	-0.182593	0.887471	-0.611631	0.324226	abundance
Fut8	Fut8	-1.04045	0.0295311	-1.04884	0.00199129	0.384604	0.887471	-0.636031	0.324226	abundance
Peg12	Peg12	-0.735998	0.0548128	-1.04798	0.00154327	-0.395997	0.887471	-0.120727	0.86598	abundance
Xpnpep2	Xpnpep2	-1.08127	0.0412156	-1.04743	0.017714	-0.214494	0.887471	-0.378412	0.414256	abundance
Prss56	Prss56	-2.07293	0.0930172	-1.04683	0.0280369	0.187891	0.930754	-0.595987	0.324226	abundance
Micalcl	Micalcl	-1.21287	0.134369	-1.04631	0.0580013	-1.67361	0.887471	-1.28089	0.324226	abundance
Crim1	Crim1	-1.12081	0.0549026	-1.0422	0.00149953	-0.356118	0.895469	-0.964464	0.155717	abundance
A430105I19Rik	A430105I19Rik	-1.08981	0.0311946	-1.04155	0.00165787	0.250877	0.887471	-0.782977	0.26865	abundance
Cyp2j11	Cyp2j11	-1.06833	0.0983509	-1.03812	0.135706	-1.70967	0.434302	-1.92828	0.221549	abundance
Slc46a1	Slc46a1	-1.05591	0.0511728	-1.0377	0.000493528	-3.44201	0.887471	-1.09241	0.0450515	abundance
Kcnc3	Kcnc3	-2.31858	0.00244584	-1.03218	0.03812	-2.91895	0.36772	-1.70586	0.324226	abundance
Crip2	Crip2	-1.01502	0.0114052	-1.03201	0.000695499	-0.151589	0.887471	-0.282011	0.464533	abundance
Nuak1	Nuak1	-0.938096	0.0487276	-1.0318	0.023666	-0.232139	0.887471	-0.136014	0.769956	abundance
M1ap	M1ap	-1.33332	0.0183016	-1.03153	0.0377395	-0.728299	0.887471	-0.302296	0.67463	abundance
Rab3ip	Rab3ip	-0.902124	0.0209422	-1.03021	0.00040959	0.629839	0.887471	-0.79412	0.160501	abundance
Ccdc9b	Ccdc9b	-1.08555	0.0320775	-1.03009	0.00172383	0.2102	0.904544	-0.782644	0.269331	abundance
Ptpn4	Ptpn4	-1.00604	0.0148421	-1.02906	0.00359453	-0.578318	0.887471	-0.297412	0.672516	abundance
Mrgpre	Mrgpre	-0.997406	0.0594429	-1.02551	0.00719907	-0.534383	0.887471	-0.842222	0.324226	abundance
Chrnb1	Chrnb1	-1.27174	0.0122824	-1.02548	0.0141228	-0.398055	0.887471	-0.088335	0.859275	abundance
Dhcr24	Dhcr24	-1.06963	0.0452602	-1.02104	0.0300316	-0.215708	0.887471	-0.191183	0.664082	abundance
Prepl	Prepl	-0.959825	0.0231141	-1.02058	0.00085649	0.428842	0.887471	-0.665946	0.292168	abundance
Pxdc1	Pxdc1	-0.7462	0.0924778	-1.019	0.0114903	-0.146334	0.887471	-0.366059	0.406892	abundance
Ptprg	Ptprg	-0.904618	0.0736545	-1.01657	0.00148125	0.898457	0.887471	-0.77721	0.161122	abundance
Abcb8	Abcb8	-1.33007	0.0122782	-1.01551	0.00776839	-0.539417	0.887471	-0.527042	0.324226	abundance
Msh6	Msh6	-1.08441	0.00969611	-1.01332	0.00262875	-0.336362	0.887471	0.126723	0.757169	abundance
Zcchc3	Zcchc3	-0.868978	0.117036	-1.01125	0.000596818	2.55058	0.887471	-0.928521	0.0572337	abundance
Cd276	Cd276	-0.937504	0.0601491	-1.01085	0.00313378	0.611657	0.887471	-0.601053	0.301409	abundance
Ston1	Ston1	-1.05274	0.0108003	-1.01024	0.0021265	-1.28244	0.756562	-1.35269	0.324226	abundance
Plekho1	Plekho1	-0.834173	0.0441402	-1.00961	0.00193821	-0.438735	0.887471	-0.779841	0.324226	abundance
Chml	Chml	-0.887659	0.0420449	-1.00709	0.00668385	-0.222961	0.887471	-0.389632	0.389977	abundance
Lmo1	Lmo1	-1.03512	0.0104358	-1.00456	0.000889443	-0.405748	0.887471	-0.360299	0.478707	abundance
Ddit4	Ddit4	-0.861439	0.142891	-1.00348	0.0412005	0.204806	0.887471	-0.215366	0.324226	abundance
Lrrk1	Lrrk1	-1.14668	0.0066647	-1.00242	0.000741207	-0.617049	0.887471	-0.760346	0.324226	abundance
Lrp4	Lrp4	-1.30673	0.0486096	-1.00159	0.015727	0.463825	0.887471	-0.329815	0.324226	abundance
Tiparp	Tiparp	-0.940684	0.0750395	-0.999988	0.0265488	0.0705921	0.909936	-0.169962	0.487113	abundance
Gpc2	Gpc2	-1.65417	0.00998235	-0.998056	0.0137061	-0.873456	0.887471	-0.564571	0.331553	abundance
Stard4	Stard4	-0.900839	0.0420641	-0.995411	0.0231119	-0.22519	0.887471	0.207489	0.46932	abundance
Pou4f1	Pou4f1	-2.34688	0.0621235	-0.99491	0.132447	-2.01475	0.887471	-0.820671	0.328834	abundance
Cdkn2aipnl	Cdkn2aipnl	-0.809046	0.0430579	-0.993644	0.000742895	-1.61187	0.887471	-1.20986	0.108918	abundance
Foxg1	Foxg1	-0.841234	0.0444512	-0.99162	0.000810878	-0.122169	0.942433	-0.865924	0.184221	abundance
Sv2a	Sv2a	-0.866612	0.0784625	-0.990084	0.0215657	-0.800348	0.887471	-0.93031	0.324226	abundance
Rgma	Rgma	-0.965895	0.0477353	-0.989252	0.0227778	-0.189934	0.887471	-0.164843	0.690076	abundance
Gls2	Gls2	-1.16216	0.0417977	-0.988995	0.00538226	-0.177479	0.913367	-0.723816	0.324226	abundance
Pdgfc	Pdgfc	-1.02746	0.0574913	-0.988351	0.00736889	0.625351	0.887471	-0.400411	0.317243	abundance
Spats1	Spats1	-1.34228	0.119102	-0.988243	0.0455465	-2.18428	0.887471	-1.30775	0.290855	abundance
Ccdc88b	Ccdc88b	-3.51015	0.000220977	-0.986036	0.00703527	-4.97565	0.216826	-1.78047	0.295674	abundance
Mpzl3	Mpzl3	-0.823604	0.0652886	-0.980507	0.00135754	-0.501122	0.887471	-0.919558	0.190527	abundance
Fam117b	Fam117b	-0.662795	0.094864	-0.979345	0.00153963	0.0897814	0.887471	-0.323761	0.324226	abundance
Epb41l5	Epb41l5	-0.828852	0.0611711	-0.97872	0.00186461	0.523414	0.887471	-0.597329	0.292928	abundance
Hsdl1	Hsdl1	-0.658295	0.133784	-0.977827	0.00153963	0.510612	0.887471	-0.680298	0.220034	abundance
Slc26a11	Slc26a11	-1.07978	0.0269661	-0.97681	0.019482	-0.215342	0.887471	-0.0311732	0.933826	abundance
Wrb	Wrb	-0.912451	0.0254777	-0.976576	0.00141401	0.141776	0.887471	-0.394454	0.324226	abundance
Cacna2d1	Cacna2d1	-1.16574	0.0152114	-0.975245	0.0164451	-0.517554	0.887471	-0.151006	0.79661	abundance
Kdm6a	Kdm6a	-1.15136	0.0135855	-0.975072	0.00223124	0.0616531	0.955978	-0.507094	0.324226	abundance
Lgals1	Lgals1	-0.981491	0.0175451	-0.974506	0.000923704	-2.05266	0.597915	-1.32986	0.0979084	abundance
Fat4	Fat4	-1.20663	0.0246693	-0.973161	0.0144356	-0.954661	0.887471	-0.804102	0.324226	abundance
Sod3	Sod3	-0.810856	0.0505283	-0.971797	0.00152076	-0.303408	0.887471	-0.773802	0.324226	abundance
Zc2hc1c	Zc2hc1c	-0.757977	0.123679	-0.96906	0.0374541	-0.509779	0.887471	-0.673368	0.324226	abundance
Arntl	Arntl	-1.1068	0.0211397	-0.968262	0.0056438	0.226281	0.887471	-0.22293	0.324226	abundance
Agpat3	Agpat3	-1.21409	0.0150621	-0.966683	0.00961659	-0.0740115	0.913865	-0.0969593	0.731227	abundance
Tshz1	Tshz1	-0.730519	0.099785	-0.96596	0.000523613	1.35642	0.887471	-0.935259	0.047809	abundance
Plcd3	Plcd3	-0.897662	0.0226566	-0.964987	0.000749589	0.324332	0.887471	-0.45356	0.324226	abundance
Tmem198b	Tmem198b	-1.07622	0.0145174	-0.964077	0.00414089	-0.542385	0.887471	-0.502404	0.351322	abundance
Myadm	Myadm	-0.795078	0.0957176	-0.963894	0.00108088	0.779636	0.887471	-0.819446	0.11918	abundance
Fdps	Fdps	-1.13878	0.0115371	-0.963777	0.0166746	-0.448693	0.887471	0.431045	0.324226	abundance
Zfpm2	Zfpm2	-1.20259	0.0106786	-0.963498	0.00151668	-1.57093	0.887471	-1.06178	0.237371	abundance
Cfl2	Cfl2	-0.925269	0.0245111	-0.962886	0.000519687	-3.37808	0.887471	-1.03715	0.045628	abundance
Plekhh1	Plekhh1	-1.03615	0.102879	-0.962542	0.0227033	-0.439549	0.887471	-0.710384	0.324226	abundance
Qpct	Qpct	-1.30873	0.0444561	-0.961122	0.00406785	-3.74133	0.213003	-1.33545	0.045628	abundance
Ank3	Ank3	-1.29417	0.0029807	-0.960016	0.000878606	-0.241275	0.887471	-0.0953575	0.786366	abundance
Btbd11	Btbd11	-1.17204	0.0142551	-0.959952	0.0514134	-0.665084	0.887471	0.360813	0.610569	abundance
Gdf11	Gdf11	-0.719443	0.0870153	-0.956085	0.00290538	-0.485365	0.887471	-0.823393	0.324226	abundance
9130019O22Rik	9130019O22Rik	-1.06529	0.0120085	-0.952482	0.00352379	-1.86958	0.199046	-1.89249	0.0679451	abundance
Slc6a6	Slc6a6	-1.08564	0.0127251	-0.9523	0.00154148	0.192674	0.887471	-0.431089	0.324226	abundance
Pml	Pml	-0.76038	0.0483053	-0.950827	0.000894016	-0.876643	0.887471	-1.03809	0.324226	abundance
Ermp1	Ermp1	-0.95714	0.0327958	-0.950628	0.000537087	6.59127	0.851616	-0.874606	0.0482821	abundance
Lpcat4	Lpcat4	-0.861076	0.0431976	-0.94873	0.00117466	0.651158	0.887471	-0.635166	0.232899	abundance
Sh3bp2	Sh3bp2	-0.96133	0.0149639	-0.94533	0.00107233	-1.38551	0.629963	-1.43817	0.29185	abundance
P3h4	P3h4	-1.0868	0.0132905	-0.944471	0.000810296	0.207064	0.919231	-0.777821	0.191673	abundance
Pdlim5	Pdlim5	-0.938054	0.0185341	-0.943721	0.00373868	-0.402304	0.887471	0.324178	0.471136	abundance
Il6ra	Il6ra	-1.02481	0.015131	-0.942658	0.00275199	-1.15858	0.887471	-1.05636	0.324226	abundance
Hdac5	Hdac5	-0.853382	0.118873	-0.941608	0.017729	0.379289	0.887471	-0.322467	0.324226	abundance
Mybl1	Mybl1	-0.972436	0.0419097	-0.940617	0.0076324	0.149644	0.887471	-0.321544	0.324226	abundance
Inf2	Inf2	-1.20704	0.0045594	-0.939529	0.000871938	-2.56139	0.102146	-1.69368	0.0262242	abundance
Hipk4	Hipk4	-1.4111	0.0381964	-0.939155	0.0175529	-0.956074	0.887471	-0.770583	0.324226	abundance
Synm	Synm	-2.12471	0.00318312	-0.936168	0.0190829	-2.19249	0.887471	-0.981941	0.324226	abundance
Plekhm3	Plekhm3	-0.840189	0.036419	-0.935452	0.00103451	0.33418	0.887471	-0.549574	0.324226	abundance
Fgfr1	Fgfr1	-1.10344	0.0121365	-0.935237	0.00158696	0.291866	0.887471	-0.416589	0.324226	abundance
Rras	Rras	-0.910327	0.0265936	-0.93334	0.00284215	-0.830631	0.887471	-0.865162	0.324226	abundance
Tgif1	Tgif1	-0.846369	0.0523959	-0.930834	0.00326641	0.41544	0.887471	-0.368847	0.324226	abundance
Asrgl1	Asrgl1	-0.599991	0.135825	-0.928389	0.00172383	-0.845863	0.887471	-1.1422	0.275004	abundance
Ppp1r9b	Ppp1r9b	-0.757544	0.0572456	-0.927389	0.00107034	0.475224	0.887471	-0.527914	0.311005	abundance
Bard1	Bard1	-0.799016	0.0415431	-0.92459	0.00103087	0.156338	0.887471	-0.485442	0.324226	abundance
Emp2	Emp2	-0.873378	0.0423058	-0.923695	0.000911081	0.380063	0.887471	-0.794995	0.144492	abundance
Prph	Prph	-1.78491	0.00340982	-0.923381	0.00550337	-1.58703	0.887471	-0.84068	0.324226	abundance
Mapk11	Mapk11	-0.726125	0.0731973	-0.921357	0.00464438	-0.460676	0.887471	-0.619261	0.324226	abundance
Ipo13	Ipo13	-0.955164	0.0230081	-0.920418	0.0006972	0.817645	0.887471	-0.818361	0.0991099	abundance
Clba1	Clba1	-0.833788	0.0336284	-0.919712	0.00156404	0.010965	0.986626	-0.166619	0.509045	abundance
St3gal1	St3gal1	-1.04341	0.125656	-0.918981	0.037837	0.180905	0.887471	-0.360078	0.324226	abundance
Dnajb5	Dnajb5	-0.756791	0.0780879	-0.917513	0.00991274	-0.757572	0.887471	-0.918325	0.324226	abundance
Clmn	Clmn	-1.57567	0.110453	-0.915912	0.0173285	0.0379608	0.987511	-0.658683	0.324226	abundance
Mid1ip1	Mid1ip1	-0.939561	0.016216	-0.915102	0.000724585	-1.15018	0.887471	-1.0053	0.286014	abundance
Thumpd2	Thumpd2	-0.823864	0.0881266	-0.914747	0.0161898	0.129101	0.887471	-0.224957	0.328598	abundance
Lhx5	Lhx5	-2.78477	0.0162128	-0.913319	0.0929897	-2.31916	0.887471	-0.654145	0.422665	abundance
Mmp16	Mmp16	-0.948989	0.0671841	-0.911691	0.014284	-0.185066	0.887471	-0.504749	0.324226	abundance
Zxdc	Zxdc	-0.700582	0.0736584	-0.911326	0.00207331	-0.551574	0.887471	-0.752031	0.324226	abundance
Pcbp4	Pcbp4	-1.08276	0.00918605	-0.910237	0.00116131	-0.140303	0.887471	-0.422436	0.324226	abundance
Hsd11b2	Hsd11b2	-1.21962	0.096333	-0.910094	0.0848621	-0.192213	0.887471	-0.206183	0.61657	abundance
Csrp2	Csrp2	-0.893873	0.0512573	-0.908845	0.00958037	0.00767254	0.992227	-0.275891	0.366787	abundance
Hoxb8	Hoxb8	-0.86765	0.0688767	-0.908083	0.0037669	0.074242	0.952976	-0.645726	0.324226	abundance
Ercc4	Ercc4	-0.947241	0.0182766	-0.905809	0.00154948	-0.344545	0.887471	-0.449929	0.324226	abundance
Cdipt	Cdipt	-1.12387	0.00620972	-0.904075	0.00109455	-0.364294	0.887471	0.000470471	0.998987	abundance
Nr2c1	Nr2c1	-1.06637	0.00881412	-0.902073	0.000724585	-1.98379	0.887471	-1.07095	0.121939	abundance
Msantd3	Msantd3	-0.62374	0.145904	-0.899495	0.00124818	-2.28423	0.208555	-1.17788	0.0332271	abundance
Arl6ip1	Arl6ip1	-0.73768	0.0562375	-0.898935	0.00183195	-0.372669	0.887471	-0.413702	0.419115	abundance
Rasa1	Rasa1	-0.763757	0.0561488	-0.897544	0.00277543	-0.0690565	0.920702	-0.305298	0.359714	abundance
Hsd3b7	Hsd3b7	-0.847902	0.0737888	-0.897407	0.00102641	-2.54442	0.887471	-0.989235	0.0641192	abundance
Magi1	Magi1	-1.01376	0.0263489	-0.897122	0.00282274	0.207915	0.887471	-0.501025	0.324226	abundance
Zfp955a	Zfp955a	-0.73711	0.0571467	-0.89495	0.0045258	-0.757317	0.887471	-0.949937	0.324226	abundance
Dcbld2	Dcbld2	-0.854324	0.0640823	-0.894709	0.0102668	-0.0106504	0.989818	-0.333144	0.324226	abundance
Rsph1	Rsph1	-1.1177	0.0535288	-0.894558	0.0414293	-0.329339	0.887471	-0.288293	0.533266	abundance
Steap1	Steap1	-0.876235	0.0639252	-0.894471	0.00257393	0.782313	0.887471	-0.563247	0.246494	abundance
Jcad	Jcad	-0.947514	0.0217729	-0.894072	0.00213717	-0.0106369	0.990281	-0.345787	0.324226	abundance
Hes6	Hes6	-0.899048	0.0306471	-0.891213	0.00646096	-0.501823	0.887471	-0.419538	0.448565	abundance
Pak3	Pak3	-1.00103	0.0252858	-0.890564	0.0106259	-0.103196	0.887471	0.0220003	0.924607	abundance
9430020K01Rik	9430020K01Rik	-0.947514	0.0217729	-0.889626	0.00198168	0.0365178	0.966016	-0.371413	0.324226	abundance
Rin1	Rin1	-0.683049	0.135083	-0.887981	0.00184599	0.369028	0.887471	-0.718491	0.19071	abundance
Dbp	Dbp	-1.07731	0.030042	-0.887334	0.0251407	-0.191707	0.887471	0.0085126	0.978668	abundance
Rnf38	Rnf38	-0.644177	0.140123	-0.886469	0.00147093	-0.637717	0.887471	-0.885417	0.147685	abundance
Chchd7	Chchd7	-0.631099	0.13696	-0.886211	0.00434209	-0.183731	0.887471	-0.578994	0.324226	abundance
Axl	Axl	-1.38671	0.00938889	-0.885496	0.0021265	0.708764	0.887471	-0.522223	0.324226	abundance
Grem2	Grem2	-1.92238	0.0173126	-0.885022	0.0114109	-1.65886	0.887471	-0.824459	0.324226	abundance
Dmxl2	Dmxl2	-0.941341	0.0639346	-0.881963	0.0230122	-0.138695	0.887471	-0.293538	0.436451	abundance
Creb3l4	Creb3l4	-2.77113	0.0639252	-0.880343	0.147175	-4.08063	0.551846	-1.40602	0.324226	abundance
Nlk	Nlk	-1.01126	0.0188459	-0.880139	0.00178878	-2.33993	0.307421	-1.29777	0.0658113	abundance
Itgb5	Itgb5	-0.868527	0.0736545	-0.879338	0.00114564	0.873956	0.887471	-0.789675	0.102698	abundance
Cnn1	Cnn1	-0.983754	0.0183558	-0.876329	0.0931287	-1.23488	0.374065	-2.91351	0.250359	abundance
Pnkd	Pnkd	-0.684254	0.0984203	-0.87552	0.0076301	-0.0134586	0.982388	-0.0895277	0.702748	abundance
Cnn2	Cnn2	-0.828535	0.0483193	-0.875325	0.0070644	-0.048171	0.935331	-0.110012	0.680491	abundance
Aldh5a1	Aldh5a1	-1.16876	0.00515312	-0.874187	0.000903232	-0.0734933	0.949774	-0.492656	0.324226	abundance
Fads3	Fads3	-0.977613	0.0162905	-0.872929	0.00379643	-0.992557	0.887471	-0.894056	0.324226	abundance
Pcgf5	Pcgf5	-0.800283	0.0364574	-0.868928	0.00124818	-1.39679	0.374271	-1.6057	0.0984532	abundance
Wnk1	Wnk1	-0.847766	0.0288046	-0.868591	0.00102633	-0.902211	0.887471	-0.892012	0.31994	abundance
Zmiz2	Zmiz2	-0.829328	0.0348702	-0.868225	0.00150844	-0.713329	0.887471	-0.800412	0.324226	abundance
Afdn	Afdn	-0.880361	0.0218854	-0.864811	0.00119534	-1.00714	0.887471	-1.09468	0.324226	abundance
Fktn	Fktn	-0.849755	0.0435761	-0.863893	0.00314691	-0.089685	0.923705	-0.500011	0.324226	abundance
Calml4	Calml4	-0.869935	0.111692	-0.862041	0.129553	-0.739984	0.887471	-0.652105	0.407753	abundance
Ankrd44	Ankrd44	-0.784679	0.104364	-0.86203	0.0237829	0.0976091	0.887471	-0.12494	0.472624	abundance
Mllt4	Mllt4	-0.870395	0.0236727	-0.861956	0.00124818	-0.895832	0.887471	-0.897672	0.324226	abundance
Furin	Furin	-1.00542	0.0178503	-0.859887	0.0024129	0.114852	0.887773	-0.329837	0.324226	abundance
Dab2	Dab2	-0.696247	0.129139	-0.859248	0.00406937	0.528628	0.887471	-0.481309	0.314369	abundance
Pcnx4	Pcnx4	-0.77243	0.0742963	-0.85823	0.00222605	-0.10615	0.935253	-0.698189	0.294444	abundance
Bnip1	Bnip1	-0.887774	0.0220999	-0.854149	0.00155149	-0.765976	0.887471	-0.696596	0.324226	abundance
Prkag2	Prkag2	-0.929249	0.0274995	-0.853941	0.00231753	0.292891	0.887471	-0.383135	0.324226	abundance
Trim2	Trim2	-0.716705	0.0943736	-0.853809	0.00402218	0.127845	0.887471	-0.453887	0.324226	abundance
Lrp1	Lrp1	-1.23292	0.036419	-0.852503	0.00665901	0.129629	0.92979	-0.550801	0.324226	abundance
Cenpv	Cenpv	-0.844018	0.0666095	-0.852021	0.0105762	0.0965014	0.888327	-0.262474	0.324226	abundance
Sc5d	Sc5d	-0.941636	0.0211132	-0.850252	0.0150562	-0.779747	0.887471	-0.377964	0.679683	abundance
Gm33049	Gm33049	-0.938614	0.131191	-0.849659	0.00798874	-0.422902	0.887471	-0.75926	0.305743	abundance
Kcnab3	Kcnab3	-0.865196	0.0732658	-0.848333	0.0126756	-0.401188	0.887471	-0.588241	0.324226	abundance
Fez2	Fez2	-0.855477	0.0285203	-0.84808	0.00699573	-0.543091	0.887471	0.221044	0.764465	abundance
Antxr2	Antxr2	-0.910193	0.0406087	-0.84798	0.0217226	-0.263772	0.887471	0.0253161	0.948015	abundance
Rnf113a1	Rnf113a1	-0.813273	0.127773	-0.847323	0.0443529	-0.152249	0.887471	-0.303663	0.447316	abundance
Eid2b	Eid2b	-0.935876	0.024516	-0.846612	0.00158696	-0.0902652	0.944993	-0.626068	0.324226	abundance
Atp6v0b	Atp6v0b	-0.826498	0.0346569	-0.845461	0.00197018	-0.591423	0.887471	-0.643479	0.324226	abundance
Borcs7	Borcs7	-0.751445	0.0701319	-0.84472	0.00993741	-0.222365	0.887471	-0.18939	0.640551	abundance
Zfp955b	Zfp955b	-0.722959	0.0626423	-0.84343	0.0160446	-0.88333	0.756999	-1.72408	0.324226	abundance
Dnajb9	Dnajb9	-0.759637	0.119683	-0.843075	0.0266014	0.0807816	0.889699	-0.148605	0.47105	abundance
Ankrd10	Ankrd10	-1.02246	0.0136819	-0.841234	0.00230997	-0.474131	0.887471	-0.48548	0.324226	abundance
Elovl4	Elovl4	-1.05069	0.0108361	-0.840423	0.00434522	-0.797419	0.887471	-0.417056	0.557816	abundance
Neu1	Neu1	-0.812331	0.0600418	-0.837903	0.00138124	-3.0163	0.329881	-1.04862	0.045628	abundance
Arhgef19	Arhgef19	-0.932697	0.124977	-0.836515	0.0107346	0.54642	0.887471	-0.503886	0.324226	abundance
Prdx6	Prdx6	-0.729471	0.0849617	-0.835438	0.00230997	0.680783	0.887471	-0.458563	0.260695	abundance
Klf4	Klf4	-0.85527	0.0318404	-0.833995	0.00476186	-0.794904	0.887471	-0.746974	0.324226	abundance
Ilk	Ilk	-0.760081	0.051035	-0.833855	0.00389553	-0.172233	0.887471	0.154034	0.505367	abundance
Sos1	Sos1	-0.743797	0.0583006	-0.83276	0.00119534	-0.814931	0.887471	-0.846541	0.175357	abundance
Tlcd1	Tlcd1	-0.905755	0.0426035	-0.8325	0.00120102	1.43472	0.887471	-0.709834	0.111718	abundance
Esyt1	Esyt1	-0.999633	0.017119	-0.83202	0.0033472	-0.187996	0.887471	-0.275212	0.4277	abundance
Dlg4	Dlg4	-1.60945	0.00121396	-0.830344	0.008202	-0.919261	0.810482	0.60537	0.324226	abundance
Jun	Jun	-0.833156	0.041298	-0.830268	0.00148555	-0.329275	0.887471	-0.730185	0.250066	abundance
Herpud2	Herpud2	-0.963725	0.0183195	-0.829534	0.00374274	-0.230199	0.887471	-0.076081	0.826943	abundance
Pdcd2l	Pdcd2l	-0.638642	0.123857	-0.829077	0.00725774	0.0424443	0.936527	-0.0938651	0.602728	abundance
Cd109	Cd109	-1.03653	0.0556177	-0.827023	0.00259047	-0.336082	0.890619	-0.760287	0.187736	abundance
Sh3bp4	Sh3bp4	-0.788505	0.0573562	-0.822209	0.00420116	-0.138342	0.887471	-0.438769	0.324226	abundance
2310061I04Rik	2310061I04Rik	-0.909705	0.0321782	-0.821467	0.00532525	-0.208774	0.887471	-0.344574	0.34534	abundance
Ebp	Ebp	-0.904661	0.0268814	-0.821256	0.00153094	-0.685216	0.887471	-0.771931	0.266561	abundance
Emp3	Emp3	-0.878331	0.0717221	-0.81904	0.00480831	-0.0295325	0.984127	-0.617687	0.324226	abundance
Fam160b2	Fam160b2	-0.731633	0.111226	-0.818949	0.00308208	-0.273238	0.887471	-0.729304	0.248548	abundance
Mapk12	Mapk12	-0.680761	0.113523	-0.818557	0.00913592	-0.243066	0.887471	-0.466135	0.324226	abundance
Sowahc	Sowahc	-0.93676	0.021973	-0.818184	0.00110634	-3.06754	0.850864	-0.961625	0.063415	abundance
Fbxo2	Fbxo2	-0.897487	0.0470807	-0.815449	0.00564763	-0.0671119	0.946107	-0.471635	0.324226	abundance
Mnat1	Mnat1	-0.821931	0.0336648	-0.814735	0.00142535	-1.82736	0.255855	-1.32013	0.0495518	abundance
1600014C10Rik	1600014C10Rik	-0.866938	0.0868131	-0.8147	0.0031021	-1.46645	0.887471	-0.890209	0.146169	abundance
Ets2	Ets2	-0.736154	0.0533295	-0.811026	0.00213667	-0.70012	0.887471	-0.733624	0.324226	abundance
Mafk	Mafk	-0.790742	0.0719508	-0.810388	0.0164858	-0.0272922	0.962083	-0.0413097	0.845675	abundance
Siglecg	Siglecg	-1.21155	0.0114193	-0.808436	0.038497	-0.932191	0.887471	-0.286892	0.724367	abundance
Wasf3	Wasf3	-1.0712	0.0786251	-0.808385	0.00195191	-0.0522976	0.989706	-0.768177	0.116747	abundance
Irs1	Irs1	-0.768647	0.0721813	-0.806955	0.0404974	-0.397411	0.887471	0.0123145	0.983357	abundance
Tlr3	Tlr3	-1.09953	0.111768	-0.805872	0.00834244	-0.510446	0.887471	-0.727332	0.296933	abundance
D17H6S56E-5	D17H6S56E-5	-1.03973	0.0533654	-0.805657	0.00157641	2.21036	0.887471	-0.687438	0.109815	abundance
Parva	Parva	-0.732679	0.0564301	-0.805579	0.00312601	-0.299059	0.887471	0.0717881	0.869289	abundance
Rhobtb2	Rhobtb2	-0.827156	0.0446916	-0.803218	0.00962543	-0.186047	0.887471	0.00681211	0.983146	abundance
Aph1b	Aph1b	-0.681596	0.0816152	-0.802801	0.014284	-0.408526	0.887471	0.296303	0.638749	abundance
Sik1	Sik1	-0.802144	0.0618986	-0.802669	0.0121438	-0.222739	0.887471	-0.246126	0.522222	abundance
Pim1	Pim1	-0.67454	0.123679	-0.801942	0.0351597	-0.250831	0.887471	-0.0709076	0.875876	abundance
Znrf2	Znrf2	-0.740733	0.0581692	-0.801729	0.00796878	-0.836519	0.887471	-1.03278	0.324226	abundance
Tmem206	Tmem206	-0.803557	0.074426	-0.801484	0.00400011	0.269933	0.887471	-0.512288	0.324226	abundance
Jup	Jup	-0.774625	0.135765	-0.801437	0.0202895	0.333849	0.887471	-0.24435	0.324226	abundance
Mast4	Mast4	-0.904121	0.0348947	-0.800625	0.00618685	-0.000188941	0.999877	-0.211962	0.424229	abundance
Tmem41a	Tmem41a	-0.858756	0.0291368	-0.799916	0.00144628	-0.815093	0.887471	-0.788629	0.26574	abundance
Pou2f1	Pou2f1	-0.621446	0.125339	-0.799726	0.00600549	-0.120555	0.887471	-0.160843	0.625691	abundance
Actn1	Actn1	-0.723246	0.0826621	-0.799488	0.00841415	0.0403976	0.940662	-0.0930709	0.617416	abundance
Rnf219	Rnf219	-0.803144	0.039848	-0.79767	0.00455588	-0.232944	0.887471	0.194007	0.461137	abundance
Mamld1	Mamld1	-0.9336	0.0704208	-0.796241	0.0501185	-1.60772	0.373394	-1.45392	0.145678	abundance
Flna	Flna	-0.742811	0.081043	-0.795608	0.00547129	0.105799	0.888266	-0.353988	0.324226	abundance
Kctd6	Kctd6	-0.914722	0.033745	-0.795596	0.00345644	0.335153	0.887471	-0.355074	0.324226	abundance
Lrp11	Lrp11	-0.944025	0.0806897	-0.794631	0.00278984	0.691546	0.887471	-0.661478	0.180641	abundance
Gabbr1	Gabbr1	-1.08978	0.0476109	-0.794306	0.0436483	-0.668764	0.887471	-0.459583	0.394114	abundance
Shisa4	Shisa4	-0.749678	0.0561488	-0.790838	0.0079122	-0.397397	0.887471	-0.0260402	0.963223	abundance
Gm6958	Gm6958	-2.7765	0.00282615	-0.788824	0.0357205	-0.938586	0.887471	0.165507	0.62566	abundance
Prdx6b	Prdx6b	-0.745975	0.0606474	-0.788655	0.00232477	0.163105	0.887471	-0.394948	0.324226	abundance
Arhgap17	Arhgap17	-0.854575	0.039349	-0.78843	0.00400011	0.214175	0.887471	-0.206628	0.324226	abundance
Gramd1a	Gramd1a	-0.751675	0.0670264	-0.787896	0.00663884	-0.677351	0.887471	-0.723216	0.324226	abundance
Lamc2	Lamc2	-0.820325	0.0668603	-0.787326	0.0119745	0.0676303	0.913865	-0.176325	0.433523	abundance
Il1rap	Il1rap	-1.02055	0.0532979	-0.786614	0.00402218	-0.532537	0.887471	-0.718157	0.260791	abundance
Ppp1r2	Ppp1r2	-0.662766	0.0975398	-0.785669	0.00134435	-2.11455	0.887471	-0.907948	0.0680992	abundance
Coro7	Coro7	-0.702473	0.145904	-0.783183	0.00683576	0.210476	0.887471	-0.519338	0.324226	abundance
Clcn5	Clcn5	-0.699024	0.0859622	-0.78294	0.0107008	-0.635733	0.887471	-0.690786	0.324226	abundance
Tead2	Tead2	-0.731054	0.0732262	-0.782514	0.00400011	-0.594843	0.887471	-0.704775	0.324226	abundance
Dpy19l1	Dpy19l1	-0.769792	0.105889	-0.782214	0.00224515	1.53823	0.887471	-0.585739	0.146169	abundance
Iqschfp	Iqschfp	-0.702384	0.0876895	-0.781764	0.00232068	-1.23857	0.887471	-0.921109	0.159071	abundance
Phtf2	Phtf2	-0.84872	0.0322003	-0.779536	0.00182166	-1.62259	0.792101	-1.02923	0.140803	abundance
Ipmk	Ipmk	-0.625485	0.140046	-0.777675	0.00156609	0.901472	0.887471	-0.656531	0.132925	abundance
Schip1	Schip1	-0.729964	0.0753989	-0.776398	0.001907	-1.15989	0.887471	-0.847721	0.149525	abundance
Cipc	Cipc	-0.659351	0.109419	-0.776285	0.00238117	-0.521062	0.887471	-0.737758	0.268414	abundance
Lace1	Lace1	-0.675641	0.148563	-0.774084	0.018265	-0.364085	0.887471	-0.552597	0.324226	abundance
Slmo1	Slmo1	-0.639896	0.110453	-0.772331	0.00126283	2.62575	0.887471	-0.735633	0.0717823	abundance
Gphn	Gphn	-0.864284	0.025373	-0.771858	0.00408245	-0.616764	0.887471	-0.0473148	0.951706	abundance
Phlpp1	Phlpp1	-0.888498	0.0647094	-0.771556	0.0142678	0.0539583	0.942141	-0.274249	0.324226	abundance
Anxa6	Anxa6	-0.891664	0.0221181	-0.771273	0.00160436	0.225818	0.887471	-0.319828	0.324226	abundance
Zfp710	Zfp710	-0.914811	0.0370593	-0.769648	0.00488437	-0.679365	0.887471	-0.677468	0.324226	abundance
Agpat1	Agpat1	-1.14814	0.0078005	-0.769534	0.00493249	-0.742399	0.887471	-0.367146	0.494676	abundance
Fads1	Fads1	-0.932719	0.0190057	-0.76851	0.00205174	-0.217259	0.887471	-0.413534	0.324226	abundance
Plekhg2	Plekhg2	-0.880928	0.0740182	-0.767873	0.0232831	-0.179935	0.887471	-0.313041	0.381513	abundance
Acsl3	Acsl3	-0.952983	0.0140566	-0.767705	0.00315051	-0.955833	0.609619	-0.815126	0.701587	abundance
Sgf29	Sgf29	-0.736305	0.0592014	-0.767462	0.00365132	-0.101187	0.887471	-0.0936801	0.736556	abundance
Dis3l2	Dis3l2	-0.589071	0.137188	-0.767385	0.018244	-0.448934	0.887471	0.263787	0.782426	abundance
Cd81	Cd81	-0.728363	0.104125	-0.766235	0.00210432	-2.55965	0.592476	-0.929238	0.0639871	abundance
Utrn	Utrn	-0.922474	0.0251681	-0.765939	0.00165296	1.26532	0.887471	-0.514452	0.194139	abundance
Smg9	Smg9	-0.794405	0.0392846	-0.765014	0.00314788	-0.35223	0.887471	-0.0652232	0.886755	abundance
Flvcr1	Flvcr1	-0.766476	0.0957176	-0.762622	0.00164238	3.14785	0.277242	-0.630511	0.0984532	abundance
Qpctl	Qpctl	-0.972727	0.0606474	-0.762618	0.00197018	-0.922373	0.887471	-0.760612	0.109204	abundance
Dpagt1	Dpagt1	-0.874167	0.0264932	-0.76252	0.00460972	-1.01962	0.887471	-0.982317	0.324226	abundance
Pigf	Pigf	-0.659424	0.111884	-0.761409	0.0078791	-0.711653	0.887471	-0.807609	0.324226	abundance
Dusp3	Dusp3	-0.593157	0.149322	-0.76042	0.0103198	-0.0755228	0.887773	0.0950117	0.55106	abundance
Exd2	Exd2	-0.785946	0.141763	-0.758634	0.00394001	0.928376	0.887471	-0.585807	0.199411	abundance
Mlh3	Mlh3	-1.63257	0.01767	-0.758164	0.0551117	-1.03545	0.887471	-0.362712	0.522489	abundance
Lbr	Lbr	-0.77152	0.042962	-0.751926	0.00258548	-0.275385	0.887471	0.184039	0.561523	abundance
Zfp386	Zfp386	-0.929375	0.0203667	-0.751254	0.00901632	-1.08047	0.746421	-1.08626	0.324226	abundance
Ap4s1	Ap4s1	-0.901242	0.0401013	-0.75116	0.00530678	-0.301847	0.887471	-0.522388	0.324226	abundance
Zbtb12	Zbtb12	-0.890014	0.0488837	-0.749212	0.0247277	-0.289272	0.887471	-0.121838	0.756957	abundance
Il3ra	Il3ra	-0.764186	0.0709811	-0.74805	0.00405018	-1.60487	0.682784	-1.02614	0.117243	abundance
Mmp14	Mmp14	-0.984617	0.0789774	-0.747118	0.00538992	1.065	0.887471	-0.494113	0.261423	abundance
Nsdhl	Nsdhl	-0.726401	0.100902	-0.742019	0.0416928	-0.209443	0.887471	0.0567771	0.864912	abundance
Sema4c	Sema4c	-0.782658	0.118706	-0.741542	0.0292375	0.0441217	0.946926	-0.209044	0.409725	abundance
Hdac7	Hdac7	-0.768095	0.0520469	-0.741283	0.00201488	-0.499245	0.887471	-0.685262	0.261423	abundance
Prps2	Prps2	-0.686157	0.0819513	-0.74089	0.00287096	0.307753	0.887471	-0.234748	0.324226	abundance
1810009N02Rik	1810009N02Rik	-0.800649	0.0775407	-0.740348	0.00465343	0.636181	0.887471	-0.411454	0.324226	abundance
Clic1	Clic1	-0.706902	0.0704307	-0.740253	0.00311599	-0.0754902	0.913865	-0.287164	0.32656	abundance
Eif2b2	Eif2b2	-0.646689	0.102018	-0.739324	0.00171955	0.339822	0.887471	-0.626088	0.17561	abundance
B4galt3	B4galt3	-1.03815	0.0487276	-0.739188	0.0159323	-0.0445733	0.964365	-0.340326	0.324226	abundance
Met	Met	-1.13574	0.020204	-0.738953	0.00365185	-2.07042	0.887471	-0.888076	0.162582	abundance
Rnaseh2c	Rnaseh2c	-0.655253	0.108689	-0.737636	0.0103716	-0.0804076	0.887471	0.0212728	0.923051	abundance
Ccl17	Ccl17	-1.59056	0.0031365	-0.737627	0.04454	-2.17201	0.187588	-1.81139	0.243626	abundance
Cbx6	Cbx6	-0.643906	0.104125	-0.737458	0.00361173	-0.071789	0.913865	-0.278179	0.342746	abundance
Cuedc2	Cuedc2	-0.657506	0.105734	-0.734662	0.00522302	0.0451174	0.941692	-0.226749	0.340954	abundance
Pomk	Pomk	-0.839761	0.0742495	-0.730759	0.00273035	-2.6403	0.792101	-0.872897	0.078502	abundance
Nav3	Nav3	-0.770924	0.0483316	-0.730622	0.00488034	-0.898425	0.887471	-0.896124	0.324226	abundance
Arhgef40	Arhgef40	-0.814207	0.0442188	-0.729281	0.0107009	-0.365865	0.887471	-0.104258	0.814251	abundance
Sfxn2	Sfxn2	-0.654777	0.116411	-0.723901	0.0115754	-0.154639	0.887471	-0.203529	0.541222	abundance
Il17rc	Il17rc	-0.666849	0.0914871	-0.721932	0.00546161	-0.34176	0.887471	-0.342677	0.419423	abundance
Ppp1r18	Ppp1r18	-0.814406	0.0371864	-0.720301	0.00287875	-0.36561	0.887471	-0.466513	0.324226	abundance
Dgkh	Dgkh	-0.975014	0.0127251	-0.719928	0.0064613	-0.896852	0.72274	0.157215	0.925449	abundance
Ube2m	Ube2m	-0.590255	0.135765	-0.718819	0.00816452	-0.244199	0.887471	0.49094	0.219855	abundance
Syne3	Syne3	-1.76862	0.00056277	-0.718789	0.00355703	-1.34793	0.887471	-0.331646	0.59806	abundance
Picalm	Picalm	-0.749548	0.0493951	-0.718443	0.00251606	-0.341285	0.887471	-0.293232	0.464093	abundance
Irgq	Irgq	-0.727865	0.124592	-0.71841	0.00396458	0.249214	0.887471	-0.593752	0.239509	abundance
Cyp2j5	Cyp2j5	-0.886425	0.125831	-0.718149	0.00284055	2.1321	0.887471	-0.613996	0.131579	abundance
Trim8	Trim8	-0.623746	0.144196	-0.717762	0.00646801	0.221348	0.887471	-0.285759	0.324226	abundance
Rap1gap	Rap1gap	-1.35917	0.0107347	-0.717388	0.00922118	-0.048566	0.961687	-0.25211	0.354482	abundance
Taok2	Taok2	-0.727671	0.0585242	-0.716378	0.00251794	-1.52229	0.339381	-1.17891	0.0686956	abundance
Kptn	Kptn	-0.615566	0.111877	-0.714186	0.0218846	-0.572206	0.887471	0.0859318	0.960853	abundance
Oxct1	Oxct1	-0.842413	0.0382036	-0.713918	0.00596076	0.00404509	0.995093	-0.0859281	0.669965	abundance
Msn	Msn	-0.731872	0.0539044	-0.713443	0.00330191	-0.51857	0.887471	-0.126966	0.848386	abundance
Zeb2	Zeb2	-0.896276	0.0261315	-0.713345	0.0384814	-0.546743	0.887471	0.861639	0.324226	abundance
Uckl1	Uckl1	-0.68208	0.104296	-0.713076	0.00257016	-0.285215	0.887471	-0.665599	0.186117	abundance
Suco	Suco	-0.926848	0.0443587	-0.712667	0.0340172	-0.463087	0.887471	-0.19898	0.67339	abundance
Gpi1	Gpi1	-0.856424	0.0368004	-0.712019	0.00463737	0.165404	0.887471	-0.206687	0.324226	abundance
Zfp607	Zfp607	-0.931404	0.0238522	-0.71048	0.14016	-0.943253	0.741324	-0.810429	0.583053	abundance
Ubqln2	Ubqln2	-0.623647	0.113162	-0.707911	0.00273935	-0.368511	0.887471	-0.585922	0.324226	abundance
Zfp553	Zfp553	-0.773552	0.0558582	-0.70777	0.0148505	-0.720494	0.887471	-0.62174	0.324226	abundance
Prkce	Prkce	-0.686317	0.147443	-0.704018	0.00479688	0.797411	0.887471	-0.47332	0.258744	abundance
Wdr6	Wdr6	-0.822888	0.0984203	-0.70218	0.0293594	0.0420541	0.948274	-0.170591	0.466011	abundance
Cul9	Cul9	-0.752084	0.103384	-0.701667	0.00338039	-1.79876	0.887471	-0.801479	0.110548	abundance
Ppm1a	Ppm1a	-0.65756	0.0875982	-0.701052	0.00349345	-1.17857	0.374065	-1.52355	0.0284955	abundance
Mttp	Mttp	-0.86017	0.026175	-0.700029	0.00475955	-0.596203	0.887471	-0.133854	0.831247	abundance
Hk1	Hk1	-1.00173	0.0206489	-0.698001	0.00262249	1.20137	0.887471	-0.479167	0.238978	abundance
Prelid3a	Prelid3a	-0.687195	0.0895996	-0.69777	0.00402218	-1.11262	0.887471	-0.867533	0.216124	abundance
Npdc1	Npdc1	-0.672749	0.127982	-0.697312	0.00447014	0.602451	0.887471	-0.440599	0.312473	abundance
Clcn4	Clcn4	-0.632137	0.112141	-0.696941	0.0052129	-0.251089	0.887471	-0.341007	0.345528	abundance
Bcorl1	Bcorl1	-0.964272	0.0565994	-0.695172	0.137713	-0.443854	0.887471	0.262477	0.517994	abundance
Zfp607a	Zfp607a	-0.879364	0.0346153	-0.694844	0.0691485	-1.01967	0.7166	-1.22665	0.324226	abundance
C2cd2l	C2cd2l	-0.865185	0.0505289	-0.692914	0.00905797	0.172432	0.887471	-0.226929	0.324226	abundance
Plod2	Plod2	-0.883887	0.0488778	-0.689616	0.0181289	-0.46975	0.887471	-0.381247	0.358771	abundance
Rom1	Rom1	-1.60992	0.00152999	-0.689011	0.0451578	-1.70119	0.316922	-1.00651	0.401785	abundance
Col4a1	Col4a1	-1.02718	0.0458431	-0.689007	0.0256723	-0.00676039	0.992956	-0.133477	0.569125	abundance
Tmem63a	Tmem63a	-0.729862	0.0784621	-0.68787	0.00288221	-1.78237	0.887471	-0.808775	0.106883	abundance
Pttg1ip	Pttg1ip	-0.692889	0.07472	-0.687498	0.00316448	-0.729774	0.887471	-0.705678	0.324226	abundance
Als2	Als2	-0.687083	0.0810455	-0.687174	0.00758952	-1.01376	0.756562	-1.13215	0.280807	abundance
Iffo2	Iffo2	-0.778244	0.0487114	-0.686304	0.00237781	0.971125	0.887471	-0.510573	0.212939	abundance
Daam1	Daam1	-1.21773	0.00571847	-0.686196	0.0112176	-0.703015	0.887471	0.0972371	0.855117	abundance
Zcchc18	Zcchc18	-4.47847	2.37342e-05	-0.68472	0.00799123	-5.43022	0.221939	-1.14755	0.324226	abundance
Echdc1	Echdc1	-0.827204	0.0369109	-0.684079	0.00360304	-1.36907	0.875912	-0.914052	0.210838	abundance
Zcchc14	Zcchc14	-0.661014	0.111086	-0.683221	0.00363836	-0.283109	0.887471	-0.600771	0.297645	abundance
Cacna1c	Cacna1c	-0.779033	0.116943	-0.678812	0.0609924	-0.194467	0.887471	-0.115551	0.73527	abundance
Taf1	Taf1	-0.821633	0.0404188	-0.678602	0.00810155	-0.234873	0.887471	-0.0653065	0.83946	abundance
Lrch1	Lrch1	-0.871051	0.0826203	-0.678307	0.0213832	0.122352	0.887471	-0.234185	0.324226	abundance
Zswim6	Zswim6	-0.733111	0.0986181	-0.677129	0.0155882	-0.343066	0.887471	-0.431798	0.324226	abundance
Wdr54	Wdr54	-0.831207	0.0981738	-0.674114	0.0244362	-0.0270014	0.975199	-0.286673	0.324226	abundance
Lrp8	Lrp8	-0.793291	0.0893234	-0.673436	0.00464438	0.525242	0.887471	-0.511174	0.275655	abundance
Sord	Sord	-0.720697	0.111877	-0.673186	0.0121314	-0.242917	0.887471	-0.462253	0.324226	abundance
Palld	Palld	-0.826587	0.0546901	-0.672975	0.0379241	-0.247987	0.887471	0.237473	0.324226	abundance
Cdk17	Cdk17	-0.665242	0.0972388	-0.671842	0.00662609	0.0242596	0.967287	-0.109617	0.579062	abundance
Rab23	Rab23	-0.644769	0.126887	-0.670624	0.0139866	-0.0570348	0.923705	-0.133497	0.59806	abundance
Prkg2	Prkg2	-0.832008	0.0877894	-0.669057	0.0620174	-0.24609	0.887471	-0.0508247	0.885356	abundance
Ddx11	Ddx11	-0.970979	0.0139372	-0.668847	0.00618635	-0.744191	0.887471	-0.0390138	0.959619	abundance
Zc3h10	Zc3h10	-0.762886	0.0653698	-0.668574	0.0168261	-0.225899	0.887471	-0.0451332	0.891482	abundance
Nin	Nin	-0.779588	0.0597305	-0.668285	0.0122907	-1.34127	0.462611	-1.17017	0.149244	abundance
Fermt2	Fermt2	-0.689956	0.0707205	-0.668054	0.00692422	-0.720025	0.887471	-0.793964	0.352562	abundance
Dnajc27	Dnajc27	-0.930613	0.111768	-0.668015	0.0258986	0.337227	0.887471	-0.277715	0.324226	abundance
Zfp580	Zfp580	-0.787191	0.0567478	-0.666856	0.0266014	-1.0416	0.756562	-1.10314	0.324226	abundance
Laptm4b	Laptm4b	-0.619629	0.145172	-0.665182	0.00376745	-1.56979	0.887471	-0.81656	0.106085	abundance
Rtn3	Rtn3	-0.702761	0.0927441	-0.665146	0.00288061	-2.05841	0.887471	-0.74647	0.0955203	abundance
Nucb2	Nucb2	-0.836053	0.0784779	-0.663891	0.0106843	-0.169083	0.887471	-0.465189	0.324226	abundance
Ptbp2	Ptbp2	-0.759175	0.0682887	-0.662913	0.0118906	0.00702642	0.990791	-0.0526414	0.772089	abundance
Tec	Tec	-0.810333	0.0405194	-0.66168	0.00884269	-1.14679	0.657088	-1.11685	0.322292	abundance
Acta1	Acta1	-1.25776	0.00379435	-0.660631	0.0105334	-0.854085	0.887471	0.374414	0.559947	abundance
Bmp2k	Bmp2k	-0.65361	0.0924511	-0.658888	0.00600631	-0.329381	0.887471	-0.10891	0.800553	abundance
Rasa3	Rasa3	-0.754875	0.0887235	-0.658315	0.0763276	-0.2621	0.887471	0.295672	0.324226	abundance
Zfp639	Zfp639	-0.596175	0.127982	-0.658265	0.00760623	-0.497756	0.887471	-0.3071	0.663557	abundance
Stard10	Stard10	-0.699859	0.120769	-0.657859	0.0254461	-0.005415	0.993455	-0.104879	0.629763	abundance
Slc12a2	Slc12a2	-0.734573	0.0772456	-0.655638	0.0137032	-1.12613	0.756562	-1.00545	0.272288	abundance
Prss46	Prss46	-1.00982	0.0471678	-0.655542	0.117443	-0.539241	0.887471	0.0708342	0.890098	abundance
Vcl	Vcl	-1.0332	0.0333957	-0.653322	0.00500513	0.400489	0.887471	-0.485779	0.324226	abundance
Fastkd2	Fastkd2	-0.762166	0.0600973	-0.650917	0.00343787	-1.86217	0.887471	-0.789849	0.110548	abundance
Itpr1	Itpr1	-0.887859	0.0219491	-0.649561	0.00987673	-0.666743	0.887471	0.304504	0.696729	abundance
Fzd6	Fzd6	-0.852846	0.0759342	-0.647044	0.0413495	-0.323358	0.887471	-0.220845	0.554929	abundance
Cd2ap	Cd2ap	-0.679561	0.0788603	-0.64589	0.0110753	-0.55229	0.887471	-0.263215	0.699856	abundance
Thnsl1	Thnsl1	-0.623946	0.12786	-0.644498	0.0057707	-0.978146	0.887471	-0.800565	0.241419	abundance
Zfp949	Zfp949	-0.874469	0.0383532	-0.642396	0.00406065	-1.40238	0.887471	-0.715941	0.183912	abundance
Nedd4l	Nedd4l	-0.646873	0.096531	-0.642153	0.0217487	-0.586456	0.887471	-0.302534	0.747248	abundance
4931406P16Rik	4931406P16Rik	-0.632944	0.106169	-0.640175	0.00437571	-0.821587	0.887471	-0.768713	0.324226	abundance
Lpin2	Lpin2	-0.588699	0.14448	-0.63945	0.00721557	-0.2883	0.887471	-0.324453	0.375335	abundance
Itgb1	Itgb1	-0.795646	0.137063	-0.638414	0.0102239	0.958061	0.785452	-0.366577	0.312966	abundance
Tcirg1	Tcirg1	-0.99275	0.018242	-0.63666	0.0756134	-0.793417	0.887471	0.20404	0.820324	abundance
4933427D14Rik	4933427D14Rik	-0.886402	0.0277143	-0.635267	0.0585752	-0.647677	0.887471	0.527407	0.476249	abundance
Slc6a8	Slc6a8	-0.61695	0.143808	-0.634723	0.00594478	-0.618078	0.887471	-0.635064	0.316495	abundance
Prr14	Prr14	-0.869216	0.0468806	-0.632767	0.00587939	-0.988981	0.887471	-0.656123	0.282313	abundance
Pde4dip	Pde4dip	-0.698411	0.0917157	-0.632651	0.00996751	-0.0992279	0.89173	-0.259668	0.345528	abundance
Igsf3	Igsf3	-0.878982	0.091556	-0.630853	0.0204646	-0.265788	0.887471	-0.433205	0.324226	abundance
Spen	Spen	-0.972229	0.0298598	-0.630766	0.0177336	-0.742966	0.887471	-0.473333	0.324226	abundance
Fryl	Fryl	-0.91261	0.0250109	-0.630511	0.00855141	-0.246059	0.887471	-0.0873393	0.771901	abundance
Ect2	Ect2	-0.709147	0.0880211	-0.628985	0.0152187	-0.0399645	0.942141	-0.0327602	0.869374	abundance
Nim1k	Nim1k	-0.997454	0.123825	-0.628591	0.0125561	-1.95681	0.887471	-0.737368	0.188944	abundance
Birc6	Birc6	-0.955125	0.0161205	-0.628579	0.00396458	-0.448653	0.887471	-0.424591	0.324226	abundance
Fam189b	Fam189b	-1.41062	0.00575513	-0.627751	0.00668385	0.350203	0.887471	-0.244142	0.324226	abundance
Mthfd1	Mthfd1	-0.7546	0.0466668	-0.627353	0.00830997	-0.549594	0.887471	0.845932	0.324226	abundance
Eif2b5	Eif2b5	-0.649073	0.0996088	-0.625582	0.00655788	-0.247747	0.887471	-0.268197	0.417172	abundance
Atg16l2	Atg16l2	-0.944543	0.0215774	-0.625101	0.0169856	-0.447458	0.887471	0.133699	0.729005	abundance
Mvk	Mvk	-0.961605	0.0146109	-0.624693	0.0272512	-0.764199	0.872358	1.34561	0.324226	abundance
A930033H14Rik	A930033H14Rik	-1.40392	0.0667273	-0.624302	0.0107092	-0.0716236	0.979605	-0.523136	0.324226	abundance
Rasgef1b	Rasgef1b	-1.60443	0.0660737	-0.623931	0.075802	0.000658974	0.999671	-0.12309	0.597185	abundance
Cers2	Cers2	-0.61443	0.14103	-0.622785	0.00587939	0.313356	0.887471	-0.345485	0.324226	abundance
Hsd17b7	Hsd17b7	-0.741409	0.0581692	-0.622681	0.0119659	-0.470383	0.887471	-0.152401	0.760811	abundance
Flywch1	Flywch1	-0.61229	0.120755	-0.622535	0.00840246	-0.323828	0.887471	-0.147273	0.725717	abundance
Mccc1	Mccc1	-1.05776	0.00907206	-0.620292	0.00751852	-1.61613	0.182816	-1.77813	0.0145886	abundance
Ppp4r1	Ppp4r1	-0.646575	0.0957385	-0.619061	0.00997027	-0.519871	0.887471	-0.270907	0.664002	abundance
Limk2	Limk2	-0.871656	0.025878	-0.617993	0.00483222	-0.47264	0.887471	-0.382538	0.324226	abundance
Rdm1	Rdm1	-0.67158	0.110453	-0.616647	0.00582338	-0.240681	0.887471	-0.523385	0.324226	abundance
Aars2	Aars2	-0.853104	0.0409321	-0.616554	0.00821878	-0.407751	0.887471	-0.423509	0.324226	abundance
Megf8	Megf8	-1.15125	0.0110861	-0.614831	0.00715461	-0.190234	0.887471	-0.323762	0.324226	abundance
Trib1	Trib1	-0.594034	0.143829	-0.613369	0.0140488	-0.268613	0.887471	-0.101627	0.78945	abundance
Pim2	Pim2	-1.03947	0.0300664	-0.612433	0.0418624	-0.610971	0.887471	-0.222296	0.621397	abundance
Inppl1	Inppl1	-0.723092	0.0661671	-0.612432	0.00665901	-0.166473	0.887471	-0.255159	0.367659	abundance
Rufy1	Rufy1	-0.666339	0.122624	-0.611835	0.0124944	-0.0118718	0.988003	-0.281939	0.324226	abundance
Cap1	Cap1	-0.691595	0.0719188	-0.61154	0.00623007	-0.258474	0.887471	-0.00670387	0.984304	abundance
Slc4a8	Slc4a8	-0.976766	0.0476909	-0.609871	0.0124524	0.16427	0.887471	-0.321069	0.324226	abundance
Arhgap27	Arhgap27	-1.10373	0.0205788	-0.609744	0.0148245	-1.53427	0.887471	-0.795441	0.324226	abundance
Lipt1	Lipt1	-0.671566	0.0988796	-0.609718	0.0114663	-0.33256	0.887471	-0.327846	0.352311	abundance
Aip	Aip	-0.746552	0.0533295	-0.608969	0.00549098	0.0317658	0.95421	-0.0587013	0.724282	abundance
Bcl6	Bcl6	-0.847527	0.033391	-0.608891	0.0802659	-0.609195	0.887471	0.926375	0.324226	abundance
Prkd3	Prkd3	-0.693115	0.0740182	-0.607932	0.00607034	-0.993986	0.887471	-0.850278	0.321216	abundance
Ndufb10	Ndufb10	-0.644719	0.0912433	-0.607166	0.00772995	-0.467379	0.887471	1.47967	0.0946475	abundance
Pla2g12a	Pla2g12a	-0.766868	0.0736475	-0.606721	0.0116378	-0.157376	0.887471	-0.332936	0.324226	abundance
Pidd1	Pidd1	-1.11296	0.130257	-0.605424	0.029653	0.605396	0.887471	-0.313127	0.324226	abundance
Unc45a	Unc45a	-0.670809	0.0880739	-0.605402	0.0145862	-0.416979	0.887471	-0.0922074	0.852062	abundance
Cntnap1	Cntnap1	-1.32285	0.0147675	-0.604915	0.02844	-2.03491	0.458183	-0.976187	0.275831	abundance
Snx16	Snx16	-0.617975	0.136796	-0.604235	0.00960536	0.149448	0.887471	-0.15723	0.342505	abundance
Bcat2	Bcat2	-0.747738	0.0984203	-0.604147	0.00960044	0.41683	0.887471	-0.325629	0.324226	abundance
Mtmr11	Mtmr11	-0.835904	0.100116	-0.603788	0.0308704	0.187281	0.887471	-0.150822	0.375723	abundance
Dhrs1	Dhrs1	-0.665503	0.0909556	-0.603247	0.00871589	-0.384383	0.887471	-0.302596	0.433562	abundance
Togaram1	Togaram1	-0.74021	0.055056	-0.602775	0.00682521	-0.496545	0.887471	-0.335655	0.424001	abundance
Kyat3	Kyat3	-0.769123	0.113523	-0.598276	0.123492	-0.281148	0.887471	0.121893	0.696624	abundance
Gnptg	Gnptg	-0.873959	0.0799071	-0.59755	0.00817925	-0.230486	0.89432	-0.524201	0.309988	abundance
Mut	Mut	-1.16669	0.00746063	-0.59733	0.00621784	-1.10974	0.887471	-0.578188	0.324226	abundance
Rab29	Rab29	-0.706573	0.0944824	-0.597237	0.0351597	-0.904685	0.887471	-0.870664	0.324226	abundance
Fam179b	Fam179b	-0.745992	0.0548828	-0.596784	0.00668119	-0.428526	0.887471	-0.355198	0.324226	abundance
Clcn2	Clcn2	-0.889648	0.0839132	-0.596536	0.0816742	-0.337897	0.887471	-0.108504	0.769711	abundance
Tln1	Tln1	-0.778442	0.0498346	-0.595166	0.0077249	-0.254619	0.887471	-0.280052	0.349594	abundance
Mzf1	Mzf1	-0.812969	0.111729	-0.593481	0.0964141	-0.56491	0.887471	-0.345449	0.468522	abundance
Tmbim1	Tmbim1	-0.839457	0.0659936	-0.593393	0.0105565	0.45101	0.887471	-0.277577	0.324226	abundance
Fzd5	Fzd5	-0.650085	0.103145	-0.590136	0.0286833	-0.836133	0.877086	-1.11059	0.324226	abundance
Dohh	Dohh	-0.628353	0.138322	-0.588836	0.0085065	0.217953	0.887471	-0.313969	0.324226	abundance
Vps13a	Vps13a	-0.841766	0.0474798	-0.588457	0.0586661	-0.436244	0.887471	0.218849	0.57999	abundance
Ephx1	Ephx1	-0.70938	0.0983722	-0.587746	0.0760183	-0.288028	0.887471	0.294565	0.324226	abundance
Hsp90ab1	Hsp90ab1	-0.768911	0.0423215	-0.585363	0.0167392	-0.83204	0.756562	-1.59374	0.324226	abundance
Ogt	Ogt	-0.928776	0.0203636	-0.583976	0.00987074	-1.48624	0.326412	-1.1697	0.148786	abundance
Limd2	Limd2	-0.646133	0.130867	-0.583052	0.023883	-0.344061	0.887471	-0.309777	0.394413	abundance
Slc20a2	Slc20a2	-0.742093	0.111521	-0.582508	0.091797	-0.250845	0.887471	0.103193	0.720126	abundance
Mthfd1l	Mthfd1l	-0.603938	0.142842	-0.581422	0.0062674	-0.503044	0.887471	-0.557402	0.31672	abundance
Dvl1	Dvl1	-0.669587	0.0900759	-0.578272	0.0302475	-0.567577	0.887471	-0.255907	0.70483	abundance
Frat1	Frat1	-0.726901	0.0705517	-0.577797	0.0656623	-0.90755	0.756562	-1.24533	0.324226	abundance
Rock2	Rock2	-0.834485	0.0374261	-0.577641	0.0155437	-0.966046	0.887471	-0.741415	0.324226	abundance
Rps6ka2	Rps6ka2	-0.640456	0.130154	-0.576909	0.00583049	-0.188234	0.905234	-0.530441	0.23842	abundance
Uqcrc2	Uqcrc2	-0.669189	0.0902885	-0.5769	0.00579414	-0.600039	0.887471	-0.559077	0.324226	abundance
Kif1b	Kif1b	-0.751891	0.057951	-0.576868	0.0167873	-0.265408	0.887471	0.118357	0.661964	abundance
Lmna	Lmna	-0.698349	0.0726377	-0.576298	0.0105993	-0.219083	0.887471	0.0892547	0.727185	abundance
Oma1	Oma1	-0.955457	0.025878	-0.57463	0.00721979	-2.23238	0.372132	-0.82529	0.103461	abundance
Rb1cc1	Rb1cc1	-0.711147	0.109175	-0.573652	0.112824	-0.295023	0.887471	0.321694	0.324226	abundance
Mpc1	Mpc1	-0.590587	0.133706	-0.569592	0.00682521	-0.212015	0.887471	-0.182091	0.548548	abundance
Pigq	Pigq	-0.750257	0.0679877	-0.565303	0.00544739	0.970458	0.887471	-0.476559	0.217711	abundance
Herc3	Herc3	-0.729222	0.0887235	-0.565146	0.012955	-0.901127	0.887471	-0.632871	0.324226	abundance
Pla2g4c	Pla2g4c	-2.26303	0.00246558	-0.564926	0.083702	-2.79713	0.304416	-1.02225	0.324226	abundance
Gpd2	Gpd2	-1.34617	0.00298943	-0.563244	0.00646096	-1.66503	0.887471	-0.649099	0.324226	abundance
Mpp5	Mpp5	-0.815124	0.0946378	-0.563	0.144807	-0.286685	0.887471	0.258759	0.324226	abundance
Hlx	Hlx	-0.862214	0.0295108	-0.562436	0.0547589	-0.744586	0.887471	0.0252823	0.978668	abundance
Tbc1d17	Tbc1d17	-0.610335	0.143226	-0.55661	0.0113645	-0.0806346	0.913865	-0.296043	0.324226	abundance
Slc6a17	Slc6a17	-0.718298	0.0811451	-0.555288	0.00926507	-0.491813	0.887471	-0.48776	0.324226	abundance
Acsl5	Acsl5	-0.887805	0.0289337	-0.555051	0.00917934	-1.92138	0.158711	-0.995448	0.0457985	abundance
Rilp	Rilp	-0.64209	0.103321	-0.553097	0.0455465	-0.576263	0.887471	-0.223039	0.785645	abundance
Tjap1	Tjap1	-0.632649	0.141118	-0.547818	0.00810546	0.78471	0.887471	-0.346737	0.324226	abundance
LOC108169013	LOC108169013	-0.93434	0.0449974	-0.547601	0.018092	-0.606464	0.887471	-0.438097	0.324226	abundance
Eml4	Eml4	-0.66165	0.095015	-0.545437	0.0248306	-0.569916	0.887471	-0.342807	0.537952	abundance
Tmem43	Tmem43	-0.632828	0.103146	-0.544105	0.0141096	-0.703452	0.887471	-0.759922	0.324226	abundance
Cdh24	Cdh24	-0.769153	0.122724	-0.541945	0.0398283	-0.289328	0.887471	-0.321072	0.324226	abundance
Zfp943	Zfp943	-0.663542	0.116943	-0.53748	0.0118315	-0.230982	0.887471	-0.402808	0.324226	abundance
Pdlim7	Pdlim7	-0.695101	0.09572	-0.536446	0.037529	-0.206293	0.887471	0.101277	0.660178	abundance
Sh2b1	Sh2b1	-0.674246	0.0791273	-0.534584	0.00840246	-0.618374	0.887471	-0.48404	0.324226	abundance
Ercc2	Ercc2	-0.857174	0.117627	-0.530293	0.0389332	-0.617333	0.887471	-0.455768	0.324226	abundance
Flnb	Flnb	-1.01704	0.0159201	-0.528602	0.0290363	-0.696374	0.887471	-0.0714302	0.886818	abundance
Smim27	Smim27	-0.80149	0.115878	-0.526321	0.121468	-0.809721	0.887471	-0.534563	0.324226	abundance
Wwp1	Wwp1	-0.582333	0.140123	-0.524918	0.00711449	-0.0385254	0.972416	-0.422503	0.324226	abundance
Zfp975	Zfp975	-1.13714	0.0282415	-0.524216	0.0885321	-0.346651	0.887471	0.219968	0.324226	abundance
Ppox	Ppox	-1.05583	0.0659936	-0.52316	0.116749	-0.547525	0.887471	-0.154551	0.692331	abundance
Clasp1	Clasp1	-0.761237	0.0521097	-0.522358	0.0103758	-0.404244	0.887471	-0.333154	0.324226	abundance
Dicer1	Dicer1	-0.652133	0.0977267	-0.521915	0.0102039	-0.428713	0.887471	-0.393329	0.324226	abundance
Ssfa2	Ssfa2	-0.654452	0.145904	-0.52128	0.015316	-1.01636	0.887471	-0.612884	0.276539	abundance
Usp25	Usp25	-0.733331	0.0634504	-0.52071	0.0101363	-1.17601	0.887471	-0.695759	0.261423	abundance
Cep126	Cep126	-1.4476	0.0945298	-0.52035	0.0194864	1.50213	0.887471	-0.344513	0.324226	abundance
Zfyve28	Zfyve28	-1.00302	0.146601	-0.520111	0.0174969	-0.88283	0.887471	-0.511666	0.299475	abundance
Gm12185	Gm12185	-1.24311	0.0362102	-0.519986	0.0816676	-0.958675	0.887471	-0.359567	0.39578	abundance
Ide	Ide	-0.62431	0.112028	-0.517728	0.00810155	-0.386954	0.887471	-0.464244	0.324226	abundance
Tfrc	Tfrc	-0.745948	0.130754	-0.516752	0.00960536	-0.100716	0.965289	-0.485012	0.234894	abundance
Anp32e	Anp32e	-0.658606	0.146097	-0.516734	0.00959034	-1.71162	0.887471	-0.599305	0.155866	abundance
Cacng7	Cacng7	-0.746175	0.117864	-0.516042	0.0127241	0.116103	0.931398	-0.412268	0.324226	abundance
Asxl2	Asxl2	-0.78808	0.0589898	-0.515821	0.0107344	-0.335446	0.887471	-0.426594	0.324226	abundance
Telo2	Telo2	-0.739309	0.0810563	-0.515203	0.0192806	-0.412826	0.887471	-0.359788	0.324226	abundance
Eif2s3y	Eif2s3y	-0.691707	0.0679877	-0.514446	0.019789	-0.680304	0.887471	-0.363639	0.785187	abundance
Akap2	Akap2	-0.599537	0.143024	-0.511857	0.0389099	-0.236215	0.887471	0.252012	0.324226	abundance
Zfp358	Zfp358	-0.638351	0.130154	-0.511617	0.00907009	-1.16091	0.887471	-0.560834	0.191811	abundance
Capn2	Capn2	-0.645937	0.0957146	-0.508154	0.0118913	-0.35379	0.887471	-0.110112	0.762675	abundance
Syde1	Syde1	-0.648931	0.12906	-0.508007	0.0319804	-0.283912	0.887471	-0.206739	0.504455	abundance
Pop1	Pop1	-0.641717	0.117451	-0.506649	0.0577128	-0.273186	0.887471	0.335136	0.324226	abundance
Traf7	Traf7	-0.621024	0.130998	-0.50637	0.0174376	-0.0109222	0.98636	-0.109451	0.579376	abundance
Cit	Cit	-0.738564	0.0903491	-0.501239	0.0322175	-0.111045	0.887471	-0.105394	0.647034	abundance
Morn2	Morn2	-1.16264	0.0435584	-0.501062	0.0351064	-2.36598	0.290571	-0.80531	0.135259	abundance
Eif4g3	Eif4g3	-0.664707	0.103945	-0.499193	0.0203775	-0.500998	0.887471	-0.380816	0.324226	abundance
Slc38a2	Slc38a2	-0.723055	0.0601547	-0.49753	0.0165046	-0.567217	0.887471	-0.221802	0.643414	abundance
1600002K03Rik	1600002K03Rik	-0.846721	0.0360539	-0.496776	0.0212399	-0.556074	0.887471	-0.230519	0.539884	abundance
Plekhj1	Plekhj1	-0.603796	0.128207	-0.49565	0.0122699	-0.0499067	0.93291	-0.123132	0.555942	abundance
Msmo1	Msmo1	-0.645815	0.135151	-0.49561	0.054708	-0.410253	0.887471	-0.216597	0.574661	abundance
Morn4	Morn4	-0.664358	0.124094	-0.492528	0.125081	-0.517762	0.887471	-0.151271	0.783434	abundance
Fbxw7	Fbxw7	-0.951704	0.0248614	-0.491283	0.0323983	-1.2894	0.592476	-0.820805	0.324226	abundance
Kdm4b	Kdm4b	-0.598606	0.141652	-0.487592	0.0146437	-0.977338	0.887471	-0.678575	0.262823	abundance
Cald1	Cald1	-0.721733	0.0811451	-0.487496	0.0272843	-0.380751	0.887471	-0.230495	0.467696	abundance
2610507B11Rik	2610507B11Rik	-0.66613	0.111519	-0.487271	0.0114903	0.414612	0.887471	-0.350721	0.324226	abundance
Gpat4	Gpat4	-0.827311	0.0382649	-0.487032	0.00987374	-0.0563367	0.976341	-0.426716	0.314656	abundance
Irf3	Irf3	-0.607386	0.148886	-0.486869	0.0227778	-0.634346	0.887471	-0.503673	0.324226	abundance
Tmem183a	Tmem183a	-0.600528	0.124677	-0.486646	0.0121438	-0.766479	0.887471	-0.673614	0.324226	abundance
Rock1	Rock1	-0.763506	0.0731973	-0.483694	0.0919923	-0.378133	0.887471	0.219695	0.474488	abundance
Svil	Svil	-0.74887	0.0874622	-0.48082	0.0237944	-0.776972	0.887471	-0.490997	0.324226	abundance
Flnc	Flnc	-0.765278	0.06322	-0.478998	0.0105158	0.426546	0.887471	-0.426716	0.265432	abundance
Atp9b	Atp9b	-0.757206	0.0528345	-0.477806	0.0178794	-0.53722	0.887471	-0.273838	0.450251	abundance
Trpc1	Trpc1	-0.707112	0.114066	-0.475332	0.0396673	-0.151884	0.887471	-0.164542	0.502834	abundance
Srebf2	Srebf2	-0.732422	0.134771	-0.47447	0.121888	-0.15466	0.887471	0.104077	0.521939	abundance
Cul7	Cul7	-0.707577	0.105188	-0.472954	0.0270557	0.0170023	0.98155	-0.168618	0.403465	abundance
Herc2	Herc2	-0.689269	0.0838502	-0.465992	0.0185776	-1.11819	0.756562	-0.711303	0.25667	abundance
Usp49	Usp49	-0.832625	0.088901	-0.461088	0.0328236	-0.105449	0.913865	-0.271276	0.324226	abundance
Inpp5a	Inpp5a	-0.906072	0.0364623	-0.460195	0.0171595	0.10726	0.917386	-0.274122	0.324226	abundance
Rcbtb2	Rcbtb2	-0.620471	0.127444	-0.457122	0.0184192	-0.544655	0.887471	-0.424472	0.324226	abundance
Nemf	Nemf	-0.901706	0.0215042	-0.45593	0.102809	-0.789832	0.851616	0.615293	0.549309	abundance
Iars2	Iars2	-1.10604	0.0135819	-0.450281	0.0187684	-0.308429	0.887471	-0.276801	0.324226	abundance
Agpat4	Agpat4	-0.59839	0.144428	-0.449929	0.0260404	-0.165346	0.887471	-0.103971	0.666771	abundance
Clcn6	Clcn6	-0.959657	0.0174122	-0.440794	0.144175	-1.05638	0.526311	-1.15798	0.324226	abundance
Mtss1l	Mtss1l	-0.848221	0.0457548	-0.438759	0.0918229	-0.626297	0.887471	-0.068335	0.88722	abundance
Polrmt	Polrmt	-0.743045	0.0753989	-0.435011	0.0443529	-0.200194	0.887471	0.00318718	0.988542	abundance
Cdc42bpa	Cdc42bpa	-0.620529	0.120203	-0.434207	0.0358058	-0.812895	0.887471	-0.734089	0.324226	abundance
Zbtb1	Zbtb1	-0.621695	0.137534	-0.432466	0.121549	-0.331815	0.887471	0.354513	0.324226	abundance
Dst	Dst	-1.346	0.00304176	-0.432071	0.0395306	-0.843194	0.861164	0.386781	0.324226	abundance
Mei4	Mei4	-2.60125	0.00320779	-0.43096	0.0463425	-3.56411	0.579462	-0.609508	0.324226	abundance
1110008L16Rik	1110008L16Rik	-0.72939	0.124592	-0.429112	0.091206	-0.0895134	0.887471	0.0336121	0.837796	abundance
Pdcl3	Pdcl3	-0.599595	0.127744	-0.424894	0.0223344	-0.715358	0.887471	-0.547007	0.324226	abundance
Lrrfip1	Lrrfip1	-0.637336	0.0975398	-0.421994	0.0311734	-0.541119	0.887471	0.119144	0.865934	abundance
Paf1	Paf1	-0.609036	0.119745	-0.418048	0.0261389	-0.615893	0.887471	-0.428859	0.324226	abundance
Cs	Cs	-0.768106	0.0571467	-0.41671	0.0246747	-0.0558759	0.940228	-0.181204	0.364359	abundance
Srgap2	Srgap2	-0.689288	0.0714983	-0.404548	0.0807221	-0.802504	0.77833	-1.61634	0.324226	abundance
Slc37a4	Slc37a4	-0.878881	0.0295311	-0.403184	0.0502867	-0.610216	0.887471	-0.0456722	0.910072	abundance
Hectd1	Hectd1	-0.647338	0.0977945	-0.402608	0.0458766	-0.393319	0.887471	0.229551	0.495076	abundance
Fat1	Fat1	-0.877877	0.148062	-0.402408	0.0508045	0.00933134	0.994778	-0.283765	0.324226	abundance
Myh10	Myh10	-0.762298	0.0539714	-0.399189	0.08612	-0.632325	0.887471	-0.0183589	0.974945	abundance
Slc12a8	Slc12a8	-1.97454	0.0132905	-0.396304	0.0716478	-2.72456	0.741324	-0.54073	0.324226	abundance
Kidins220	Kidins220	-0.729929	0.0721813	-0.39553	0.0761905	-0.317859	0.887471	0.260598	0.324226	abundance
Plec	Plec	-1.63198	0.00189591	-0.392903	0.0433838	-1.24077	0.887471	-0.187065	0.607633	abundance
Akap1	Akap1	-0.698034	0.125938	-0.392819	0.0762508	-0.335238	0.887471	-0.178838	0.505656	abundance
Dync1h1	Dync1h1	-1.08689	0.00931416	-0.386707	0.0509582	-0.684425	0.887471	0.248461	0.468749	abundance
Atp1a3	Atp1a3	-0.769579	0.0581806	-0.384634	0.0689974	-0.351551	0.887471	0.143022	0.551003	abundance
Vim	Vim	-0.593592	0.128235	-0.382881	0.0398854	-0.47222	0.887471	0.116924	0.826374	abundance
Csl	Csl	-0.775724	0.0573153	-0.381227	0.0449502	-0.113467	0.887471	0.00555433	0.975484	abundance
Krt4	Krt4	-1.46314	0.0171408	-0.375155	0.0499545	-0.991823	0.887471	-0.310151	0.324226	abundance
Ralgapa1	Ralgapa1	-0.583076	0.134222	-0.374522	0.0610827	-0.604633	0.887471	-1.40853	0.448473	abundance
Kmt2a	Kmt2a	-1.03493	0.0219546	-0.37434	0.149703	-0.800591	0.887471	-0.0025466	0.99562	abundance
Bag6	Bag6	-0.591584	0.132991	-0.363202	0.0470212	-0.36444	0.887471	0.151278	0.636999	abundance
Eif4ebp3	Eif4ebp3	-1.364	0.0024708	-0.337506	0.125954	-1.11992	0.456881	0.769935	0.324226	abundance
Hspd1	Hspd1	-0.755391	0.0512274	-0.333026	0.071559	-0.726375	0.887471	-0.279476	0.524391	abundance
Piezo1	Piezo1	-0.730759	0.0811451	-0.303868	0.0613747	0.180832	0.906045	-0.253007	0.324226	abundance
Gtf3c1	Gtf3c1	-0.592557	0.144376	-0.289296	0.136128	-0.527074	0.887471	-0.164752	0.66172	abundance
Clpb	Clpb	-0.963807	0.0325328	-0.272112	0.130727	-0.547436	0.887471	-0.122799	0.582784	abundance
Eppk1	Eppk1	-1.44862	0.00263587	-0.261474	0.105527	-0.663352	0.887471	-0.143586	0.451365	abundance
Vmac	Vmac	0.96017	0.0298199	0.255072	0.136778	1.07576	0.887471	0.286312	0.324226	abundance
Atxn1l	Atxn1l	0.664971	0.0896322	0.269882	0.134706	0.793284	0.887471	0.497982	0.324226	abundance
1110008P14Rik	1110008P14Rik	0.827301	0.036584	0.307517	0.0834789	0.717332	0.887471	0.200224	0.545413	abundance
6030458C11Rik	6030458C11Rik	0.890668	0.0252181	0.309328	0.0978801	0.730345	0.887471	0.047702	0.909528	abundance
Pex11a	Pex11a	0.767834	0.0890583	0.314864	0.0809082	1.11314	0.887471	0.399598	0.324226	abundance
Zcchc24	Zcchc24	0.649175	0.124677	0.328765	0.0576662	-0.111785	0.887471	0.150373	0.366174	abundance
Zfp964	Zfp964	0.726753	0.0811451	0.329359	0.125455	0.716906	0.887471	0.317159	0.398752	abundance
Eid1	Eid1	0.593159	0.13403	0.329879	0.053669	0.29013	0.887471	0.0575432	0.814581	abundance
Rnf24	Rnf24	0.835149	0.033978	0.331759	0.0995921	1.1136	0.453062	1.01968	0.183912	abundance
Osgepl1	Osgepl1	0.734566	0.0861411	0.332903	0.10997	0.759711	0.887471	0.354085	0.324226	abundance
Fkbp8	Fkbp8	0.609164	0.146027	0.342774	0.0526308	-0.0994303	0.887471	0.0951264	0.54505	abundance
Iqsec1	Iqsec1	0.843995	0.0286829	0.344835	0.0802659	0.613314	0.887471	-0.726805	0.324226	abundance
Bckdhb	Bckdhb	0.654825	0.115418	0.347666	0.0535959	0.318532	0.887471	0.217567	0.328855	abundance
BC052040	BC052040	0.678607	0.0837179	0.353218	0.0888579	0.833297	0.823636	0.774979	0.324226	abundance
Trim44	Trim44	0.591823	0.134369	0.35456	0.0425511	0.982553	0.580539	0.763874	0.128052	abundance
9430038I01Rik	9430038I01Rik	0.859019	0.0571467	0.355747	0.0963871	0.68327	0.887471	0.244529	0.434284	abundance
1810030O07Rik	1810030O07Rik	0.685945	0.0799084	0.361959	0.114381	0.448257	0.887471	-0.616761	0.226085	abundance
9030025P20Rik	9030025P20Rik	0.77587	0.0439821	0.362208	0.0976183	0.646726	0.887471	-0.401292	0.536264	abundance
Usb1	Usb1	0.62175	0.114415	0.367049	0.0424355	0.795354	0.887471	0.552841	0.324226	abundance
Ikbkg	Ikbkg	0.7861	0.063778	0.374198	0.0770027	0.282237	0.887471	-0.0508277	0.819376	abundance
Mgme1	Mgme1	0.639587	0.123679	0.378369	0.0830974	0.45943	0.887471	0.13642	0.705524	abundance
Tatdn1	Tatdn1	0.724845	0.0678554	0.3813	0.0265852	0.043235	0.97418	0.306295	0.324226	abundance
Ptrf	Ptrf	0.802462	0.0449279	0.385528	0.040994	0.583664	0.887471	0.224492	0.472928	abundance
Tceanc2	Tceanc2	1.0626	0.0190631	0.387807	0.0427065	0.619313	0.887471	0.232575	0.375085	abundance
Gan	Gan	0.753802	0.0640871	0.397591	0.0967968	0.458362	0.887471	-0.19979	0.562144	abundance
Commd7	Commd7	0.589984	0.134211	0.409927	0.0409824	0.538189	0.887471	0.213918	0.719488	abundance
Etnk1	Etnk1	0.638141	0.111877	0.410319	0.0313968	0.523852	0.887471	0.32848	0.324226	abundance
Tex2	Tex2	0.661691	0.103109	0.421209	0.0248421	-0.0787464	0.898855	0.129884	0.452308	abundance
Fbxo4	Fbxo4	0.579132	0.143777	0.421852	0.024122	0.630137	0.887471	0.499129	0.324226	abundance
Pigp	Pigp	0.686997	0.111877	0.422437	0.0782156	0.945712	0.860423	0.702281	0.324226	abundance
Dctd	Dctd	0.7184	0.0760233	0.424687	0.100133	0.440311	0.887471	-0.312841	0.376617	abundance
Tcf12	Tcf12	0.74436	0.0594429	0.426543	0.0236448	0.151692	0.887471	0.107766	0.61776	abundance
Impa2	Impa2	0.80154	0.0392961	0.433275	0.0323317	0.727549	0.887471	0.287848	0.578965	abundance
Mxd4	Mxd4	0.859229	0.0567478	0.433783	0.132273	0.448339	0.887471	-0.166228	0.59806	abundance
Psmd10	Psmd10	0.654305	0.099662	0.434993	0.0255961	0.125637	0.887471	-0.000853778	0.996365	abundance
Pex7	Pex7	0.634201	0.103379	0.437652	0.042259	0.475558	0.887471	-0.246797	0.648303	abundance
Necap1	Necap1	0.709797	0.0750395	0.437948	0.0250926	0.188015	0.887471	0.0953864	0.68233	abundance
Trnau1ap	Trnau1ap	0.603682	0.122249	0.439218	0.0271392	0.550482	0.887471	0.266969	0.641012	abundance
Cbfb	Cbfb	0.666312	0.0906374	0.442439	0.0253769	0.432588	0.887471	0.190267	0.578993	abundance
Cavin1	Cavin1	0.786549	0.0410935	0.443978	0.030719	0.60722	0.887471	-0.0807397	0.886352	abundance
Mea1	Mea1	0.586695	0.140372	0.453238	0.023741	0.323515	0.887471	0.00920107	0.979347	abundance
Lpin3	Lpin3	0.719615	0.111264	0.460318	0.124698	0.342512	0.887471	-0.093224	0.773256	abundance
Tmem218	Tmem218	0.784072	0.111729	0.461242	0.102253	0.564878	0.887471	0.287499	0.447314	abundance
Ppp1r3f	Ppp1r3f	0.773896	0.107841	0.462681	0.0458739	-0.0181066	0.980026	0.137013	0.488556	abundance
Setd4	Setd4	0.703164	0.0636491	0.464919	0.0435359	0.652693	0.887471	-0.447899	0.748241	abundance
Taf1a	Taf1a	0.654644	0.0888035	0.466132	0.0220187	0.361181	0.887471	-0.527608	0.252807	abundance
Psmg2	Psmg2	0.711472	0.0802627	0.468641	0.0231974	0.291543	0.887471	0.206899	0.451334	abundance
Amt	Amt	1.84662	0.0135749	0.468932	0.143045	1.47051	0.887471	0.23704	0.626596	abundance
Rap2b	Rap2b	0.737548	0.0567478	0.471585	0.0508746	0.538313	0.887471	-0.454927	0.410473	abundance
Scai	Scai	0.822023	0.0318601	0.473445	0.106299	0.831784	0.756562	0.682616	0.699134	abundance
Cnpy4	Cnpy4	0.594533	0.145291	0.474568	0.0112098	1.62007	0.877086	0.581416	0.155087	abundance
Nmrk1	Nmrk1	1.34525	0.016762	0.476762	0.0661541	1.16095	0.887471	0.375087	0.362393	abundance
Bscl2	Bscl2	1.05638	0.0140717	0.479754	0.0386407	0.746875	0.887471	0.0879296	0.85114	abundance
Fuom	Fuom	0.696115	0.10325	0.48246	0.025027	0.199437	0.887471	0.2383	0.349314	abundance
Gm3435	Gm3435	0.777856	0.0440329	0.485315	0.0256723	0.520698	0.887471	-0.225862	0.631373	abundance
Emx2	Emx2	0.881123	0.0457336	0.487555	0.0355312	0.449712	0.887471	0.208695	0.515714	abundance
Bet1l	Bet1l	0.770553	0.0490272	0.488508	0.0162584	0.690446	0.887471	0.418192	0.324226	abundance
2010315B03Rik	2010315B03Rik	0.987152	0.140123	0.494867	0.136778	1.51946	0.756562	0.751897	0.324226	abundance
Tceanc	Tceanc	1.32443	0.0124128	0.499558	0.0394703	0.734113	0.887471	0.203066	0.561173	abundance
Scly	Scly	0.872333	0.0421234	0.505499	0.0117466	0.801957	0.887471	0.493045	0.324226	abundance
Blvrb	Blvrb	0.698165	0.119184	0.505656	0.029006	0.504084	0.887471	0.410815	0.324226	abundance
Mbnl3	Mbnl3	0.747016	0.0799112	0.506394	0.106641	0.676	0.887471	0.350338	0.557462	abundance
Cab39l	Cab39l	0.648114	0.125813	0.510491	0.0122504	0.864982	0.887471	0.562654	0.30804	abundance
Cmpk1	Cmpk1	0.764519	0.0534369	0.512198	0.0178939	0.212307	0.887471	-0.0589403	0.795548	abundance
Wdsub1	Wdsub1	0.696496	0.0989523	0.513127	0.00949492	-0.816443	0.887471	0.34621	0.324226	abundance
Rad51	Rad51	0.661033	0.0868026	0.513132	0.0121438	1.04911	0.526315	1.12134	0.119104	abundance
Hdhd2	Hdhd2	0.611576	0.144196	0.515171	0.011849	0.911439	0.887471	0.606642	0.28691	abundance
Kctd9	Kctd9	0.763738	0.0565886	0.516701	0.0239889	0.297151	0.887471	-0.0628479	0.827602	abundance
Dguok	Dguok	0.675763	0.0775332	0.518235	0.0106843	1.0035	0.610463	1.09142	0.200738	abundance
Cyb5d1	Cyb5d1	0.657621	0.0905715	0.518308	0.00735159	0.373024	0.887471	0.494683	0.238978	abundance
Ncbp2	Ncbp2	0.599783	0.125271	0.519256	0.0126121	0.456972	0.887471	0.1886	0.706685	abundance
Rassf1	Rassf1	0.787155	0.0518109	0.521567	0.0175029	0.108668	0.887471	0.00799469	0.969198	abundance
Ajuba	Ajuba	0.726619	0.0575486	0.521842	0.0334565	0.688526	0.887471	0.264983	0.787807	abundance
Pfkfb2	Pfkfb2	1.06104	0.0298198	0.523934	0.0421225	0.492267	0.887471	0.173307	0.608039	abundance
Fmr1	Fmr1	0.724612	0.0791273	0.524381	0.0682095	0.332104	0.887471	-0.352883	0.324226	abundance
Fchsd1	Fchsd1	0.613633	0.140338	0.526911	0.0884692	0.408292	0.887471	-0.141465	0.786259	abundance
2310057M21Rik	2310057M21Rik	0.791021	0.0475321	0.527652	0.0240435	0.339481	0.887471	-0.143303	0.624475	abundance
Parp2	Parp2	0.614312	0.120769	0.529642	0.0218846	0.41692	0.887471	0.0534726	0.914673	abundance
Unc119b	Unc119b	0.695746	0.0725137	0.53275	0.0110149	0.169074	0.887471	-0.0403218	0.858188	abundance
Ift57	Ift57	0.669153	0.0809391	0.534086	0.0139044	0.559435	0.887471	0.166599	0.79853	abundance
Mtmr1	Mtmr1	0.621013	0.125813	0.535915	0.0152433	0.0257445	0.962861	0.0111408	0.948738	abundance
Gtf2h3	Gtf2h3	0.709127	0.0774027	0.536186	0.00852105	0.771096	0.887471	0.551478	0.324226	abundance
Apbb2	Apbb2	0.731285	0.0541626	0.539995	0.00834244	0.415758	0.887471	-0.0474026	0.909984	abundance
Rnpep	Rnpep	0.608743	0.123825	0.541053	0.020658	0.272298	0.887471	-0.375166	0.324226	abundance
Zc4h2	Zc4h2	0.756403	0.110453	0.544171	0.0128402	-0.0368364	0.977029	0.405034	0.324226	abundance
Paox	Paox	0.713671	0.0791273	0.545298	0.074542	0.44726	0.887471	-0.286606	0.547767	abundance
Anapc11	Anapc11	0.717082	0.0662289	0.549309	0.017764	0.295077	0.887471	-0.243631	0.331745	abundance
Eef1akmt4-ece2	Eef1akmt4-ece2	0.830067	0.130171	0.54941	0.0228991	-0.31633	0.887471	0.316027	0.324226	abundance
Rep15	Rep15	1.72182	0.129843	0.549469	0.0138157	-2.95444	0.887471	0.402122	0.294015	abundance
Hacd4	Hacd4	0.742035	0.101761	0.552642	0.0523693	0.649134	0.887471	0.463961	0.324226	abundance
Gnpda2	Gnpda2	0.697675	0.0753245	0.556586	0.0167094	0.399584	0.887471	0.0543795	0.899756	abundance
Cog4	Cog4	0.725643	0.0626168	0.557652	0.0125474	0.255748	0.887471	-0.0852613	0.757448	abundance
Cln6	Cln6	0.776775	0.04295	0.559435	0.0118315	0.717369	0.887471	0.409239	0.526732	abundance
Urm1	Urm1	0.690682	0.0907405	0.560017	0.0085065	1.3444	0.786993	0.761005	0.169906	abundance
Acer2	Acer2	2.13218	0.0338811	0.56033	0.0169856	-1.66035	0.887471	0.305249	0.324226	abundance
Dtnbp1	Dtnbp1	0.655973	0.0879429	0.560408	0.0082085	0.453542	0.887471	0.195183	0.676233	abundance
Phc1	Phc1	0.729536	0.0639436	0.56224	0.00987074	0.814038	0.887471	0.624668	0.324226	abundance
Ap1s1	Ap1s1	0.612584	0.120152	0.566981	0.0114117	0.288078	0.887471	0.0134376	0.971595	abundance
Zfp593	Zfp593	0.723473	0.0985706	0.569901	0.018908	-0.14382	0.887471	0.117688	0.45283	abundance
Znhit1	Znhit1	0.733225	0.0656673	0.57006	0.00709277	1.54105	0.538203	0.826663	0.126562	abundance
Klhl5	Klhl5	0.66137	0.0994628	0.571452	0.0244362	0.587183	0.887471	0.43325	0.419093	abundance
Pmp22	Pmp22	0.704272	0.111649	0.572231	0.101505	0.581768	0.887471	0.325621	0.581408	abundance
Arfgap1	Arfgap1	0.608285	0.120783	0.573248	0.0105565	0.508142	0.887471	0.358137	0.499535	abundance
Ppard	Ppard	0.768861	0.0600973	0.578768	0.073965	0.431433	0.887471	-0.487775	0.324226	abundance
Pdcd4	Pdcd4	0.825177	0.139562	0.579008	0.12666	0.293174	0.887471	0.108828	0.765462	abundance
Cep85	Cep85	0.63485	0.105606	0.580267	0.0110547	0.698204	0.887471	0.690891	0.324226	abundance
Twist1	Twist1	0.868012	0.0483152	0.581265	0.0124944	-0.161063	0.887471	0.19547	0.324226	abundance
Arhgap31	Arhgap31	0.629756	0.126732	0.581888	0.0275293	0.254534	0.887471	-0.01634	0.962914	abundance
Btbd8	Btbd8	1.32541	0.0136394	0.587713	0.120083	0.951462	0.887471	-0.00326839	0.995799	abundance
Ufsp2	Ufsp2	0.759375	0.0488778	0.591956	0.00945399	0.63891	0.887471	0.375024	0.495708	abundance
Bbs5	Bbs5	0.711486	0.0742495	0.592851	0.0168088	0.44232	0.887471	0.20254	0.649684	abundance
Hoxb3	Hoxb3	1.47279	0.00864613	0.59544	0.0269205	1.00595	0.887471	0.353295	0.411198	abundance
Gab1	Gab1	0.615257	0.146067	0.596926	0.0117078	0.693373	0.887471	0.642294	0.324226	abundance
Igf2bp1	Igf2bp1	0.580517	0.147321	0.597721	0.0125054	0.261907	0.887471	-0.118847	0.736639	abundance
Cav1	Cav1	0.664597	0.111159	0.600683	0.0113829	-0.118639	0.887471	0.136776	0.419691	abundance
Tmem50b	Tmem50b	0.675449	0.0909556	0.601252	0.00847014	0.56198	0.887471	0.522047	0.324226	abundance
Rabgap1l	Rabgap1l	0.749253	0.0744877	0.60296	0.0195305	0.0811793	0.888049	0.0168981	0.936656	abundance
Sh3bp1	Sh3bp1	0.643381	0.104509	0.603408	0.0095798	0.241159	0.887471	0.136182	0.681767	abundance
Lancl1	Lancl1	0.620598	0.129785	0.603786	0.00859004	0.119116	0.887471	0.308745	0.324226	abundance
Aebp2	Aebp2	0.651425	0.0944003	0.604576	0.00396458	0.481629	0.887471	0.580267	0.233674	abundance
Pfkfb3	Pfkfb3	0.71623	0.124825	0.605347	0.0729601	0.163235	0.887471	-0.0774791	0.738029	abundance
Nqo2	Nqo2	0.718206	0.0835453	0.606033	0.00686693	0.28827	0.887471	0.484367	0.324226	abundance
Trmt2b	Trmt2b	0.969589	0.0210359	0.606159	0.0219465	0.606343	0.887471	0.101975	0.838186	abundance
Irak4	Irak4	0.685844	0.121774	0.607653	0.00366115	0.903143	0.895205	0.608867	0.106213	abundance
Dtymk	Dtymk	0.704849	0.0617872	0.607729	0.00427266	0.595448	0.887471	0.0896538	0.915392	abundance
Plekha2	Plekha2	0.709527	0.0633635	0.607833	0.00598867	0.405547	0.887471	0.14049	0.747866	abundance
Psme1	Psme1	0.67553	0.113759	0.608074	0.0222571	0.187711	0.887471	0.171066	0.57895	abundance
Ldlrap1	Ldlrap1	0.861879	0.0380936	0.608614	0.0116962	0.262408	0.887471	0.193979	0.52982	abundance
Shq1	Shq1	0.693518	0.0704608	0.608786	0.0182691	0.439752	0.887471	-0.933872	0.195018	abundance
Tradd	Tradd	0.670932	0.102922	0.609623	0.00907009	0.480662	0.887471	0.506575	0.324226	abundance
Fam63b	Fam63b	0.71637	0.0685823	0.610297	0.0325083	0.550674	0.887471	0.00814396	0.990836	abundance
Endog	Endog	0.989777	0.0487386	0.610302	0.00527016	3.35356	0.52576	0.749933	0.0899023	abundance
Tnip1	Tnip1	0.699907	0.0986181	0.610621	0.0096324	0.167056	0.887471	0.391758	0.324226	abundance
Kctd7	Kctd7	1.01966	0.0532826	0.611967	0.0136562	0.577252	0.887471	0.515893	0.324226	abundance
Mdm1	Mdm1	0.608172	0.14784	0.612877	0.00429715	0.578448	0.887471	0.609832	0.183615	abundance
2310030G06Rik	2310030G06Rik	0.948441	0.0258924	0.613002	0.0967637	0.573387	0.887471	-0.745519	0.324226	abundance
E130311K13Rik	E130311K13Rik	0.935071	0.0672696	0.613015	0.0356498	1.37257	0.887471	0.84355	0.324226	abundance
Trip13	Trip13	0.643004	0.0941353	0.613657	0.0111747	0.545561	0.887471	-0.14189	0.887386	abundance
Mindy2	Mindy2	0.719472	0.077406	0.614462	0.0315375	0.55372	0.887471	0.29059	0.608165	abundance
Gm4924	Gm4924	1.06468	0.04295	0.616062	0.0159019	0.902677	0.887471	0.572283	0.324226	abundance
Vamp8	Vamp8	0.703076	0.0715652	0.621361	0.00928084	0.70465	0.887471	0.623682	0.324226	abundance
Wdr41	Wdr41	0.802899	0.0400866	0.624229	0.00461704	1.4529	0.627154	0.915272	0.166556	abundance
Desi2	Desi2	0.813984	0.0407377	0.624642	0.00578948	0.0736791	0.922487	0.254229	0.324226	abundance
Tmem209	Tmem209	0.652782	0.116943	0.625137	0.0166966	0.108199	0.887471	0.0759118	0.77081	abundance
Six5	Six5	0.904594	0.0806633	0.626268	0.0196671	0.353717	0.887471	0.451786	0.324226	abundance
Chic2	Chic2	0.802932	0.0566654	0.626802	0.00559835	0.256967	0.887471	0.510375	0.324226	abundance
Acer3	Acer3	0.859922	0.028994	0.627917	0.00876489	1.07402	0.764456	0.92576	0.324226	abundance
Coq9	Coq9	0.681345	0.0786008	0.628228	0.0117998	0.644882	0.887471	0.527658	0.436276	abundance
Dusp14	Dusp14	0.639723	0.10232	0.629003	0.00366115	1.5693	0.567984	0.857276	0.0947027	abundance
Pole4	Pole4	0.774632	0.0520606	0.637834	0.00724788	0.207801	0.887471	0.23304	0.445206	abundance
Asf1b	Asf1b	0.745297	0.054079	0.638168	0.00596076	0.311843	0.887471	0.152376	0.676079	abundance
Gabarapl1	Gabarapl1	0.76288	0.0543214	0.638298	0.00477694	1.64833	0.369979	0.991694	0.0876453	abundance
B4galt4	B4galt4	0.720732	0.076833	0.638925	0.0123735	1.12274	0.72274	1.02879	0.246913	abundance
Spin1	Spin1	0.960446	0.0149206	0.639984	0.0041098	0.4342	0.887471	0.185615	0.62001	abundance
Srxn1	Srxn1	0.818241	0.0830994	0.641725	0.021519	-0.113459	0.887471	0.163683	0.40556	abundance
Tpcn1	Tpcn1	1.19983	0.0150783	0.641761	0.0330208	0.534687	0.887471	0.0343162	0.933742	abundance
Mtx3	Mtx3	1.05574	0.0127063	0.642782	0.0210168	0.9566	0.887471	0.452532	0.523355	abundance
Dpm1	Dpm1	0.68446	0.0771421	0.642878	0.0057707	0.224392	0.887471	0.0798911	0.806446	abundance
Arl13b	Arl13b	0.690067	0.0788306	0.643902	0.005634	0.280271	0.887471	0.344726	0.324226	abundance
Ada	Ada	0.600938	0.121561	0.645395	0.00949444	0.605999	0.887471	0.690768	0.543542	abundance
Echdc2	Echdc2	0.667244	0.108051	0.646443	0.00862289	-0.170543	0.887471	0.155365	0.326678	abundance
Coa3	Coa3	0.672384	0.111877	0.646702	0.00765664	0.304946	0.887471	0.497521	0.324226	abundance
Wipi1	Wipi1	0.795635	0.0466234	0.64865	0.00371766	2.2484	0.168459	0.956083	0.0482849	abundance
Sh3bgrl3	Sh3bgrl3	0.681963	0.111649	0.651142	0.00596869	0.297446	0.887471	0.548576	0.324226	abundance
Trim68	Trim68	0.727624	0.107598	0.651404	0.0103207	0.0279062	0.977687	0.406377	0.324226	abundance
Trdmt1	Trdmt1	0.745519	0.0506946	0.652757	0.011849	0.587081	0.887471	-0.304621	0.731437	abundance
Wdr60	Wdr60	0.635369	0.124348	0.655025	0.00810155	0.496116	0.887471	0.565474	0.324226	abundance
Kyat1	Kyat1	1.15828	0.00575513	0.65778	0.100452	1.33419	0.292852	3.55708	0.236694	abundance
Galnt11	Galnt11	0.747104	0.110706	0.663757	0.00288332	3.27458	0.887471	0.728906	0.0835808	abundance
Mina	Mina	0.603105	0.146047	0.666049	0.0110257	0.0122892	0.983643	0.0455362	0.810227	abundance
Ift52	Ift52	0.752664	0.0478542	0.668728	0.00428098	0.513799	0.887471	0.0488056	0.937726	abundance
Ppdpf	Ppdpf	0.822033	0.0929696	0.668947	0.0112176	0.270637	0.887471	0.515001	0.324226	abundance
Mtrr	Mtrr	0.766402	0.0773788	0.669594	0.0241273	0.159659	0.887471	0.0562848	0.846011	abundance
Casp6	Casp6	0.704429	0.0690628	0.672116	0.00426272	0.513863	0.887471	0.503747	0.324226	abundance
Tacc1	Tacc1	0.879726	0.0263489	0.6743	0.0068662	0.878165	0.887471	0.672274	0.324226	abundance
Chadl	Chadl	0.847398	0.111783	0.67643	0.0462783	0.0479391	0.945927	0.179825	0.511772	abundance
Phospho1	Phospho1	0.741771	0.0710227	0.677815	0.00596869	0.431656	0.887471	0.533211	0.324226	abundance
Kif19a	Kif19a	0.970067	0.139399	0.682286	0.020833	1.22453	0.887471	0.734014	0.324226	abundance
Lrrn4cl	Lrrn4cl	1.60096	0.0275559	0.684022	0.0382572	0.322493	0.887471	0.225052	0.491305	abundance
Riox2	Riox2	0.608235	0.143137	0.684162	0.0106232	0.0145029	0.980543	0.0642606	0.753076	abundance
Arf2	Arf2	0.792635	0.048729	0.685032	0.00373052	-0.446612	0.887471	0.27574	0.324226	abundance
Ttyh2	Ttyh2	0.797798	0.0431976	0.685748	0.00596385	0.998619	0.887471	0.885118	0.324226	abundance
Hsd17b11	Hsd17b11	0.674206	0.124422	0.685852	0.0100661	0.197841	0.887471	0.448612	0.324226	abundance
Tbc1d32	Tbc1d32	0.694868	0.0788306	0.687162	0.0102211	0.685481	0.887471	0.671704	0.324226	abundance
Apon	Apon	1.60096	0.0693828	0.689534	0.0172276	2.50753	0.887471	0.80029	0.262912	abundance
Tigit	Tigit	0.874609	0.079273	0.689867	0.0588522	0.461969	0.887471	0.285512	0.543542	abundance
Wdr34	Wdr34	0.772895	0.0596795	0.691353	0.00409733	-0.19412	0.887471	0.39147	0.324226	abundance
Cd300lb	Cd300lb	1.0096	0.0482023	0.691473	0.128212	0.402698	0.887471	-0.360263	0.324226	abundance
Itprip	Itprip	0.742918	0.0711029	0.693672	0.00274075	0.954118	0.887471	0.718982	0.165839	abundance
Ppm1k	Ppm1k	1.06448	0.136671	0.694217	0.0042484	2.96477	0.887471	0.76386	0.106216	abundance
Klhl26	Klhl26	1.06277	0.107598	0.696746	0.0620914	0.230453	0.887471	0.30582	0.393832	abundance
Arrdc2	Arrdc2	0.860824	0.103945	0.700384	0.0278192	0.942403	0.887471	0.739074	0.324226	abundance
Rffl	Rffl	1.34161	0.021882	0.703554	0.133141	0.557831	0.887471	-0.464536	0.324226	abundance
Elf1	Elf1	0.801337	0.0504028	0.703796	0.00956686	0.40196	0.887471	0.323132	0.440423	abundance
Dffa	Dffa	0.857036	0.0866634	0.703812	0.00724666	-0.582027	0.887471	0.4248	0.324226	abundance
Klf5	Klf5	0.885536	0.0310864	0.70454	0.0137619	0.418284	0.887471	0.016447	0.971726	abundance
Lyplal1	Lyplal1	0.666866	0.109419	0.704938	0.0181908	0.658217	0.887471	0.692718	0.324226	abundance
Fhl2	Fhl2	0.889137	0.0402614	0.705674	0.00416858	-0.355525	0.887471	0.404834	0.324226	abundance
Oaf	Oaf	0.806183	0.125938	0.706245	0.0191159	-0.353134	0.887471	0.282918	0.324226	abundance
Tcp11l1	Tcp11l1	1.06718	0.0155224	0.706677	0.00402218	1.61639	0.887471	0.862872	0.24392	abundance
Mns1	Mns1	0.759809	0.0783288	0.707638	0.0174969	0.163045	0.887471	0.1593	0.617221	abundance
Lhfpl2	Lhfpl2	0.971772	0.025373	0.708241	0.02294	0.356033	0.887471	-0.141704	0.672677	abundance
Cd59a	Cd59a	0.740558	0.122249	0.710683	0.0726544	0.318362	0.887471	0.136164	0.767141	abundance
Ccdc74a	Ccdc74a	0.785232	0.0433251	0.711287	0.0141457	1.03603	0.572254	1.66872	0.317119	abundance
Cmip	Cmip	0.882478	0.0297071	0.713937	0.0209593	0.524899	0.887471	-0.162174	0.779339	abundance
Neurl1b	Neurl1b	1.23079	0.0944824	0.71401	0.0248905	0.822622	0.887471	0.625789	0.324226	abundance
Lgr4	Lgr4	0.776451	0.099662	0.715536	0.0102211	-0.0882144	0.922435	0.405436	0.324226	abundance
Hoxb4	Hoxb4	0.950568	0.131644	0.716694	0.0116712	-0.852364	0.887471	0.431294	0.324226	abundance
Nadk2	Nadk2	0.95579	0.0162193	0.719113	0.0037669	0.870655	0.887471	0.621896	0.324226	abundance
Tom1	Tom1	0.732978	0.121754	0.719271	0.0638446	0.110424	0.887471	-0.11476	0.468393	abundance
2900026A02Rik	2900026A02Rik	0.820462	0.121141	0.720216	0.0147857	-0.370187	0.887471	0.352206	0.324226	abundance
Thnsl2	Thnsl2	1.11858	0.0144546	0.720636	0.00787944	0.129173	0.887471	0.182276	0.517204	abundance
Arrb1	Arrb1	1.04526	0.0100282	0.720896	0.00195524	-0.494231	0.887471	0.374044	0.324226	abundance
D8Ertd82e	D8Ertd82e	0.896425	0.0309641	0.721521	0.00583864	0.0736786	0.917761	0.211836	0.440431	abundance
Gmds	Gmds	0.762258	0.0514088	0.723628	0.00376008	1.20089	0.756562	1.07351	0.233674	abundance
Rpp38	Rpp38	0.801694	0.129665	0.723775	0.0480238	-0.0628586	0.913865	0.105769	0.58249	abundance
Tesmin	Tesmin	1.31294	0.0045518	0.724007	0.0259658	1.17839	0.742877	0.401268	0.664995	abundance
Prag1	Prag1	0.896425	0.0309641	0.725154	0.00625793	0.105837	0.887471	0.186845	0.508175	abundance
Dnmt3b	Dnmt3b	1.0517	0.0170475	0.726205	0.0714216	0.661817	0.887471	-0.574416	0.340092	abundance
Efhd2	Efhd2	0.854649	0.0353176	0.728194	0.00471584	0.290325	0.887471	0.36503	0.324226	abundance
Grhpr	Grhpr	0.770959	0.0775759	0.728725	0.00379776	0.837687	0.887471	0.742541	0.241419	abundance
Metap1d	Metap1d	0.771481	0.0594429	0.729163	0.0176538	0.324183	0.887471	-0.00771605	0.985703	abundance
Arfgap3	Arfgap3	0.75177	0.0602073	0.729486	0.00391935	0.102865	0.899257	0.37582	0.324226	abundance
Wdr78	Wdr78	0.691481	0.110045	0.731805	0.139836	0.815799	0.887471	1.26378	0.324226	abundance
Iah1	Iah1	0.675872	0.114925	0.732449	0.00332055	0.968177	0.887471	0.792495	0.187736	abundance
Slc22a4	Slc22a4	0.672529	0.104928	0.734444	0.00230507	-0.767804	0.887471	0.526674	0.218623	abundance
Nxn	Nxn	0.789744	0.0506946	0.734663	0.00382929	0.452339	0.887471	0.570197	0.324226	abundance
Slc17a9	Slc17a9	2.6576	0.00176729	0.735669	0.12914	1.65041	0.376277	-0.77765	0.324226	abundance
Arhgef6	Arhgef6	1.17093	0.140046	0.739723	0.023666	-0.124553	0.936751	0.502454	0.324226	abundance
Stx3	Stx3	0.854389	0.0720049	0.740225	0.0278104	-0.00990826	0.986598	0.0376662	0.829159	abundance
Ercc6l2	Ercc6l2	0.637778	0.125271	0.740332	0.0031272	0.516992	0.887471	0.705171	0.28691	abundance
Hsd17b10	Hsd17b10	0.736671	0.0569293	0.740498	0.00362775	0.223272	0.887471	0.127029	0.72075	abundance
Eif2ak2	Eif2ak2	0.649865	0.104091	0.743467	0.00209267	-0.435723	0.887471	0.486203	0.307918	abundance
Sgk1	Sgk1	0.744289	0.0930581	0.746685	0.0418258	0.171314	0.887471	-0.143527	0.523875	abundance
Zdhhc20	Zdhhc20	0.770508	0.0855556	0.747421	0.00532525	0.497162	0.887471	0.668002	0.324226	abundance
B230118H07Rik	B230118H07Rik	0.876632	0.0502129	0.747913	0.00619863	0.586735	0.887471	0.642117	0.324226	abundance
Nsun6	Nsun6	0.63885	0.103352	0.748418	0.00427745	0.156498	0.887471	0.0072798	0.981636	abundance
Skap2	Skap2	0.736221	0.0853119	0.750987	0.00299174	-0.266111	0.887471	0.55215	0.30462	abundance
Anxa3	Anxa3	0.721555	0.0779304	0.751232	0.0048713	0.290877	0.887471	0.497696	0.324226	abundance
Egf	Egf	0.82187	0.105065	0.754199	0.077086	1.27948	0.608867	1.31469	0.261423	abundance
Snai3	Snai3	1.82735	0.00488083	0.755198	0.0699949	0.83598	0.887471	-0.483278	0.324226	abundance
Serinc5	Serinc5	0.838578	0.0348359	0.756855	0.00368742	0.136826	0.887471	0.201761	0.509534	abundance
Slc25a20	Slc25a20	0.746276	0.0512433	0.758678	0.0035853	0.558006	0.887471	0.351656	0.584542	abundance
Prr5l	Prr5l	0.696224	0.0957861	0.761322	0.0526297	0.489493	0.887471	0.131218	0.859472	abundance
Ell2	Ell2	0.786655	0.0690646	0.763474	0.00635349	0.324218	0.887471	0.545482	0.324226	abundance
Ndrg4	Ndrg4	0.710365	0.13912	0.764389	0.00830997	0.0238911	0.983258	0.539186	0.324226	abundance
Cobll1	Cobll1	0.862351	0.0546901	0.764399	0.0337329	0.213764	0.887471	-0.112935	0.675712	abundance
Samd1	Samd1	0.882919	0.0222942	0.764497	0.00426753	0.643207	0.887471	-0.110383	0.894385	abundance
Gpcpd1	Gpcpd1	0.88756	0.0320775	0.766868	0.0207188	0.420595	0.887471	-0.216488	0.631242	abundance
Glrx	Glrx	1.05031	0.0151624	0.768355	0.0085065	0.390066	0.887471	0.103809	0.800898	abundance
Anapc13	Anapc13	0.71186	0.137521	0.769117	0.0032234	-0.583006	0.887471	0.604266	0.213084	abundance
Etfrf1	Etfrf1	0.784737	0.0614205	0.770289	0.00282218	0.294516	0.887471	0.646655	0.324226	abundance
Ogfr	Ogfr	0.888338	0.025312	0.771152	0.00712151	0.403856	0.887471	-0.202264	0.635673	abundance
Galnt10	Galnt10	0.786753	0.0654993	0.772217	0.0239393	0.177391	0.887471	-0.129214	0.584776	abundance
Lyrm5	Lyrm5	0.784737	0.0614205	0.772405	0.00301411	-0.0672544	0.951133	0.533692	0.324226	abundance
Prrx2	Prrx2	0.986033	0.0793359	0.773074	0.133888	0.283843	0.887471	-0.207763	0.437286	abundance
Stk39	Stk39	0.693456	0.0778114	0.774946	0.0124524	0.325131	0.887471	-0.32366	0.434324	abundance
Sema3f	Sema3f	0.801208	0.12385	0.775297	0.00814134	-0.742783	0.887471	0.407405	0.298879	abundance
D130037M23Rik	D130037M23Rik	1.16914	0.0926985	0.775502	0.016514	1.03204	0.887471	0.746889	0.324226	abundance
Ninj1	Ninj1	0.752523	0.0720049	0.776042	0.0028012	0.605598	0.887471	0.736919	0.288371	abundance
Slc27a3	Slc27a3	0.812508	0.0735371	0.776592	0.0222674	0.743786	0.887471	0.712278	0.324226	abundance
Nfia	Nfia	0.859089	0.0276868	0.776855	0.0570712	0.681174	0.887471	-1.56145	0.324226	abundance
Letm2	Letm2	0.85911	0.114529	0.778229	0.0621079	1.15901	0.887471	1.03698	0.324226	abundance
Zfp532	Zfp532	1.07591	0.00812253	0.778801	0.00379938	0.82202	0.887471	0.0998596	0.906794	abundance
Icam5	Icam5	1.09306	0.113843	0.778896	0.0563798	1.37119	0.887471	0.90768	0.324226	abundance
Ttc21b	Ttc21b	0.716823	0.0692678	0.780278	0.00229222	-0.21953	0.887471	0.338194	0.324226	abundance
Pitpnm1	Pitpnm1	1.07338	0.0124601	0.781624	0.0122398	0.529931	0.887471	-0.134049	0.787774	abundance
Foxl1	Foxl1	1.66085	0.0052804	0.784005	0.0418186	2.20729	0.356763	1.4046	0.324226	abundance
Arrdc3	Arrdc3	0.825219	0.0872452	0.784952	0.0536352	0.353724	0.887471	0.193873	0.690342	abundance
Nfkbiz	Nfkbiz	1.28482	0.00496075	0.785065	0.033537	1.57689	0.314146	1.77136	0.324226	abundance
Tgm2	Tgm2	1.107	0.0323107	0.787668	0.0569006	0.727111	0.887471	0.321412	0.610069	abundance
N6amt1	N6amt1	0.800746	0.0404188	0.789133	0.00139031	-0.702595	0.887471	0.514438	0.252759	abundance
Vkorc1	Vkorc1	0.811186	0.0582377	0.789389	0.00294569	0.679858	0.887471	0.755946	0.287737	abundance
Trps1	Trps1	1.12826	0.0127591	0.789655	0.0707665	0.658025	0.887471	-0.866897	0.324226	abundance
Ncs1	Ncs1	0.687006	0.135733	0.78989	0.015867	-0.0670371	0.91631	0.248807	0.329206	abundance
Rassf2	Rassf2	1.07238	0.028049	0.792916	0.00365185	0.5528	0.887471	0.690393	0.324226	abundance
Foxp1	Foxp1	0.743059	0.0650537	0.792996	0.00287186	-0.00852407	0.992652	0.428721	0.324226	abundance
Dpcd	Dpcd	0.96944	0.0188208	0.793274	0.00887566	0.945477	0.887471	0.754062	0.324226	abundance
Fah	Fah	0.798497	0.0487786	0.793743	0.00630492	0.320363	0.887471	0.291612	0.492927	abundance
Mapre2	Mapre2	0.88916	0.0318404	0.794013	0.0017718	-1.03089	0.583233	0.436082	0.217127	abundance
Rassf7	Rassf7	0.830589	0.0419097	0.798003	0.013031	0.313624	0.887471	-0.124623	0.751892	abundance
Gnb4	Gnb4	0.949131	0.0154665	0.800073	0.00667059	0.958063	0.72573	0.854083	0.513011	abundance
Ghr	Ghr	0.697381	0.127982	0.800264	0.00766969	-0.179368	0.887471	0.419638	0.324226	abundance
Agbl5	Agbl5	0.964932	0.0541556	0.801791	0.0682227	0.55082	0.887471	0.222959	0.712857	abundance
Tcf7l1	Tcf7l1	0.612051	0.134641	0.805778	0.00234635	1.15309	0.887471	1.04413	0.147564	abundance
2510009E07Rik	2510009E07Rik	1.11781	0.04877	0.808878	0.0140645	0.525164	0.887471	0.598441	0.324226	abundance
Tpmt	Tpmt	0.839599	0.0476109	0.81172	0.00789387	0.115749	0.887471	0.207896	0.516052	abundance
Gprc5a	Gprc5a	0.918184	0.0959471	0.813888	0.0151678	-0.494376	0.887471	0.304286	0.324226	abundance
Clip2	Clip2	0.73114	0.0887235	0.816672	0.0231517	0.250725	0.887471	0.0924549	0.829965	abundance
Ctdspl	Ctdspl	0.896551	0.0260314	0.816887	0.00201303	0.460842	0.887471	0.61511	0.324226	abundance
Bach1	Bach1	0.849284	0.0412156	0.818023	0.00148125	-0.375123	0.887471	0.649266	0.214395	abundance
6720489N17Rik	6720489N17Rik	1.71014	0.000657222	0.818303	0.0756134	1.76264	0.188431	1.70183	0.557344	abundance
Tmem192	Tmem192	0.683608	0.140689	0.819012	0.013285	-0.0054115	0.994778	0.367278	0.324226	abundance
C1galt1	C1galt1	0.943258	0.0328246	0.819271	0.00197407	-0.39092	0.887471	0.598111	0.276987	abundance
Gas8	Gas8	0.769576	0.0618996	0.819338	0.00255789	0.628157	0.887471	0.768179	0.324226	abundance
Mocs2	Mocs2	0.961473	0.0210796	0.819772	0.00110613	-2.28221	0.777515	0.634113	0.111718	abundance
Pibf1	Pibf1	0.750059	0.0689076	0.819864	0.00266345	-0.177536	0.887471	0.468334	0.324226	abundance
Fam110b	Fam110b	0.912062	0.0500057	0.821703	0.00290822	-0.44274	0.887471	0.566827	0.309388	abundance
Hyal3	Hyal3	1.53566	0.0999294	0.821736	0.0231679	-0.344181	0.887471	0.487989	0.324226	abundance
Sept4	Sept4	0.612724	0.118515	0.824246	0.00204677	0.402311	0.887471	0.581966	0.324226	abundance
Mcm8	Mcm8	0.772034	0.0419083	0.825331	0.00434634	0.646122	0.887471	-0.358028	0.786494	abundance
D3Ertd751e	D3Ertd751e	1.02119	0.0210611	0.8269	0.0104016	0.913667	0.887471	0.72031	0.324226	abundance
Cmtm4	Cmtm4	0.915229	0.0320775	0.827033	0.00404099	0.156926	0.887471	0.431108	0.324226	abundance
Ces2f	Ces2f	3.35447	0.00214602	0.827226	0.114709	2.7911	0.632841	0.252056	0.80994	abundance
Recql	Recql	0.850631	0.0323915	0.828649	0.00160834	-0.103129	0.913498	0.45984	0.324226	abundance
Fndc10	Fndc10	1.25627	0.0133555	0.828684	0.00360398	0.265853	0.887471	0.583757	0.324226	abundance
Ece2	Ece2	1.08323	0.0144164	0.832235	0.0116619	0.935897	0.887471	0.640479	0.350397	abundance
Lancl3	Lancl3	0.947827	0.0341056	0.832685	0.00892182	1.0219	0.887471	0.885841	0.324226	abundance
Sntb2	Sntb2	1.11131	0.00812381	0.832895	0.00334581	0.525312	0.887471	0.104221	0.839109	abundance
Shisa5	Shisa5	0.781039	0.0864031	0.833083	0.00442531	-0.411358	0.887471	0.459166	0.324226	abundance
Efna2	Efna2	1.27482	0.016539	0.833805	0.02294	1.67141	0.753237	1.15586	0.324226	abundance
Cd59b	Cd59b	1.16389	0.0248661	0.834559	0.0149354	1.2029	0.887471	0.857802	0.324226	abundance
Aff1	Aff1	0.86687	0.0277143	0.837336	0.00285379	0.557883	0.887471	0.463472	0.396052	abundance
Meox1	Meox1	1.69746	0.139788	0.837395	0.0172459	3.19194	0.887471	0.998915	0.199411	abundance
Prrg3	Prrg3	1.1935	0.111877	0.837395	0.00807224	2.92932	0.792101	1.04723	0.11014	abundance
Gng12	Gng12	1.01265	0.0118326	0.838068	0.00152998	0.326046	0.887471	0.332723	0.401652	abundance
Scrn3	Scrn3	1.01505	0.0177787	0.838659	0.00365132	0.371906	0.887471	0.449171	0.324226	abundance
Gm3417	Gm3417	0.601077	0.139156	0.839147	0.00883707	0.449018	0.887471	0.511014	0.420669	abundance
Gm3448	Gm3448	0.601077	0.139156	0.839147	0.00883707	0.449018	0.887471	0.511014	0.420669	abundance
Tcte3	Tcte3	0.601077	0.139156	0.839147	0.00883707	0.449018	0.887471	0.511014	0.420669	abundance
Tnfrsf1a	Tnfrsf1a	0.896531	0.0370241	0.840149	0.00147364	0.326406	0.887471	0.763824	0.191558	abundance
Sdc2	Sdc2	0.697711	0.127744	0.840419	0.00310678	-0.214306	0.887471	0.638471	0.280589	abundance
Frk	Frk	0.98276	0.0277239	0.841286	0.00900572	0.796438	0.887471	0.694195	0.324226	abundance
Ptpn3	Ptpn3	0.874833	0.0533295	0.841328	0.0201839	0.266432	0.887471	0.189037	0.652645	abundance
Hps1	Hps1	0.907281	0.0353138	0.84333	0.00379385	0.596787	0.887471	0.697819	0.324226	abundance
Ugdh	Ugdh	0.935199	0.0487276	0.843546	0.0185776	-0.0322215	0.952454	0.0416336	0.794431	abundance
Tmed3	Tmed3	0.913161	0.130573	0.846904	0.00249533	-1.15633	0.887471	0.709179	0.146169	abundance
Rtkn	Rtkn	1.34825	0.00320582	0.849264	0.0165899	0.871426	0.820691	-0.781434	0.324226	abundance
Zfp27	Zfp27	0.927801	0.0561488	0.849391	0.00590065	0.321184	0.887471	0.652533	0.324226	abundance
Top1mt	Top1mt	0.80439	0.0446377	0.850456	0.00187732	0.251845	0.887471	0.597326	0.324226	abundance
Tlr2	Tlr2	0.954114	0.0425895	0.851731	0.0536352	0.299731	0.887471	-0.302668	0.324226	abundance
Tbc1d7	Tbc1d7	0.812341	0.0621235	0.853809	0.00205892	-0.674378	0.887471	0.545821	0.260085	abundance
2510002D24Rik	2510002D24Rik	0.919516	0.0622361	0.853844	0.0104743	0.544219	0.887471	0.67888	0.324226	abundance
Gm17330	Gm17330	2.14134	0.076833	0.855842	0.0918229	0.539247	0.887471	0.305666	0.505389	abundance
Cers1	Cers1	0.883205	0.0398119	0.857263	0.0251598	0.744463	0.887471	0.589931	0.440064	abundance
Slfn9	Slfn9	0.727711	0.114958	0.857965	0.00538992	-0.403352	0.887471	0.445268	0.324226	abundance
Ghdc	Ghdc	0.892915	0.0571467	0.858566	0.00115998	3.55594	0.756562	0.993188	0.0510881	abundance
Vwa5a	Vwa5a	0.796228	0.0654686	0.858687	0.0107462	0.0560691	0.927987	0.158577	0.588549	abundance
Myd88	Myd88	0.975602	0.0133435	0.86088	0.00160434	1.1606	0.741324	1.20609	0.324226	abundance
H6pd	H6pd	0.95464	0.0173634	0.861118	0.00105727	1.46917	0.887471	0.990953	0.177767	abundance
Tysnd1	Tysnd1	1.22588	0.0108728	0.863697	0.00229222	-0.662669	0.887471	0.404158	0.324226	abundance
Tcn2	Tcn2	0.599219	0.149976	0.864628	0.00858027	1.10099	0.506111	1.62878	0.0686956	abundance
Pacsin3	Pacsin3	0.600017	0.149523	0.864815	0.0012533	1.31163	0.887471	1.0001	0.0975578	abundance
Map1lc3a	Map1lc3a	0.877337	0.0261542	0.864821	0.00158696	1.07431	0.887471	0.99902	0.324226	abundance
Eid3	Eid3	1.02975	0.0597305	0.866419	0.0752179	1.15703	0.887471	1.02141	0.324226	abundance
Rab11fip2	Rab11fip2	0.834246	0.0490066	0.868161	0.00781811	0.0123138	0.984568	0.0943604	0.68592	abundance
Smurf1	Smurf1	0.979173	0.0139655	0.870457	0.00221869	0.539006	0.887471	0.116877	0.846838	abundance
Cpt1a	Cpt1a	0.876078	0.0238948	0.871321	0.00114351	1.4323	0.657088	1.28602	0.191811	abundance
Glyctk	Glyctk	1.33357	0.0236727	0.87191	0.00777967	0.54109	0.887471	0.643594	0.324226	abundance
Cdpf1	Cdpf1	0.966694	0.0271227	0.875038	0.025433	0.770169	0.887471	0.491693	0.534065	abundance
Gga2	Gga2	1.00622	0.0112876	0.87558	0.00609105	0.957751	0.718995	0.513718	0.743905	abundance
Maged2	Maged2	0.820018	0.0358121	0.87604	0.00106325	0.757414	0.887471	0.853556	0.300577	abundance
Garnl3	Garnl3	0.858251	0.0421346	0.878091	0.00599169	0.454318	0.887471	0.535286	0.324226	abundance
Plcd1	Plcd1	0.94237	0.0173739	0.879844	0.00101786	0.82573	0.887471	0.832456	0.324226	abundance
Il6st	Il6st	0.826772	0.069016	0.880869	0.00487773	0.649702	0.887471	0.809489	0.324226	abundance
Htra1	Htra1	0.804557	0.126499	0.882348	0.00808064	0.249635	0.887471	0.71526	0.324226	abundance
Id2	Id2	1.12107	0.0270243	0.882842	0.0488881	0.319835	0.887471	-0.277987	0.324226	abundance
Nagk	Nagk	1.09686	0.00900789	0.88347	0.00474997	0.572856	0.887471	-0.0863001	0.88646	abundance
Jazf1	Jazf1	1.2555	0.00481914	0.884572	0.13105	1.06631	0.526311	-1.55912	0.382479	abundance
[truncated: 1,843 more rows]

## Sheet: a ↑RPF ▪mRNA
	identifier	translatedmRNA.apvEff	translatedmRNA.apvRvmPAdj	totalmRNA.apvEff	totalmRNA.apvRvmPAdj	translation.apvEff	translation.apvRvmPAdj	buffering.apvEff	buffering.apvRvmPAdj	singleRegMode
Duoxa1	Duoxa1	1.44664	0.066992	2.36502	0.00209263	-2.11876	0.145378	1.4171	0.0228984	translation	↑RPF/▪mRNA
Blk	Blk	2.12928	0.00152999	0.268122	0.740736	2.20113	0.13758	4.42673	0.324226	translation	↑RPF/▪mRNA
Methig1	Methig1	2.25408	0.00142589	-0.223189	0.714221	2.36613	0.0916152	-4.16001	0.0946475	translation	↑RPF/▪mRNA
Gng13	Gng13	2.3551	0.000598266	1.36177	0.199272	2.50195	0.137081	5.01941	0.324429	translation	↑RPF/▪mRNA
Phkg1	Phkg1	2.7824	0.000158668	0.099575	0.853765	2.77019	0.0916152	-1.53329	0.671883	translation	↑RPF/▪mRNA
Ces2c	Ces2c	2.7824	0.00028595	1.48657	0.0876266	3.21911	0.121343	4.05595	0.324226	translation	↑RPF/▪mRNA
Chit1	Chit1	2.7824	0.000158668	1.76924	0.184869	2.56128	0.135528	-2.70833	0.621285	translation	↑RPF/▪mRNA
Prl2c1	Prl2c1	2.83444	0.00028595	0.833453	0.200664	2.87601	0.128161	1.42899	0.691459	translation	↑RPF/▪mRNA
Hoxd4	Hoxd4	2.90326	0.000184512	0.712596	0.277617	2.83894	0.107005	-0.677019	0.870988	translation	↑RPF/▪mRNA
Prkn	Prkn	2.99976	0.000102814	0.772787	0.184869	3.00856	0.102852	0.879611	0.789371	translation	↑RPF/▪mRNA
Tmc8	Tmc8	3.02412	0.000142777	2.52181	0.127987	2.46055	0.121343	-6.50496	0.324226	translation	↑RPF/▪mRNA
Tubal3	Tubal3	3.0518	0.00198108	-0.468844	0.560476	3.33771	0.0562883	-4.59492	0.138172	translation	↑RPF/▪mRNA
Angptl7	Angptl7	3.06507	6.83317e-05	0.727626	0.184869	3.34094	0.0482767	4.87085	0.324226	translation	↑RPF/▪mRNA
Prss35	Prss35	3.1095	7.73191e-05	0.992259	0.0789222	2.98751	0.142208	0.266237	0.920998	translation	↑RPF/▪mRNA
Oas2	Oas2	3.2091	0.164548	5.02343	0.00279094	-6.836	0.0673498	3.45777	0.00963211	translation	↑RPF/▪mRNA
Srgn	Srgn	3.21517	0.00120134	-0.157882	0.82857	3.13156	0.102146	3.21218	0.324226	translation	↑RPF/▪mRNA
Pdzk1ip1	Pdzk1ip1	3.21712	0.000182533	1.36177	0.184869	2.99509	0.135528	-1.38408	0.747031	translation	↑RPF/▪mRNA
Lyz2	Lyz2	3.24191	0.000478614	1.45828	0.184869	2.57859	0.107005	-4.24119	0.324226	translation	↑RPF/▪mRNA
Skint5	Skint5	3.28243	6.83317e-05	0.833453	0.184869	3.13669	0.0967249	-0.811694	0.805606	translation	↑RPF/▪mRNA
Dlx6	Dlx6	3.28243	4.14754e-05	1.48657	0.184869	3.08778	0.0748522	-4.08705	0.519099	translation	↑RPF/▪mRNA
March10	March10	3.43158	0.000257996	1.17561	0.184869	3.58394	0.123073	2.5332	0.483949	translation	↑RPF/▪mRNA
Rbp2	Rbp2	3.45926	9.1092e-05	1.07911	0.184869	3.24888	0.102852	-1.59762	0.683937	translation	↑RPF/▪mRNA
Pax1	Pax1	3.5396	5.85604e-05	-0.223189	0.184869	3.36354	0.0857105	0.37299	0.69403	translation	↑RPF/▪mRNA
Pcdhgb7	Pcdhgb7	3.59355	1.14708e-05	2.35277	0.00406065	3.5449	0.107005	1.81233	0.761922	translation	↑RPF/▪mRNA
LOC108169043	LOC108169043	3.62972	2.46352e-05	0.512808	0.0476904	3.95089	0.0916152	1.20454	0.324226	translation	↑RPF/▪mRNA
Ces2b	Ces2b	3.67397	7.58804e-05	-0.00908713	0.973158	3.68284	0.0409719	-1.88102	0.324226	translation	↑RPF/▪mRNA
Efcab3	Efcab3	4.59868	0.000203817	3.67874	0.0125054	6.97233	0.0345308	9.50387	0.0589246	translation	↑RPF/▪mRNA
Cracr2a	Cracr2a	4.62847	1.72906e-05	2.31543	0.0118565	4.90368	0.135528	3.58898	0.395808	translation	↑RPF/▪mRNA
Pcdhga5	Pcdhga5	4.63999	4.10663e-05	0.592972	0.184869	4.64775	0.0674193	0.649039	0.81567	translation	↑RPF/▪mRNA
Ifit3	Ifit3	4.67781	3.09975e-06	4.01515	3.73563e-05	7.2613	0.0944843	8.40741	0.122542	translation	↑RPF/▪mRNA
Tdrd12	Tdrd12	4.68009	0.000993224	3.45635	0.0271469	7.31121	0.0488689	8.20981	0.0724044	translation	↑RPF/▪mRNA
Cpxm2	Cpxm2	4.81054	7.98922e-06	-0.223189	0.184869	5.14237	0.0188772	-1.9798	0.324226	translation	↑RPF/▪mRNA
Cldn34c1	Cldn34c1	4.88336	8.64144e-06	3.3453	0.0222345	5.03424	0.0840552	5.21131	0.542909	translation	↑RPF/▪mRNA
Ifit3b	Ifit3b	4.91851	2.36007e-06	4.3791	1.08005e-05	8.58853	0.107005	8.16342	0.0798785	translation	↑RPF/▪mRNA
Mx2	Mx2	4.93075	0.0259054	6.5919	0.00145887	-6.655	0.110267	3.87033	0.0162196	translation	↑RPF/▪mRNA
Slc35g2	Slc35g2	6.41975	1.68181e-06	5.76439	0.000354776	7.85839	0.0916152	13.4431	0.324226	translation	↑RPF/▪mRNA
Ifit1bl1	Ifit1bl1	6.44276	1.43454e-06	4.50787	0.00305096	6.39565	0.0641649	3.85385	0.755554	translation	↑RPF/▪mRNA
Phf11d	Phf11d	6.88603	1.08125e-05	2.42097	0.0221539	4.89322	0.0280038	-5.45406	0.0908492	translation	↑RPF/▪mRNA
Rsad2	Rsad2	7.01888	2.68127e-06	6.09366	0.00485913	5.48881	0.094897	-8.68883	0.324226	translation	↑RPF/▪mRNA
Pla2r1	Pla2r1	8.77603	4.61659e-07	7.92632	8.87572e-05	9.83485	0.121028	14.2014	0.324226	translation	↑RPF/▪mRNA
Ifit1	Ifit1	8.83927	4.25986e-07	8.27723	0.000793905	8.40083	0.0409207	-2.26492	0.929142	translation	↑RPF/▪mRNA
Dnajc15	Dnajc15	9.09349	4.25986e-07	7.68035	6.79315e-05	12.3731	0.00516408	26.5478	0.0404481	translation	↑RPF/▪mRNA
Lrrc17	Lrrc17	9.86049	5.37272e-06	0.784017	0.113655	8.40749	0.0280038	-2.67055	0.324226	translation	↑RPF/▪mRNA
Mb21d1	Mb21d1	10.1188	4.25986e-07	7.8706	6.18521e-05	13.7753	0.0409207	21.2439	0.174271	translation	↑RPF/▪mRNA
Xlr	Xlr	10.2125	3.3413e-07	9.75561	0.00015143	10.2854	0.0409719	11.2539	0.681767	translation	↑RPF/▪mRNA

## Sheet: ↓RPF ▪mRNA
	identifier	translatedmRNA.apvEff	translatedmRNA.apvRvmPAdj	totalmRNA.apvEff	totalmRNA.apvRvmPAdj	translation.apvEff	translation.apvRvmPAdj	buffering.apvEff	buffering.apvRvmPAdj	singleRegMode
Dkk2	Dkk2	-8.3319	1.28485e-06	-7.93052	1.80725e-05	-15.0977	0.0673498	-15.2628	0.0482849	translation	↓RPF/▪mRNA
Auts2	Auts2	-6.02438	1.6265e-06	-5.66816	0.000281512	-6.9434	0.109745	-11.3567	0.324226	translation	↓RPF/▪mRNA
Fhl4	Fhl4	-5.06532	1.90612e-06	-2.09241	0.000167895	-6.33882	0.0488684	-6.02034	0.322292	translation	↓RPF/▪mRNA
Wfdc2	Wfdc2	-4.92108	6.98172e-06	-2.58213	0.0257103	-5.80471	0.0187312	-12.9171	0.176517	translation	↓RPF/▪mRNA
Mcts2	Mcts2	-4.62782	2.36007e-06	-0.830704	0.0117323	-5.1162	0.0147081	-6.3835	0.223712	translation	↓RPF/▪mRNA
1700012B09Rik	1700012B09Rik	-4.13373	4.70163e-06	-3.8586	0.00415761	-4.66269	0.0333129	-17.1738	0.324226	translation	↓RPF/▪mRNA
Sox1	Sox1	-4.02835	3.71086e-05	-3.56394	0.0267095	-4.23565	0.133571	-5.59035	0.433321	translation	↓RPF/▪mRNA
Aqp5	Aqp5	-3.9355	2.02482e-05	-1.30013	0.0168134	-3.02743	0.107005	2.42704	0.324226	translation	↓RPF/▪mRNA
Efcab12	Efcab12	-3.78496	1.36397e-05	-3.40747	0.00110474	-4.77826	0.0916152	-8.61832	0.324226	translation	↓RPF/▪mRNA
Sorl1	Sorl1	-3.71862	4.16591e-05	-3.32256	0.00788436	-5.00923	0.0356789	-10.5626	0.10587	translation	↓RPF/▪mRNA
Aqp6	Aqp6	-3.52327	0.000743123	-1.15897	0.184869	-2.96798	0.144838	3.0295	0.324226	translation	↓RPF/▪mRNA
Gdpd2	Gdpd2	-3.41618	0.000108776	-1.73104	0.0843826	-3.80262	0.107005	-4.4793	0.324226	translation	↓RPF/▪mRNA
Ctnnd2	Ctnnd2	-3.10347	0.0173147	-3.545	0.00171909	3.31596	0.118716	-1.86204	0.023055	translation	↓RPF/▪mRNA
Cox7a1	Cox7a1	-2.98743	0.0189748	-1.15897	0.192393	-4.03237	0.0613888	-4.0018	0.0758266	translation	↓RPF/▪mRNA
Pi15	Pi15	-2.89426	2.65713e-05	-1.66489	0.00735159	-3.26141	0.0409719	-9.38286	0.320471	translation	↓RPF/▪mRNA
Actl6b	Actl6b	-2.76545	8.49877e-05	-0.223189	0.184869	-2.98557	0.0605122	-1.60229	0.324226	translation	↓RPF/▪mRNA
Zfp575	Zfp575	-2.63595	0.00125708	-0.339223	0.311184	-2.93155	0.107005	-1.79467	0.324226	translation	↓RPF/▪mRNA
Chrna3	Chrna3	-2.56424	0.00496255	-1.77114	0.12705	-3.71699	0.0840552	-4.77157	0.100904	translation	↓RPF/▪mRNA
Cldn7	Cldn7	-2.50869	0.000351929	-1.52549	0.144555	-2.88997	0.107005	-5.30595	0.324226	translation	↓RPF/▪mRNA
Syp	Syp	-2.48039	0.00262231	-0.10951	0.808154	-2.55966	0.133571	-1.96804	0.324226	translation	↓RPF/▪mRNA
Cntf	Cntf	-2.30383	0.000270666	-0.224382	0.206983	-2.33244	0.133509	-0.392449	0.717104	translation	↓RPF/▪mRNA
Slc9a9	Slc9a9	-1.74515	0.000626047	-1.45353	0.0211989	-2.0677	0.135528	-5.74692	0.318805	translation	↓RPF/▪mRNA
S100a8	S100a8	-1.5729	0.183693	-1.15897	0.209224	-2.48713	0.107005	-3.02124	0.0372812	translation	↓RPF/▪mRNA
Itgb2	Itgb2	-1.06891	0.160183	-2.28781	0.00195191	2.2005	0.121343	-1.54847	0.0173085	translation	↓RPF/▪mRNA

## Sheet: ▪RPF ↓mRNA
	identifier	translatedmRNA.apvEff	translatedmRNA.apvRvmPAdj	totalmRNA.apvEff	totalmRNA.apvRvmPAdj	translation.apvEff	translation.apvRvmPAdj	buffering.apvEff	buffering.apvRvmPAdj	singleRegMode
Ptprn2	Ptprn2	-1.16544	0.374123	-6.31974	0.0011406	-4.94029	0.883978	-7.17437	0.0295386	buffering	▪RPF/↓mRNA
Cdh22	Cdh22	-1.44093	0.224324	-5.85213	8.72021e-05	-5.67059	0.887471	-6.14715	0.0180711	buffering	▪RPF/↓mRNA
Foxl2	Foxl2	-0.757977	0.157947	-4.92937	7.93614e-06	-1.24796	0.887471	-4.95777	0.00963211	buffering	▪RPF/↓mRNA
Fam174b	Fam174b	-1.5729	0.451247	-4.73198	2.56386e-05	2.93152	0.887471	-4.67143	0.00963211	buffering	▪RPF/↓mRNA
D830030K20Rik	D830030K20Rik	0.136856	0.686648	-4.48941	2.68926e-05	-4.14801	0.887471	-4.42119	0.0050526	buffering	▪RPF/↓mRNA
Kcnk12	Kcnk12	-0.391465	0.686648	-4.35658	0.00760623	-0.592344	0.887471	-4.37265	0.110548	buffering	▪RPF/↓mRNA
Arhgef26	Arhgef26	-2.12891	0.26674	-3.34748	0.00828802	-6.56066	0.538203	-4.2053	0.0565282	buffering	▪RPF/↓mRNA
Ttyh1	Ttyh1	-0.217854	0.686648	-3.92384	0.00175883	-0.844996	0.887471	-4.16676	0.047809	buffering	▪RPF/↓mRNA
P2ry14	P2ry14	-1.16544	0.213626	-3.35563	0.0113403	-2.49315	0.887471	-4.10412	0.135259	buffering	▪RPF/↓mRNA
Mlc1	Mlc1	-1.4111	0.470695	-3.5456	0.00623007	-4.1394	0.887471	-4.01461	0.0838162	buffering	▪RPF/↓mRNA
Fgf11	Fgf11	-0.63712	0.686648	-3.72347	0.00496757	-3.52277	0.887471	-3.99093	0.0565297	buffering	▪RPF/↓mRNA
Tph2	Tph2	-0.934815	0.686648	-3.99245	2.43119e-05	7.01266	0.887471	-3.92004	0.00794029	buffering	▪RPF/↓mRNA
Lrrc66	Lrrc66	0.136856	0.686648	-3.9723	3.06733e-05	-4.13057	0.887471	-3.91061	0.00591173	buffering	▪RPF/↓mRNA
Coro6	Coro6	-0.402634	0.513711	-4.03601	0.000105012	0.0948305	0.956152	-3.85092	0.0385139	buffering	▪RPF/↓mRNA
Chodl	Chodl	-0.30823	0.686648	-4.03906	0.00141756	3.19586	0.887471	-3.82634	0.023907	buffering	▪RPF/↓mRNA
Tlx2	Tlx2	-1.20639	0.686648	-4.04988	0.000246813	8.24411	0.887471	-3.76004	0.0144002	buffering	▪RPF/↓mRNA
A630023A22Rik	A630023A22Rik	-0.919786	0.303942	-3.69475	0.000637609	-0.637593	0.887471	-3.64791	0.063415	buffering	▪RPF/↓mRNA
Gm10408	Gm10408	0.136856	0.686648	-3.66645	4.56717e-05	-2.82297	0.887471	-3.61713	0.00817572	buffering	▪RPF/↓mRNA
Rnf182	Rnf182	-1.85045	0.189954	-3.4033	0.000999226	-3.40798	0.887471	-3.56991	0.0686956	buffering	▪RPF/↓mRNA
Satb1	Satb1	-0.798929	0.686648	-3.5456	0.000299991	-0.456813	0.945115	-3.53169	0.0279641	buffering	▪RPF/↓mRNA
Pex5l	Pex5l	-1.66941	0.189064	-3.45261	0.00127449	-2.14639	0.887471	-3.51861	0.0884051	buffering	▪RPF/↓mRNA
Sfrp4	Sfrp4	-0.63712	0.686648	-2.55383	0.0512065	-2.16386	0.198122	-3.49062	0.0262242	buffering	▪RPF/↓mRNA
Krt12	Krt12	-1.5729	0.191284	-3.72347	0.0021385	-0.226414	0.958701	-3.44746	0.134142	buffering	▪RPF/↓mRNA
Camk2b	Camk2b	-0.850702	0.160585	-2.89899	0.000422872	-3.31355	0.608867	-3.43706	0.0243456	buffering	▪RPF/↓mRNA
Nrxn1	Nrxn1	-1.34794	0.686648	-3.13813	0.00869981	-4.44925	0.887471	-3.39776	0.0964005	buffering	▪RPF/↓mRNA
A3galt2	A3galt2	-0.391465	0.686648	-3.29338	0.00925812	-0.906013	0.887471	-3.35317	0.120509	buffering	▪RPF/↓mRNA
Nppa	Nppa	-0.798929	0.686648	-2.98959	0.000639291	-6.58587	0.422327	-3.27486	0.0133896	buffering	▪RPF/↓mRNA
Tril	Tril	-0.919786	0.319738	-2.86873	0.000184055	-6.18966	0.523996	-3.18095	0.0121686	buffering	▪RPF/↓mRNA
Ttll2	Ttll2	-0.391465	0.686648	-3.08609	0.000642424	-1.18684	0.887471	-3.16827	0.0372812	buffering	▪RPF/↓mRNA
Mfrp	Mfrp	0.136856	0.686648	-3.06072	0.000100099	2.33576	0.887471	-3.1061	0.0123432	buffering	▪RPF/↓mRNA
Dscam	Dscam	-0.919786	0.666652	-3.58346	0.00308208	2.53843	0.887471	-3.10276	0.0636339	buffering	▪RPF/↓mRNA
Ptprr	Ptprr	-0.580527	0.594739	-2.67863	0.00722489	-1.74446	0.887471	-3.10226	0.0814223	buffering	▪RPF/↓mRNA
Gsx1	Gsx1	-1.54461	0.242546	-3.85656	0.000952047	4.6926	0.505429	-3.07863	0.023907	buffering	▪RPF/↓mRNA
Art5	Art5	-0.919786	0.666652	-3.1514	6.57051e-05	5.3758	0.887471	-3.05208	0.0133896	buffering	▪RPF/↓mRNA
Rnf208	Rnf208	-0.391465	0.686648	-2.98959	0.000205	-2.39506	0.887471	-3.01971	0.019273	buffering	▪RPF/↓mRNA
Oxct2b	Oxct2b	0.136856	0.686648	-2.98959	0.0113645	0.188357	0.887471	-3.0013	0.14236	buffering	▪RPF/↓mRNA
Gjd3	Gjd3	-0.919786	0.303942	-2.70693	0.00019904	-5.03846	0.887471	-2.9551	0.0173085	buffering	▪RPF/↓mRNA
Pou3f4	Pou3f4	-0.919786	0.303942	-2.70693	0.00019904	-5.03846	0.887471	-2.9551	0.0173085	buffering	▪RPF/↓mRNA
Nkx6-1	Nkx6-1	0.636881	0.686648	-2.76712	0.0137441	1.65027	0.887471	-2.90769	0.144385	buffering	▪RPF/↓mRNA
Kcnj12	Kcnj12	-0.63712	0.686648	-2.75897	0.00863675	-1.33016	0.887471	-2.90055	0.126992	buffering	▪RPF/↓mRNA
Pitx2	Pitx2	-0.270608	0.693439	-2.86873	8.78365e-05	-6.1874	0.887471	-2.89836	0.0121686	buffering	▪RPF/↓mRNA
Ascl1	Ascl1	-0.798929	0.686648	-2.46127	0.00459174	-4.57379	0.296312	-2.85485	0.0218563	buffering	▪RPF/↓mRNA
Car2	Car2	-0.322648	0.686648	-2.66597	0.00157513	-1.54453	0.887471	-2.84665	0.0403362	buffering	▪RPF/↓mRNA
Msantd1	Msantd1	-0.391465	0.686648	-2.99843	0.00056189	3.80858	0.887471	-2.84215	0.0190737	buffering	▪RPF/↓mRNA
Psg17	Psg17	0.136856	0.686648	-2.86873	8.78365e-05	-1.58866	0.887471	-2.83882	0.0133896	buffering	▪RPF/↓mRNA
Cldn6	Cldn6	-1.16544	0.326997	-2.86873	0.000184055	-0.378661	0.958751	-2.83632	0.0293775	buffering	▪RPF/↓mRNA
Lrrc75b	Lrrc75b	-1.13728	0.200512	-2.3063	0.0016272	-4.40874	0.393338	-2.82177	0.0262776	buffering	▪RPF/↓mRNA
Themis	Themis	-0.108799	0.903189	-2.84044	0.0077249	1.45867	0.887471	-2.82103	0.099816	buffering	▪RPF/↓mRNA
Panx2	Panx2	-0.391465	0.686648	-2.903	0.0113524	0.406044	0.887471	-2.8129	0.147204	buffering	▪RPF/↓mRNA
LOC108168187	LOC108168187	0.136856	0.686648	-2.70693	0.00019904	1.17561	0.887471	-2.73369	0.0187922	buffering	▪RPF/↓mRNA
Mak	Mak	-1.16544	0.354034	-2.29946	0.00131907	-6.19425	0.211535	-2.7185	0.0144002	buffering	▪RPF/↓mRNA
Gjc2	Gjc2	0.665177	0.470578	-2.54512	7.48814e-05	6.30011	0.746179	-2.71261	0.00963211	buffering	▪RPF/↓mRNA
Chrm3	Chrm3	-0.919786	0.319738	-1.52549	0.178519	-1.89456	0.255855	-2.71224	0.0641192	buffering	▪RPF/↓mRNA
Gjd4	Gjd4	0.136856	0.686648	-2.58213	0.00887183	0.891828	0.887471	-2.71146	0.0810414	buffering	▪RPF/↓mRNA
Npas4	Npas4	0.665177	0.470578	-2.78067	0.000377038	-0.182637	0.959655	-2.70088	0.0404481	buffering	▪RPF/↓mRNA
Npbwr1	Npbwr1	-0.63712	0.686648	-2.9613	0.00623007	1.05092	0.887471	-2.64532	0.114458	buffering	▪RPF/↓mRNA
Insc	Insc	-0.391465	0.686648	-2.70693	0.000124487	1.947	0.887471	-2.62484	0.0173085	buffering	▪RPF/↓mRNA
Grik4	Grik4	-0.391465	0.686648	-2.75897	0.00701501	1.26123	0.887471	-2.62449	0.0988541	buffering	▪RPF/↓mRNA
Gm5796	Gm5796	0.136856	0.686648	-2.46127	0.00378031	1.19482	0.887471	-2.57409	0.0477247	buffering	▪RPF/↓mRNA
Klra19	Klra19	0.136856	0.686648	-2.46127	0.00378031	1.19482	0.887471	-2.57409	0.0477247	buffering	▪RPF/↓mRNA
Art2b	Art2b	0.136856	0.686648	-2.62308	0.00238117	-0.629706	0.887471	-2.55271	0.0590562	buffering	▪RPF/↓mRNA
Hoxa9	Hoxa9	0.0931079	0.724949	-2.72006	0.000939111	-0.961292	0.887471	-2.53898	0.0163749	buffering	▪RPF/↓mRNA
Clca2	Clca2	-0.391465	0.686648	-1.77114	0.170536	-1.08175	0.7166	-2.53485	0.0927642	buffering	▪RPF/↓mRNA
Tpsb2	Tpsb2	-0.391465	0.686648	-1.77114	0.170536	-1.08175	0.7166	-2.53485	0.0927642	buffering	▪RPF/↓mRNA
Sptbn2	Sptbn2	-0.483577	0.540694	-2.32246	0.000164038	-3.21203	0.861164	-2.52666	0.0144002	buffering	▪RPF/↓mRNA
Ndp	Ndp	-0.391465	0.686648	-2.74394	0.00556029	0.465726	0.887471	-2.52234	0.116747	buffering	▪RPF/↓mRNA
Syt5	Syt5	1.43915	0.233742	-1.48848	0.149823	2.80307	0.333744	-2.47879	0.145678	buffering	▪RPF/↓mRNA
Gm11545	Gm11545	0.136856	0.868032	-2.46127	0.00383291	1.54465	0.887471	-2.47728	0.0707464	buffering	▪RPF/↓mRNA
Tacr1	Tacr1	-0.391465	0.686648	-2.46127	0.00587939	-0.558392	0.887471	-2.47226	0.102095	buffering	▪RPF/↓mRNA
Hoxc10	Hoxc10	-2.0352	0.281531	-3.18712	0.00232085	5.38986	0.391543	-2.43482	0.027851	buffering	▪RPF/↓mRNA
Sprr2a1	Sprr2a1	-1.79026	0.189064	-2.52116	0.000222348	1.44294	0.887471	-2.41098	0.0370423	buffering	▪RPF/↓mRNA
Sprr2a2	Sprr2a2	-1.79026	0.189064	-2.52116	0.000222348	1.44294	0.887471	-2.41098	0.0370423	buffering	▪RPF/↓mRNA
Gabra4	Gabra4	-0.391465	0.686648	-2.67863	0.0110547	2.49993	0.55446	-2.39086	0.0384977	buffering	▪RPF/↓mRNA
LOC108168936	LOC108168936	0.136856	0.686648	-2.39961	0.00786805	0.0475356	0.973801	-2.38632	0.117079	buffering	▪RPF/↓mRNA
Hoxa11	Hoxa11	-0.391465	0.716388	-2.55847	0.0414913	2.69945	0.887471	-2.37329	0.135682	buffering	▪RPF/↓mRNA
Lgi3	Lgi3	-0.391465	0.686648	-2.19126	0.023405	-2.7495	0.887471	-2.35545	0.0955122	buffering	▪RPF/↓mRNA
Spns3	Spns3	-0.798929	0.686648	-2.29946	0.000652411	-2.26459	0.887471	-2.35253	0.0384977	buffering	▪RPF/↓mRNA
Hcn3	Hcn3	-1.26194	0.231571	-1.93621	0.00153854	-5.63359	0.277242	-2.34583	0.0207299	buffering	▪RPF/↓mRNA
Tmem232	Tmem232	0.136856	0.686648	-2.21562	0.00733854	0.687455	0.887471	-2.28798	0.0922572	buffering	▪RPF/↓mRNA
9230112D13Rik	9230112D13Rik	0.136856	0.686648	-2.29946	0.000652411	-0.944841	0.887471	-2.25574	0.0322831	buffering	▪RPF/↓mRNA
Hist2h2be	Hist2h2be	-0.154863	0.686648	-2.05935	0.00582338	-1.80194	0.164247	-2.25055	0.00799456	buffering	▪RPF/↓mRNA
Fut9	Fut9	-0.391465	0.686648	-2.29946	0.000652411	0.321718	0.9119	-2.24802	0.0418627	buffering	▪RPF/↓mRNA
Xirp1	Xirp1	0.136856	0.686648	-2.1786	0.010105	0.542318	0.887471	-2.24036	0.114458	buffering	▪RPF/↓mRNA
Urah	Urah	0.382511	0.686648	-2.21562	0.00733854	0.524217	0.89155	-2.22175	0.110548	buffering	▪RPF/↓mRNA
Gfap	Gfap	-0.297752	0.686648	-1.91617	0.00885543	-0.74332	0.887471	-2.18292	0.111686	buffering	▪RPF/↓mRNA
Lin28b	Lin28b	-1.16544	0.686648	-2.15378	0.00110657	-2.17948	0.887471	-2.18179	0.0503488	buffering	▪RPF/↓mRNA
Kcnb1	Kcnb1	-0.798929	0.686648	-2.34475	0.000420234	5.58981	0.887471	-2.16224	0.0193367	buffering	▪RPF/↓mRNA
Myocd	Myocd	-0.999845	0.225667	-2.09977	0.00250434	-1.05363	0.887471	-2.11012	0.128745	buffering	▪RPF/↓mRNA
Klra15	Klra15	0.136856	0.769632	-2.07235	0.0021051	1.16776	0.887471	-2.09845	0.0525832	buffering	▪RPF/↓mRNA
Gsdmc2	Gsdmc2	0.136856	0.686648	-2.05381	0.00181869	0.84175	0.887471	-2.09614	0.0486197	buffering	▪RPF/↓mRNA
Gsdmc3	Gsdmc3	0.136856	0.686648	-2.05381	0.00181869	0.84175	0.887471	-2.09614	0.0486197	buffering	▪RPF/↓mRNA
Adcy8	Adcy8	-1.97643	0.193054	-2.5409	0.00105903	4.31937	0.887471	-2.09045	0.0546748	buffering	▪RPF/↓mRNA
Rims3	Rims3	0.136856	0.686648	-2.15031	0.000807856	-1.63799	0.887471	-2.07688	0.0263348	buffering	▪RPF/↓mRNA
Sycp2	Sycp2	0.136856	0.686648	-2.21562	0.00538345	-1.15902	0.887471	-2.06961	0.0449025	buffering	▪RPF/↓mRNA
Mmp1b	Mmp1b	-0.391465	0.686648	-2.05381	0.00181869	-0.799226	0.887471	-2.06636	0.0583169	buffering	▪RPF/↓mRNA
Efhc2	Efhc2	-0.919786	0.686648	-1.65028	0.0361191	-3.80101	0.273803	-2.06274	0.0449025	buffering	▪RPF/↓mRNA
Lrrtm1	Lrrtm1	-1.32725	0.22324	-2.05381	0.00181869	-1.28092	0.887471	-2.04887	0.105043	buffering	▪RPF/↓mRNA
Plppr5	Plppr5	0.136856	0.686648	-2.29946	0.0361974	-0.697477	0.887471	-2.03785	0.102698	buffering	▪RPF/↓mRNA
Zfp773	Zfp773	-0.270608	0.789595	-1.98499	0.00786805	-2.52873	0.887471	-2.02001	0.0928922	buffering	▪RPF/↓mRNA
Fam163a	Fam163a	1.1935	0.37529	-2.05381	0.00181869	0.708251	0.887471	-2.01551	0.0913	buffering	▪RPF/↓mRNA
Myl3	Myl3	-0.316577	0.686648	-2.05381	0.00325508	-0.0373154	0.985436	-2.01536	0.0896808	buffering	▪RPF/↓mRNA
Dbh	Dbh	0.665177	0.470578	-2.05381	0.00118988	0.292139	0.916443	-2.00997	0.073286	buffering	▪RPF/↓mRNA
Tomt	Tomt	0.136856	0.888831	-1.93295	0.072856	2.83029	0.526311	-2.00837	0.0806299	buffering	▪RPF/↓mRNA
Dnah7a	Dnah7a	-0.919786	0.303942	-1.27983	0.106893	-1.89822	0.458183	-2.00672	0.138254	buffering	▪RPF/↓mRNA
Tmem30b	Tmem30b	-0.919786	0.303942	-1.27983	0.106893	-1.89822	0.458183	-2.00672	0.138254	buffering	▪RPF/↓mRNA
Nefl	Nefl	-1.49401	0.34709	-2.46127	0.00459174	2.15596	0.887471	-2.00044	0.117914	buffering	▪RPF/↓mRNA
Mapk4	Mapk4	-1.12534	0.178813	-2.05855	0.000560605	-0.359509	0.930596	-1.99363	0.0663134	buffering	▪RPF/↓mRNA
Klra12	Klra12	-0.919786	0.666652	-2.10537	0.00200383	1.06254	0.887471	-1.98182	0.0758266	buffering	▪RPF/↓mRNA
Calhm6	Calhm6	0.136856	0.686648	-2.05381	0.00118988	-1.7299	0.887471	-1.96448	0.0262242	buffering	▪RPF/↓mRNA
Klra9	Klra9	0.136856	0.686648	-2.05381	0.00118988	-1.7299	0.887471	-1.96448	0.0262242	buffering	▪RPF/↓mRNA
Stk33	Stk33	-1.54461	0.242546	-2.74394	0.00556029	2.42897	0.887471	-1.95297	0.0927642	buffering	▪RPF/↓mRNA
Tox3	Tox3	-1.32725	0.488276	-2.05381	0.00118988	1.62314	0.887471	-1.92932	0.0641192	buffering	▪RPF/↓mRNA
Lhfpl3	Lhfpl3	-1.32725	0.22324	-1.80815	0.000306966	-5.25341	0.887471	-1.92678	0.0293758	buffering	▪RPF/↓mRNA
Ptgdr	Ptgdr	-0.63712	0.686648	-2.05381	0.00181869	5.06221	0.747833	-1.89756	0.027851	buffering	▪RPF/↓mRNA
Spink10	Spink10	-0.919786	0.666652	-2.01894	0.00133987	2.35252	0.887471	-1.86321	0.0554042	buffering	▪RPF/↓mRNA
Klra17	Klra17	-1.32725	0.406169	-1.689	0.00241397	-4.30638	0.887471	-1.86102	0.063415	buffering	▪RPF/↓mRNA
Nkx6-2	Nkx6-2	-1.09662	0.686648	-1.80815	0.000306966	-5.76747	0.887471	-1.8583	0.0262242	buffering	▪RPF/↓mRNA
Riiad1	Riiad1	-0.63712	0.686648	-1.76702	0.0026765	-1.8335	0.887471	-1.84792	0.0686956	buffering	▪RPF/↓mRNA
Tmem121b	Tmem121b	0.136856	0.686648	-1.83584	0.00613725	0.229192	0.887471	-1.84477	0.102698	buffering	▪RPF/↓mRNA
Kcnu1	Kcnu1	-0.391465	0.686648	-1.27983	0.163374	-1.09927	0.694832	-1.82151	0.0938536	buffering	▪RPF/↓mRNA
Klra22	Klra22	-0.919786	0.686648	-1.67035	0.00519555	-3.83656	0.887471	-1.81629	0.0686956	buffering	▪RPF/↓mRNA
Tmem132c	Tmem132c	-0.391465	0.686648	-1.80815	0.000306966	-0.919599	0.900207	-1.81263	0.0262242	buffering	▪RPF/↓mRNA
Klra1	Klra1	0.136856	0.686648	-1.73264	0.00338039	1.28516	0.887471	-1.80858	0.0477247	buffering	▪RPF/↓mRNA
Rerg	Rerg	-1.27923	0.470578	-1.91478	0.00031845	4.41924	0.887471	-1.80519	0.0303878	buffering	▪RPF/↓mRNA
9530003J23Rik	9530003J23Rik	0.136856	0.686648	-1.80815	0.000306966	-0.0549747	0.986685	-1.80488	0.0262242	buffering	▪RPF/↓mRNA
Kcnt1	Kcnt1	0.136856	0.686648	-1.80815	0.000306966	-0.0549747	0.986685	-1.80488	0.0262242	buffering	▪RPF/↓mRNA
Plac8l1	Plac8l1	0.136856	0.686648	-1.80815	0.000306966	-0.0549747	0.986685	-1.80488	0.0262242	buffering	▪RPF/↓mRNA
Synpr	Synpr	0.136856	0.686648	-1.80815	0.000306966	-0.0549747	0.986685	-1.80488	0.0262242	buffering	▪RPF/↓mRNA
Henmt1	Henmt1	-0.979976	0.39706	-1.28594	0.0231758	-3.4213	0.0356789	-1.79836	0.0123415	buffering	▪RPF/↓mRNA
C130074G19Rik	C130074G19Rik	-0.391465	0.686648	-1.80815	0.000306966	1.67145	0.887471	-1.79013	0.0262242	buffering	▪RPF/↓mRNA
Adhfe1	Adhfe1	-0.242312	0.686648	-1.69586	0.00371766	-3.08007	0.685574	-1.78738	0.0322831	buffering	▪RPF/↓mRNA
Ccdc110	Ccdc110	0.382511	0.686648	-1.52549	0.142019	2.38089	0.316922	-1.77448	0.0668744	buffering	▪RPF/↓mRNA
Bmp6	Bmp6	-0.58899	0.476216	-1.46522	0.0132348	-1.41095	0.887471	-1.75122	0.126896	buffering	▪RPF/↓mRNA
Gpld1	Gpld1	-0.846464	0.512721	-1.22443	0.0588522	-2.42497	0.307421	-1.71467	0.0660799	buffering	▪RPF/↓mRNA
Asphd2	Asphd2	-0.229656	0.822829	-1.71016	0.000357264	3.979	0.887471	-1.70241	0.0262242	buffering	▪RPF/↓mRNA
Ccdc106	Ccdc106	1.07264	0.496753	-1.11802	0.144221	2.56557	0.354949	-1.68385	0.110548	buffering	▪RPF/↓mRNA
Gldc	Gldc	-0.110987	0.838217	-1.65054	0.000742662	-4.87426	0.46088	-1.67817	0.0190737	buffering	▪RPF/↓mRNA
Htr2a	Htr2a	-1.23365	0.686648	-1.53243	0.00643363	-4.24187	0.887471	-1.67046	0.0864667	buffering	▪RPF/↓mRNA
Klra23	Klra23	0.136856	0.686648	-1.79755	0.0161732	-0.678303	0.887471	-1.66974	0.116747	buffering	▪RPF/↓mRNA
Gm39557	Gm39557	-0.391465	0.686648	-1.52549	0.00629303	-3.63476	0.46088	-1.6555	0.0337019	buffering	▪RPF/↓mRNA
Mageb3	Mageb3	0.136856	0.686648	-1.57241	0.0167873	0.581382	0.887471	-1.63359	0.144758	buffering	▪RPF/↓mRNA
Rasip1	Rasip1	-0.575279	0.511101	-1.59365	0.00102633	-0.889732	0.887471	-1.62172	0.0641088	buffering	▪RPF/↓mRNA
Kbtbd12	Kbtbd12	-0.63712	0.686648	-1.27983	0.106893	-2.83125	0.198122	-1.60564	0.047809	buffering	▪RPF/↓mRNA
Mgat3	Mgat3	-0.710167	0.215826	-1.42261	0.00039145	-3.3444	0.857853	-1.59893	0.0273208	buffering	▪RPF/↓mRNA
Tex35	Tex35	0.136856	0.817392	-1.59241	0.00382149	0.296963	0.927532	-1.59463	0.0806708	buffering	▪RPF/↓mRNA
Fgf1	Fgf1	-0.391465	0.716825	-1.53216	0.0027395	-7.14491	0.741324	-1.58564	0.0327517	buffering	▪RPF/↓mRNA
Gm20594	Gm20594	-0.927881	0.686648	-1.57073	0.000987305	-1.00662	0.894254	-1.57204	0.0482849	buffering	▪RPF/↓mRNA
Rho	Rho	0.136856	0.686648	-1.42387	0.0376973	0.846542	0.887471	-1.55943	0.115738	buffering	▪RPF/↓mRNA
Cds1	Cds1	-0.283268	0.686648	-1.66652	0.00175578	1.83159	0.887471	-1.55099	0.0403362	buffering	▪RPF/↓mRNA
Plet1	Plet1	-0.63712	0.686648	-1.27983	0.0536352	-2.0374	0.887471	-1.54782	0.145342	buffering	▪RPF/↓mRNA
Vgll2	Vgll2	-0.391465	0.686648	-1.27983	0.106893	-1.97937	0.383862	-1.5385	0.0686956	buffering	▪RPF/↓mRNA
Jakmip3	Jakmip3	-1.12843	0.432296	-2.13047	0.0105122	2.06296	0.881029	-1.52868	0.0881899	buffering	▪RPF/↓mRNA
Cbfa2t3	Cbfa2t3	-0.626554	0.673383	-2.0722	0.0124494	1.50692	0.456881	-1.51152	0.0403362	buffering	▪RPF/↓mRNA
Lgals7	Lgals7	-0.629268	0.542176	-1.34804	0.0105334	-1.377	0.887471	-1.49702	0.144385	buffering	▪RPF/↓mRNA
Prkaa2	Prkaa2	-0.667714	0.339931	-1.59223	0.00175725	0.378975	0.887471	-1.42605	0.110548	buffering	▪RPF/↓mRNA
Rnf223	Rnf223	0.136856	0.686648	-1.4163	0.00197407	-0.155522	0.934372	-1.40548	0.0637196	buffering	▪RPF/↓mRNA
Lrrc69	Lrrc69	1.1935	0.37529	-1.20574	0.0073051	3.49089	0.887471	-1.39208	0.0925467	buffering	▪RPF/↓mRNA
St18	St18	0.302364	0.686648	-1.17615	0.0761905	1.80876	0.561269	-1.35205	0.0876453	buffering	▪RPF/↓mRNA
Glrp1	Glrp1	0.257713	0.746533	-1.34384	0.00410015	-0.727441	0.887471	-1.33346	0.0859225	buffering	▪RPF/↓mRNA
Perm1	Perm1	-0.63712	0.686648	-1.33137	0.00994903	-0.650446	0.887471	-1.3319	0.145678	buffering	▪RPF/↓mRNA
LOC102638515	LOC102638515	-0.280634	0.686648	-1.32875	0.00181869	-0.195782	0.930201	-1.32447	0.0660799	buffering	▪RPF/↓mRNA
Sugct	Sugct	-0.440205	0.686648	-1.33685	0.00534812	-0.162486	0.954246	-1.32205	0.10977	buffering	▪RPF/↓mRNA
Npc1l1	Npc1l1	0.136856	0.686648	-1.34676	0.00223083	-0.617385	0.887471	-1.3191	0.0641192	buffering	▪RPF/↓mRNA
Mkrn3	Mkrn3	-0.242927	0.686648	-0.957467	0.0825782	-0.728852	0.887471	-1.31091	0.0859225	buffering	▪RPF/↓mRNA
Has3	Has3	-0.800282	0.506135	-1.61314	0.00407732	2.0327	0.887471	-1.30185	0.0707464	buffering	▪RPF/↓mRNA
S100a2	S100a2	0.423464	0.686648	-1.52549	0.142019	-2.06969	0.46088	-1.29418	0.100686	buffering	▪RPF/↓mRNA
Asic3	Asic3	-0.391465	0.686648	-1.16288	0.026456	-2.2507	0.887471	-1.28082	0.105043	buffering	▪RPF/↓mRNA
Rph3al	Rph3al	-0.735547	0.185209	-1.09398	0.000921926	-3.11271	0.693111	-1.27004	0.0384977	buffering	▪RPF/↓mRNA
Nod1	Nod1	-0.752519	0.686648	-1.34582	0.00435281	0.475277	0.887471	-1.26816	0.116747	buffering	▪RPF/↓mRNA
Edaradd	Edaradd	0.202163	0.851066	-1.24739	0.002246	0.132524	0.987335	-1.2472	0.0655107	buffering	▪RPF/↓mRNA
Disc1	Disc1	0.503368	0.686648	-1.13269	0.0327731	3.01812	0.887471	-1.21774	0.144552	buffering	▪RPF/↓mRNA
Sp9	Sp9	-0.375022	0.686648	-1.58712	0.0730624	1.18829	0.4375	-1.21603	0.0384977	buffering	▪RPF/↓mRNA
Zfp287	Zfp287	-0.632286	0.163555	-0.910892	0.0033472	-1.5143	0.702909	-1.21515	0.0857705	buffering	▪RPF/↓mRNA
Foxo6	Foxo6	-0.161803	0.686648	-1.2265	0.00214333	1.35839	0.887471	-1.16199	0.0489733	buffering	▪RPF/↓mRNA
Zfp3	Zfp3	-0.166234	0.686648	-0.862133	0.00373052	-0.560246	0.887471	-1.15756	0.0387014	buffering	▪RPF/↓mRNA
Apold1	Apold1	0.220702	0.686648	-1.21208	0.00735159	-0.32275	0.887471	-1.15744	0.124827	buffering	▪RPF/↓mRNA
Tchh	Tchh	-0.447266	0.686648	-1.25833	0.00275246	0.940092	0.887471	-1.13379	0.0884955	buffering	▪RPF/↓mRNA
Zfp112	Zfp112	-0.0528176	0.893316	-1.10784	0.0248905	-0.939179	0.887471	-1.13373	0.130219	buffering	▪RPF/↓mRNA
Hs6st3	Hs6st3	-0.787235	0.223172	-1.18326	0.00155861	-0.171703	0.944743	-1.12357	0.11014	buffering	▪RPF/↓mRNA
Ggn	Ggn	-0.226146	0.686648	-0.991216	0.0417458	-1.46598	0.711951	-1.11789	0.0858431	buffering	▪RPF/↓mRNA
Car5a	Car5a	0.0530098	0.900427	-1.12196	0.00879851	-0.331586	0.887471	-1.11695	0.120794	buffering	▪RPF/↓mRNA
Pou3f1	Pou3f1	-0.63712	0.686648	-1.08956	0.00673168	-1.99437	0.887471	-1.11212	0.107223	buffering	▪RPF/↓mRNA
Frat2	Frat2	-0.618322	0.277006	-1.04089	0.00173867	-1.1762	0.887471	-1.10577	0.0927642	buffering	▪RPF/↓mRNA
Adam4	Adam4	0.136856	0.874858	-1.05315	0.0330249	2.47817	0.887471	-1.08049	0.142046	buffering	▪RPF/↓mRNA
Stxbp5l	Stxbp5l	0.136856	0.686648	-1.17436	0.0299757	-0.748837	0.887471	-1.05528	0.119498	buffering	▪RPF/↓mRNA
Ikzf4	Ikzf4	-0.378198	0.686648	-1.07596	0.00139524	0.137571	0.951666	-1.04884	0.0686956	buffering	▪RPF/↓mRNA
Nppc	Nppc	1.07264	0.183693	-0.00582984	0.989847	1.07844	0.462611	-1.04271	0.0816331	buffering	▪RPF/↓mRNA
Gm7429	Gm7429	-0.113008	0.776649	-1.02595	0.0012496	-1.6924	0.887471	-1.03599	0.0482849	buffering	▪RPF/↓mRNA
Klf13	Klf13	-0.575356	0.348228	-0.976491	0.00282274	-1.04716	0.887471	-1.03576	0.10977	buffering	▪RPF/↓mRNA
Aldob	Aldob	-0.223668	0.686648	-0.966714	0.00859834	-0.974551	0.887471	-1.02236	0.104618	buffering	▪RPF/↓mRNA
Cflar	Cflar	-0.496803	0.298849	-1.06911	0.000974393	-0.207444	0.887471	-1.00599	0.134428	buffering	▪RPF/↓mRNA
Slc7a3	Slc7a3	-0.495686	0.686648	-0.975828	0.00396458	-0.986073	0.887471	-1.00287	0.0998506	buffering	▪RPF/↓mRNA
Zfp985	Zfp985	0.136856	0.686648	-0.947683	0.022668	0.770562	0.887471	-1.00216	0.147519	buffering	▪RPF/↓mRNA
Lrfn1	Lrfn1	-0.263594	0.686648	-0.95515	0.0037669	-1.95082	0.887471	-1.00186	0.0668744	buffering	▪RPF/↓mRNA
Ina	Ina	-0.418252	0.686648	-0.79909	0.0185185	-2.09614	0.133509	-0.991852	0.0384977	buffering	▪RPF/↓mRNA
L2hgdh	L2hgdh	-0.397782	0.436719	-0.755254	0.00186461	-1.42599	0.391543	-0.989323	0.045628	buffering	▪RPF/↓mRNA
Cbx7	Cbx7	0.0130668	0.976456	-0.978651	0.00401327	0.156063	0.94919	-0.978863	0.0884051	buffering	▪RPF/↓mRNA
Tbc1d10c	Tbc1d10c	-0.302814	0.686648	-0.917687	0.00918336	-0.755006	0.887471	-0.947418	0.133814	buffering	▪RPF/↓mRNA
Egfl8	Egfl8	0.136856	0.845285	-0.932451	0.00663513	2.44276	0.887471	-0.945518	0.0925467	buffering	▪RPF/↓mRNA
Gal3st4	Gal3st4	-0.386591	0.686648	-0.762558	0.022858	-1.19414	0.887471	-0.896739	0.138523	buffering	▪RPF/↓mRNA
Adprhl1	Adprhl1	0.59987	0.654221	-0.603978	0.122022	1.69852	0.277242	-0.892712	0.0771937	buffering	▪RPF/↓mRNA
Tbl1xr1	Tbl1xr1	-0.180934	0.686648	-0.551969	0.0232498	-0.496953	0.887471	-0.853668	0.0536405	buffering	▪RPF/↓mRNA
Sfxn4	Sfxn4	-0.264281	0.686648	-0.976478	0.0102395	0.943643	0.887471	-0.84901	0.112546	buffering	▪RPF/↓mRNA
Cox7a2l	Cox7a2l	-0.412789	0.457704	-0.860385	0.00122835	-0.0553536	0.975274	-0.829472	0.0925467	buffering	▪RPF/↓mRNA
Tead4	Tead4	-0.383549	0.552502	-0.774008	0.00230699	-0.681891	0.887471	-0.80157	0.099816	buffering	▪RPF/↓mRNA
Nxpe3	Nxpe3	-0.366402	0.6766	-0.835622	0.00228525	0.0878158	0.958059	-0.800502	0.104618	buffering	▪RPF/↓mRNA
Gm9484	Gm9484	-0.354454	0.686648	-0.817696	0.0100978	0.73703	0.887471	-0.797208	0.147932	buffering	▪RPF/↓mRNA
Map3k6	Map3k6	-0.261481	0.686648	-0.733708	0.0033659	-1.89211	0.887471	-0.792011	0.0692788	buffering	▪RPF/↓mRNA
Zfp697	Zfp697	0.193081	0.686648	-0.69859	0.00630086	1.71335	0.270077	-0.778715	0.0641088	buffering	▪RPF/↓mRNA
Zfp365	Zfp365	-0.54949	0.309915	-0.932941	0.00132711	1.50564	0.887471	-0.775714	0.0864667	buffering	▪RPF/↓mRNA
Wasf1	Wasf1	-0.553634	0.291897	-0.978516	0.00207742	0.708598	0.887471	-0.768165	0.146246	buffering	▪RPF/↓mRNA
Rabac1	Rabac1	-0.360301	0.63282	-0.731073	0.0027389	-0.741477	0.887471	-0.757745	0.0987721	buffering	▪RPF/↓mRNA
2310039H08Rik	2310039H08Rik	-0.22925	0.686648	-0.735155	0.0034583	-0.565083	0.887471	-0.738394	0.0925467	buffering	▪RPF/↓mRNA
Ubash3b	Ubash3b	-0.392277	0.686648	-0.852443	0.00391843	1.66145	0.756562	-0.729579	0.0887971	buffering	▪RPF/↓mRNA
Apobec1	Apobec1	-0.241824	0.686648	-0.88274	0.115718	1.05476	0.640301	-0.728143	0.11014	buffering	▪RPF/↓mRNA
Greb1l	Greb1l	-0.290189	0.686648	-0.834968	0.00312927	0.622449	0.887471	-0.727631	0.116747	buffering	▪RPF/↓mRNA
9930012K11Rik	9930012K11Rik	-0.386595	0.686648	-0.850905	0.00365184	1.54888	0.701242	-0.715341	0.0887971	buffering	▪RPF/↓mRNA
2300009A05Rik	2300009A05Rik	-0.267267	0.686648	-0.630798	0.0138775	-1.80343	0.597915	-0.704825	0.0980043	buffering	▪RPF/↓mRNA
Kdsr	Kdsr	-0.362808	0.637046	-0.641127	0.00360398	-2.40918	0.756562	-0.702938	0.082066	buffering	▪RPF/↓mRNA
Dpf1	Dpf1	-0.329062	0.664403	-0.70083	0.0022262	0.299484	0.887471	-0.674072	0.099816	buffering	▪RPF/↓mRNA
Ttc23	Ttc23	-0.307505	0.686648	-0.651238	0.0046736	-0.516139	0.887471	-0.660824	0.119146	buffering	▪RPF/↓mRNA
Lyrm9	Lyrm9	-0.459248	0.552367	-0.896469	0.00563979	1.14398	0.566372	-0.6572	0.0998506	buffering	▪RPF/↓mRNA
Nfatc2	Nfatc2	-0.642694	0.284657	-1.0233	0.00574064	1.00333	0.756562	-0.652675	0.11698	buffering	▪RPF/↓mRNA
Trappc2	Trappc2	-0.234592	0.686648	-0.675207	0.0033472	0.828792	0.887471	-0.626492	0.113057	buffering	▪RPF/↓mRNA
Tubb2b	Tubb2b	-0.331586	0.686648	-0.76514	0.00467485	0.873398	0.887471	-0.623206	0.135234	buffering	▪RPF/↓mRNA
Dcbld1	Dcbld1	-0.462371	0.52679	-0.776935	0.0038528	1.60225	0.373394	-0.617486	0.106216	buffering	▪RPF/↓mRNA
Spop	Spop	-0.253009	0.686648	-0.628683	0.00339628	0.856693	0.887471	-0.617134	0.103622	buffering	▪RPF/↓mRNA
Lars2	Lars2	-0.132802	0.686648	-0.631261	0.00777967	0.189061	0.887471	-0.617094	0.147519	buffering	▪RPF/↓mRNA
Zfp523	Zfp523	-0.158134	0.686648	-0.494394	0.0247044	-0.771296	0.887471	-0.608565	0.109204	buffering	▪RPF/↓mRNA
Gm27021	Gm27021	-0.16075	0.686648	-0.655045	0.00549837	1.58465	0.518911	-0.605666	0.108721	buffering	▪RPF/↓mRNA
Siglece	Siglece	0.665177	0.686648	-0.554971	0.0103633	4.9749	0.691401	-0.604375	0.118239	buffering	▪RPF/↓mRNA
LOC108168049	LOC108168049	0.14417	0.686648	-0.608263	0.00583864	-0.22378	0.91974	-0.603966	0.124244	buffering	▪RPF/↓mRNA
Gfod1	Gfod1	-0.481173	0.488276	-0.822685	0.00568726	1.16959	0.551116	-0.599252	0.117897	buffering	▪RPF/↓mRNA
6430590A07Rik	6430590A07Rik	0.136856	0.716832	-0.605153	0.00480594	-3.95019	0.887471	-0.593811	0.110548	buffering	▪RPF/↓mRNA
Faap100	Faap100	0.299889	0.686648	-0.401263	0.0474978	0.827821	0.811124	-0.590207	0.132594	buffering	▪RPF/↓mRNA
Zfand4	Zfand4	-0.298608	0.686648	-0.729982	0.00754128	0.974281	0.887471	-0.589577	0.134428	buffering	▪RPF/↓mRNA
Snx8	Snx8	-0.244927	0.686648	-0.540327	0.00703527	-1.02444	0.887471	-0.562262	0.134891	buffering	▪RPF/↓mRNA
Gpr63	Gpr63	0.174703	0.724444	-0.590909	0.025975	-2.14455	0.295355	-0.551269	0.143743	buffering	▪RPF/↓mRNA
Sppl2b	Sppl2b	-0.328277	0.686648	-0.600329	0.00867855	1.98691	0.3148	-0.524493	0.147624	buffering	▪RPF/↓mRNA

## Sheet: ▪RPF ↑mRNA
	identifier	translatedmRNA.apvEff	translatedmRNA.apvRvmPAdj	totalmRNA.apvEff	totalmRNA.apvRvmPAdj	translation.apvEff	translation.apvRvmPAdj	buffering.apvEff	buffering.apvRvmPAdj	singleRegMode
Fzd7	Fzd7	0.281017	0.686648	0.604959	0.00581261	0.643822	0.887471	0.615881	0.125679	buffering	▪RPF/↑mRNA
Sbk1	Sbk1	-0.608523	0.620256	0.284421	0.285895	-1.07731	0.495204	0.629275	0.144385	buffering	▪RPF/↑mRNA
Ciao2a	Ciao2a	0.194987	0.686648	0.615332	0.00406548	0.87811	0.887471	0.655473	0.099816	buffering	▪RPF/↑mRNA
3110052M02Rik	3110052M02Rik	0.136856	0.692772	0.530485	0.184869	0.653177	0.887471	0.669855	0.0876453	buffering	▪RPF/↑mRNA
9530053A07Rik	9530053A07Rik	-0.0980887	0.829514	0.605967	0.184869	-0.884254	0.756999	0.676281	0.128392	buffering	▪RPF/↑mRNA
Col5a1	Col5a1	-0.388985	0.686648	0.429411	0.184869	-0.978875	0.618239	0.685218	0.116434	buffering	▪RPF/↑mRNA
Hspg2	Hspg2	0.271782	0.686648	0.777997	0.00923134	-1.49315	0.83126	0.690082	0.106883	buffering	▪RPF/↑mRNA
Ephb2	Ephb2	0.575558	0.312569	1.20584	0.00631384	-0.684401	0.887471	0.712654	0.139296	buffering	▪RPF/↑mRNA
Myo10	Myo10	-0.176185	0.686648	0.602395	0.0078729	-0.855262	0.863247	0.724012	0.0806708	buffering	▪RPF/↑mRNA
Notch3	Notch3	-0.258197	0.686648	0.697631	0.00403296	-0.691218	0.887471	0.725575	0.104618	buffering	▪RPF/↑mRNA
Pcdhgc5	Pcdhgc5	0.355841	0.686648	0.681097	0.00674269	1.14679	0.887471	0.738802	0.115188	buffering	▪RPF/↑mRNA
Nanos1	Nanos1	0.315529	0.686648	0.677148	0.00925812	1.67166	0.887471	0.756473	0.0947027	buffering	▪RPF/↑mRNA
Aldh6a1	Aldh6a1	0.0366609	0.907933	0.780958	0.0259347	-0.757779	0.887471	0.757631	0.12211	buffering	▪RPF/↑mRNA
Zbtb8b	Zbtb8b	-0.487967	0.695134	0.796436	0.00921279	6.84315	0.623198	0.759107	0.0885806	buffering	▪RPF/↑mRNA
Gata4	Gata4	0.298903	0.686648	0.727016	0.00544509	0.775191	0.887471	0.76293	0.114458	buffering	▪RPF/↑mRNA
Pik3cd	Pik3cd	0.150654	0.724236	0.797951	0.0103982	-1.48254	0.887471	0.764257	0.113602	buffering	▪RPF/↑mRNA
Abcb4	Abcb4	0.297218	0.686648	0.986837	0.0114704	-0.852603	0.887471	0.799647	0.113602	buffering	▪RPF/↑mRNA
Pnpla7	Pnpla7	0.550195	0.285058	0.847158	0.00198661	0.512321	0.887471	0.843339	0.11698	buffering	▪RPF/↑mRNA
3830406C13Rik	3830406C13Rik	0.386075	0.538381	0.755224	0.00397854	1.06214	0.887471	0.884457	0.096609	buffering	▪RPF/↑mRNA
Fam102a	Fam102a	0.64957	0.298354	0.951995	0.00117018	-0.762495	0.887471	0.89322	0.0785358	buffering	▪RPF/↑mRNA
Snx22	Snx22	0.382511	0.699728	0.903181	0.00358746	-2.05188	0.887471	0.893304	0.0864667	buffering	▪RPF/↑mRNA
Mki67	Mki67	-0.559438	0.265086	0.440425	0.134706	-0.999826	0.574321	0.907097	0.0946475	buffering	▪RPF/↑mRNA
LOC102638888	LOC102638888	0.0635342	0.880206	0.948494	0.0175029	-1.16236	0.887471	0.92559	0.117255	buffering	▪RPF/↑mRNA
Myo1h	Myo1h	0.339217	0.686648	0.914988	0.00138592	0.652152	0.887471	0.936131	0.0696863	buffering	▪RPF/↑mRNA
Rhbdl3	Rhbdl3	-0.108799	0.813877	0.968402	0.00333501	2.70269	0.860423	0.945439	0.0572337	buffering	▪RPF/↑mRNA
LOC547349	LOC547349	0.250158	0.686648	1.14086	0.0292908	-1.3214	0.369671	0.96633	0.047809	buffering	▪RPF/↑mRNA
Sptbn1	Sptbn1	0.189017	0.686648	1.10394	0.000646667	-0.812616	0.887471	0.984058	0.0482821	buffering	▪RPF/↑mRNA
Cspg4	Cspg4	0.0340297	0.938705	1.00155	0.00600549	-1.99957	0.887471	0.991661	0.0641192	buffering	▪RPF/↑mRNA
Gm40498	Gm40498	0.136856	0.686648	0.991412	0.000899907	0.200162	0.955009	0.991862	0.0477247	buffering	▪RPF/↑mRNA
Idi2	Idi2	-0.391465	0.686648	0.874405	0.0409599	-2.69193	0.238794	1.00189	0.0607223	buffering	▪RPF/↑mRNA
Col5a3	Col5a3	0.83253	0.341881	1.73568	0.0166769	-1.09756	0.582493	1.01471	0.0641088	buffering	▪RPF/↑mRNA
Ltbp1	Ltbp1	0.703002	0.403715	1.15561	0.0012496	-2.01701	0.887471	1.02223	0.0660799	buffering	▪RPF/↑mRNA
Trpc2	Trpc2	0.136856	0.686648	1.01006	0.00181879	1.22563	0.887471	1.02872	0.0578062	buffering	▪RPF/↑mRNA
Catsper2	Catsper2	0.418952	0.488708	0.855065	0.00256088	1.71022	0.491017	1.04236	0.0477247	buffering	▪RPF/↑mRNA
Aldh2	Aldh2	0.548587	0.257747	1.14278	0.00054099	-0.22584	0.912291	1.06793	0.0735471	buffering	▪RPF/↑mRNA
Stard6	Stard6	-0.14581	0.811278	1.11261	0.00319622	2.79308	0.887471	1.09198	0.0625161	buffering	▪RPF/↑mRNA
Npffr1	Npffr1	-0.391465	0.686648	0.780802	0.244502	-1.29509	0.458138	1.09724	0.102698	buffering	▪RPF/↑mRNA
Gpr176	Gpr176	0.808561	0.455331	1.28903	0.00375675	-1.30247	0.887471	1.10501	0.113602	buffering	▪RPF/↑mRNA
Tnfsfm13	Tnfsfm13	0.424863	0.57823	1.13712	0.00181869	0.480946	0.887471	1.14459	0.0947027	buffering	▪RPF/↑mRNA
Wdr92	Wdr92	0.267967	0.686648	0.912561	0.00186461	0.749528	0.887471	1.15854	0.065534	buffering	▪RPF/↑mRNA
Smim1	Smim1	0.761679	0.686648	1.15432	0.0119659	1.79233	0.887471	1.1739	0.147519	buffering	▪RPF/↑mRNA
Tmem200b	Tmem200b	0.387366	0.686648	1.27489	0.00124435	-2.84504	0.887471	1.17842	0.0387014	buffering	▪RPF/↑mRNA
Tnfrsf25	Tnfrsf25	0.136856	0.686648	1.15794	0.0101884	0.522359	0.887471	1.18534	0.123443	buffering	▪RPF/↑mRNA
Ccdc116	Ccdc116	0.136856	0.834983	1.19497	0.000670029	-2.69706	0.887471	1.1895	0.0384624	buffering	▪RPF/↑mRNA
Psd	Psd	0.83789	0.167294	1.22685	0.000354776	0.257851	0.958149	1.21067	0.0435952	buffering	▪RPF/↑mRNA
Lrrc63	Lrrc63	0.136856	0.686648	1.2546	0.00260205	-0.379896	0.887471	1.23624	0.0696863	buffering	▪RPF/↑mRNA
Prkcz	Prkcz	0.0649159	0.812034	1.3004	0.0021396	-0.901096	0.887471	1.24147	0.0378267	buffering	▪RPF/↑mRNA
Plekha4	Plekha4	0.483191	0.686648	1.42816	0.0208396	-2.00134	0.887471	1.24977	0.107074	buffering	▪RPF/↑mRNA
Txndc16	Txndc16	0.0328638	0.925263	1.27871	0.0098328	-1.09527	0.887471	1.25658	0.0655107	buffering	▪RPF/↑mRNA
Acacb	Acacb	0.434841	0.686648	1.24409	0.00149506	0.698739	0.887471	1.26251	0.0681812	buffering	▪RPF/↑mRNA
Gm3973	Gm3973	-0.391465	0.686648	1.27224	0.00109983	-0.569658	0.919128	1.27406	0.0482821	buffering	▪RPF/↑mRNA
Tnfsf12	Tnfsf12	0.666196	0.214356	1.31505	0.000558753	0.452558	0.887471	1.29516	0.0686956	buffering	▪RPF/↑mRNA
Kif9	Kif9	0.648152	0.61677	1.33507	0.00379208	0.190778	0.941318	1.29545	0.116609	buffering	▪RPF/↑mRNA
Stard9	Stard9	-1.11753	0.0215688	0.259912	0.253133	-1.37412	0.276483	1.29763	0.0655107	buffering	▪RPF/↑mRNA
Vsig10l	Vsig10l	-0.460577	0.686648	1.27719	0.00314895	-7.95273	0.627766	1.32734	0.0372812	buffering	▪RPF/↑mRNA
Cybb	Cybb	0.665177	0.686648	1.36177	0.00102633	-0.840433	0.887471	1.33452	0.0503702	buffering	▪RPF/↑mRNA
Serpinb9f	Serpinb9f	0.665177	0.686648	1.36177	0.00102633	-0.840433	0.887471	1.33452	0.0503702	buffering	▪RPF/↑mRNA
LOC102639021	LOC102639021	-0.391465	0.686648	1.33896	0.00050246	0.0967464	0.990518	1.33603	0.03436	buffering	▪RPF/↑mRNA
Il19	Il19	0.136856	0.686648	1.07911	0.184869	0.623076	0.887471	1.34153	0.0983379	buffering	▪RPF/↑mRNA
Col15a1	Col15a1	1.20203	0.313473	2.08098	0.0105565	-1.98315	0.398001	1.35319	0.0531704	buffering	▪RPF/↑mRNA
Fgfr3	Fgfr3	-0.126907	0.686648	1.2617	0.00597784	-0.772733	0.887471	1.36482	0.063415	buffering	▪RPF/↑mRNA
4930519G04Rik	4930519G04Rik	0.136856	0.686648	1.36177	0.00102633	0.28133	0.906865	1.36504	0.045628	buffering	▪RPF/↑mRNA
Dio3	Dio3	0.136856	0.686648	1.36177	0.00102633	0.28133	0.906865	1.36504	0.045628	buffering	▪RPF/↑mRNA
Entpd8	Entpd8	0.136856	0.686648	1.36177	0.00102633	0.28133	0.906865	1.36504	0.045628	buffering	▪RPF/↑mRNA
Lrtm1	Lrtm1	0.136856	0.686648	1.36177	0.00102633	0.28133	0.906865	1.36504	0.045628	buffering	▪RPF/↑mRNA
Myh1	Myh1	0.136856	0.686648	1.36177	0.00102633	0.28133	0.906865	1.36504	0.045628	buffering	▪RPF/↑mRNA
Pde1a	Pde1a	-0.860532	0.0886036	0.710227	0.0501149	-1.61935	0.259906	1.36559	0.064854	buffering	▪RPF/↑mRNA
Clca4a	Clca4a	-0.270608	0.693439	1.34936	0.00351736	-1.67975	0.887471	1.36877	0.0718467	buffering	▪RPF/↑mRNA
Ryr2	Ryr2	0.54432	0.686648	1.36177	0.00102633	2.29868	0.887471	1.38433	0.045628	buffering	▪RPF/↑mRNA
Nectin1	Nectin1	1.08178	0.165877	1.5992	0.0009946	-1.10719	0.887471	1.40072	0.0889674	buffering	▪RPF/↑mRNA
Map3k9	Map3k9	0.905716	0.686648	1.38708	0.00153068	2.07726	0.887471	1.41841	0.0627107	buffering	▪RPF/↑mRNA
Ppp3r2	Ppp3r2	-0.315805	0.686648	1.60743	0.0124944	0.912711	0.887471	1.41981	0.121263	buffering	▪RPF/↑mRNA
Nrros	Nrros	-1.69376	0.261197	1.2156	0.00760434	-4.56867	0.887471	1.43039	0.0983132	buffering	▪RPF/↑mRNA
Chst13	Chst13	0.0159994	0.982848	1.43392	0.0204571	2.31458	0.887471	1.43925	0.0921412	buffering	▪RPF/↑mRNA
Adamts16	Adamts16	0.298665	0.760098	1.51847	0.0200595	-2.61702	0.887471	1.45401	0.121939	buffering	▪RPF/↑mRNA
Sema3b	Sema3b	0.787803	0.523203	1.42803	0.000362875	2.37778	0.887471	1.45567	0.0325562	buffering	▪RPF/↑mRNA
Pygl	Pygl	0.527348	0.485468	1.64989	0.00238018	-0.401981	0.887471	1.45814	0.116747	buffering	▪RPF/↑mRNA
Fam186b	Fam186b	0.910832	0.686648	1.36177	0.00102633	7.89592	0.608867	1.46961	0.0263348	buffering	▪RPF/↑mRNA
Gpr52	Gpr52	0.136856	0.686648	1.42468	0.00371766	1.12651	0.887471	1.47752	0.0605594	buffering	▪RPF/↑mRNA
Crabp2	Crabp2	-0.0641591	0.870503	1.49092	0.00587308	0.180269	0.917993	1.48526	0.0985588	buffering	▪RPF/↑mRNA
Klhl41	Klhl41	-0.108799	0.864979	1.55258	0.0164858	1.0689	0.887471	1.52893	0.146775	buffering	▪RPF/↑mRNA
Uba7	Uba7	0.761181	0.371026	1.47305	0.00539953	1.19535	0.887471	1.5511	0.144552	buffering	▪RPF/↑mRNA
Dnah17	Dnah17	-1.16544	0.354034	1.51426	0.00156119	-1.91926	0.887471	1.55292	0.0751938	buffering	▪RPF/↑mRNA
Cd79b	Cd79b	0.136856	0.686648	1.60743	0.00907009	-0.384231	0.887471	1.55446	0.119603	buffering	▪RPF/↑mRNA
Rtp3	Rtp3	0.136856	0.686648	1.60743	0.00907009	-0.384231	0.887471	1.55446	0.119603	buffering	▪RPF/↑mRNA
Gjb6	Gjb6	0.136856	0.845621	1.60743	0.0124944	-2.43883	0.887471	1.56113	0.0746217	buffering	▪RPF/↑mRNA
Slc26a8	Slc26a8	0.665177	0.470578	1.28999	0.0164451	1.71108	0.887471	1.5657	0.119498	buffering	▪RPF/↑mRNA
Cryba2	Cryba2	0.665177	0.686648	1.07911	0.184869	1.76349	0.464501	1.5807	0.134808	buffering	▪RPF/↑mRNA
Slc27a6	Slc27a6	0.665177	0.686648	1.07911	0.184869	1.76349	0.464501	1.5807	0.134808	buffering	▪RPF/↑mRNA
Brinp3	Brinp3	0.136856	0.686648	1.60743	0.000433092	-0.715584	0.887471	1.59285	0.0301025	buffering	▪RPF/↑mRNA
Cyct	Cyct	0.238146	0.686648	1.60743	0.000433092	-0.836436	0.887853	1.59988	0.0301025	buffering	▪RPF/↑mRNA
Gm42226	Gm42226	0.136856	0.686648	1.43888	0.0506332	0.941447	0.887471	1.62268	0.0663723	buffering	▪RPF/↑mRNA
Neil2	Neil2	-0.108799	0.886317	1.53861	0.184869	-1.7124	0.31575	1.6353	0.0539714	buffering	▪RPF/↑mRNA
Gp1bb	Gp1bb	0.136856	0.686648	1.62502	0.000189435	1.73215	0.887471	1.63863	0.0205941	buffering	▪RPF/↑mRNA
Tmprss6	Tmprss6	1.07264	0.484894	2.1496	0.00834244	-2.15353	0.887471	1.64455	0.0925467	buffering	▪RPF/↑mRNA
Il12rb1	Il12rb1	0.673154	0.674354	1.90071	0.00207174	-2.35621	0.887471	1.64575	0.047809	buffering	▪RPF/↑mRNA
LOC102634429	LOC102634429	0.136856	0.686648	1.60743	0.0124944	0.774002	0.887471	1.68478	0.107147	buffering	▪RPF/↑mRNA
Leap2	Leap2	0.136856	0.686648	1.60743	0.0124944	0.774002	0.887471	1.68478	0.107147	buffering	▪RPF/↑mRNA
2210418O10Rik	2210418O10Rik	0.665177	0.686648	1.6792	0.00102017	1.52116	0.887471	1.70722	0.0482821	buffering	▪RPF/↑mRNA
Gm14296	Gm14296	0.665177	0.686648	1.6792	0.00102017	1.52116	0.887471	1.70722	0.0482821	buffering	▪RPF/↑mRNA
5330417C22Rik	5330417C22Rik	-0.391465	0.686648	1.89404	0.0300205	1.79198	0.887471	1.71344	0.140803	buffering	▪RPF/↑mRNA
Aard	Aard	0.826986	0.686648	1.32476	0.123722	3.33533	0.13979	1.72267	0.0376155	buffering	▪RPF/↑mRNA
Lipo3	Lipo3	0.136856	0.686648	1.85261	0.00820796	-0.966204	0.887471	1.7272	0.0664498	buffering	▪RPF/↑mRNA
Gm40525	Gm40525	0.136856	0.686648	1.76924	0.00402218	-0.215492	0.891911	1.74291	0.0858431	buffering	▪RPF/↑mRNA
Gsto2	Gsto2	0.528863	0.34241	1.79307	0.000223384	0.14	0.95421	1.75166	0.0442897	buffering	▪RPF/↑mRNA
Slfn4	Slfn4	0.665177	0.686648	1.60743	0.00907009	2.24988	0.887471	1.76824	0.095563	buffering	▪RPF/↑mRNA
Serpinb9g	Serpinb9g	0.136856	0.686648	1.85308	0.000814829	-1.97267	0.887471	1.78227	0.0244149	buffering	▪RPF/↑mRNA
Vmn2r13	Vmn2r13	0.136856	0.686648	1.85308	0.000814829	-1.97267	0.887471	1.78227	0.0244149	buffering	▪RPF/↑mRNA
Rarb	Rarb	0.136856	0.7215	1.85308	0.00963583	-0.495673	0.887471	1.80084	0.119038	buffering	▪RPF/↑mRNA
Meiob	Meiob	0.233969	0.686648	1.66762	0.0314049	1.79265	0.887471	1.80111	0.0973485	buffering	▪RPF/↑mRNA
Dnah14	Dnah14	0.503368	0.686648	1.71545	0.00408678	5.21161	0.887471	1.81185	0.0402178	buffering	▪RPF/↑mRNA
LOC108168376	LOC108168376	0.136856	0.686648	1.78427	0.000795466	1.38033	0.887471	1.82302	0.0322831	buffering	▪RPF/↑mRNA
Abca8a	Abca8a	0.136856	0.814714	1.89009	0.0116712	-1.4972	0.887471	1.83803	0.0998506	buffering	▪RPF/↑mRNA
Ppp1r1b	Ppp1r1b	-0.314021	0.686648	1.87318	0.00174591	1.40339	0.887471	1.83915	0.0531704	buffering	▪RPF/↑mRNA
Gm21409	Gm21409	0.136856	0.686648	1.89009	0.0116712	-0.11278	0.92746	1.85498	0.147564	buffering	▪RPF/↑mRNA
Ms4a15	Ms4a15	0.136856	0.686648	1.89009	0.0116712	-0.11278	0.92746	1.85498	0.147564	buffering	▪RPF/↑mRNA
Pramel6	Pramel6	0.665177	0.470578	2.01489	0.00234288	-0.230154	0.919388	1.86842	0.107074	buffering	▪RPF/↑mRNA
Trem2	Trem2	1.29	0.686648	1.76924	0.00402218	4.94529	0.887471	1.89415	0.0686956	buffering	▪RPF/↑mRNA
Myoz1	Myoz1	0.54432	0.686648	2.1767	0.019789	-2.13712	0.887471	1.90717	0.102698	buffering	▪RPF/↑mRNA
Fam221b	Fam221b	-0.919786	0.303942	2.01489	0.00234288	-0.289091	0.917993	1.91665	0.120725	buffering	▪RPF/↑mRNA
Cldn14	Cldn14	0.136856	0.686648	2.01489	0.00140745	-1.48654	0.887471	1.93233	0.0322831	buffering	▪RPF/↑mRNA
Mcoln2	Mcoln2	1.60096	0.2713	2.09874	0.000165281	-7.5501	0.887471	1.93553	0.0220657	buffering	▪RPF/↑mRNA
Tcea3	Tcea3	0.334369	0.686648	2.06255	0.00213717	-0.571742	0.887471	1.93912	0.0716733	buffering	▪RPF/↑mRNA
Il20ra	Il20ra	0.910832	0.486624	1.76924	0.00402218	2.57904	0.887471	1.94625	0.0816331	buffering	▪RPF/↑mRNA
Wnt8a	Wnt8a	1.07264	0.502362	2.09874	0.000165281	-7.64576	0.887471	1.95691	0.0173085	buffering	▪RPF/↑mRNA
Dpcr1	Dpcr1	1.43915	0.228781	1.85308	0.00171135	2.7584	0.887471	1.95781	0.0835808	buffering	▪RPF/↑mRNA
Rflna	Rflna	-0.391465	0.686648	1.66341	0.121103	-2.22657	0.31845	1.96412	0.061133	buffering	▪RPF/↑mRNA
Gm1661	Gm1661	0.665177	0.686648	1.32476	0.184869	1.86137	0.290571	1.96982	0.0656767	buffering	▪RPF/↑mRNA
Cdh15	Cdh15	-0.67413	0.686648	2.72426	0.0227457	1.42055	0.756562	1.97399	0.0724314	buffering	▪RPF/↑mRNA
Gm7030	Gm7030	1.49934	0.686648	2.26055	0.000748744	-10.202	0.174638	2.00025	0.0133896	buffering	▪RPF/↑mRNA
Elf5	Elf5	0.665177	0.470578	1.85308	0.000814829	2.69652	0.887471	2.02053	0.0372812	buffering	▪RPF/↑mRNA
Tex19.1	Tex19.1	-0.108799	0.893316	2.01489	0.00140745	-2.2309	0.887471	2.02421	0.0449025	buffering	▪RPF/↑mRNA
Cd96	Cd96	0.531664	0.686648	2.01489	0.00773092	0.76625	0.887471	2.02854	0.119038	buffering	▪RPF/↑mRNA
Gm40848	Gm40848	0.665177	0.686648	1.94311	0.000724585	3.83445	0.887471	2.03506	0.0316566	buffering	▪RPF/↑mRNA
Ppara	Ppara	0.971023	0.478831	2.36222	0.00476088	-1.10864	0.887471	2.04603	0.127757	buffering	▪RPF/↑mRNA
Hsbp1l1	Hsbp1l1	1.43915	0.380129	2.72005	0.00716928	-2.39605	0.887471	2.07542	0.11014	buffering	▪RPF/↑mRNA
B3gnt8	B3gnt8	0.136856	0.686648	2.09874	0.000165281	0.359516	0.918921	2.10201	0.0190737	buffering	▪RPF/↑mRNA
Il23a	Il23a	1.84268	0.342601	2.26882	0.000614767	-3.22516	0.887471	2.10354	0.047809	buffering	▪RPF/↑mRNA
Lama1	Lama1	-0.568303	0.686648	2.13575	0.00483749	-0.250413	0.93334	2.10615	0.107732	buffering	▪RPF/↑mRNA
Ccr1l1	Ccr1l1	1.72182	0.168082	2.01489	0.00234288	2.85393	0.887471	2.13301	0.10732	buffering	▪RPF/↑mRNA
Ntsr1	Ntsr1	0.665177	0.686648	2.29756	0.00715461	-0.528255	0.887471	2.13658	0.138254	buffering	▪RPF/↑mRNA
Nfam1	Nfam1	0.382511	0.686648	2.29756	0.00715461	-3.88563	0.738363	2.1548	0.0403362	buffering	▪RPF/↑mRNA
Rab15	Rab15	0.182493	0.728961	2.21764	0.00350165	-0.132802	0.964765	2.20705	0.0755554	buffering	▪RPF/↑mRNA
Sv2c	Sv2c	-0.67641	0.686648	2.01489	0.00140745	-5.72242	0.305215	2.21965	0.0170231	buffering	▪RPF/↑mRNA
Rspo1	Rspo1	0.136856	0.686648	2.23548	0.00244142	0.103178	0.952506	2.23288	0.0660799	buffering	▪RPF/↑mRNA
Adra2a	Adra2a	1.57589	0.686648	2.75871	0.00493233	-6.07213	0.278618	2.2576	0.0252829	buffering	▪RPF/↑mRNA
H2-M2	H2-M2	-0.63712	0.686648	2.26055	2.88188e-05	-20.5582	0.0179258	2.33116	0.00707628	buffering	▪RPF/↑mRNA
Mal2	Mal2	0.136856	0.686648	2.31259	0.0130093	0.277276	0.887471	2.33871	0.149194	buffering	▪RPF/↑mRNA
Nlrc5	Nlrc5	1.37296	0.204276	2.95472	0.00185743	-2.19337	0.887471	2.35016	0.0855641	buffering	▪RPF/↑mRNA
Gfra2	Gfra2	0.382511	0.686648	2.5709	0.0116378	-2.07335	0.887471	2.3763	0.0876453	buffering	▪RPF/↑mRNA
Alpi	Alpi	0.665177	0.686648	2.26055	0.000748744	4.05956	0.887471	2.40466	0.0273208	buffering	▪RPF/↑mRNA
Gad1	Gad1	1.68481	0.155597	2.01489	0.00234288	5.37166	0.731084	2.43043	0.047809	buffering	▪RPF/↑mRNA
Gm14625	Gm14625	0.136856	0.686648	2.29756	0.0105122	0.943636	0.887471	2.43054	0.0796436	buffering	▪RPF/↑mRNA
Mpeg1	Mpeg1	1.07264	0.686648	2.54321	8.72021e-05	-9.90216	0.887471	2.46136	0.0133896	buffering	▪RPF/↑mRNA
4930438A08Rik	4930438A08Rik	0.136856	0.686648	2.42236	0.000186456	2.07415	0.887471	2.46267	0.0163749	buffering	▪RPF/↑mRNA
Kcp	Kcp	0.910832	0.574151	2.1114	0.00947754	3.16332	0.861164	2.48853	0.0685107	buffering	▪RPF/↑mRNA
Slc22a27	Slc22a27	0.136856	0.686648	2.54321	8.72021e-05	-3.7972	0.77833	2.48891	0.00963211	buffering	▪RPF/↑mRNA
LOC108168152	LOC108168152	0.665177	0.686648	2.26055	0.00108481	5.11075	0.454735	2.49035	0.0173085	buffering	▪RPF/↑mRNA
Thbs4	Thbs4	-0.798805	0.570292	2.01489	0.0162771	-2.71032	0.578412	2.4999	0.0641088	buffering	▪RPF/↑mRNA
Tekt1	Tekt1	0.665177	0.686648	2.42236	0.000186456	4.50023	0.887471	2.50202	0.0182373	buffering	▪RPF/↑mRNA
Gm128	Gm128	0.136856	0.686648	2.32074	0.0303337	0.811	0.887471	2.51512	0.116103	buffering	▪RPF/↑mRNA
Ecel1	Ecel1	1.37034	0.21999	3.18391	0.00122306	-3.34074	0.887471	2.51599	0.0403362	buffering	▪RPF/↑mRNA
Tek	Tek	-0.149751	0.868369	2.48255	0.00914696	-3.07313	0.887471	2.52874	0.0724044	buffering	▪RPF/↑mRNA
Gm29758	Gm29758	0.665177	0.470578	2.1767	0.00336158	2.47744	0.756999	2.56477	0.044759	buffering	▪RPF/↑mRNA
Gnat1	Gnat1	-0.8049	0.229809	2.70502	0.000296474	0.109104	0.975164	2.58866	0.0488367	buffering	▪RPF/↑mRNA
Gpr87	Gpr87	0.382511	0.686648	2.63972	0.000377908	-0.723291	0.924907	2.62798	0.0263348	buffering	▪RPF/↑mRNA
Arx	Arx	-0.310265	0.686648	2.55824	0.00153854	-5.1763	0.791719	2.65146	0.0236039	buffering	▪RPF/↑mRNA
Tmem63c	Tmem63c	0.136856	0.686648	2.40909	0.0231679	1.17584	0.567984	2.67839	0.0262776	buffering	▪RPF/↑mRNA
Gm29738	Gm29738	-0.391465	0.686648	2.63972	0.000246132	-3.96784	0.887471	2.69085	0.0187922	buffering	▪RPF/↑mRNA
Cux2	Cux2	0.419522	0.686648	2.01489	0.184869	1.35644	0.584483	2.73297	0.110002	buffering	▪RPF/↑mRNA
Krt17	Krt17	-0.00511918	0.993979	2.76057	0.0041089	1.79079	0.887471	2.75913	0.0655107	buffering	▪RPF/↑mRNA
Fam13a	Fam13a	1.37702	0.480638	2.38396	0.0109413	4.04193	0.887471	2.78634	0.0938536	buffering	▪RPF/↑mRNA
Zfp810	Zfp810	0.54869	0.273526	2.2386	0.000685329	1.74629	0.647475	2.79343	0.0332271	buffering	▪RPF/↑mRNA
Pitx1	Pitx1	0.665177	0.686648	2.54321	0.00210432	4.09661	0.6649	2.82931	0.0262242	buffering	▪RPF/↑mRNA
Atp8b1	Atp8b1	-0.229656	0.776289	2.9011	0.00516306	2.33609	0.887471	2.83327	0.0686956	buffering	▪RPF/↑mRNA
Evi2	Evi2	0.665177	0.686648	2.83666	0.000756565	0.714434	0.892153	2.83891	0.0420912	buffering	▪RPF/↑mRNA
Kdf1	Kdf1	-0.0280921	0.919162	2.90255	0.0108702	0.14599	0.887471	2.87479	0.125679	buffering	▪RPF/↑mRNA
Tlr5	Tlr5	0.665177	0.470578	2.09011	0.0484545	1.6274	0.666673	2.87549	0.110548	buffering	▪RPF/↑mRNA
Kctd4	Kctd4	1.16914	0.235466	2.80153	2.7005e-05	6.93051	0.887471	2.87597	0.00971032	buffering	▪RPF/↑mRNA
Fign	Fign	0.419522	0.686648	2.88327	0.00308208	0.748157	0.887471	2.90362	0.0728084	buffering	▪RPF/↑mRNA
Mefv	Mefv	0.136856	0.878557	2.91727	0.00738556	-0.173686	0.969263	2.91244	0.106883	buffering	▪RPF/↑mRNA
Ccrl2	Ccrl2	0.665177	0.686648	3.00272	0.00103451	0.394405	0.952181	2.99433	0.045628	buffering	▪RPF/↑mRNA
Hormad2	Hormad2	0.665177	0.686648	2.68725	0.00993741	5.02733	0.323319	2.99854	0.0266071	buffering	▪RPF/↑mRNA
LOC108168155	LOC108168155	0.665177	0.686648	2.66407	0.00300966	4.27227	0.298091	3.03824	0.0175831	buffering	▪RPF/↑mRNA
Arhgef4	Arhgef4	0.367482	0.686648	3.00224	0.00233047	2.805	0.887471	3.0748	0.0489656	buffering	▪RPF/↑mRNA
Sla2	Sla2	0.382511	0.686648	2.77775	0.0127505	0.843413	0.887471	3.09396	0.147519	buffering	▪RPF/↑mRNA
Tmtc1	Tmtc1	1.1935	0.679926	3.10143	0.00324368	1.82174	0.887471	3.15621	0.0906623	buffering	▪RPF/↑mRNA
Slc6a5	Slc6a5	0.628166	0.686648	3.18521	0.00429939	1.05068	0.887471	3.22405	0.0921666	buffering	▪RPF/↑mRNA
Krt84	Krt84	0.460474	0.686648	2.67192	0.00782977	2.09647	0.393338	3.22704	0.0267637	buffering	▪RPF/↑mRNA
Oas1d	Oas1d	2.22578	0.16891	3.31658	7.3643e-06	-27.9941	0.887471	3.23045	0.0050526	buffering	▪RPF/↑mRNA
Hcn4	Hcn4	0.665177	0.686648	3.17547	0.00761733	1.02861	0.887471	3.25612	0.1343	buffering	▪RPF/↑mRNA
Slc6a7	Slc6a7	1.72182	0.313588	2.6636	0.0171922	4.14929	0.887471	3.26142	0.124339	buffering	▪RPF/↑mRNA
Cntfr	Cntfr	1.60096	0.155143	3.42942	0.00018118	-0.279676	0.971626	3.3145	0.0376155	buffering	▪RPF/↑mRNA
Zfp457	Zfp457	0.296777	0.686648	3.48406	1.13549e-05	6.04552	0.887471	3.5102	0.0050526	buffering	▪RPF/↑mRNA
Ttpa	Ttpa	0.910832	0.574151	3.52592	6.8377e-06	1.61209	0.946883	3.52831	0.0050526	buffering	▪RPF/↑mRNA
Nkx1-1	Nkx1-1	1.60096	0.339617	3.14675	0.00992169	4.50857	0.887471	3.80336	0.0858431	buffering	▪RPF/↑mRNA
Capns2	Capns2	-0.536831	0.686648	4.02028	0.00184438	-0.311932	0.901061	3.96552	0.0785358	buffering	▪RPF/↑mRNA
Slc15a3	Slc15a3	1.81832	0.181474	3.89037	1.65163e-05	11.0913	0.887471	4.00207	0.00799456	buffering	▪RPF/↑mRNA
Mst1r	Mst1r	0.0159994	0.980907	4.01938	6.29863e-06	-2.0914	0.922551	4.0192	0.00454212	buffering	▪RPF/↑mRNA
Zfp36l3	Zfp36l3	0.931132	0.342166	4.05107	9.9404e-06	15.9589	0.278618	4.24711	0.00416936	buffering	▪RPF/↑mRNA
Slc22a29	Slc22a29	0.136856	0.686648	4.27622	3.19924e-06	-10.8128	0.887471	4.2537	0.00352599	buffering	▪RPF/↑mRNA
Ankrd63	Ankrd63	2.00448	0.179298	3.02926	0.0534807	4.26684	0.406402	4.49031	0.120983	buffering	▪RPF/↑mRNA
Lrrc71	Lrrc71	0.136856	0.686648	4.60889	0.00322646	0.798301	0.887471	4.73661	0.0607223	buffering	▪RPF/↑mRNA
Cyth4	Cyth4	0.733526	0.194494	4.27261	0.000533066	1.93691	0.887471	4.83287	0.0489796	buffering	▪RPF/↑mRNA
Sycp1	Sycp1	0.665177	0.686648	4.58204	0.00134094	4.59955	0.164247	5.24864	0.00794029	buffering	▪RPF/↑mRNA
Tnn	Tnn	-0.14581	0.83366	5.54485	0.000303004	2.69917	0.887471	5.50957	0.0205941	buffering	▪RPF/↑mRNA
Tmem125	Tmem125	2.9553	0.168815	6.70113	0.000257033	-5.74326	0.887471	6.06457	0.036839	buffering	▪RPF/↑mRNA

## Sheet: ↓RPF ↓mRNA
	identifier	translatedmRNA.apvEff	translatedmRNA.apvRvmPAdj	totalmRNA.apvEff	totalmRNA.apvRvmPAdj	translation.apvEff	translation.apvRvmPAdj	buffering.apvEff	buffering.apvRvmPAdj	singleRegMode
Kcnip1	Kcnip1	-9.72692	1.55123e-05	-10.6931	9.632e-07	-75.529	0.0409207	-12.1798	0.00111828	abundance	↓RPF/↓mRNA
B3gnt5	B3gnt5	-7.12158	1.83346e-05	-10.5079	1.04087e-06	-29.9621	0.781342	-11.9761	0.0130895	abundance	↓RPF/↓mRNA
Lhx1	Lhx1	-8.83746	0.000209049	-10.4539	7.77567e-05	6.90956	0.887471	-6.03966	0.132594	abundance	↓RPF/↓mRNA
Sall1	Sall1	-7.59164	0.000166777	-10.1587	1.77948e-05	1.16164	0.942013	-8.78704	0.0955122	abundance	↓RPF/↓mRNA
Tenm3	Tenm3	-8.62686	9.08802e-05	-10.1018	1.9682e-06	25.0517	0.887471	-8.5793	0.0147191	abundance	↓RPF/↓mRNA
Megf10	Megf10	-6.80307	2.9666e-05	-10.0826	1.04087e-06	-8.59303	0.887471	-10.1783	0.023907	abundance	↓RPF/↓mRNA
Cbln1	Cbln1	-7.24559	4.73854e-05	-9.78984	1.04087e-06	-16.6903	0.887471	-10.1558	0.0173085	abundance	↓RPF/↓mRNA
Galnt17	Galnt17	-6.50273	7.46678e-06	-9.73672	6.33039e-05	-13.0573	0.0305198	-18.3269	0.0173085	abundance	↓RPF/↓mRNA
Gpr149	Gpr149	-8.02865	9.88588e-06	-9.66334	0.00039076	-10.781	0.314146	-15.1039	0.324226	abundance	↓RPF/↓mRNA
Tmem47	Tmem47	-7.03627	3.18945e-05	-9.51016	9.632e-07	-1.87186	0.964041	-9.37954	0.0133896	abundance	↓RPF/↓mRNA
Adamts9	Adamts9	-6.03541	2.36007e-06	-9.50836	9.632e-07	-7.32237	0.887471	-9.73306	0.0686956	abundance	↓RPF/↓mRNA
Bex1	Bex1	-8.21893	2.80481e-05	-9.3821	1.04087e-06	-43.7682	0.821765	-10.3977	0.00794029	abundance	↓RPF/↓mRNA
Ptprb	Ptprb	-7.89759	2.36007e-06	-9.12721	0.000172317	-5.49311	0.756999	-2.4057	0.75583	abundance	↓RPF/↓mRNA
Crabp1	Crabp1	-8.87386	3.3413e-07	-9.10838	9.632e-07	-8.37509	0.72274	-8.18235	0.324226	abundance	↓RPF/↓mRNA
Podxl	Podxl	-8.14517	7.98922e-06	-8.92747	6.62779e-06	3.44489	0.887471	-6.238	0.176725	abundance	↓RPF/↓mRNA
Cdx2	Cdx2	-7.74109	7.52753e-05	-8.83564	7.93614e-06	15.2879	0.31524	-6.19683	0.0162196	abundance	↓RPF/↓mRNA
Tbx20	Tbx20	-8.11368	7.66879e-07	-8.80323	3.70077e-06	-1.54985	0.887471	-3.96367	0.324226	abundance	↓RPF/↓mRNA
Pou3f3	Pou3f3	-5.56183	2.36007e-06	-8.72744	7.81824e-05	-3.8504	0.597915	-0.528457	0.948552	abundance	↓RPF/↓mRNA
Dmrt3	Dmrt3	-6.26456	0.00028595	-8.61148	1.04087e-06	-27.3341	0.887471	-8.96234	0.00794029	abundance	↓RPF/↓mRNA
Cd200	Cd200	-6.96687	9.53637e-05	-8.48992	0.00146483	-3.89952	0.887471	-3.57703	0.49107	abundance	↓RPF/↓mRNA
Glt1d1	Glt1d1	-6.8429	1.30447e-06	-8.44096	1.28701e-06	-10.4989	0.887471	-9.67427	0.13477	abundance	↓RPF/↓mRNA
Khdrbs3	Khdrbs3	-8.13854	4.89122e-05	-8.36025	1.79611e-05	-19.2711	0.756562	-10.3881	0.0506303	abundance	↓RPF/↓mRNA
Sall3	Sall3	-7.2924	7.98922e-06	-8.30159	7.0863e-05	0.0490757	0.986589	-1.46174	0.440798	abundance	↓RPF/↓mRNA
Elavl2	Elavl2	-5.56235	2.55095e-06	-8.23266	0.00101277	-5.19864	0.171239	-3.77017	0.792066	abundance	↓RPF/↓mRNA
Lrp2	Lrp2	-7.00535	2.77059e-06	-8.13128	1.04087e-06	-14.9837	0.887471	-8.94136	0.0407928	abundance	↓RPF/↓mRNA
Igfbp5	Igfbp5	-6.81963	0.000536096	-7.98974	0.000344301	3.84796	0.887471	-3.47332	0.173538	abundance	↓RPF/↓mRNA
Slco5a1	Slco5a1	-6.41163	4.70157e-06	-7.958	1.19125e-06	-10.5268	0.887471	-8.36371	0.045628	abundance	↓RPF/↓mRNA
Pax6	Pax6	-7.99458	8.35516e-05	-7.85185	3.84855e-06	24.4673	0.00219458	-5.9245	0.00137868	abundance	↓RPF/↓mRNA
Acsl6	Acsl6	-4.20657	4.89122e-05	-7.76898	0.000931237	-7.1011	0.0309229	-17.5614	0.0306854	abundance	↓RPF/↓mRNA
Epb41l4a	Epb41l4a	-7.18158	4.25986e-07	-7.74935	5.26088e-05	-8.2926	0.00509666	-47.5627	0.122881	abundance	↓RPF/↓mRNA
Wbscr17	Wbscr17	-6.46319	6.82078e-05	-7.70783	1.87284e-06	2.61297	0.917026	-7.29721	0.0262776	abundance	↓RPF/↓mRNA
Dmrta2	Dmrta2	-6.81303	3.97089e-06	-7.70234	6.51302e-06	3.70411	0.887471	-4.03759	0.214788	abundance	↓RPF/↓mRNA
Prdm16	Prdm16	-6.15155	9.13733e-06	-7.68972	1.28701e-06	-28.5981	0.135528	-9.43177	0.0050526	abundance	↓RPF/↓mRNA
Elmod1	Elmod1	-7.35212	7.43449e-07	-7.68192	0.000206748	-6.78302	0.166538	-2.85099	0.828531	abundance	↓RPF/↓mRNA
Cxcl14	Cxcl14	-7.14467	2.11813e-05	-7.68126	2.15993e-05	-10.8495	0.887471	-8.79131	0.143743	abundance	↓RPF/↓mRNA
Fndc3c1	Fndc3c1	-6.87535	4.50456e-06	-7.67631	0.000527216	-7.16261	0.373394	-8.62882	0.324226	abundance	↓RPF/↓mRNA
Ryr3	Ryr3	-2.15327	0.11774	-7.55347	8.55916e-05	6.53648	0.887471	-6.81241	0.0207299	abundance	↓RPF/↓mRNA
Col4a4	Col4a4	-6.86356	3.18579e-06	-7.49077	0.000680819	-6.74699	0.308871	-6.98588	0.440644	abundance	↓RPF/↓mRNA
Arfgef3	Arfgef3	-5.41249	9.78927e-05	-7.44465	0.00322646	-5.00417	0.744166	-6.31424	0.333987	abundance	↓RPF/↓mRNA
Ppp1r9a	Ppp1r9a	-6.21233	0.00172484	-7.39459	1.19125e-06	-38.6986	0.887471	-7.66724	0.0050526	abundance	↓RPF/↓mRNA
Slitrk5	Slitrk5	-5.73395	2.36007e-06	-7.31975	9.52355e-05	-8.37211	0.0764521	-16.6537	0.156914	abundance	↓RPF/↓mRNA
Prdm8	Prdm8	-5.33442	1.91065e-05	-7.30499	0.000218251	-4.99302	0.887471	-6.75259	0.324226	abundance	↓RPF/↓mRNA
Hunk	Hunk	-5.41549	2.83549e-06	-7.24028	1.9682e-06	-11.8715	0.702643	-9.24661	0.0641088	abundance	↓RPF/↓mRNA
Rgs20	Rgs20	-6.72353	3.59695e-05	-7.14951	1.37795e-05	-16.3713	0.703308	-8.97655	0.0477247	abundance	↓RPF/↓mRNA
Trpa1	Trpa1	-7.38205	7.43449e-07	-7.14705	4.30523e-05	-6.72103	0.370776	-4.7668	0.561323	abundance	↓RPF/↓mRNA
Cxcr6	Cxcr6	-5.85076	5.61822e-06	-7.12676	0.000191899	-6.3696	0.52576	-8.32467	0.324226	abundance	↓RPF/↓mRNA
Sorbs2	Sorbs2	-6.48147	1.28558e-06	-6.98847	9.9404e-06	-3.8672	0.887471	-3.28474	0.444838	abundance	↓RPF/↓mRNA
Pdgfd	Pdgfd	-6.25361	0.000134822	-6.97339	0.000109097	-13.9851	0.305332	-9.9686	0.054621	abundance	↓RPF/↓mRNA
Casq1	Casq1	-7.29185	3.06573e-06	-6.96995	1.86567e-06	9.0668	0.887471	-5.03833	0.0615673	abundance	↓RPF/↓mRNA
Fndc1	Fndc1	-5.74909	0.00128117	-6.94886	0.000637145	2.92576	0.887471	-3.14666	0.246913	abundance	↓RPF/↓mRNA
Hdx	Hdx	-7.18694	9.8124e-07	-6.89862	2.40003e-06	-6.88618	0.887471	-6.75938	0.324226	abundance	↓RPF/↓mRNA
Fnd3c2	Fnd3c2	-6.38013	3.40096e-05	-6.8411	3.64023e-06	-22.1229	0.622935	-8.18123	0.0190737	abundance	↓RPF/↓mRNA
Amica1	Amica1	-5.63519	2.36007e-06	-6.80964	1.79796e-06	-8.08191	0.887471	-7.49861	0.127407	abundance	↓RPF/↓mRNA
Jaml	Jaml	-5.63519	2.36007e-06	-6.80964	1.79796e-06	-8.08191	0.887471	-7.49861	0.127407	abundance	↓RPF/↓mRNA
Lrrtm2	Lrrtm2	-4.7678	3.75859e-06	-6.767	2.52368e-05	-4.54365	0.887471	-6.34033	0.324226	abundance	↓RPF/↓mRNA
Sema5b	Sema5b	-6.30492	4.08028e-05	-6.73824	3.63378e-06	11.5711	0.887471	-5.33715	0.0323654	abundance	↓RPF/↓mRNA
Cadm1	Cadm1	-6.22023	1.4937e-06	-6.72059	3.38856e-05	-4.71138	0.767952	-3.0677	0.589282	abundance	↓RPF/↓mRNA
Bex4	Bex4	-4.56361	1.66583e-05	-6.70117	0.000251613	-2.89689	0.887471	-2.77181	0.54505	abundance	↓RPF/↓mRNA
Tmem171	Tmem171	-6.95621	6.06259e-07	-6.70019	1.66562e-06	-8.87133	0.756562	-8.26523	0.324226	abundance	↓RPF/↓mRNA
Otud7a	Otud7a	-4.52929	2.47434e-06	-6.70017	0.000235507	-3.81116	0.0916152	9.56051	0.441525	abundance	↓RPF/↓mRNA
Ildr2	Ildr2	-4.92872	5.28809e-06	-6.69749	0.00271004	-6.10033	0.0409207	-21.4112	0.298169	abundance	↓RPF/↓mRNA
Fam84a	Fam84a	-5.34258	2.68127e-06	-6.65146	0.000248775	-3.50386	0.333941	3.29842	0.573429	abundance	↓RPF/↓mRNA
Rxfp3	Rxfp3	-5.26075	3.00592e-05	-6.57944	0.000789747	-4.99157	0.756562	-5.98228	0.324226	abundance	↓RPF/↓mRNA
Sox11	Sox11	-4.36607	2.49668e-06	-6.57906	1.04087e-06	-1.25557	0.887471	-3.9403	0.324226	abundance	↓RPF/↓mRNA
Akr1c18	Akr1c18	-6.01196	1.60232e-05	-6.57105	5.06122e-05	-3.93158	0.887471	-5.30216	0.324226	abundance	↓RPF/↓mRNA
Srrm4	Srrm4	-3.36805	8.84532e-05	-6.49756	0.000339764	-5.17313	0.316922	-10.3052	0.216805	abundance	↓RPF/↓mRNA
Adcyap1r1	Adcyap1r1	-4.29301	7.22823e-06	-6.48146	0.0001117	-1.68926	0.564957	2.9031	0.324226	abundance	↓RPF/↓mRNA
Fgf5	Fgf5	-5.45228	2.36007e-06	-6.41348	0.000388284	-6.42493	0.107005	-13.559	0.324226	abundance	↓RPF/↓mRNA
Fam181b	Fam181b	-6.28748	7.39916e-05	-6.38731	5.08303e-05	-10.3897	0.887471	-7.57543	0.129297	abundance	↓RPF/↓mRNA
Zfp105	Zfp105	-3.08598	4.64433e-05	-6.33471	6.3028e-06	-5.11871	0.887471	-7.32931	0.110548	abundance	↓RPF/↓mRNA
Bmp8b	Bmp8b	-5.70804	0.000296127	-6.3197	8.3759e-06	11.166	0.887471	-5.1936	0.0295909	abundance	↓RPF/↓mRNA
Hhip	Hhip	-5.09814	0.000303403	-6.29989	0.00301175	-1.30419	0.887471	-0.302672	0.903625	abundance	↓RPF/↓mRNA
Sox6	Sox6	-4.96741	6.98172e-06	-6.26644	2.96378e-06	5.64383	0.887471	-3.94107	0.0637196	abundance	↓RPF/↓mRNA
Fhl1	Fhl1	-5.87503	8.5344e-07	-6.25849	2.8656e-06	-2.25222	0.789357	1.89159	0.438439	abundance	↓RPF/↓mRNA
Kcnf1	Kcnf1	-6.65683	6.83317e-05	-6.25807	3.30883e-06	-12.3808	0.887471	-6.5355	0.0303878	abundance	↓RPF/↓mRNA
Kif5c	Kif5c	-3.31349	1.42183e-05	-6.21274	5.47998e-05	-3.02511	0.476552	-4.49723	0.495285	abundance	↓RPF/↓mRNA
Dbndd1	Dbndd1	-5.70447	7.39916e-05	-6.18555	1.80725e-05	-18.1364	0.166538	-8.34351	0.0142394	abundance	↓RPF/↓mRNA
Aldh3a1	Aldh3a1	-6.51378	2.98352e-05	-6.16902	3.38856e-05	-12.4892	0.72274	-7.9976	0.0984532	abundance	↓RPF/↓mRNA
Nrarp	Nrarp	-6.76679	2.68127e-06	-6.14068	1.21872e-06	-25.6186	0.505558	-7.35058	0.0144002	abundance	↓RPF/↓mRNA
Hook1	Hook1	-6.35857	2.36007e-06	-6.09838	2.61389e-06	5.32478	0.887471	-3.55819	0.110002	abundance	↓RPF/↓mRNA
Dchs1	Dchs1	-6.07013	9.34037e-06	-6.0959	1.59682e-05	-0.509519	0.939851	-4.15354	0.324226	abundance	↓RPF/↓mRNA
Igfbpl1	Igfbpl1	-4.82905	5.65102e-06	-6.09464	3.56569e-06	-5.94416	0.887471	-6.43345	0.153135	abundance	↓RPF/↓mRNA
Tnik	Tnik	-2.21981	0.00049031	-6.09385	2.56386e-05	-3.60777	0.887471	-6.90713	0.108721	abundance	↓RPF/↓mRNA
Col4a3	Col4a3	-3.7012	0.00120333	-6.0844	0.00121462	0.988087	0.887471	-1.81866	0.324226	abundance	↓RPF/↓mRNA
Htr1b	Htr1b	-4.88559	0.000163944	-6.04076	0.0017578	-3.07394	0.887471	-3.12214	0.421422	abundance	↓RPF/↓mRNA
Hist3h2ba	Hist3h2ba	-2.47265	0.0005722	-6.0304	2.48923e-05	-6.24116	0.792101	-7.37381	0.0449025	abundance	↓RPF/↓mRNA
Rgs16	Rgs16	-5.96095	1.07788e-06	-6.01532	1.04087e-06	-15.7953	0.384053	-7.95913	0.0332271	abundance	↓RPF/↓mRNA
Fgf13	Fgf13	-5.44875	2.36007e-06	-5.99834	0.000378959	-4.32794	0.241366	1.55771	0.843526	abundance	↓RPF/↓mRNA
Etv1	Etv1	-5.3354	8.85692e-05	-5.93339	0.00154327	-7.71869	0.276483	-9.9306	0.272957	abundance	↓RPF/↓mRNA
Mov10l1	Mov10l1	-3.22607	7.39916e-05	-5.91633	2.56505e-05	-2.2997	0.887471	-5.33671	0.288936	abundance	↓RPF/↓mRNA
Vit	Vit	-4.42249	0.00211557	-5.8748	0.00159861	-4.31825	0.887471	-5.80798	0.324226	abundance	↓RPF/↓mRNA
Renbp	Renbp	-4.54298	1.10429e-05	-5.82255	1.71352e-05	-0.509737	0.90441	-3.38243	0.324226	abundance	↓RPF/↓mRNA
Pcdhgb2	Pcdhgb2	-5.14688	2.56234e-05	-5.80701	0.000170734	-6.97084	0.627766	-7.69451	0.320471	abundance	↓RPF/↓mRNA
Sprr2k	Sprr2k	-4.52346	5.85543e-06	-5.79913	0.000305095	-5.0189	0.255855	-8.20135	0.324226	abundance	↓RPF/↓mRNA
Dock3	Dock3	-5.07987	0.000232084	-5.79763	1.30196e-05	6.83709	0.887471	-4.61667	0.0495518	abundance	↓RPF/↓mRNA
Kcnk13	Kcnk13	-4.06858	2.39151e-05	-5.77508	2.96994e-06	-5.58426	0.887471	-5.99553	0.0641192	abundance	↓RPF/↓mRNA
AU021092	AU021092	-5.10671	2.36007e-06	-5.75624	4.32032e-05	-3.47378	0.756562	-1.00616	0.837607	abundance	↓RPF/↓mRNA
Nnat	Nnat	-5.57103	2.36007e-06	-5.7267	0.00132055	-6.22871	0.0748522	-13.2973	0.324226	abundance	↓RPF/↓mRNA
Akr1c19	Akr1c19	-5.70834	0.000126564	-5.686	9.9404e-06	-3.35356	0.887471	-5.47962	0.0660799	abundance	↓RPF/↓mRNA
Reep2	Reep2	-2.82719	3.55761e-05	-5.63851	1.18888e-05	-4.02727	0.567984	-7.76517	0.274237	abundance	↓RPF/↓mRNA
Adamtsl3	Adamtsl3	-5.20682	4.97924e-06	-5.56924	2.56386e-05	-2.62407	0.887471	-3.31035	0.324226	abundance	↓RPF/↓mRNA
Itga7	Itga7	-6.19061	1.39803e-06	-5.56831	4.25549e-06	-8.10094	0.887471	-6.70089	0.294015	abundance	↓RPF/↓mRNA
Gabrb3	Gabrb3	-3.44166	0.00195408	-5.56826	2.08632e-05	-14.4567	0.505162	-6.55821	0.0133896	abundance	↓RPF/↓mRNA
Nefm	Nefm	-3.3031	0.000475792	-5.55373	0.0150238	-3.04944	0.618239	-4.33842	0.45616	abundance	↓RPF/↓mRNA
Ccdc166	Ccdc166	-3.62968	0.00329451	-5.48327	0.00200827	-7.11428	0.39092	-7.97192	0.101233	abundance	↓RPF/↓mRNA
Nkx2-5	Nkx2-5	-4.85463	0.00165274	-5.47724	0.00182344	-1.11737	0.887471	-3.1396	0.324226	abundance	↓RPF/↓mRNA
Guca1b	Guca1b	-1.97643	0.0505283	-5.43712	9.45361e-06	-15.1259	0.887471	-5.80084	0.00601726	abundance	↓RPF/↓mRNA
Cdh26	Cdh26	-5.29433	3.18579e-06	-5.42597	0.00124092	-6.75983	0.0356789	-17.2962	0.21716	abundance	↓RPF/↓mRNA
Bambi	Bambi	-6.50833	0.000297739	-5.40769	3.64023e-06	29.7422	0.193453	-4.54332	0.0050526	abundance	↓RPF/↓mRNA
Klhl13	Klhl13	-1.48484	0.00213802	-5.39515	1.77948e-05	-1.753	0.887471	-5.58993	0.13477	abundance	↓RPF/↓mRNA
Chd7	Chd7	-4.39381	8.9334e-06	-5.39252	5.18429e-05	-3.05609	0.887471	-3.50668	0.324226	abundance	↓RPF/↓mRNA
Kcnk3	Kcnk3	-3.91507	0.000220977	-5.36679	0.000737886	-4.28596	0.887471	-5.80034	0.324226	abundance	↓RPF/↓mRNA
Sprr2b	Sprr2b	-4.36842	8.5842e-05	-5.3391	5.20759e-05	-2.87869	0.887471	-4.76468	0.275973	abundance	↓RPF/↓mRNA
Fam189a1	Fam189a1	-1.97643	0.0505283	-5.30373	0.000276657	-1.66921	0.887471	-5.24842	0.067439	abundance	↓RPF/↓mRNA
Nppb	Nppb	-4.91118	4.89122e-05	-5.29983	0.000278215	-2.71493	0.887471	-3.21952	0.324226	abundance	↓RPF/↓mRNA
Slc8a1	Slc8a1	-4.26417	0.00304598	-5.29144	0.000700335	2.70531	0.887471	-2.81702	0.200155	abundance	↓RPF/↓mRNA
Fam84b	Fam84b	-6.53767	0.000548102	-5.28629	2.26048e-06	44.3094	0.304416	-4.72345	0.00454212	abundance	↓RPF/↓mRNA
Inhbb	Inhbb	-3.6912	0.000124455	-5.2617	1.25507e-05	-1.76301	0.887471	-4.90719	0.102698	abundance	↓RPF/↓mRNA
Adra1d	Adra1d	-4.37375	3.35608e-06	-5.24501	7.61675e-05	-4.02853	0.317302	-3.42875	0.600222	abundance	↓RPF/↓mRNA
Nup210	Nup210	-5.70549	1.09298e-05	-5.24055	2.23703e-05	0.345459	0.947838	-3.00426	0.324226	abundance	↓RPF/↓mRNA
Scn5a	Scn5a	-3.53245	0.0267436	-5.22273	0.00141539	4.54102	0.383862	-3.13467	0.0403362	abundance	↓RPF/↓mRNA
Cst6	Cst6	-5.73978	1.01922e-06	-5.22093	1.94742e-06	-8.64447	0.474783	-7.43056	0.227749	abundance	↓RPF/↓mRNA
Dtna	Dtna	-4.27855	3.06055e-05	-5.16331	0.000250451	-1.36273	0.887471	-0.93479	0.686498	abundance	↓RPF/↓mRNA
BC030500	BC030500	-4.34915	0.00043544	-5.15758	0.00170071	-7.90974	0.164247	-8.98377	0.0864566	abundance	↓RPF/↓mRNA
Snap91	Snap91	-2.30549	0.0103423	-5.12588	0.000578159	1.44739	0.887471	-3.52117	0.17545	abundance	↓RPF/↓mRNA
Rgs8	Rgs8	-4.22748	2.03982e-05	-5.11383	8.98968e-05	-8.10188	0.0641649	-9.54605	0.0366549	abundance	↓RPF/↓mRNA
Hs3st3a1	Hs3st3a1	-4.3712	7.46678e-06	-5.11017	0.000199981	-4.14035	0.486387	-4.35285	0.40044	abundance	↓RPF/↓mRNA
Slc6a15	Slc6a15	-1.93224	0.0419097	-5.104	6.82061e-06	7.65864	0.887471	-4.88915	0.00817572	abundance	↓RPF/↓mRNA
Chrdl1	Chrdl1	-4.36986	1.70739e-05	-5.10352	0.00012609	-0.868302	0.887471	-0.239369	0.888931	abundance	↓RPF/↓mRNA
Rasgrf1	Rasgrf1	-3.12957	0.000565512	-5.04845	2.00647e-05	2.65308	0.887471	-4.18511	0.0668744	abundance	↓RPF/↓mRNA
Cldn9	Cldn9	-5.35509	2.36007e-06	-5.005	4.6209e-05	-3.26914	0.887471	-0.612929	0.872465	abundance	↓RPF/↓mRNA
Nrg2	Nrg2	-3.35119	6.82078e-05	-5.0003	0.000420453	-3.71738	0.719261	-5.77132	0.324226	abundance	↓RPF/↓mRNA
Plpp7	Plpp7	-4.50982	4.77401e-05	-4.98756	0.00301979	-3.31056	0.685574	-1.09168	0.818372	abundance	↓RPF/↓mRNA
Dynap	Dynap	-4.81424	1.04741e-05	-4.95136	4.36129e-05	-5.9737	0.887471	-5.86103	0.324226	abundance	↓RPF/↓mRNA
Gpm6b	Gpm6b	-4.96818	5.2603e-06	-4.94018	1.59259e-05	1.24776	0.887471	-1.23922	0.324226	abundance	↓RPF/↓mRNA
Fmnl1	Fmnl1	-4.63774	2.54482e-06	-4.92839	5.03057e-06	-3.94152	0.887471	-4.24967	0.324226	abundance	↓RPF/↓mRNA
Fam189a2	Fam189a2	-4.80749	4.70157e-06	-4.89993	0.00368289	-5.74359	0.0409207	-16.7928	0.324226	abundance	↓RPF/↓mRNA
Nr2f1	Nr2f1	-2.7898	4.40164e-05	-4.8887	9.9404e-06	-1.95539	0.887471	-4.09666	0.324226	abundance	↓RPF/↓mRNA
Kcnn2	Kcnn2	-3.56924	0.000652886	-4.88847	4.71819e-05	-9.61583	0.711928	-6.03536	0.0384977	abundance	↓RPF/↓mRNA
Ccdc149	Ccdc149	-3.18591	0.000250421	-4.8813	0.000278002	-1.65727	0.887471	-3.51027	0.324226	abundance	↓RPF/↓mRNA
B3galt1	B3galt1	-3.85473	8.68047e-05	-4.88057	3.26562e-06	-11.9833	0.887471	-5.35115	0.0208702	abundance	↓RPF/↓mRNA
Tspan18	Tspan18	-3.10522	0.00264893	-4.87113	0.00171126	-4.2635	0.887471	-5.78198	0.265837	abundance	↓RPF/↓mRNA
Rnf144b	Rnf144b	-4.1065	9.50225e-05	-4.86831	1.93585e-05	-11.2711	0.466568	-6.25424	0.0332271	abundance	↓RPF/↓mRNA
C77370	C77370	-3.99134	0.00013118	-4.86735	0.00151616	-6.07935	0.201848	-8.65689	0.204739	abundance	↓RPF/↓mRNA
Blnk	Blnk	-5.33716	1.30995e-06	-4.8353	3.26562e-06	-6.79157	0.353787	-7.1614	0.324226	abundance	↓RPF/↓mRNA
Stac	Stac	-4.36022	0.0012826	-4.81248	0.000175888	-8.71804	0.887471	-5.76361	0.0857705	abundance	↓RPF/↓mRNA
Mycl	Mycl	-0.939506	0.0896112	-4.80236	0.00149125	-2.77652	0.263743	-6.57807	0.0260985	abundance	↓RPF/↓mRNA
Actbl2	Actbl2	-1.10349	0.00807617	-4.79822	0.00021288	-0.204083	0.887471	-0.359999	0.820222	abundance	↓RPF/↓mRNA
Pdpn	Pdpn	-4.65379	4.1116e-06	-4.79655	2.16924e-06	-6.02216	0.887471	-5.00572	0.0925467	abundance	↓RPF/↓mRNA
Pdgfb	Pdgfb	-4.45305	6.34029e-05	-4.79224	0.000122558	1.35036	0.887471	-1.29494	0.290056	abundance	↓RPF/↓mRNA
Nexmif	Nexmif	-3.99134	0.00013118	-4.79117	0.00162125	-6.05372	0.198122	-8.59987	0.206042	abundance	↓RPF/↓mRNA
Artn	Artn	-4.76499	0.00152999	-4.77757	0.000249138	4.36883	0.887471	-2.79893	0.105165	abundance	↓RPF/↓mRNA
Doc2b	Doc2b	-4.1125	0.0012231	-4.77142	0.000910874	-4.33768	0.887471	-4.89167	0.324226	abundance	↓RPF/↓mRNA
Igf1	Igf1	-4.59894	2.54482e-06	-4.76577	0.000132791	-5.20512	0.107005	-9.67729	0.324226	abundance	↓RPF/↓mRNA
Adamtsl1	Adamtsl1	-3.77624	0.00414602	-4.76181	5.15036e-05	-17.5183	0.0748522	-5.93225	0.0050526	abundance	↓RPF/↓mRNA
Chrna5	Chrna5	-3.70063	0.00206862	-4.74025	0.000459385	-3.55601	0.887471	-4.68882	0.230019	abundance	↓RPF/↓mRNA
Pax2	Pax2	-4.39139	0.000145469	-4.73441	7.96001e-05	3.00823	0.887471	-2.26708	0.125679	abundance	↓RPF/↓mRNA
Acta2	Acta2	-4.00077	2.15897e-05	-4.73272	0.00010257	-0.207343	0.887471	0.00962589	0.98878	abundance	↓RPF/↓mRNA
Cd34	Cd34	-4.61579	2.249e-05	-4.72619	0.000404342	-1.44188	0.887471	0.610554	0.731134	abundance	↓RPF/↓mRNA
Krt20	Krt20	-4.57195	3.07404e-05	-4.72509	5.38934e-05	-6.42831	0.887471	-5.67017	0.227613	abundance	↓RPF/↓mRNA
Ston2	Ston2	-4.29624	0.000257996	-4.71756	9.33157e-06	12.3461	0.133509	-3.57686	0.00794029	abundance	↓RPF/↓mRNA
Pcdhga2	Pcdhga2	-4.20339	0.00181999	-4.70208	0.000251613	-11.5143	0.277242	-6.40506	0.0303878	abundance	↓RPF/↓mRNA
Mcam	Mcam	-4.9556	5.50325e-06	-4.70198	1.25507e-05	0.144228	0.971849	-2.2986	0.324226	abundance	↓RPF/↓mRNA
Spats2l	Spats2l	-1.75626	0.0155785	-4.68609	0.000293276	-3.00136	0.887471	-5.12173	0.0876453	abundance	↓RPF/↓mRNA
Cyp1a1	Cyp1a1	-5.45665	0.000257996	-4.65091	0.0200777	-2.62793	0.25871	3.38466	0.324226	abundance	↓RPF/↓mRNA
Npas3	Npas3	-3.35831	0.00192119	-4.63907	0.017739	-4.25119	0.483	-6.7228	0.324226	abundance	↓RPF/↓mRNA
Thsd4	Thsd4	-5.13183	1.32513e-05	-4.63697	0.000779569	-6.22489	0.276483	-7.29404	0.324226	abundance	↓RPF/↓mRNA
Amigo2	Amigo2	-4.80062	7.06897e-05	-4.61879	5.03057e-06	6.33024	0.887471	-3.96245	0.0385139	abundance	↓RPF/↓mRNA
AI467606	AI467606	-2.85842	0.0101491	-4.61551	0.00486634	-5.46094	0.455303	-6.65188	0.120077	abundance	↓RPF/↓mRNA
Bmp2	Bmp2	-3.25366	0.00421414	-4.60755	0.000648981	-3.60553	0.887471	-4.73592	0.203648	abundance	↓RPF/↓mRNA
Plcb4	Plcb4	-4.8691	3.16726e-06	-4.60232	8.40107e-06	-0.635223	0.887471	-2.12264	0.324226	abundance	↓RPF/↓mRNA
Sox2	Sox2	-4.52275	4.35683e-06	-4.58982	3.70077e-06	3.04479	0.887471	-2.3637	0.153196	abundance	↓RPF/↓mRNA
Gstk1	Gstk1	-5.90794	7.98922e-06	-4.58661	6.52331e-05	-1.55035	0.887471	-1.7493	0.355767	abundance	↓RPF/↓mRNA
Sprr2h	Sprr2h	-4.04552	1.60232e-05	-4.58062	0.00127449	-3.02605	0.395695	0.612819	0.90574	abundance	↓RPF/↓mRNA
Fbxw10	Fbxw10	-1.44789	0.0572328	-4.5739	2.00647e-05	-7.12073	0.887471	-4.8561	0.0115936	abundance	↓RPF/↓mRNA
Pde3b	Pde3b	-4.29896	1.60252e-05	-4.5607	0.000468213	-1.72996	0.566372	2.07114	0.324226	abundance	↓RPF/↓mRNA
Cap2	Cap2	-1.97505	0.000576026	-4.54386	0.000135609	-0.248866	0.887471	-1.91812	0.324226	abundance	↓RPF/↓mRNA
Fras1	Fras1	-5.32972	0.000875897	-4.52926	0.000142133	4.34786	0.887471	-2.92701	0.134428	abundance	↓RPF/↓mRNA
Ccdc85a	Ccdc85a	-3.05086	8.97218e-05	-4.5208	0.000251044	-1.36261	0.887471	-1.79635	0.44691	abundance	↓RPF/↓mRNA
Tlx1	Tlx1	-3.76141	2.11813e-05	-4.51247	7.0863e-05	-5.91249	0.31575	-7.08899	0.191811	abundance	↓RPF/↓mRNA
Mid1	Mid1	-2.20883	0.000292102	-4.50078	4.7145e-06	-1.43994	0.887471	-4.36715	0.063415	abundance	↓RPF/↓mRNA
Tbc1d30	Tbc1d30	-4.71187	2.68127e-06	-4.48237	0.000893557	-3.97709	0.102146	5.26603	0.52168	abundance	↓RPF/↓mRNA
AI593442	AI593442	-3.69825	6.76595e-05	-4.47377	0.000479812	-2.27001	0.887471	-2.25217	0.421092	abundance	↓RPF/↓mRNA
Celsr2	Celsr2	-4.83298	0.000148561	-4.46933	1.37795e-05	10.5011	0.107005	-3.12265	0.00963211	abundance	↓RPF/↓mRNA
Cldn1	Cldn1	-4.22536	1.36675e-05	-4.44739	7.11129e-05	-0.910779	0.887471	-0.789417	0.63388	abundance	↓RPF/↓mRNA
Ppp1r3d	Ppp1r3d	-3.48325	0.000505747	-4.43962	0.000862531	-3.91693	0.887471	-4.81644	0.324226	abundance	↓RPF/↓mRNA
Slc38a1	Slc38a1	-4.26874	2.02966e-05	-4.43369	5.17332e-05	0.906693	0.887471	-0.89443	0.324226	abundance	↓RPF/↓mRNA
Hecw2	Hecw2	-4.58742	8.35516e-05	-4.43277	7.92294e-05	1.04906	0.887471	-2.39923	0.324226	abundance	↓RPF/↓mRNA
Gm266	Gm266	-4.12937	9.89249e-06	-4.42755	2.56386e-05	-4.59924	0.887471	-4.81322	0.324226	abundance	↓RPF/↓mRNA
Csdc2	Csdc2	-3.82152	1.25025e-05	-4.41068	6.68291e-06	-8.17607	0.485441	-5.96717	0.0677121	abundance	↓RPF/↓mRNA
Plcl1	Plcl1	-3.6183	0.0300066	-4.40727	0.000306966	3.64956	0.887471	-3.71211	0.073273	abundance	↓RPF/↓mRNA
Prune2	Prune2	-4.51955	2.74298e-05	-4.37095	0.00053122	-1.94116	0.887471	-0.0937539	0.969556	abundance	↓RPF/↓mRNA
C530008M17Rik	C530008M17Rik	-3.88269	8.59187e-06	-4.34452	4.53139e-06	-9.56526	0.219663	-6.22203	0.0342919	abundance	↓RPF/↓mRNA
Stmn2	Stmn2	-3.85922	2.42827e-05	-4.3432	3.6244e-05	0.945346	0.887471	-1.27772	0.324226	abundance	↓RPF/↓mRNA
Klhl29	Klhl29	-2.7504	0.00427147	-4.33346	5.25305e-05	2.90859	0.887471	-3.68523	0.0554989	abundance	↓RPF/↓mRNA
Snca	Snca	-4.55807	4.04491e-06	-4.29762	0.00336793	-3.79373	0.0828895	7.81691	0.324226	abundance	↓RPF/↓mRNA
Fam213a	Fam213a	-4.11925	4.02883e-06	-4.28248	5.17332e-05	-3.00407	0.386986	0.804368	0.861086	abundance	↓RPF/↓mRNA
Nes	Nes	-5.82808	1.78625e-06	-4.2803	3.87383e-05	-4.3559	0.795514	-1.90096	0.59475	abundance	↓RPF/↓mRNA
P2ry2	P2ry2	-4.39161	0.000861389	-4.26844	8.7611e-05	6.3263	0.235776	-2.63561	0.0244149	abundance	↓RPF/↓mRNA
Macc1	Macc1	-2.91334	0.026958	-4.26359	0.000221502	0.809797	0.921194	-3.87493	0.0718378	abundance	↓RPF/↓mRNA
Mfsd2a	Mfsd2a	-4.28459	5.91497e-05	-4.26182	5.68507e-05	1.80206	0.887471	-1.98364	0.305743	abundance	↓RPF/↓mRNA
Lhx8	Lhx8	-1.85557	0.00218181	-4.25641	8.72021e-05	-1.58555	0.887471	-4.13166	0.16377	abundance	↓RPF/↓mRNA
St8sia4	St8sia4	-3.94943	2.03891e-05	-4.25488	0.00108088	-3.13696	0.491017	-1.0699	0.817031	abundance	↓RPF/↓mRNA
Fam217b	Fam217b	-4.47823	0.0125915	-4.23953	4.23456e-05	-13.0224	0.887471	-4.53805	0.0251925	abundance	↓RPF/↓mRNA
Nanos3	Nanos3	-1.85557	0.107095	-4.20366	0.000318147	2.05163	0.887471	-3.77689	0.0536405	abundance	↓RPF/↓mRNA
Asxl3	Asxl3	-4.79847	0.000289552	-4.18932	3.17508e-05	-9.74155	0.887471	-4.72716	0.0627107	abundance	↓RPF/↓mRNA
Tspoap1	Tspoap1	-3.45993	0.00014937	-4.16392	0.000113386	-0.39915	0.908375	-2.54084	0.324226	abundance	↓RPF/↓mRNA
Lonrf3	Lonrf3	-4.04563	1.61211e-05	-4.15937	2.24505e-05	-1.26218	0.887471	-2.76764	0.324226	abundance	↓RPF/↓mRNA
Dmrta1	Dmrta1	-4.51027	0.00103713	-4.156	0.0024887	-2.35793	0.887471	-2.65252	0.324226	abundance	↓RPF/↓mRNA
Kif26b	Kif26b	-3.59234	0.000119727	-4.14261	0.000117576	0.717071	0.887471	-1.75288	0.324226	abundance	↓RPF/↓mRNA
Flywch2	Flywch2	-4.14145	0.000437846	-4.14079	0.000135609	-8.16773	0.835022	-5.19347	0.0925467	abundance	↓RPF/↓mRNA
Nhs	Nhs	-4.01757	4.64479e-05	-4.13815	0.000988198	-4.57416	0.466192	-5.28247	0.324226	abundance	↓RPF/↓mRNA
Necab2	Necab2	-2.86658	0.00094612	-4.11464	0.00593008	-3.22755	0.741324	-4.86577	0.324226	abundance	↓RPF/↓mRNA
Tpsab1	Tpsab1	-3.23338	4.3381e-05	-4.09881	0.0120704	-2.39486	0.144838	7.22609	0.324226	abundance	↓RPF/↓mRNA
Hapln4	Hapln4	-3.98761	1.54049e-05	-4.08814	0.000318876	-2.29746	0.871726	0.140413	0.963396	abundance	↓RPF/↓mRNA
Dock8	Dock8	-3.87643	3.34169e-05	-4.0728	0.000110813	0.312824	0.887471	-0.35728	0.324226	abundance	↓RPF/↓mRNA
Gper1	Gper1	-4.22459	2.00134e-05	-4.06043	7.67076e-06	4.2497	0.887471	-2.71794	0.0899023	abundance	↓RPF/↓mRNA
Wnt4	Wnt4	-5.00394	0.00378853	-4.04858	0.000945037	0.9895	0.887471	-2.62727	0.324226	abundance	↓RPF/↓mRNA
Cp	Cp	-3.94258	6.35006e-05	-4.04277	6.42294e-05	0.350167	0.919795	-2.21272	0.324226	abundance	↓RPF/↓mRNA
Mycn	Mycn	-1.65829	0.0414153	-4.04112	3.38856e-05	-8.29593	0.887471	-4.4309	0.0133896	abundance	↓RPF/↓mRNA
Pcdhgb5	Pcdhgb5	-6.0542	0.000162546	-4.03827	3.06733e-05	-1.09414	0.927575	-3.57722	0.119306	abundance	↓RPF/↓mRNA
Nacad	Nacad	-3.3621	0.00165274	-4.02487	0.000568786	1.71518	0.887471	-1.92931	0.26245	abundance	↓RPF/↓mRNA
Gipc2	Gipc2	-3.2375	5.38108e-05	-4.00686	0.000345259	-5.4263	0.0797002	-8.29751	0.0686795	abundance	↓RPF/↓mRNA
Defb48	Defb48	-5.6621	2.80701e-06	-3.98557	0.000820698	-4.42501	0.235776	1.41376	0.783421	abundance	↓RPF/↓mRNA
Csmd3	Csmd3	-1.95207	0.0626143	-3.96912	0.000704931	-3.81348	0.887471	-4.32354	0.0746261	abundance	↓RPF/↓mRNA
Lhx2	Lhx2	-3.88964	0.00033197	-3.96519	4.53139e-06	0.279188	0.9899	-3.86927	0.0175875	abundance	↓RPF/↓mRNA
Kcnq5	Kcnq5	-4.06923	3.35608e-06	-3.96409	5.88793e-06	-3.3883	0.887471	-2.89258	0.333653	abundance	↓RPF/↓mRNA
Fgf15	Fgf15	-3.65905	9.83741e-05	-3.96117	0.000637145	-0.840937	0.887471	-0.295841	0.840466	abundance	↓RPF/↓mRNA
Tmem151b	Tmem151b	-2.10123	0.0201863	-3.94698	0.0176382	-3.23392	0.685574	-5.52855	0.271545	abundance	↓RPF/↓mRNA
Pdx1	Pdx1	-2.39892	0.00354249	-3.94461	0.00327224	-1.73023	0.887471	-3.20217	0.324226	abundance	↓RPF/↓mRNA
Hdac9	Hdac9	-5.33241	1.39803e-06	-3.94151	2.56386e-05	-5.91913	0.170719	-6.24872	0.324226	abundance	↓RPF/↓mRNA
Klhl1	Klhl1	-2.46663	0.000643823	-3.93616	4.51015e-05	-1.55499	0.887471	-3.68167	0.148817	abundance	↓RPF/↓mRNA
Edn1	Edn1	-3.94158	3.24263e-05	-3.93388	8.13169e-06	3.13833	0.887471	-2.98679	0.0952679	abundance	↓RPF/↓mRNA
Galr2	Galr2	-3.48891	3.19745e-05	-3.92657	0.0102395	-4.26165	0.0613888	-12.5748	0.324226	abundance	↓RPF/↓mRNA
Cyp1a2	Cyp1a2	-4.99718	2.39151e-05	-3.92538	0.0128427	-4.18575	0.213003	0.946734	0.877234	abundance	↓RPF/↓mRNA
C1ql3	C1ql3	-4.5018	0.000287439	-3.92529	0.000200469	-4.73367	0.887471	-3.9976	0.259539	abundance	↓RPF/↓mRNA
Mfap3l	Mfap3l	-3.22212	7.73191e-05	-3.91385	0.000112188	0.570346	0.887471	-0.702945	0.324226	abundance	↓RPF/↓mRNA
Slc14a1	Slc14a1	-2.84691	0.000410037	-3.91161	0.0012546	-5.33614	0.0674193	-7.53289	0.0372812	abundance	↓RPF/↓mRNA
Tram1l1	Tram1l1	-2.70468	0.00425938	-3.90016	0.00172202	-3.87167	0.887471	-4.62684	0.233674	abundance	↓RPF/↓mRNA
Amer2	Amer2	-2.94878	0.0344784	-3.89748	0.000910596	1.92119	0.887471	-3.06952	0.139856	abundance	↓RPF/↓mRNA
Mmp10	Mmp10	-3.80301	0.000482799	-3.88982	0.000989123	-0.0381639	0.986679	-1.18598	0.324226	abundance	↓RPF/↓mRNA
Six3	Six3	-2.06027	0.000809325	-3.88442	0.0214065	-2.18572	0.356929	-5.03213	0.340402	abundance	↓RPF/↓mRNA
Insm1	Insm1	-2.80638	0.000226555	-3.8758	0.00393505	-1.97293	0.858176	-0.893451	0.794431	abundance	↓RPF/↓mRNA
Lrp3	Lrp3	-2.38389	0.0206489	-3.85431	0.0308922	-2.22247	0.887471	-3.61039	0.324226	abundance	↓RPF/↓mRNA
Fez1	Fez1	-3.36676	1.22073e-05	-3.84719	4.46985e-05	-2.64519	0.60434	-1.35621	0.720953	abundance	↓RPF/↓mRNA
Ntn4	Ntn4	-3.8319	4.75593e-05	-3.84211	4.46985e-05	-1.72355	0.887471	-2.99695	0.324226	abundance	↓RPF/↓mRNA
Bzrap1	Bzrap1	-3.50002	0.000185056	-3.84081	6.54361e-05	-2.3596	0.887471	-3.49811	0.238978	abundance	↓RPF/↓mRNA
Tagln	Tagln	-3.58902	0.000181741	-3.83876	0.00147093	-0.53176	0.887471	0.587324	0.324226	abundance	↓RPF/↓mRNA
Iqgap2	Iqgap2	-3.28987	1.30287e-05	-3.83821	6.79315e-05	-4.38574	0.0840552	-9.77171	0.24345	abundance	↓RPF/↓mRNA
Dact1	Dact1	-3.63348	6.75227e-05	-3.82001	7.81824e-05	0.811484	0.887471	-1.50509	0.324226	abundance	↓RPF/↓mRNA
Sox21	Sox21	-2.62629	7.00711e-05	-3.80492	0.000763035	-2.02878	0.465668	0.0304302	0.994414	abundance	↓RPF/↓mRNA
Ptprn	Ptprn	-2.80937	7.59464e-05	-3.79062	0.000174026	-2.6605	0.887471	-3.52931	0.324226	abundance	↓RPF/↓mRNA
Rnf183	Rnf183	-1.85045	0.0242078	-3.78241	0.000365362	-0.724511	0.887471	-3.52842	0.11201	abundance	↓RPF/↓mRNA
Lhfpl4	Lhfpl4	-5.14181	0.000126585	-3.77944	2.29839e-05	3.70894	0.887471	-2.97063	0.0946475	abundance	↓RPF/↓mRNA
Wnt7a	Wnt7a	-3.59372	1.66583e-05	-3.77328	6.74774e-05	-4.30569	0.592476	-4.7804	0.324226	abundance	↓RPF/↓mRNA
Gli2	Gli2	-3.49497	2.46801e-05	-3.7411	2.68123e-05	-7.55198	0.109745	-6.1336	0.03436	abundance	↓RPF/↓mRNA
Mfap4	Mfap4	-1.85557	0.0210611	-3.73527	7.81824e-05	4.5403	0.887471	-3.07661	0.0273208	abundance	↓RPF/↓mRNA
Adssl1	Adssl1	-4.21515	8.04848e-06	-3.73112	3.19924e-06	4.41873	0.887471	-3.31186	0.0376155	abundance	↓RPF/↓mRNA
Ddx43	Ddx43	-1.16597	0.00568206	-3.73059	0.000503987	-0.979295	0.887471	-2.43995	0.452878	abundance	↓RPF/↓mRNA
Rgl1	Rgl1	-3.88314	2.69226e-05	-3.73016	0.0001117	-0.199649	0.887471	-0.311569	0.706266	abundance	↓RPF/↓mRNA
Rbm24	Rbm24	-0.930465	0.0223699	-3.72954	0.00844492	-1.1094	0.684735	-6.00016	0.324226	abundance	↓RPF/↓mRNA
Rem2	Rem2	-5.72606	0.000228381	-3.72702	0.0133084	-4.07117	0.756562	-0.706281	0.83959	abundance	↓RPF/↓mRNA
Zfp13	Zfp13	-2.95129	0.011059	-3.7073	0.000304148	-9.85606	0.305332	-4.7367	0.0220657	abundance	↓RPF/↓mRNA
Adamts8	Adamts8	-1.8706	0.0382649	-3.69475	0.000637609	-2.07357	0.887471	-3.74109	0.110175	abundance	↓RPF/↓mRNA
Lama2	Lama2	-3.67891	0.000173596	-3.6887	0.000146928	0.611594	0.887471	-1.86204	0.324226	abundance	↓RPF/↓mRNA
Ntng1	Ntng1	-2.91221	0.000138047	-3.67972	0.00162438	-2.69385	0.718995	-3.06761	0.359776	abundance	↓RPF/↓mRNA
Flt1	Flt1	-3.95943	4.89191e-05	-3.67523	6.03095e-05	1.08138	0.887471	-1.62702	0.324226	abundance	↓RPF/↓mRNA
Atp6v0e2	Atp6v0e2	-4.34644	5.28809e-06	-3.67101	0.000277813	-4.10154	0.307421	-2.7419	0.557795	abundance	↓RPF/↓mRNA
Sync	Sync	-3.28603	1.62124e-05	-3.64784	5.30923e-05	-3.64083	0.458183	-4.50346	0.324226	abundance	↓RPF/↓mRNA
Aadat	Aadat	-3.02374	0.00729625	-3.64662	0.00382676	-3.89291	0.887471	-4.15062	0.301938	abundance	↓RPF/↓mRNA
Vcam1	Vcam1	-3.64468	3.11315e-05	-3.62444	2.18973e-05	-1.23905	0.887471	-2.84839	0.315724	abundance	↓RPF/↓mRNA
Alkal1	Alkal1	-3.27955	0.000187311	-3.60254	7.81824e-05	2.41705	0.401011	-1.62629	0.0641192	abundance	↓RPF/↓mRNA
Hs3st3b1	Hs3st3b1	-3.18335	0.0275559	-3.59725	0.000239114	5.77831	0.887471	-2.89082	0.0477247	abundance	↓RPF/↓mRNA
Atp8a1	Atp8a1	-3.25568	0.000981266	-3.59193	0.000560605	1.1512	0.887471	-1.52986	0.324226	abundance	↓RPF/↓mRNA
Thrb	Thrb	-1.91084	0.0687239	-3.53563	0.000677116	-1.97405	0.887471	-3.54578	0.0932532	abundance	↓RPF/↓mRNA
Zbtb7c	Zbtb7c	-1.56281	0.00360382	-3.53534	7.45543e-05	1.33612	0.887471	-2.37086	0.119485	abundance	↓RPF/↓mRNA
AI661453	AI661453	-3.5401	3.11315e-05	-3.50922	2.03972e-05	-2.24579	0.887471	-3.10185	0.276539	abundance	↓RPF/↓mRNA
Dner	Dner	-3.02374	0.000781896	-3.49356	0.011494	-2.8062	0.771221	-2.96458	0.352069	abundance	↓RPF/↓mRNA
Ncald	Ncald	-3.70638	8.97218e-05	-3.48767	0.000151139	0.960444	0.887471	-0.947441	0.324226	abundance	↓RPF/↓mRNA
Syngr1	Syngr1	-3.10543	0.00191682	-3.46926	0.000117576	4.53552	0.508689	-2.24063	0.0384977	abundance	↓RPF/↓mRNA
Otx1	Otx1	-3.58188	8.67263e-06	-3.46924	6.58479e-06	-6.72613	0.458138	-4.88859	0.103622	abundance	↓RPF/↓mRNA
Dok7	Dok7	-3.67282	1.36025e-05	-3.46385	2.24505e-05	-5.80194	0.526311	-4.84565	0.191286	abundance	↓RPF/↓mRNA
P2ry12	P2ry12	-3.30446	0.00184726	-3.45814	0.0183799	-3.17814	0.877086	-3.22694	0.324226	abundance	↓RPF/↓mRNA
Adrb3	Adrb3	-2.28227	0.00295025	-3.45763	0.000835611	-0.391896	0.887471	-2.31769	0.324226	abundance	↓RPF/↓mRNA
Col11a1	Col11a1	-2.93462	0.000227243	-3.45553	2.88188e-05	4.22865	0.0857442	-2.06864	0.0142394	abundance	↓RPF/↓mRNA
Aspa	Aspa	-3.77581	9.93005e-05	-3.45067	0.00315276	-2.18385	0.887471	0.097089	0.970537	abundance	↓RPF/↓mRNA
Pcdhgb1	Pcdhgb1	-4.64805	9.02015e-05	-3.44543	0.00195191	-3.28808	0.887471	-1.69404	0.512377	abundance	↓RPF/↓mRNA
Adamts12	Adamts12	-3.76917	0.000318092	-3.44374	6.45576e-05	4.43161	0.486353	-2.02746	0.0477247	abundance	↓RPF/↓mRNA
Bmper	Bmper	-3.65799	0.000352163	-3.44218	0.00155861	-0.384312	0.887471	-0.345962	0.722372	abundance	↓RPF/↓mRNA
Hecw1	Hecw1	-4.02507	0.000728902	-3.42858	0.000888783	1.34441	0.887471	-0.945709	0.230019	abundance	↓RPF/↓mRNA
Tenm4	Tenm4	-3.44476	1.96768e-05	-3.41599	0.000277858	-1.92841	0.7166	0.94183	0.688935	abundance	↓RPF/↓mRNA
Slc9a2	Slc9a2	-3.01042	0.00225649	-3.40957	8.31327e-05	4.84093	0.887471	-2.43592	0.045628	abundance	↓RPF/↓mRNA
Tfap2a	Tfap2a	-3.4894	2.04052e-05	-3.401	7.88055e-05	-1.8479	0.887471	-1.32504	0.504536	abundance	↓RPF/↓mRNA
Ttbk1	Ttbk1	-1.7136	0.00167103	-3.39572	0.000122558	-1.11812	0.887471	-2.97522	0.31994	abundance	↓RPF/↓mRNA
Ptger4	Ptger4	-3.25409	0.000399072	-3.39542	0.000130827	-0.975667	0.887471	-2.70126	0.294444	abundance	↓RPF/↓mRNA
Greb1	Greb1	-4.35855	0.000357473	-3.38946	0.00010663	1.62128	0.887471	-2.32482	0.217091	abundance	↓RPF/↓mRNA
Col4a6	Col4a6	-3.39694	4.89122e-05	-3.38925	2.19007e-05	-3.32074	0.887471	-3.36982	0.18781	abundance	↓RPF/↓mRNA
Fut4	Fut4	-3.10522	0.000114916	-3.38303	1.10186e-05	2.00352	0.887471	-2.85113	0.0716733	abundance	↓RPF/↓mRNA
Ttn	Ttn	-1.19664	0.0593164	-3.37502	0.00715913	-2.81815	0.231352	-5.12562	0.0454781	abundance	↓RPF/↓mRNA
Mef2c	Mef2c	-2.2128	0.00232059	-3.37434	1.08005e-05	2.38208	0.887471	-3.18882	0.0220657	abundance	↓RPF/↓mRNA
Gm27239	Gm27239	-1.44811	0.0108361	-3.36876	7.81824e-05	-1.70538	0.887471	-3.42439	0.0707464	abundance	↓RPF/↓mRNA
Trpv2	Trpv2	-3.6047	7.77217e-05	-3.35869	0.018568	-4.34545	0.109745	-8.19922	0.324226	abundance	↓RPF/↓mRNA
Hrasls	Hrasls	-3.08905	5.56294e-05	-3.3561	0.00127339	-3.51677	0.300246	-4.88362	0.324226	abundance	↓RPF/↓mRNA
Fxyd6	Fxyd6	-2.8967	3.15519e-05	-3.3559	0.000267527	-2.37022	0.422327	-0.609844	0.882208	abundance	↓RPF/↓mRNA
Slc22a23	Slc22a23	-3.57423	1.38023e-05	-3.35445	4.12827e-05	-0.854227	0.887471	-0.282731	0.822396	abundance	↓RPF/↓mRNA
Igsf9	Igsf9	-3.21545	3.28268e-05	-3.33796	4.12827e-05	-3.27597	0.887471	-3.3817	0.324226	abundance	↓RPF/↓mRNA
Entpd2	Entpd2	-3.28918	0.00807	-3.33406	0.000741867	2.04897	0.887471	-2.22402	0.191286	abundance	↓RPF/↓mRNA
Rgs2	Rgs2	-3.24931	0.000932648	-3.33207	0.000773476	1.03536	0.887471	-1.11666	0.324226	abundance	↓RPF/↓mRNA
Nkain2	Nkain2	-2.8752	0.00181644	-3.32824	0.00467526	-3.42375	0.887471	-3.93869	0.324226	abundance	↓RPF/↓mRNA
Cnr1	Cnr1	-1.71694	0.0720736	-3.32408	0.039802	-0.000471974	0.999877	-1.17888	0.330571	abundance	↓RPF/↓mRNA
Itgb4	Itgb4	-3.41741	6.73673e-05	-3.31709	0.000290176	-6.34404	0.0674193	-6.37235	0.0403362	abundance	↓RPF/↓mRNA
Ebf4	Ebf4	-1.16698	0.0189748	-3.30609	0.000349829	-1.18508	0.887471	-3.31746	0.18035	abundance	↓RPF/↓mRNA
Bche	Bche	-2.92502	0.000175096	-3.30395	0.059196	-2.86108	0.197231	-2.49175	0.716997	abundance	↓RPF/↓mRNA
Nol4	Nol4	-1.42304	0.0298598	-3.3016	0.00140003	-2.16825	0.887471	-3.69569	0.15913	abundance	↓RPF/↓mRNA
Aox1	Aox1	-2.31507	0.0313921	-3.30055	0.00101398	-5.31443	0.887471	-3.92503	0.0737897	abundance	↓RPF/↓mRNA
Areg	Areg	-3.37193	0.000138047	-3.29878	0.000117576	1.29703	0.887471	-1.25431	0.324226	abundance	↓RPF/↓mRNA
Rprm	Rprm	-3.52327	0.000235745	-3.29877	0.0285599	-3.84612	0.25871	-4.84106	0.324226	abundance	↓RPF/↓mRNA
Npl	Npl	-3.18526	1.43074e-05	-3.28264	0.00193844	-3.19225	0.0748522	-3.52419	0.763873	abundance	↓RPF/↓mRNA
Lor	Lor	-2.67441	0.00860499	-3.26714	0.00669697	-4.72234	0.46088	-4.78942	0.160294	abundance	↓RPF/↓mRNA
Cxcr4	Cxcr4	-2.9116	0.000474136	-3.26567	0.0284196	-3.0282	0.360541	-3.83689	0.366655	abundance	↓RPF/↓mRNA
Cdhr1	Cdhr1	-2.62443	0.0145796	-3.26314	0.0454194	-1.66951	0.887471	-1.72506	0.458404	abundance	↓RPF/↓mRNA
Gal3st3	Gal3st3	-3.05246	0.00282525	-3.2596	0.000681229	-6.73455	0.458183	-4.45784	0.0696863	abundance	↓RPF/↓mRNA
Vav3	Vav3	-3.16404	0.00048086	-3.25535	0.000236725	1.90311	0.640301	-1.33716	0.110175	abundance	↓RPF/↓mRNA
Map1b	Map1b	-3.49243	2.73111e-05	-3.2493	4.0805e-05	0.372399	0.887471	-1.04816	0.324226	abundance	↓RPF/↓mRNA
Sh2d4b	Sh2d4b	-1.4111	0.0406087	-3.23638	0.000275226	-2.99634	0.887471	-3.54059	0.0583169	abundance	↓RPF/↓mRNA
Pced1b	Pced1b	-3.19444	0.00107682	-3.23263	8.72021e-05	2.00595	0.887471	-2.46275	0.122146	abundance	↓RPF/↓mRNA
Tspan2	Tspan2	-2.81117	0.000781896	-3.22168	1.05193e-05	-4.77517	0.887471	-3.29133	0.0238203	abundance	↓RPF/↓mRNA
Id4	Id4	-1.64424	0.0388004	-3.21954	0.0012496	2.26342	0.304416	-1.94124	0.0316566	abundance	↓RPF/↓mRNA
Nrep	Nrep	-3.17897	6.56311e-05	-3.2151	9.52355e-05	-1.05893	0.887471	-1.74276	0.324226	abundance	↓RPF/↓mRNA
Zfp605	Zfp605	-2.09885	0.00237366	-3.1955	0.000246813	-5.57957	0.198122	-4.53374	0.0278007	abundance	↓RPF/↓mRNA
Slc25a23	Slc25a23	-3.31838	0.000967533	-3.18087	0.00150798	-2.4741	0.887471	-2.63484	0.324226	abundance	↓RPF/↓mRNA
Stx1b	Stx1b	-3.31512	0.000336641	-3.17648	0.000193876	-6.3399	0.60274	-4.25905	0.10587	abundance	↓RPF/↓mRNA
Ccdc150	Ccdc150	-1.43133	0.0650971	-3.16508	0.041044	-1.78491	0.887471	-3.75838	0.324226	abundance	↓RPF/↓mRNA
C1qtnf5	C1qtnf5	-2.30077	0.00487208	-3.16035	0.00148125	-3.0372	0.887471	-3.56951	0.250292	abundance	↓RPF/↓mRNA
Arhgap24	Arhgap24	-3.39807	4.89122e-05	-3.15179	1.25507e-05	5.09438	0.585729	-2.08179	0.0384977	abundance	↓RPF/↓mRNA
Gap43	Gap43	-2.87432	8.97218e-05	-3.14949	0.000318147	-0.797577	0.887471	-0.0533128	0.966935	abundance	↓RPF/↓mRNA
Nrxn2	Nrxn2	-3.97819	0.000168675	-3.14532	0.00062866	0.147859	0.907098	-0.426298	0.469507	abundance	↓RPF/↓mRNA
Lmod1	Lmod1	-2.9966	0.00192269	-3.13898	0.00388923	-4.72134	0.46088	-4.64093	0.221385	abundance	↓RPF/↓mRNA
Ankrd6	Ankrd6	-3.88298	0.0177649	-3.13835	1.59891e-05	-1.49922	0.959528	-3.1167	0.0133896	abundance	↓RPF/↓mRNA
Ngfr	Ngfr	-2.19773	0.0207252	-3.13813	0.00930883	-0.744085	0.887471	-2.0609	0.324226	abundance	↓RPF/↓mRNA
9330182L06Rik	9330182L06Rik	-3.30964	0.00320582	-3.12984	0.0141197	-2.44572	0.887471	-2.12995	0.329049	abundance	↓RPF/↓mRNA
Acp5	Acp5	-2.91895	0.00414514	-3.1231	0.0345094	-3.85926	0.419977	-4.95837	0.324226	abundance	↓RPF/↓mRNA
Hoxc8	Hoxc8	-1.21803	0.0734536	-3.12302	0.0037148	-0.759475	0.887471	-2.84523	0.280605	abundance	↓RPF/↓mRNA
Jag1	Jag1	-3.09633	0.000410037	-3.1213	0.000816829	-0.707453	0.887471	-1.26958	0.324226	abundance	↓RPF/↓mRNA
Ar	Ar	-2.69073	0.0165673	-3.11913	0.000976035	3.218	0.640301	-1.87798	0.0646929	abundance	↓RPF/↓mRNA
Piwil4	Piwil4	-2.79136	0.000444391	-3.1183	0.0121163	-2.63293	0.567984	-2.57507	0.447085	abundance	↓RPF/↓mRNA
Sox14	Sox14	-2.53417	0.00213135	-3.10182	0.0190323	-3.82531	0.182666	-6.15461	0.191811	abundance	↓RPF/↓mRNA
Dusp18	Dusp18	-3.03118	8.34405e-05	-3.0983	1.08005e-05	-9.47426	0.703	-3.73373	0.0262776	abundance	↓RPF/↓mRNA
Rtn2	Rtn2	-2.74012	0.00159048	-3.09381	0.00421877	-0.179428	0.887471	-0.207839	0.777942	abundance	↓RPF/↓mRNA
Serpina3i	Serpina3i	-4.41001	0.000599264	-3.09221	0.00136749	-9.61397	0.0140208	-5.60336	0.00794029	abundance	↓RPF/↓mRNA
Nbeal2	Nbeal2	-2.44433	0.000191174	-3.08816	3.07085e-05	1.55049	0.887471	-1.70165	0.185822	abundance	↓RPF/↓mRNA
St8sia2	St8sia2	-2.68369	0.000640494	-3.07164	0.00107994	-0.363767	0.887471	-0.901886	0.409424	abundance	↓RPF/↓mRNA
Sort1	Sort1	-3.08363	6.82078e-05	-3.06015	0.00112231	-3.06649	0.518163	-3.01541	0.324226	abundance	↓RPF/↓mRNA
Acox2	Acox2	-1.19527	0.0661233	-3.0578	0.00773365	-0.822567	0.887471	-2.70677	0.324226	abundance	↓RPF/↓mRNA
Eml5	Eml5	-2.72836	4.03684e-05	-3.0561	0.000137719	-1.97777	0.562548	0.0597603	0.985009	abundance	↓RPF/↓mRNA
She	She	-2.55805	0.000232772	-3.05402	0.000926691	-3.37364	0.433761	-4.53147	0.324226	abundance	↓RPF/↓mRNA
Kcng1	Kcng1	-2.36838	0.00212206	-3.05123	0.0282634	-3.61906	0.102852	-7.09947	0.106216	abundance	↓RPF/↓mRNA
Rnf152	Rnf152	-2.27806	0.0189294	-3.04051	0.0345409	-0.838206	0.887471	-1.03551	0.529401	abundance	↓RPF/↓mRNA
Ctsw	Ctsw	-4.28496	0.000232084	-3.03685	0.000359526	-0.0819564	0.982567	-1.51118	0.324226	abundance	↓RPF/↓mRNA
Lmcd1	Lmcd1	-2.50607	0.00513438	-3.03052	0.00260424	0.575063	0.887471	-1.20288	0.324226	abundance	↓RPF/↓mRNA
Rims2	Rims2	-3.36004	1.96059e-05	-3.02198	2.55005e-05	0.00174842	0.999531	-1.05937	0.324226	abundance	↓RPF/↓mRNA
Ces1g	Ces1g	-3.33857	2.79152e-05	-3.00127	7.95029e-05	-4.74588	0.46088	-4.33412	0.288371	abundance	↓RPF/↓mRNA
Tspan7	Tspan7	-2.83421	0.000305935	-2.99974	0.000670029	0.114432	0.887471	-0.236589	0.537507	abundance	↓RPF/↓mRNA
Msx3	Msx3	-1.4111	0.0406087	-2.98959	0.0117466	-0.174454	0.89974	-1.58446	0.324226	abundance	↓RPF/↓mRNA
Krtap9-3	Krtap9-3	-2.48039	0.00758827	-2.98959	0.000259492	-8.28127	0.231352	-3.89213	0.019273	abundance	↓RPF/↓mRNA
Hr	Hr	-2.31668	0.0275322	-2.98143	3.87383e-05	12.2965	0.197181	-2.5628	0.00840847	abundance	↓RPF/↓mRNA
Chchd10	Chchd10	-2.41498	0.00132368	-2.97178	0.00111918	-0.157431	0.925816	-1.19725	0.324226	abundance	↓RPF/↓mRNA
Zfhx4	Zfhx4	-2.33762	0.000133538	-2.96808	1.04699e-05	2.76052	0.887471	-2.0299	0.0724044	abundance	↓RPF/↓mRNA
Gatm	Gatm	-2.44759	0.000417564	-2.96229	0.0352063	-1.64522	0.311801	3.5722	0.324226	abundance	↓RPF/↓mRNA
Unc5b	Unc5b	-3.12246	0.00225966	-2.96108	0.00309051	0.560177	0.887471	-0.599391	0.324226	abundance	↓RPF/↓mRNA
Peg3	Peg3	-3.5997	4.40966e-05	-2.94976	0.000528111	-4.46075	0.437538	-4.15107	0.324226	abundance	↓RPF/↓mRNA
Zfp941	Zfp941	-2.56194	0.000665584	-2.94819	0.000206797	-0.15226	0.959225	-1.9754	0.324226	abundance	↓RPF/↓mRNA
Pcsk9	Pcsk9	-3.10154	0.00101234	-2.94522	0.00394151	-4.60059	0.422327	-4.48037	0.268352	abundance	↓RPF/↓mRNA
Hoxb13	Hoxb13	-2.09915	0.0131369	-2.93135	0.00878836	-1.9696	0.887471	-2.81638	0.324226	abundance	↓RPF/↓mRNA
Syndig1	Syndig1	-2.80638	0.00246716	-2.91049	0.0469146	-2.66456	0.72274	-2.51101	0.416347	abundance	↓RPF/↓mRNA
Diras1	Diras1	-2.60555	0.00165274	-2.9025	0.00127449	-5.0467	0.296324	-4.44694	0.0926501	abundance	↓RPF/↓mRNA
A630001G21Rik	A630001G21Rik	-3.84919	0.00172901	-2.9003	0.000514116	-8.72045	0.436154	-3.96608	0.0643275	abundance	↓RPF/↓mRNA
Zic5	Zic5	-3.00963	0.00040503	-2.89687	0.000360657	0.78293	0.887471	-1.03254	0.324226	abundance	↓RPF/↓mRNA
Tnnt2	Tnnt2	-2.99293	0.000738213	-2.89503	0.000532087	1.01225	0.887471	-1.05651	0.324226	abundance	↓RPF/↓mRNA
Npas2	Npas2	-3.63806	0.00103426	-2.89212	0.00285294	-1.20881	0.887471	-1.26655	0.347221	abundance	↓RPF/↓mRNA
Entpd1	Entpd1	-3.23886	0.0145521	-2.88849	0.0102039	-2.68008	0.887471	-2.60503	0.324226	abundance	↓RPF/↓mRNA
Tmem178	Tmem178	-2.56424	0.00025348	-2.88419	0.00625793	-2.46218	0.473821	-2.47768	0.457107	abundance	↓RPF/↓mRNA
Camk2n1	Camk2n1	-3.23783	0.000217231	-2.87387	2.52368e-05	-5.43799	0.887471	-3.07379	0.0637051	abundance	↓RPF/↓mRNA
Chst10	Chst10	-2.48222	0.00527447	-2.86546	0.000251407	-6.93376	0.559955	-3.61588	0.0385139	abundance	↓RPF/↓mRNA
Sprr1b	Sprr1b	-2.23791	0.00985163	-2.86479	0.00917934	0.0781803	0.948107	-0.737618	0.354536	abundance	↓RPF/↓mRNA
Pcdhgb8	Pcdhgb8	-3.31968	4.64479e-05	-2.86435	0.0163506	-2.92598	0.187588	0.759038	0.88935	abundance	↓RPF/↓mRNA
Spp1	Spp1	-2.59058	0.00100769	-2.86134	0.000245708	2.02811	0.376316	-1.32252	0.063415	abundance	↓RPF/↓mRNA
Tom1l1	Tom1l1	-2.67544	0.000363095	-2.85917	0.000197703	1.18882	0.887471	-1.0136	0.215973	abundance	↓RPF/↓mRNA
Acp6	Acp6	-3.36338	1.67612e-05	-2.8572	3.63542e-05	-0.784072	0.887471	-0.604753	0.587291	abundance	↓RPF/↓mRNA
Il18rap	Il18rap	-2.6219	0.000236438	-2.84089	0.000422872	-0.0422424	0.96232	-0.246983	0.657293	abundance	↓RPF/↓mRNA
Lrrc15	Lrrc15	-3.33602	0.00467984	-2.83369	0.00400011	0.527488	0.887471	-1.00026	0.324226	abundance	↓RPF/↓mRNA
Nap1l2	Nap1l2	-1.18104	0.0114889	-2.82778	0.00898363	-1.21013	0.887471	-2.94993	0.324226	abundance	↓RPF/↓mRNA
Sytl5	Sytl5	-2.71339	0.000626047	-2.8206	0.0357205	-2.47806	0.46088	-1.69994	0.647162	abundance	↓RPF/↓mRNA
Cecr2	Cecr2	-2.34688	0.00177667	-2.81916	0.0301236	-2.64088	0.46088	-3.83304	0.324226	abundance	↓RPF/↓mRNA
Cdh2	Cdh2	-2.95866	0.000182676	-2.81189	1.77948e-05	-0.62385	0.936751	-2.63148	0.0655107	abundance	↓RPF/↓mRNA
Prelp	Prelp	-2.62693	0.00137619	-2.80371	0.000512626	1.22878	0.887471	-1.22983	0.290292	abundance	↓RPF/↓mRNA
Esrrb	Esrrb	-2.17395	0.0276621	-2.79992	0.0178637	-3.73423	0.551116	-4.06507	0.194139	abundance	↓RPF/↓mRNA
Clca3b	Clca3b	-3.45326	0.0112421	-2.79601	0.0389403	-0.51166	0.887471	0.155435	0.825155	abundance	↓RPF/↓mRNA
1700001C19Rik	1700001C19Rik	-2.29012	0.00294751	-2.79231	0.0346914	-2.90158	0.37377	-4.6198	0.324226	abundance	↓RPF/↓mRNA
Lgals2	Lgals2	-2.20468	0.00931416	-2.79077	0.0498004	-2.90036	0.483262	-4.35827	0.324226	abundance	↓RPF/↓mRNA
Krtap1-5	Krtap1-5	-3.53253	0.0247084	-2.78342	0.000276663	-14.6983	0.246775	-3.42336	0.0142394	abundance	↓RPF/↓mRNA
Etl4	Etl4	-3.00233	0.000657031	-2.77415	0.000111549	3.30086	0.485441	-1.57805	0.056679	abundance	↓RPF/↓mRNA
Sfrp1	Sfrp1	-2.6012	0.000385826	-2.76796	0.000583795	-0.369737	0.887471	-0.837091	0.397948	abundance	↓RPF/↓mRNA
Dpysl3	Dpysl3	-2.57513	0.000102708	-2.76501	0.000123891	-0.0863233	0.892153	0.00974252	0.977831	abundance	↓RPF/↓mRNA
Fam184a	Fam184a	-2.27806	0.0189294	-2.75897	0.0256981	-3.86825	0.352041	-4.47117	0.177417	abundance	↓RPF/↓mRNA
Dmtn	Dmtn	-2.99418	0.000364176	-2.75822	3.59341e-05	-1.62085	0.887471	-2.61182	0.0955122	abundance	↓RPF/↓mRNA
Skap1	Skap1	-1.59609	0.051826	-2.75533	0.134706	-1.20176	0.887471	-1.63503	0.501306	abundance	↓RPF/↓mRNA
Ppm1e	Ppm1e	-2.78617	0.000316931	-2.75112	0.00149953	-2.79177	0.887471	-2.75836	0.324226	abundance	↓RPF/↓mRNA
Tlr1	Tlr1	-1.87691	0.0393515	-2.74479	0.000428164	2.12462	0.887471	-2.23354	0.08339	abundance	↓RPF/↓mRNA
Tacstd2	Tacstd2	-2.91221	0.00642848	-2.74394	0.0111435	-2.04841	0.887471	-2.05275	0.324226	abundance	↓RPF/↓mRNA
Plxna2	Plxna2	-2.65057	0.00126303	-2.73461	0.00324495	-0.279021	0.887471	-0.326579	0.686248	abundance	↓RPF/↓mRNA
Prodh	Prodh	-2.66726	6.76613e-05	-2.73376	0.00141505	-2.27623	0.362889	-0.549128	0.884278	abundance	↓RPF/↓mRNA
Tln2	Tln2	-2.35031	9.00548e-05	-2.72881	2.8037e-05	-0.531336	0.887471	-0.645716	0.541783	abundance	↓RPF/↓mRNA
Ndn	Ndn	-2.71286	2.98352e-05	-2.72834	0.000122558	-2.58319	0.0967249	1.97985	0.838097	abundance	↓RPF/↓mRNA
Khk	Khk	-7.44191	1.96768e-05	-2.72241	0.000360657	-0.618572	0.887471	-0.0272759	0.96205	abundance	↓RPF/↓mRNA
Adam12	Adam12	-2.61124	0.00628086	-2.72076	0.00448285	0.699599	0.887471	-0.755417	0.324226	abundance	↓RPF/↓mRNA
Bik	Bik	-3.38285	0.000799356	-2.71564	0.0134135	-4.71965	0.238676	-4.94467	0.315724	abundance	↓RPF/↓mRNA
Gpr25	Gpr25	-1.42375	0.0306821	-2.70693	0.0026782	0.161718	0.926228	-1.80302	0.324226	abundance	↓RPF/↓mRNA
Krt8	Krt8	-1.47405	0.047979	-2.70349	0.000141163	-5.44358	0.887471	-3.04789	0.0262242	abundance	↓RPF/↓mRNA
Col18a1	Col18a1	-2.80882	9.69835e-05	-2.70154	2.15993e-05	0.137617	0.979648	-2.24525	0.146169	abundance	↓RPF/↓mRNA
Dclk2	Dclk2	-2.22715	0.00145784	-2.69944	0.000107617	1.49625	0.887471	-1.89127	0.150832	abundance	↓RPF/↓mRNA
Faim2	Faim2	-1.64563	0.0055609	-2.69562	0.00374972	-2.97979	0.25871	-4.51453	0.104758	abundance	↓RPF/↓mRNA
Gabrb1	Gabrb1	-1.99961	0.11774	-2.69129	0.0167903	0.13333	0.960744	-1.83468	0.324226	abundance	↓RPF/↓mRNA
Frmpd1	Frmpd1	-2.56073	0.00810444	-2.69015	0.0916771	-3.11021	0.474783	-4.1419	0.324226	abundance	↓RPF/↓mRNA
Tnnc2	Tnnc2	-2.77358	0.0253208	-2.67863	0.00923386	-3.50169	0.887471	-2.98762	0.322295	abundance	↓RPF/↓mRNA
Jph1	Jph1	-2.7504	0.00994581	-2.67792	0.0618729	-2.82457	0.887471	-2.80661	0.324226	abundance	↓RPF/↓mRNA
Wscd2	Wscd2	-1.96413	0.000828265	-2.67749	0.000514116	-1.94042	0.887471	-2.65031	0.324226	abundance	↓RPF/↓mRNA
Setbp1	Setbp1	-2.52096	0.000678927	-2.67173	0.000605993	0.646981	0.887471	-0.591543	0.307028	abundance	↓RPF/↓mRNA
Isl2	Isl2	-1.36212	0.0656147	-2.67113	0.00206388	-1.4933	0.887471	-2.71571	0.175503	abundance	↓RPF/↓mRNA
Cfap54	Cfap54	-1.58836	0.0838791	-2.66834	0.00497523	-3.51383	0.858176	-3.35193	0.102698	abundance	↓RPF/↓mRNA
Lurap1l	Lurap1l	-2.1532	0.00100618	-2.66171	5.75825e-05	2.39072	0.887471	-1.8261	0.0876453	abundance	↓RPF/↓mRNA
Eomes	Eomes	-2.85842	0.000622845	-2.66171	0.00651766	-3.55194	0.456134	-3.83781	0.324226	abundance	↓RPF/↓mRNA
Mboat2	Mboat2	-2.65514	0.00153557	-2.65968	0.00946015	-1.18299	0.887471	-0.415416	0.78851	abundance	↓RPF/↓mRNA
Pdzrn3	Pdzrn3	-2.60774	0.00012299	-2.65514	0.002008	-1.2982	0.434302	2.13043	0.324226	abundance	↓RPF/↓mRNA
Tsc22d1	Tsc22d1	-2.70124	4.16591e-05	-2.6548	1.25507e-05	2.20811	0.566372	-1.30427	0.0806299	abundance	↓RPF/↓mRNA
Tmem200a	Tmem200a	-2.58472	0.00108278	-2.65179	7.27828e-05	1.00034	0.887471	-2.17541	0.115342	abundance	↓RPF/↓mRNA
Chst3	Chst3	-2.25564	0.00180359	-2.63995	0.000165325	-5.47896	0.601974	-3.39403	0.0535174	abundance	↓RPF/↓mRNA
Snrpn	Snrpn	-2.66468	0.000567707	-2.6363	3.2527e-05	-2.97528	0.887471	-2.66366	0.0660799	abundance	↓RPF/↓mRNA
Cers4	Cers4	-2.78423	5.65023e-05	-2.63139	0.00015402	-1.10229	0.887471	-0.184931	0.892318	abundance	↓RPF/↓mRNA
Itgb8	Itgb8	-3.59334	0.000111657	-2.6207	0.00010985	-9.11019	0.0305198	-4.20227	0.00963211	abundance	↓RPF/↓mRNA
Ccser2	Ccser2	-1.94701	0.000406068	-2.61924	4.57449e-05	-0.14448	0.939851	-1.58254	0.324226	abundance	↓RPF/↓mRNA
Mal	Mal	-2.29318	0.00264922	-2.61355	5.19339e-05	1.18902	0.887471	-2.32978	0.063415	abundance	↓RPF/↓mRNA
Ccdc88c	Ccdc88c	-2.80458	3.37824e-05	-2.61158	0.000306527	-3.26213	0.170734	-5.00557	0.324226	abundance	↓RPF/↓mRNA
Ifitm10	Ifitm10	-2.15927	0.00479104	-2.61005	0.010593	-0.184704	0.887471	0.00599438	0.99113	abundance	↓RPF/↓mRNA
Fam241b	Fam241b	-2.6226	0.00398757	-2.60728	0.000116119	0.732813	0.906074	-2.27834	0.0925467	abundance	↓RPF/↓mRNA
Slc25a29	Slc25a29	-2.30056	0.067317	-2.60254	0.0013105	0.552788	0.913865	-2.24603	0.144822	abundance	↓RPF/↓mRNA
Chst1	Chst1	-2.72417	0.00137619	-2.59597	0.000316342	1.3496	0.887471	-1.51298	0.254223	abundance	↓RPF/↓mRNA
Miga1	Miga1	-2.69743	0.00129201	-2.59013	0.000296474	2.37899	0.186391	-1.24167	0.039029	abundance	↓RPF/↓mRNA
Ppp1r1a	Ppp1r1a	-3.66478	0.0194548	-2.58255	0.0638195	-0.61484	0.887471	0.193284	0.783079	abundance	↓RPF/↓mRNA
Foxj1	Foxj1	-3.58624	0.000250162	-2.57988	6.285e-05	-6.038	0.887471	-2.88031	0.0945729	abundance	↓RPF/↓mRNA
Creld1	Creld1	-2.8812	7.49439e-05	-2.575	3.92157e-05	-6.64165	0.265455	-3.73029	0.0462996	abundance	↓RPF/↓mRNA
C1ql1	C1ql1	-2.64662	0.00140692	-2.5738	2.51237e-05	-2.65872	0.887471	-2.57425	0.0316566	abundance	↓RPF/↓mRNA
Slc27a1	Slc27a1	-2.25976	0.000318175	-2.57292	7.604e-05	-2.05546	0.887471	-2.48727	0.285897	abundance	↓RPF/↓mRNA
En1	En1	-1.89238	0.00122638	-2.57189	0.000101489	-1.99096	0.887471	-2.60617	0.189498	abundance	↓RPF/↓mRNA
Snurf	Snurf	-2.58626	0.00234066	-2.56606	3.87383e-05	-3.34826	0.887471	-2.60484	0.0403362	abundance	↓RPF/↓mRNA
Zfp882	Zfp882	-1.66253	0.000872177	-2.56593	8.72021e-05	-2.04422	0.887471	-2.99846	0.324226	abundance	↓RPF/↓mRNA
Akr1cl	Akr1cl	-1.18132	0.131781	-2.54512	7.48814e-05	2.69688	0.887471	-2.39869	0.0235665	abundance	↓RPF/↓mRNA
Syt4	Syt4	-1.69376	0.0202141	-2.54512	7.48814e-05	-2.18388	0.887471	-2.57595	0.0384977	abundance	↓RPF/↓mRNA
H2-T-ps	H2-T-ps	-2.48304	0.000305009	-2.54425	2.29839e-05	-2.34468	0.887471	-2.53221	0.0641192	abundance	↓RPF/↓mRNA
Itga3	Itga3	-2.75937	0.000312797	-2.54091	8.45198e-05	1.82819	0.887471	-1.47339	0.183855	abundance	↓RPF/↓mRNA
Fibin	Fibin	-2.62092	0.0091278	-2.53352	0.0012433	-2.55631	0.887471	-2.51751	0.231219	abundance	↓RPF/↓mRNA
Emid1	Emid1	-3.58306	0.00189868	-2.53337	0.00322284	-2.85104	0.887471	-2.17548	0.324226	abundance	↓RPF/↓mRNA
Tmem136	Tmem136	-2.22942	0.00325485	-2.53291	2.56505e-05	0.173315	0.987167	-2.45055	0.0273208	abundance	↓RPF/↓mRNA
Il17rd	Il17rd	-1.94312	0.00195946	-2.52757	0.000363878	-0.786833	0.887471	-1.97593	0.324226	abundance	↓RPF/↓mRNA
Syt12	Syt12	-2.47443	0.000217231	-2.52723	7.81824e-05	-1.49025	0.887471	-2.1384	0.324226	abundance	↓RPF/↓mRNA
Unc13b	Unc13b	-1.88597	0.00203076	-2.52447	0.000154764	1.68054	0.887471	-1.43761	0.114297	abundance	↓RPF/↓mRNA
Cdh1	Cdh1	-3.14185	0.0015666	-2.52004	0.010695	-3.93368	0.574321	-3.43679	0.324226	abundance	↓RPF/↓mRNA
Ebf2	Ebf2	-2.89838	0.00070132	-2.5198	0.0102054	-1.77344	0.887471	-0.451501	0.81567	abundance	↓RPF/↓mRNA
Slc7a4	Slc7a4	-1.97405	0.0238522	-2.51682	0.00988106	-3.74207	0.458138	-3.68309	0.1343	abundance	↓RPF/↓mRNA
Shh	Shh	-1.5729	0.0539281	-2.51331	0.0777712	-1.36133	0.887471	-2.12668	0.324226	abundance	↓RPF/↓mRNA
Foxf1	Foxf1	-2.15934	0.000260323	-2.50948	0.00178833	-1.80037	0.60492	-1.0337	0.708008	abundance	↓RPF/↓mRNA
Slc9a3r1	Slc9a3r1	-2.30269	0.000280627	-2.50499	0.000160104	0.183803	0.888613	-0.795145	0.324226	abundance	↓RPF/↓mRNA
Pcdh7	Pcdh7	-2.53431	0.000414983	-2.49825	3.38856e-05	2.3295	0.887471	-1.98618	0.0816331	abundance	↓RPF/↓mRNA
Kcnn3	Kcnn3	-2.45911	0.0231141	-2.49564	0.00596076	-2.63991	0.887471	-2.56435	0.324226	abundance	↓RPF/↓mRNA
Pdgfrl	Pdgfrl	-2.36769	0.000559956	-2.49504	2.18973e-05	4.13446	0.887471	-2.13788	0.0366549	abundance	↓RPF/↓mRNA
Fhod3	Fhod3	-2.23466	0.000207458	-2.49483	7.92418e-05	0.151736	0.905334	-0.780538	0.324226	abundance	↓RPF/↓mRNA
Slc25a45	Slc25a45	-1.79127	0.0282415	-2.49234	1.77948e-05	11.4494	0.887471	-2.38931	0.00963211	abundance	↓RPF/↓mRNA
Hck	Hck	-2.54638	0.000864969	-2.49094	0.000999226	0.380862	0.887471	-0.527711	0.324226	abundance	↓RPF/↓mRNA
Lingo3	Lingo3	-2.22882	0.00931416	-2.49035	0.000240637	3.67313	0.886849	-1.76519	0.0495518	abundance	↓RPF/↓mRNA
Mmp25	Mmp25	-4.15457	0.00123334	-2.48986	0.00403914	-6.48639	0.443198	-3.71911	0.227613	abundance	↓RPF/↓mRNA
Nhsl2	Nhsl2	-2.1688	0.00163675	-2.48648	0.000243661	1.43343	0.887471	-1.37005	0.191811	abundance	↓RPF/↓mRNA
Camkv	Camkv	-1.95207	0.0924511	-2.47784	0.037923	0.0728397	0.967328	-1.12885	0.324226	abundance	↓RPF/↓mRNA
Tmem185b	Tmem185b	-2.5289	0.000222494	-2.47527	4.56717e-05	-4.70292	0.887471	-2.94802	0.0955122	abundance	↓RPF/↓mRNA
Apcdd1	Apcdd1	-2.45539	0.000788121	-2.47084	0.00013786	0.755526	0.887471	-1.68407	0.242288	abundance	↓RPF/↓mRNA
Skida1	Skida1	-2.07929	0.00181348	-2.46276	4.60627e-05	-0.706335	0.902477	-2.33068	0.0686956	abundance	↓RPF/↓mRNA
Vip	Vip	-2.46774	0.000191174	-2.46127	0.00173704	-2.29553	0.627295	-2.00723	0.410307	abundance	↓RPF/↓mRNA
Ppl	Ppl	-2.32378	0.0107125	-2.45544	0.00720791	0.513231	0.887471	-0.679959	0.324226	abundance	↓RPF/↓mRNA
4931428F04Rik	4931428F04Rik	-2.0399	0.00186778	-2.45179	0.000245914	0.510896	0.887471	-1.62023	0.283569	abundance	↓RPF/↓mRNA
Lpar6	Lpar6	-2.40114	8.53599e-05	-2.45042	8.7611e-05	-3.06106	0.368907	-3.73789	0.324226	abundance	↓RPF/↓mRNA
Prex2	Prex2	-2.47014	0.00011276	-2.44793	0.000300345	-1.14171	0.887471	-0.00671411	0.996052	abundance	↓RPF/↓mRNA
Scara3	Scara3	-2.56124	0.000176152	-2.44221	8.34952e-05	0.840006	0.887471	-1.05088	0.324226	abundance	↓RPF/↓mRNA
Ankrd29	Ankrd29	-2.20493	0.000313775	-2.43456	0.000552377	-1.11592	0.887471	-0.776625	0.588464	abundance	↓RPF/↓mRNA
Vipr1	Vipr1	-2.5126	0.00921103	-2.43343	0.0276563	-4.27466	0.182256	-4.52286	0.120231	abundance	↓RPF/↓mRNA
Grik5	Grik5	-2.39486	0.000100007	-2.43301	1.46271e-05	3.66264	0.887471	-1.89515	0.0497612	abundance	↓RPF/↓mRNA
Parm1	Parm1	-2.49889	0.00188914	-2.427	0.00288273	-0.78637	0.887471	-1.10891	0.324226	abundance	↓RPF/↓mRNA
Bcl2	Bcl2	-2.01588	0.000267275	-2.42642	5.19339e-05	-0.89099	0.887471	-1.51261	0.324226	abundance	↓RPF/↓mRNA
Upp1	Upp1	-2.24406	0.00103426	-2.4238	0.00244356	-0.226699	0.887471	0.0729992	0.878842	abundance	↓RPF/↓mRNA
Trabd2b	Trabd2b	-2.77126	0.0270243	-2.42247	0.0231116	0.519458	0.887471	-0.481691	0.324226	abundance	↓RPF/↓mRNA
Ccnd2	Ccnd2	-2.02669	0.000604499	-2.42127	2.37674e-05	3.67996	0.887471	-1.90085	0.0412526	abundance	↓RPF/↓mRNA
Slc37a1	Slc37a1	-3.34832	0.000485143	-2.41953	0.000724585	-5.81693	0.46088	-3.48066	0.150908	abundance	↓RPF/↓mRNA
Cacna1a	Cacna1a	-1.29852	0.00642848	-2.41931	6.45576e-05	-4.21567	0.287577	-3.14708	0.0207299	abundance	↓RPF/↓mRNA
Usp44	Usp44	-2.65686	0.00585451	-2.41635	0.000203287	2.09277	0.887471	-1.93966	0.099816	abundance	↓RPF/↓mRNA
Gas6	Gas6	-1.96435	0.0162128	-2.41613	0.000774356	-0.222141	0.950363	-2.0414	0.196066	abundance	↓RPF/↓mRNA
Scrn1	Scrn1	-2.4426	0.000117576	-2.4105	0.00040482	-0.877331	0.887471	1.05935	0.324226	abundance	↓RPF/↓mRNA
Zfp2	Zfp2	-1.88304	0.00229421	-2.40937	7.604e-05	-4.35452	0.887471	-2.79233	0.0544812	abundance	↓RPF/↓mRNA
Eva1c	Eva1c	-2.68462	0.000164889	-2.40481	0.000721722	-0.743721	0.887471	0.141453	0.87581	abundance	↓RPF/↓mRNA
2210011C24Rik	2210011C24Rik	-2.31303	0.0236965	-2.40469	0.00414837	-5.30881	0.369979	-3.39144	0.0686956	abundance	↓RPF/↓mRNA
Cdh10	Cdh10	-1.54401	0.064751	-2.40291	0.00198081	0.0853248	0.978407	-2.00686	0.202872	abundance	↓RPF/↓mRNA
Slc9a7	Slc9a7	-2.40417	0.000496326	-2.40261	0.000228023	0.86684	0.887471	-0.95355	0.324226	abundance	↓RPF/↓mRNA
Gpc6	Gpc6	-2.27767	0.000624249	-2.40005	0.000103059	0.931455	0.887471	-1.53961	0.241419	abundance	↓RPF/↓mRNA
Tmem45a	Tmem45a	-2.50647	0.000378599	-2.39587	0.000172853	1.17523	0.887471	-0.947402	0.257365	abundance	↓RPF/↓mRNA
Alcam	Alcam	-2.52912	0.00148363	-2.3938	0.000189307	2.20465	0.887471	-1.48892	0.13477	abundance	↓RPF/↓mRNA
Shroom2	Shroom2	-2.3344	0.000877432	-2.38867	0.000353552	-0.156182	0.946478	-1.44192	0.324226	abundance	↓RPF/↓mRNA
Fam73a	Fam73a	-2.78482	0.00174769	-2.38603	0.000422872	2.30581	0.46088	-1.15942	0.0816331	abundance	↓RPF/↓mRNA
Tes	Tes	-2.19964	0.000176364	-2.38356	4.30523e-05	0.747868	0.887471	-0.714356	0.317673	abundance	↓RPF/↓mRNA
Ccdc184	Ccdc184	-2.80031	0.00123365	-2.38143	0.00383838	-4.56703	0.293187	-3.91691	0.174959	abundance	↓RPF/↓mRNA
Cd40	Cd40	-1.2452	0.0132905	-2.38105	0.00396458	-2.10031	0.453062	-3.722	0.165839	abundance	↓RPF/↓mRNA
Fblim1	Fblim1	-2.33543	0.00109216	-2.37964	5.05907e-05	5.17827	0.0916152	-1.66396	0.0170231	abundance	↓RPF/↓mRNA
Porcn	Porcn	-2.84819	0.000759279	-2.3746	0.000114672	-5.69247	0.887471	-2.80684	0.0822786	abundance	↓RPF/↓mRNA
Btc	Btc	-2.91221	0.00263653	-2.3709	0.00040482	-7.94938	0.229336	-3.28386	0.0309054	abundance	↓RPF/↓mRNA
Stmn4	Stmn4	-1.73471	0.00631923	-2.36416	0.0670336	-1.69529	0.741324	-2.19559	0.418404	abundance	↓RPF/↓mRNA
Gm21451	Gm21451	-2.42765	0.00137875	-2.36293	0.00043556	0.952736	0.887471	-1.19112	0.324226	abundance	↓RPF/↓mRNA
H2-T23	H2-T23	-2.52112	0.000351819	-2.35669	3.38856e-05	1.11049	0.887471	-2.00353	0.0884955	abundance	↓RPF/↓mRNA
Lsp1	Lsp1	-2.1734	0.000263428	-2.35283	7.70243e-05	-2.5807	0.887471	-2.57016	0.290292	abundance	↓RPF/↓mRNA
Htt	Htt	-2.14273	0.000213076	-2.35245	2.95231e-05	0.108599	0.96965	-1.66819	0.280439	abundance	↓RPF/↓mRNA
Loxl2	Loxl2	-2.36611	0.00221557	-2.35048	0.000360657	0.838282	0.887471	-1.53413	0.264524	abundance	↓RPF/↓mRNA
Sp8	Sp8	-1.87735	0.000523864	-2.34934	3.69576e-05	-0.932358	0.887471	-2.06193	0.221833	abundance	↓RPF/↓mRNA
Lad1	Lad1	-2.44055	0.000538661	-2.34813	0.00213209	-0.740426	0.887471	-0.0818072	0.93684	abundance	↓RPF/↓mRNA
Pik3ap1	Pik3ap1	-2.53243	0.0636902	-2.34432	0.0178703	-0.74931	0.887471	-1.6759	0.324226	abundance	↓RPF/↓mRNA
Sox3	Sox3	-1.46314	0.0104581	-2.34041	0.00556408	-0.456176	0.887471	-1.0425	0.337979	abundance	↓RPF/↓mRNA
Myl7	Myl7	-1.53857	0.0288649	-2.3348	0.0723987	-0.609665	0.887471	-0.122058	0.929647	abundance	↓RPF/↓mRNA
Wnt7b	Wnt7b	-2.1898	0.000305009	-2.325	0.000403091	-1.63196	0.887471	-1.61485	0.324226	abundance	↓RPF/↓mRNA
Nol3	Nol3	-2.63691	0.0069253	-2.32275	0.000463191	2.66388	0.887471	-1.5481	0.117255	abundance	↓RPF/↓mRNA
Gm4907	Gm4907	-2.24953	0.000122567	-2.3193	3.39446e-05	-1.24369	0.887471	-1.59961	0.324226	abundance	↓RPF/↓mRNA
Plch1	Plch1	-2.79	0.000150243	-2.30794	0.000279504	-2.74859	0.887471	-2.28	0.324226	abundance	↓RPF/↓mRNA
Kcnh5	Kcnh5	-1.69376	0.0189748	-2.29946	0.000652411	-4.75468	0.466568	-2.9634	0.0403362	abundance	↓RPF/↓mRNA
Lgr5	Lgr5	-2.26303	0.0044275	-2.29435	0.0258831	-1.91206	0.887471	-1.68208	0.382212	abundance	↓RPF/↓mRNA
Tmc7	Tmc7	-3.54612	0.0127517	-2.2927	0.00148125	-0.187269	0.974696	-1.81219	0.266819	abundance	↓RPF/↓mRNA
Gpd1	Gpd1	-3.9505	0.00807	-2.29221	0.000145104	-7.91658	0.887471	-2.44937	0.0495518	abundance	↓RPF/↓mRNA
Cfap161	Cfap161	-1.85557	0.0365172	-2.28382	0.0243086	-0.921043	0.887471	-1.50092	0.324226	abundance	↓RPF/↓mRNA
Cdkl1	Cdkl1	-2.12671	0.0902885	-2.28261	0.00180772	-6.96539	0.453062	-2.85932	0.0362952	abundance	↓RPF/↓mRNA
Etv4	Etv4	-2.33585	0.000378599	-2.28258	0.00155861	-0.863881	0.887471	0.0811683	0.942128	abundance	↓RPF/↓mRNA
Tm4sf1	Tm4sf1	-2.2614	0.000828265	-2.27885	4.65561e-05	4.01521	0.871403	-1.65397	0.0432637	abundance	↓RPF/↓mRNA
Atp6v1g2	Atp6v1g2	-2.22464	0.0340854	-2.27762	0.00177866	-0.785783	0.887471	-2.01688	0.216962	abundance	↓RPF/↓mRNA
Abcg4	Abcg4	-1.25843	0.00490793	-2.26985	0.00529837	-0.838633	0.887471	0.136827	0.948272	abundance	↓RPF/↓mRNA
Ces1f	Ces1f	-3.82796	0.0017552	-2.24681	0.00024365	-7.49341	0.887471	-2.6083	0.0866171	abundance	↓RPF/↓mRNA
Cdh23	Cdh23	-1.8537	0.000600215	-2.24647	0.0105565	-1.4744	0.443198	1.04497	0.738029	abundance	↓RPF/↓mRNA
Foxred2	Foxred2	-2.32454	0.00232043	-2.24614	0.000852589	-1.03145	0.887471	-1.73959	0.324226	abundance	↓RPF/↓mRNA
Chn1	Chn1	-2.18543	0.00200126	-2.2438	0.000101489	-1.45564	0.887471	-2.15137	0.107147	abundance	↓RPF/↓mRNA
Dact2	Dact2	-2.29102	0.0058838	-2.23987	4.70606e-05	-7.43797	0.887471	-2.41039	0.0244149	abundance	↓RPF/↓mRNA
Npy1r	Npy1r	-2.09974	0.0011387	-2.2385	0.000615139	0.258344	0.887471	-0.775263	0.324226	abundance	↓RPF/↓mRNA
Podxl2	Podxl2	-1.98372	0.0045518	-2.23331	0.00172383	-0.310443	0.887471	-1.32091	0.324226	abundance	↓RPF/↓mRNA
Col7a1	Col7a1	-1.92279	0.000936204	-2.23129	0.00201519	-0.959822	0.887471	-0.467188	0.733673	abundance	↓RPF/↓mRNA
Sh3bgrl2	Sh3bgrl2	-2.02244	0.000201733	-2.23085	9.40666e-05	-2.6446	0.25871	-4.01875	0.324226	abundance	↓RPF/↓mRNA
Patz1	Patz1	-2.4226	0.000151101	-2.2297	5.37972e-05	0.304131	0.898826	-1.31156	0.324226	abundance	↓RPF/↓mRNA
Plag1	Plag1	-2.05533	0.000185244	-2.22711	2.64618e-05	0.314633	0.887471	-0.907585	0.324226	abundance	↓RPF/↓mRNA
Msx1	Msx1	-1.86584	0.0136524	-2.22199	0.002008	0.583851	0.887471	-1.30295	0.324226	abundance	↓RPF/↓mRNA
Osgin1	Osgin1	-2.50452	0.000271324	-2.22179	2.03348e-05	-18.3497	0.182256	-2.50838	0.00794029	abundance	↓RPF/↓mRNA
Tnc	Tnc	-2.40724	0.00106226	-2.22129	0.00062866	0.88458	0.887471	-0.718194	0.324226	abundance	↓RPF/↓mRNA
Exoc6	Exoc6	-2.14619	0.000771317	-2.22067	0.00102633	-0.0368301	0.959089	-0.118826	0.761866	abundance	↓RPF/↓mRNA
Foxs1	Foxs1	-1.91777	0.00660825	-2.22045	0.000765968	-0.603161	0.887471	-1.81062	0.295423	abundance	↓RPF/↓mRNA
Adgrv1	Adgrv1	-1.84796	0.0097597	-2.21838	0.00205954	-4.45047	0.153822	-3.41075	0.0325562	abundance	↓RPF/↓mRNA
Unc45b	Unc45b	-3.07315	0.00011276	-2.21597	0.00573768	-3.54508	0.257073	-3.55143	0.324226	abundance	↓RPF/↓mRNA
1700015F17Rik	1700015F17Rik	-1.58556	0.143099	-2.21562	0.0849631	-3.14441	0.276483	-3.69176	0.106213	abundance	↓RPF/↓mRNA
Klhl30	Klhl30	-2.21593	0.000232084	-2.21533	0.000642467	-0.985958	0.887471	0.250348	0.837128	abundance	↓RPF/↓mRNA
Hrh1	Hrh1	-2.07293	0.0381782	-2.21237	0.00118022	-6.72663	0.25871	-2.89592	0.0262242	abundance	↓RPF/↓mRNA
Ctf1	Ctf1	-2.0855	0.00102716	-2.21222	0.000392442	-1.72586	0.887471	-2.02747	0.324226	abundance	↓RPF/↓mRNA
Flt3	Flt3	-1.31093	0.0415431	-2.20732	0.0039923	-3.49311	0.0943154	-3.38451	0.0162196	abundance	↓RPF/↓mRNA
Hmx2	Hmx2	-2.80521	0.0340854	-2.20021	0.000468907	-1.09133	0.890781	-2.0913	0.0925467	abundance	↓RPF/↓mRNA
Stox2	Stox2	-2.2734	0.00147077	-2.19746	0.00153963	-0.238958	0.887471	-0.784262	0.324226	abundance	↓RPF/↓mRNA
Ppargc1b	Ppargc1b	-1.21598	0.00799544	-2.19671	0.000561216	0.340204	0.887471	-0.579446	0.324226	abundance	↓RPF/↓mRNA
Sh3bgr	Sh3bgr	-4.04697	8.69655e-05	-2.19581	0.00493233	-4.90094	0.276483	-3.54772	0.324226	abundance	↓RPF/↓mRNA
Zic2	Zic2	-1.86361	0.000548102	-2.19056	0.000324013	-1.17112	0.887471	-1.15811	0.399805	abundance	↓RPF/↓mRNA
Pcdh18	Pcdh18	-2.23201	0.000259987	-2.18357	0.0001768	-0.583294	0.887471	-0.971186	0.324226	abundance	↓RPF/↓mRNA
Flt4	Flt4	-2.18696	0.000556406	-2.17881	0.000128272	0.0706491	0.979136	-1.44599	0.324226	abundance	↓RPF/↓mRNA
Lypd6	Lypd6	-2.52705	0.00012299	-2.17811	3.07085e-05	-1.75293	0.887471	-2.07418	0.126918	abundance	↓RPF/↓mRNA
F2r	F2r	-1.98675	0.0013588	-2.17729	0.000449077	0.433379	0.887471	-0.908345	0.324226	abundance	↓RPF/↓mRNA
Nxph3	Nxph3	-2.27058	0.00685557	-2.17477	0.000109097	5.28453	0.792101	-1.68825	0.0332271	abundance	↓RPF/↓mRNA
Cpeb1	Cpeb1	-1.88448	0.00118628	-2.17141	0.00115555	-0.500683	0.887471	-0.539702	0.558628	abundance	↓RPF/↓mRNA
Zfp422	Zfp422	-2.08627	0.000226555	-2.16913	2.03972e-05	-3.56477	0.887471	-2.22183	0.0270028	abundance	↓RPF/↓mRNA
Myl9	Myl9	-1.53928	0.00200268	-2.16698	0.000807856	-0.511679	0.887471	-0.510365	0.613004	abundance	↓RPF/↓mRNA
Maml3	Maml3	-1.85928	0.00306102	-2.16283	0.00010663	-2.80798	0.887471	-2.29541	0.0844158	abundance	↓RPF/↓mRNA
Garem1	Garem1	-2.43393	0.00025348	-2.15488	0.000306966	-1.21176	0.887471	-1.30185	0.324226	abundance	↓RPF/↓mRNA
Plvap	Plvap	-1.95501	0.000666861	-2.14127	0.000311858	-0.377343	0.887471	-0.906443	0.324226	abundance	↓RPF/↓mRNA
Adgra2	Adgra2	-2.52124	0.0011523	-2.13985	0.000274478	2.12729	0.685574	-1.08571	0.102327	abundance	↓RPF/↓mRNA
Hey1	Hey1	-2.09601	0.00149193	-2.13908	0.00339538	-0.386262	0.887471	-0.079372	0.911793	abundance	↓RPF/↓mRNA
Dmpk	Dmpk	-2.85872	0.000266798	-2.12995	0.000729816	-0.245538	0.887471	-0.376847	0.554229	abundance	↓RPF/↓mRNA
Hdac11	Hdac11	-1.60662	0.00469729	-2.1279	0.000166174	-0.158434	0.959089	-1.82064	0.160294	abundance	↓RPF/↓mRNA
Esx1	Esx1	-2.0204	0.00039465	-2.1276	0.00351324	-1.67906	0.566372	-0.632422	0.802374	abundance	↓RPF/↓mRNA
Nhsl1	Nhsl1	-2.06921	0.00108607	-2.1251	0.000105038	1.55272	0.887471	-1.42892	0.151747	abundance	↓RPF/↓mRNA
Shroom3	Shroom3	-1.27006	0.0148421	-2.12353	0.000326751	1.61575	0.476552	-1.25604	0.0483578	abundance	↓RPF/↓mRNA
Tet1	Tet1	-1.72248	0.00246896	-2.12106	3.09588e-05	-0.149198	0.985491	-2.05796	0.0306854	abundance	↓RPF/↓mRNA
Tmem144	Tmem144	-2.22004	0.000189488	-2.11799	0.000188242	-1.03526	0.887471	-0.731455	0.527404	abundance	↓RPF/↓mRNA
Gab2	Gab2	-2.06798	0.000191174	-2.11796	0.000399169	-2.76951	0.113905	-5.55299	0.222531	abundance	↓RPF/↓mRNA
Aatk	Aatk	-2.46321	0.000835533	-2.11188	4.98887e-05	-6.82169	0.887471	-2.39012	0.0366549	abundance	↓RPF/↓mRNA
Ust	Ust	-2.01418	0.000449043	-2.1104	4.39997e-05	1.04338	0.887471	-1.55408	0.155087	abundance	↓RPF/↓mRNA
Cxadr	Cxadr	-1.7972	0.00277283	-2.10796	0.00207747	-0.78176	0.887471	-1.13626	0.324226	abundance	↓RPF/↓mRNA
LOC102634333	LOC102634333	-1.36256	0.147585	-2.10146	0.00639755	0.143364	0.954514	-1.69601	0.272086	abundance	↓RPF/↓mRNA
Sprr3	Sprr3	-3.18555	7.89155e-05	-2.09476	0.0723012	-2.8684	0.153822	1.57775	0.751106	abundance	↓RPF/↓mRNA
Zfp462	Zfp462	-2.29723	0.000181429	-2.09306	8.82382e-05	0.268291	0.887471	-0.74926	0.324226	abundance	↓RPF/↓mRNA
Ptgds	Ptgds	-3.67901	0.000199697	-2.08364	0.111191	-3.59263	0.193453	-1.52251	0.730629	abundance	↓RPF/↓mRNA
Ccdc158	Ccdc158	-2.34688	0.00177667	-2.08149	0.0817457	-2.66433	0.307421	-3.47674	0.324226	abundance	↓RPF/↓mRNA
Serpina3f	Serpina3f	-1.74974	0.0188459	-2.08149	0.00522561	-1.57971	0.887471	-1.99178	0.324226	abundance	↓RPF/↓mRNA
Erbb3	Erbb3	-2.07476	0.00704285	-2.07611	0.0112709	-0.342322	0.887471	-0.42471	0.589719	abundance	↓RPF/↓mRNA
Tlr6	Tlr6	-2.2618	0.00161474	-2.07553	0.0109973	-3.70816	0.0943154	-4.51668	0.070352	abundance	↓RPF/↓mRNA
Tmem56	Tmem56	-1.87153	0.0320775	-2.06747	0.000651305	-0.452462	0.917872	-1.89473	0.126056	abundance	↓RPF/↓mRNA
Coro1a	Coro1a	-0.982859	0.0172319	-2.06445	0.000232369	-0.482163	0.887471	-1.60301	0.324226	abundance	↓RPF/↓mRNA
Pdlim2	Pdlim2	-1.60069	0.00271948	-2.0637	0.000877064	0.242311	0.887471	-0.396219	0.324226	abundance	↓RPF/↓mRNA
Kcnk10	Kcnk10	-3.11113	0.000153284	-2.0621	0.000598392	-0.245112	0.887471	-0.21846	0.689449	abundance	↓RPF/↓mRNA
Ccdc39	Ccdc39	-1.94696	0.0622771	-2.06197	0.0191065	-1.16013	0.887471	-1.69069	0.324226	abundance	↓RPF/↓mRNA
Spry1	Spry1	-1.87544	0.00268213	-2.06098	0.00168216	0.156804	0.887471	-0.529157	0.324226	abundance	↓RPF/↓mRNA
Grhl2	Grhl2	-2.75825	0.00303776	-2.06021	0.0234948	-2.61975	0.887471	-1.8838	0.324226	abundance	↓RPF/↓mRNA
Erc2	Erc2	-2.04457	0.000857026	-2.06017	0.00183418	-2.23705	0.828021	-2.31723	0.324226	abundance	↓RPF/↓mRNA
Slc16a11	Slc16a11	-2.79527	0.0048448	-2.05162	0.0352216	-1.77257	0.887471	-0.755501	0.629133	abundance	↓RPF/↓mRNA
Ldb3	Ldb3	-1.75729	0.0215042	-2.04833	0.000464056	-0.445899	0.913865	-1.87476	0.122519	abundance	↓RPF/↓mRNA
Nrp2	Nrp2	-2.32659	0.000302627	-2.04688	0.00013786	-1.63099	0.887471	-1.78311	0.324226	abundance	↓RPF/↓mRNA
Chst2	Chst2	-2.35592	0.0419073	-2.0437	0.000433092	5.32503	0.83126	-1.57801	0.0412742	abundance	↓RPF/↓mRNA
Lama5	Lama5	-2.28579	0.00393668	-2.04186	0.000422211	2.33142	0.887471	-1.19933	0.102698	abundance	↓RPF/↓mRNA
Lyn	Lyn	-2.20961	0.000437837	-2.04091	0.00043556	-0.18757	0.887471	-0.518973	0.427567	abundance	↓RPF/↓mRNA
Arnt2	Arnt2	-1.8446	0.000732034	-2.03254	7.52075e-05	1.56776	0.842802	-1.05461	0.107848	abundance	↓RPF/↓mRNA
Stc2	Stc2	-2.13966	0.000836743	-2.03202	0.00181869	-0.262373	0.887471	0.0998551	0.812703	abundance	↓RPF/↓mRNA
Fam179a	Fam179a	-1.93942	0.00219007	-2.02945	0.0287096	-1.27989	0.887471	0.136632	0.942555	abundance	↓RPF/↓mRNA
Hspb1	Hspb1	-1.91248	0.000285137	-2.01907	7.37507e-05	-1.65678	0.887471	-1.64964	0.324226	abundance	↓RPF/↓mRNA
Sprr1a	Sprr1a	-2.15463	0.0248966	-2.0164	0.0313996	0.138437	0.887471	-0.133223	0.447311	abundance	↓RPF/↓mRNA
Agrn	Agrn	-1.96919	0.00190655	-2.01119	7.85736e-05	3.72492	0.685574	-1.44926	0.0404481	abundance	↓RPF/↓mRNA
Opn3	Opn3	-1.38178	0.0119014	-2.01026	0.000882806	-0.729723	0.887471	-1.71758	0.319413	abundance	↓RPF/↓mRNA
Clcn3	Clcn3	-2.38467	0.000102708	-2.01002	0.000503596	-1.17701	0.477266	1.61288	0.324226	abundance	↓RPF/↓mRNA
Fzd3	Fzd3	-1.74746	0.00225111	-2.01001	0.00012712	-2.53101	0.887471	-2.16983	0.115404	abundance	↓RPF/↓mRNA
Prkar1b	Prkar1b	-0.985675	0.0186341	-2.0099	0.000441348	-0.406947	0.887471	-1.39189	0.324226	abundance	↓RPF/↓mRNA
Sp7	Sp7	-1.60992	0.128207	-2.00682	0.0373776	-0.936153	0.887471	-1.63054	0.324226	abundance	↓RPF/↓mRNA
Tmod2	Tmod2	-1.8206	0.000610654	-2.00518	0.000568295	-1.19592	0.887471	-0.833617	0.561013	abundance	↓RPF/↓mRNA
Bicd1	Bicd1	-1.80607	0.00225105	-2.00444	0.00406776	-0.322345	0.887471	0.124726	0.817133	abundance	↓RPF/↓mRNA
Rundc3a	Rundc3a	-1.29732	0.120783	-1.99507	0.000718624	-2.53613	0.887471	-2.11807	0.0664583	abundance	↓RPF/↓mRNA
Asic1	Asic1	-2.29965	0.00181953	-1.99311	0.00360094	-0.156627	0.887471	-0.241105	0.656972	abundance	↓RPF/↓mRNA
Flot1	Flot1	-1.83735	0.000712698	-1.99137	0.000108909	0.958831	0.887471	-0.801193	0.218875	abundance	↓RPF/↓mRNA
Zfhx2	Zfhx2	-2.24113	0.012661	-1.98236	0.00223083	-2.09041	0.887471	-1.94208	0.283225	abundance	↓RPF/↓mRNA
Cystm1	Cystm1	-1.93766	0.000652886	-1.97972	6.93129e-05	-1.22726	0.887471	-1.83641	0.172808	abundance	↓RPF/↓mRNA
Pde4b	Pde4b	-2.1417	0.00147873	-1.97727	0.000620371	0.0687345	0.972901	-1.0493	0.324226	abundance	↓RPF/↓mRNA
Spry4	Spry4	-1.8768	0.000895736	-1.97486	0.000186125	-0.998579	0.887471	-1.59711	0.324226	abundance	↓RPF/↓mRNA
Xk	Xk	-1.88379	0.0318208	-1.96401	0.00147093	1.58752	0.887471	-1.35468	0.166556	abundance	↓RPF/↓mRNA
Nbea	Nbea	-2.07573	0.000613674	-1.95972	0.000109816	1.46118	0.887471	-1.0722	0.180359	abundance	↓RPF/↓mRNA
Gdpd1	Gdpd1	-1.93763	0.000512928	-1.95753	0.00062866	-1.28225	0.887471	-0.975542	0.465101	abundance	↓RPF/↓mRNA
Pid1	Pid1	-2.0052	0.00850928	-1.95561	0.00649581	-0.964703	0.887471	-1.27999	0.324226	abundance	↓RPF/↓mRNA
Ndrg2	Ndrg2	-1.64079	0.00120178	-1.95291	0.000947145	-1.21547	0.887471	-1.10092	0.453215	abundance	↓RPF/↓mRNA
Plekha7	Plekha7	-1.77354	0.0485987	-1.95161	0.0041362	1.66139	0.77833	-1.04929	0.119146	abundance	↓RPF/↓mRNA
Mpp7	Mpp7	-2.49435	0.000215015	-1.9505	0.00120225	-0.850381	0.887471	0.337916	0.663232	abundance	↓RPF/↓mRNA
Trim46	Trim46	-2.09196	0.000146377	-1.94488	4.24774e-05	-1.25032	0.887471	-0.343406	0.806537	abundance	↓RPF/↓mRNA
1190002N15Rik	1190002N15Rik	-1.68549	0.00571847	-1.94263	8.13452e-05	0.787284	0.887471	-1.77158	0.0583169	abundance	↓RPF/↓mRNA
Pkp1	Pkp1	-2.1568	0.000892816	-1.94224	0.00154327	-0.114164	0.887471	-0.0726957	0.855614	abundance	↓RPF/↓mRNA
Spred3	Spred3	-2.02567	0.00295079	-1.94103	0.000113614	2.4985	0.887471	-1.51404	0.0760515	abundance	↓RPF/↓mRNA
Carns1	Carns1	-1.62035	0.00101022	-1.93584	0.000583421	-1.01357	0.887471	-0.498379	0.728496	abundance	↓RPF/↓mRNA
Gm11787	Gm11787	-2.35289	0.000932648	-1.93336	0.000917587	0.195656	0.887471	-0.591529	0.324226	abundance	↓RPF/↓mRNA
Togaram2	Togaram2	-1.93942	0.00219007	-1.93295	0.0264939	-1.14765	0.887471	0.430206	0.779616	abundance	↓RPF/↓mRNA
Plxnb3	Plxnb3	-1.98037	0.0817826	-1.93295	0.139064	-2.20867	0.887471	-2.20109	0.324226	abundance	↓RPF/↓mRNA
Samd12	Samd12	-1.11136	0.00709515	-1.92914	0.0389099	-1.27984	0.320437	-8.09225	0.324226	abundance	↓RPF/↓mRNA
Sept1	Sept1	-2.6951	0.0193527	-1.92888	0.00467485	-1.41639	0.887471	-1.61808	0.324226	abundance	↓RPF/↓mRNA
Rfx3	Rfx3	-1.84557	0.000406644	-1.92801	0.00649581	-2.13181	0.157288	-5.78331	0.324226	abundance	↓RPF/↓mRNA
Pde1b	Pde1b	-1.92068	0.00876257	-1.92413	0.000584643	2.21892	0.72573	-1.14767	0.0835808	abundance	↓RPF/↓mRNA
Cr2	Cr2	-2.8752	0.0091594	-1.92183	0.000481272	-3.19466	0.887471	-1.95018	0.119146	abundance	↓RPF/↓mRNA
Plcl2	Plcl2	-1.66711	0.00121396	-1.91959	0.000433286	-0.492959	0.887471	-0.678948	0.42131	abundance	↓RPF/↓mRNA
Tagln3	Tagln3	-1.49099	0.00772345	-1.91661	0.00027846	-4.84073	0.0967249	-2.65531	0.0133896	abundance	↓RPF/↓mRNA
Dnajc22	Dnajc22	-3.40352	0.00280824	-1.91547	0.00857243	-1.23494	0.887471	-0.753315	0.434197	abundance	↓RPF/↓mRNA
Six4	Six4	-1.81238	0.00318865	-1.91164	0.0042903	-0.0599084	0.919128	-0.00378883	0.9889	abundance	↓RPF/↓mRNA
Mkx	Mkx	-2.3551	0.000122263	-1.91085	0.00222451	-2.06417	0.320635	-0.355327	0.903362	abundance	↓RPF/↓mRNA
Cracr2b	Cracr2b	-3.53602	0.00107489	-1.90528	0.0101602	-0.945997	0.887471	0.195074	0.775262	abundance	↓RPF/↓mRNA
Fry	Fry	-1.51224	0.0082622	-1.90465	0.125279	-2.14386	0.128913	-5.75149	0.0641088	abundance	↓RPF/↓mRNA
Ndst3	Ndst3	-2.75363	0.117237	-1.904	0.00657677	2.82405	0.887471	-1.24476	0.174254	abundance	↓RPF/↓mRNA
Ankrd66	Ankrd66	-1.62044	0.113759	-1.90288	0.0240019	-0.476498	0.887471	-1.396	0.324226	abundance	↓RPF/↓mRNA
B4galnt2	B4galnt2	-2.13395	0.00474843	-1.89168	0.000693166	-0.869153	0.887471	-1.60728	0.271545	abundance	↓RPF/↓mRNA
Mcpt8	Mcpt8	-1.77623	0.0238078	-1.8892	0.0114748	-0.272213	0.887471	-0.965387	0.324226	abundance	↓RPF/↓mRNA
Map3k13	Map3k13	-1.65646	0.0509944	-1.8881	0.000724585	2.63527	0.887471	-1.4319	0.0752613	abundance	↓RPF/↓mRNA
Cmbl	Cmbl	-1.89609	0.00255749	-1.88621	0.00927788	-1.25377	0.887471	-0.847108	0.539099	abundance	↓RPF/↓mRNA
Tmsb4x	Tmsb4x	-1.851	0.00316047	-1.88565	0.000219107	-0.378507	0.913491	-1.62685	0.174254	abundance	↓RPF/↓mRNA
Cldn12	Cldn12	-1.88993	0.000666861	-1.88539	7.60154e-05	-0.0222569	0.994742	-1.50112	0.204352	abundance	↓RPF/↓mRNA
Hspb6	Hspb6	-1.94352	0.000544156	-1.8814	0.000353924	0.0711233	0.900167	-0.0956004	0.631242	abundance	↓RPF/↓mRNA
Tcf4	Tcf4	-1.57143	0.00232967	-1.88098	0.000960005	0.044864	0.941616	-0.162654	0.594787	abundance	↓RPF/↓mRNA
Lmo4	Lmo4	-1.66552	0.000775449	-1.88066	0.000126657	-0.372828	0.887471	-0.569135	0.446387	abundance	↓RPF/↓mRNA
Trim65	Trim65	-1.10093	0.0171001	-1.87082	0.00549358	-0.753963	0.887471	-1.22003	0.324226	abundance	↓RPF/↓mRNA
Jag2	Jag2	-2.54837	0.000800714	-1.86875	0.0244115	-3.42557	0.171239	-4.08971	0.31353	abundance	↓RPF/↓mRNA
Slc2a3	Slc2a3	-2.37621	0.000224625	-1.86593	0.000621933	-0.537281	0.887471	0.0872226	0.887641	abundance	↓RPF/↓mRNA
Tspan15	Tspan15	-1.84864	0.00034451	-1.86059	0.000133302	-0.940333	0.887471	0.21813	0.853139	abundance	↓RPF/↓mRNA
Clu	Clu	-1.90992	0.00289847	-1.85867	0.000847011	-0.506943	0.887471	-1.28688	0.324226	abundance	↓RPF/↓mRNA
Dtx4	Dtx4	-1.72402	0.00101227	-1.85855	0.000125065	0.191608	0.913865	-1.11153	0.324226	abundance	↓RPF/↓mRNA
Grb14	Grb14	-1.84644	0.00195774	-1.85836	0.00324495	-0.315096	0.887471	-0.0353407	0.952809	abundance	↓RPF/↓mRNA
Mlph	Mlph	-1.59797	0.00120178	-1.8529	0.000145104	-3.03801	0.356763	-2.79353	0.0979084	abundance	↓RPF/↓mRNA
Trerf1	Trerf1	-1.86408	0.0126827	-1.85201	0.00185675	0.985978	0.887471	-1.00234	0.295674	abundance	↓RPF/↓mRNA
Mpzl2	Mpzl2	-1.78565	0.00355461	-1.85175	0.00100667	-0.54744	0.887471	-1.26895	0.324226	abundance	↓RPF/↓mRNA
Gng11	Gng11	-1.75088	0.00135032	-1.85154	0.00300936	-2.51071	0.290571	-3.3227	0.27315	abundance	↓RPF/↓mRNA
Pomgnt2	Pomgnt2	-1.52707	0.00262515	-1.8475	0.000648981	-1.91184	0.887471	-2.17345	0.324226	abundance	↓RPF/↓mRNA
Tspan12	Tspan12	-1.84054	0.000559786	-1.84581	0.000173213	-0.629602	0.887471	-0.963078	0.324226	abundance	↓RPF/↓mRNA
Plxnb1	Plxnb1	-2.29348	0.000357278	-1.83554	0.000506487	-0.166006	0.887471	-0.341734	0.527698	abundance	↓RPF/↓mRNA
Plek2	Plek2	-3.41153	0.0117862	-1.831	0.00262249	-5.1727	0.887471	-2.10578	0.19071	abundance	↓RPF/↓mRNA
Rhpn2	Rhpn2	-1.91937	0.0016571	-1.83085	0.000647399	0.502959	0.887471	-0.65754	0.324226	abundance	↓RPF/↓mRNA
Insyn1	Insyn1	-2.11641	0.000550642	-1.82863	0.000101433	-2.1271	0.887471	-1.8306	0.165939	abundance	↓RPF/↓mRNA
Prrt4	Prrt4	-1.94197	0.0139913	-1.82206	0.0302035	-2.68053	0.618239	-2.64087	0.324226	abundance	↓RPF/↓mRNA
Pacs2	Pacs2	-1.85049	0.00186455	-1.81825	5.75825e-05	-3.32977	0.887471	-1.88714	0.0384977	abundance	↓RPF/↓mRNA
Car11	Car11	-1.90146	0.00379062	-1.81819	0.000175284	-4.77091	0.887471	-2.14436	0.0520695	abundance	↓RPF/↓mRNA
Lcp1	Lcp1	-2.01732	0.000269695	-1.81393	0.00299086	-1.35708	0.363393	2.38022	0.324226	abundance	↓RPF/↓mRNA
Igsf5	Igsf5	-1.4111	0.0381964	-1.81209	0.0305622	-2.30147	0.504486	-2.81886	0.227613	abundance	↓RPF/↓mRNA
Slit2	Slit2	-2.0654	0.00788572	-1.81074	0.00118852	1.84548	0.276483	-0.877336	0.0685755	abundance	↓RPF/↓mRNA
Omt2a	Omt2a	-2.22208	0.0114537	-1.80815	0.000306966	-3.64224	0.887471	-1.91548	0.0752521	abundance	↓RPF/↓mRNA
Rtkn2	Rtkn2	-1.07143	0.0100405	-1.80779	0.00211065	-0.71665	0.887471	-0.403433	0.786409	abundance	↓RPF/↓mRNA
Syn1	Syn1	-2.13772	0.000322429	-1.80115	0.000896696	-0.880286	0.887471	0.0899676	0.925119	abundance	↓RPF/↓mRNA
Rnf32	Rnf32	-1.37886	0.0476909	-1.79901	0.0351962	-1.58481	0.887471	-2.02681	0.324226	abundance	↓RPF/↓mRNA
Olfm1	Olfm1	-0.726336	0.0952784	-1.79227	0.00223655	0.0176905	0.984555	-0.976225	0.324226	abundance	↓RPF/↓mRNA
Slc24a3	Slc24a3	-1.64287	0.00109877	-1.77972	0.00045341	-1.75742	0.887471	-1.92348	0.324226	abundance	↓RPF/↓mRNA
Nat8l	Nat8l	-1.8734	0.0215042	-1.77892	0.00923134	0.000267125	0.999924	-0.856096	0.324226	abundance	↓RPF/↓mRNA
Npr1	Npr1	-1.76575	0.000498873	-1.77796	0.000189052	-0.93629	0.887471	-0.364879	0.748429	abundance	↓RPF/↓mRNA
Bhlhe41	Bhlhe41	-1.82147	0.000876197	-1.77658	8.25525e-05	-0.175082	0.958607	-1.50646	0.163105	abundance	↓RPF/↓mRNA
Shank2	Shank2	-1.47586	0.00607358	-1.77346	0.00207742	-0.0759653	0.942013	-0.634966	0.324226	abundance	↓RPF/↓mRNA
Syt11	Syt11	-1.79256	0.000616936	-1.7728	0.000933296	-1.03436	0.887471	0.0352148	0.978976	abundance	↓RPF/↓mRNA
Slc9a4	Slc9a4	-1.85557	0.0765736	-1.77114	0.0934729	-3.40316	0.198122	-3.21343	0.106216	abundance	↓RPF/↓mRNA
Sult5a1	Sult5a1	-2.10123	0.00538256	-1.77114	0.0845749	-1.58139	0.887471	-0.377484	0.84191	abundance	↓RPF/↓mRNA
Gria3	Gria3	-2.86083	0.00504667	-1.77047	0.0441404	-3.25441	0.677979	-2.22917	0.324226	abundance	↓RPF/↓mRNA
Fam228b	Fam228b	-1.99777	0.00411974	-1.76528	0.00496629	-1.90029	0.887471	-1.69424	0.324226	abundance	↓RPF/↓mRNA
Plin2	Plin2	-1.92348	0.00070132	-1.76317	0.000104621	2.00195	0.391543	-0.948978	0.0696863	abundance	↓RPF/↓mRNA
Epha3	Epha3	-2.27855	0.00244803	-1.7585	0.00295876	-0.566725	0.887471	-0.813134	0.324226	abundance	↓RPF/↓mRNA
Nmnat2	Nmnat2	-1.12153	0.064259	-1.7581	0.000862601	2.09567	0.204652	-1.16839	0.0337019	abundance	↓RPF/↓mRNA
Nme5	Nme5	-1.45928	0.0114242	-1.74465	0.0192489	-0.244496	0.887471	0.279375	0.331515	abundance	↓RPF/↓mRNA
Sipa1l1	Sipa1l1	-1.46215	0.0024785	-1.74174	0.000168069	0.933404	0.887471	-0.798591	0.189273	abundance	↓RPF/↓mRNA
Fuz	Fuz	-1.912	0.000474136	-1.73896	0.000894466	-1.63755	0.878554	-1.21153	0.423461	abundance	↓RPF/↓mRNA
Trp53i11	Trp53i11	-1.72813	0.00620972	-1.73585	0.0052129	-3.25277	0.198122	-2.95514	0.0856496	abundance	↓RPF/↓mRNA
Cryab	Cryab	-2.28865	0.000313785	-1.73564	0.00160834	-0.781472	0.887471	0.425382	0.503331	abundance	↓RPF/↓mRNA
Dysf	Dysf	-1.56046	0.00100618	-1.73051	8.7374e-05	0.142158	0.887471	-0.529988	0.324226	abundance	↓RPF/↓mRNA
B230217C12Rik	B230217C12Rik	-1.76383	0.00969708	-1.73048	0.000394131	0.371921	0.913865	-1.44569	0.149247	abundance	↓RPF/↓mRNA
Sult2b1	Sult2b1	-2.10101	0.00228589	-1.72846	0.000139383	-0.254359	0.960537	-1.57384	0.099816	abundance	↓RPF/↓mRNA
Klf8	Klf8	-1.16426	0.0139655	-1.7207	0.00474997	-0.623772	0.887471	-0.909099	0.357016	abundance	↓RPF/↓mRNA
Spint2	Spint2	-1.46586	0.00338707	-1.7189	0.000469472	-1.33049	0.887471	-1.64165	0.324226	abundance	↓RPF/↓mRNA
Milr1	Milr1	-2.46907	0.000253714	-1.71516	0.000524719	-1.71198	0.887471	-1.24099	0.324226	abundance	↓RPF/↓mRNA
Rragd	Rragd	-1.16543	0.011816	-1.71113	8.98968e-05	1.26698	0.887471	-1.47089	0.0637196	abundance	↓RPF/↓mRNA
Adgrl3	Adgrl3	-2.00741	0.00557047	-1.70613	0.0159967	-0.731259	0.887471	-0.316525	0.723822	abundance	↓RPF/↓mRNA
Sytl2	Sytl2	-2.13283	0.00166041	-1.70515	0.0007432	0.893689	0.887471	-0.646164	0.324226	abundance	↓RPF/↓mRNA
Spns2	Spns2	-1.71911	0.0159814	-1.70384	0.000211611	-6.39049	0.72274	-1.99776	0.0273208	abundance	↓RPF/↓mRNA
Gcnt2	Gcnt2	-1.88999	0.00205818	-1.70143	0.00063126	-1.7192	0.887471	-1.6372	0.324226	abundance	↓RPF/↓mRNA
Aqp1	Aqp1	-1.53038	0.0327489	-1.69883	0.00769688	0.696326	0.887471	-0.641465	0.324226	abundance	↓RPF/↓mRNA
Mtmr7	Mtmr7	-1.57839	0.0338811	-1.69591	0.00010663	3.74683	0.887471	-1.57261	0.029665	abundance	↓RPF/↓mRNA
Stard5	Stard5	-1.69804	0.00105663	-1.69342	8.32504e-05	-2.88178	0.887471	-1.88186	0.0928922	abundance	↓RPF/↓mRNA
Pcdhgb4	Pcdhgb4	-2.11977	0.0317411	-1.69294	0.00951369	-0.554994	0.887471	-1.17896	0.324226	abundance	↓RPF/↓mRNA
Epha4	Epha4	-1.45115	0.00513418	-1.6919	0.000549096	-2.32758	0.887471	-2.06123	0.169737	abundance	↓RPF/↓mRNA
Hs6st1	Hs6st1	-1.65181	0.00278237	-1.69007	0.000108208	3.12149	0.640301	-1.20965	0.0477247	abundance	↓RPF/↓mRNA
Sema4d	Sema4d	-1.67476	0.0124641	-1.68756	0.000101433	-3.44094	0.887471	-1.7447	0.0332271	abundance	↓RPF/↓mRNA
Hbb-bh1	Hbb-bh1	-2.41509	0.00353189	-1.68729	0.145451	-2.05217	0.617506	-0.419144	0.859799	abundance	↓RPF/↓mRNA
Fstl4	Fstl4	-1.93942	0.0153363	-1.68729	0.0787789	-1.37569	0.887471	-0.740664	0.612678	abundance	↓RPF/↓mRNA
Shox2	Shox2	-1.50207	0.00187383	-1.68699	0.000302971	-2.14134	0.826103	-2.16847	0.263547	abundance	↓RPF/↓mRNA
Lhx9	Lhx9	-1.77643	0.00140787	-1.68007	0.00015621	-0.995548	0.887471	-1.52404	0.196565	abundance	↓RPF/↓mRNA
Shc4	Shc4	-1.2363	0.00709852	-1.678	0.00251677	-0.914908	0.887471	-1.13014	0.324226	abundance	↓RPF/↓mRNA
March3	March3	-1.85617	0.0024486	-1.67678	0.00275769	-2.82637	0.510222	-2.46157	0.24522	abundance	↓RPF/↓mRNA
Ckb	Ckb	-1.86305	0.000794876	-1.67411	0.000322209	0.325542	0.887471	-0.49079	0.324226	abundance	↓RPF/↓mRNA
Msi2	Msi2	-1.312	0.00313585	-1.67384	7.85736e-05	-3.88159	0.197181	-2.30389	0.0241368	abundance	↓RPF/↓mRNA
Kcnh2	Kcnh2	-1.9671	0.00505713	-1.67055	0.00170699	-0.921031	0.887471	-1.29975	0.324226	abundance	↓RPF/↓mRNA
Bpgm	Bpgm	-2.21098	0.000187311	-1.6703	0.000190679	-1.91452	0.887471	-1.4615	0.324226	abundance	↓RPF/↓mRNA
Gsap	Gsap	-1.19773	0.00427773	-1.66921	0.000464386	-0.861231	0.887471	-0.0953307	0.95461	abundance	↓RPF/↓mRNA
Serping1	Serping1	-2.31323	0.0179786	-1.66005	0.0112614	-0.168751	0.930391	-0.790373	0.324226	abundance	↓RPF/↓mRNA
Kcnmb4	Kcnmb4	-1.5947	0.00880171	-1.65717	0.00236965	-3.22696	0.362889	-2.45974	0.0912995	abundance	↓RPF/↓mRNA
Hhex	Hhex	-1.19089	0.0127251	-1.6542	0.00148125	-2.0651	0.653768	-2.31004	0.160294	abundance	↓RPF/↓mRNA
Zfp219	Zfp219	-1.34647	0.0150928	-1.6529	0.00010663	2.35944	0.887471	-1.47846	0.0404481	abundance	↓RPF/↓mRNA
Dcp1b	Dcp1b	-1.01407	0.0380424	-1.65242	0.00456694	-0.105092	0.916009	-0.842604	0.324226	abundance	↓RPF/↓mRNA
Syngr3	Syngr3	-1.93124	0.00530312	-1.6517	0.00290478	0.0735577	0.960894	-0.711511	0.324226	abundance	↓RPF/↓mRNA
Pkp2	Pkp2	-1.75268	0.000437845	-1.65035	0.000210031	-1.88183	0.335407	-2.23144	0.324226	abundance	↓RPF/↓mRNA
Tmc3	Tmc3	-2.26303	0.00281536	-1.65028	0.115634	-2.43297	0.39819	-2.27035	0.334438	abundance	↓RPF/↓mRNA
9930111J21Rik2	9930111J21Rik2	-1.00896	0.0280892	-1.64779	0.0175514	-0.56802	0.887471	-0.512576	0.64855	abundance	↓RPF/↓mRNA
Cdc42ep3	Cdc42ep3	-1.68778	0.0044227	-1.64298	0.00027095	1.47305	0.887471	-1.15635	0.139856	abundance	↓RPF/↓mRNA
Samd10	Samd10	-1.53522	0.0131369	-1.64246	0.00599169	-0.0107602	0.993124	-0.611407	0.324226	abundance	↓RPF/↓mRNA
Nexn	Nexn	-1.88964	0.000847272	-1.63929	0.000180339	-1.21566	0.887471	-1.46433	0.276539	abundance	↓RPF/↓mRNA
4921536K21Rik	4921536K21Rik	-2.25576	0.000738213	-1.63705	0.000246813	0.44052	0.887471	-1.10202	0.297645	abundance	↓RPF/↓mRNA
Zbtb18	Zbtb18	-2.55765	0.00104886	-1.63138	0.000118343	5.89455	0.181429	-1.17209	0.0327517	abundance	↓RPF/↓mRNA
Plxnd1	Plxnd1	-1.60576	0.0108646	-1.6186	0.000269495	2.71613	0.887471	-1.20602	0.0663134	abundance	↓RPF/↓mRNA
Gpsm1	Gpsm1	-1.42783	0.00380309	-1.61479	0.000322209	0.889157	0.887471	-0.725258	0.205364	abundance	↓RPF/↓mRNA
Galnt16	Galnt16	-1.239	0.0409676	-1.61034	0.0473085	-0.669966	0.887471	-0.711459	0.504293	abundance	↓RPF/↓mRNA
Rragb	Rragb	-0.943937	0.0194819	-1.60759	0.000239861	-1.43531	0.887471	-1.93649	0.185822	abundance	↓RPF/↓mRNA
Arl4a	Arl4a	-1.51112	0.00263587	-1.59857	0.000135609	-2.45987	0.887471	-1.7584	0.099816	abundance	↓RPF/↓mRNA
Car5b	Car5b	-1.59213	0.00626975	-1.59826	0.000679088	1.07519	0.887471	-0.866772	0.224069	abundance	↓RPF/↓mRNA
Map3k15	Map3k15	-2.39104	0.000552031	-1.59647	0.00900572	-1.5644	0.887471	-0.0930135	0.947669	abundance	↓RPF/↓mRNA
Impact	Impact	-1.92432	0.000869648	-1.59553	0.000518074	0.145618	0.895195	-0.489754	0.324226	abundance	↓RPF/↓mRNA
Nr2f2	Nr2f2	-1.47667	0.0144546	-1.59498	0.00202544	0.747269	0.887471	-0.757162	0.324226	abundance	↓RPF/↓mRNA
Rdh5	Rdh5	-3.11497	0.0812177	-1.59052	0.0175029	-7.20391	0.331292	-2.285	0.0844158	abundance	↓RPF/↓mRNA
Adamts7	Adamts7	-1.43298	0.0302874	-1.58995	0.000376589	2.70291	0.887471	-1.24187	0.0636914	abundance	↓RPF/↓mRNA
Map7	Map7	-1.63162	0.041485	-1.58885	0.0215022	-1.73231	0.887471	-1.64921	0.324226	abundance	↓RPF/↓mRNA
Fgfbp1	Fgfbp1	-2.01621	0.052078	-1.58755	0.0415763	0.273195	0.887471	-0.292566	0.338863	abundance	↓RPF/↓mRNA
Man1a	Man1a	-1.49574	0.0013837	-1.58212	0.000161161	-1.12053	0.887471	-1.29726	0.324226	abundance	↓RPF/↓mRNA
Megf9	Megf9	-1.90581	0.00132649	-1.58135	0.000479802	-3.80237	0.419977	-2.26752	0.0932532	abundance	↓RPF/↓mRNA
Atp10d	Atp10d	-1.63646	0.00088551	-1.57876	0.000671369	-0.704468	0.887471	0.463388	0.539583	abundance	↓RPF/↓mRNA
Pag1	Pag1	-1.28962	0.00504068	-1.57867	0.00149506	-1.52418	0.887471	-1.9089	0.324226	abundance	↓RPF/↓mRNA
Pthlh	Pthlh	-1.57621	0.0127988	-1.57791	0.0103198	0.102044	0.887471	-0.193779	0.490051	abundance	↓RPF/↓mRNA
Fjx1	Fjx1	-1.31674	0.0609647	-1.5705	0.00111734	1.80043	0.887471	-1.15262	0.102698	abundance	↓RPF/↓mRNA
Synj2	Synj2	-1.45875	0.00200895	-1.56839	0.0010273	-0.414281	0.887471	0.347215	0.456033	abundance	↓RPF/↓mRNA
Cd151	Cd151	-1.51516	0.00257657	-1.56773	0.000326751	0.132377	0.929399	-0.907941	0.324226	abundance	↓RPF/↓mRNA
Galc	Galc	-1.65067	0.00325548	-1.56129	8.72021e-05	-10.509	0.0280038	-1.84105	0.0111712	abundance	↓RPF/↓mRNA
Rorb	Rorb	-2.08746	0.00567571	-1.55664	0.000336798	-1.53502	0.887471	-1.50791	0.116434	abundance	↓RPF/↓mRNA
Boc	Boc	-1.61772	0.00546603	-1.552	0.000704019	0.682226	0.887471	-0.912336	0.310355	abundance	↓RPF/↓mRNA
Lrrc8b	Lrrc8b	-1.25229	0.00703756	-1.55031	0.00270163	-0.50077	0.887471	-0.448559	0.579987	abundance	↓RPF/↓mRNA
Ncam1	Ncam1	-1.62226	0.0166926	-1.54949	0.00279096	0.991339	0.887471	-0.711713	0.252174	abundance	↓RPF/↓mRNA
Zfp52	Zfp52	-1.27811	0.0253169	-1.54865	0.000438138	0.943572	0.887471	-1.25927	0.115985	abundance	↓RPF/↓mRNA
Mblac2	Mblac2	-1.59063	0.00966823	-1.54785	0.0100179	-1.07036	0.887471	-1.06845	0.324226	abundance	↓RPF/↓mRNA
Ptprk	Ptprk	-1.69149	0.00414602	-1.54462	0.000249138	2.80322	0.186391	-0.988568	0.045628	abundance	↓RPF/↓mRNA
Ccnd1	Ccnd1	-1.55869	0.00341413	-1.54438	0.00164972	0.197666	0.887471	-0.189873	0.324226	abundance	↓RPF/↓mRNA
Fam69a	Fam69a	-1.39796	0.00337962	-1.54145	0.000445395	-0.355074	0.887471	-0.922056	0.324226	abundance	↓RPF/↓mRNA
Spsb4	Spsb4	-1.14475	0.0543658	-1.53495	0.000290176	-1.11367	0.887471	-1.53287	0.0598373	abundance	↓RPF/↓mRNA
Pik3c2b	Pik3c2b	-1.62172	0.00181338	-1.53302	0.00149953	-2.38723	0.436154	-2.39324	0.266695	abundance	↓RPF/↓mRNA
4930523C07Rik	4930523C07Rik	-1.61521	0.0604604	-1.53288	0.00753855	0.460321	0.887471	-0.974603	0.324226	abundance	↓RPF/↓mRNA
Krt19	Krt19	-1.52171	0.00275031	-1.52972	0.000444929	0.382248	0.887471	-0.692688	0.324226	abundance	↓RPF/↓mRNA
Ttc23l	Ttc23l	-2.94341	0.000478097	-1.52549	0.118418	-2.74938	0.278468	-0.570008	0.846304	abundance	↓RPF/↓mRNA
Isyna1	Isyna1	-1.32981	0.00411492	-1.52527	0.000206133	0.573394	0.887471	-0.944978	0.270432	abundance	↓RPF/↓mRNA
Cercam	Cercam	-2.0855	0.000529946	-1.52363	0.000605815	-1.62153	0.887471	-1.24606	0.324226	abundance	↓RPF/↓mRNA
Mertk	Mertk	-1.83624	0.0162905	-1.52321	0.0012243	-1.03689	0.887471	-1.39757	0.212914	abundance	↓RPF/↓mRNA
Exo5	Exo5	-1.37533	0.0026734	-1.52136	0.000569178	-1.02593	0.887471	-1.07964	0.324226	abundance	↓RPF/↓mRNA
Efhd1	Efhd1	-0.807437	0.0598144	-1.52131	0.0135711	-0.175136	0.887471	0.129232	0.785645	abundance	↓RPF/↓mRNA
Msl3l2	Msl3l2	-1.27359	0.0290509	-1.51912	0.00473032	-0.616529	0.887471	-1.18862	0.324226	abundance	↓RPF/↓mRNA
Pls3	Pls3	-1.52059	0.00103426	-1.51442	9.12896e-05	-1.8934	0.887471	-1.72372	0.300917	abundance	↓RPF/↓mRNA
Ctxn1	Ctxn1	-1.26785	0.00313245	-1.50939	0.000194973	-0.892331	0.887471	-0.942162	0.339501	abundance	↓RPF/↓mRNA
Vcan	Vcan	-2.20552	0.000699725	-1.50857	0.000459385	0.288037	0.887471	-0.74482	0.324226	abundance	↓RPF/↓mRNA
Cfap100	Cfap100	-1.82277	0.0257408	-1.50813	0.0137901	-4.17099	0.0333129	-2.64053	0.00994739	abundance	↓RPF/↓mRNA
Jade2	Jade2	-1.36907	0.00428067	-1.50672	0.00061833	0.328075	0.887471	-0.493305	0.324226	abundance	↓RPF/↓mRNA
Ltbp4	Ltbp4	-1.51003	0.0435584	-1.50488	0.00690602	0.74125	0.887471	-0.747044	0.324226	abundance	↓RPF/↓mRNA
Cotl1	Cotl1	-1.41063	0.0023161	-1.5044	0.00110983	-0.937947	0.887471	-0.579951	0.603405	abundance	↓RPF/↓mRNA
Cfap69	Cfap69	-1.59896	0.00130719	-1.50183	0.000438606	-1.92228	0.887471	-1.76513	0.324226	abundance	↓RPF/↓mRNA
Pea15a	Pea15a	-1.38408	0.00220816	-1.50166	0.000128735	-1.64003	0.887471	-1.59693	0.228302	abundance	↓RPF/↓mRNA
Swap70	Swap70	-1.4258	0.00158416	-1.49662	0.00012712	-0.89179	0.887471	-1.04157	0.324226	abundance	↓RPF/↓mRNA
Glrb	Glrb	-1.68502	0.00578585	-1.49243	0.00609835	-0.309774	0.887471	-0.400677	0.499149	abundance	↓RPF/↓mRNA
Fbxl16	Fbxl16	-1.49143	0.0327489	-1.4896	0.000438606	-3.53847	0.887471	-1.63784	0.0583169	abundance	↓RPF/↓mRNA
Bnc2	Bnc2	-1.45763	0.00353189	-1.4862	0.000344345	0.82598	0.887471	-0.775459	0.270061	abundance	↓RPF/↓mRNA
Lingo1	Lingo1	-1.1341	0.14874	-1.48218	0.00646897	-1.21512	0.887471	-1.50116	0.226601	abundance	↓RPF/↓mRNA
Bex2	Bex2	-6.90499	3.88593e-06	-1.47979	0.00153714	-4.33827	0.359345	0.728604	0.546636	abundance	↓RPF/↓mRNA
Perp	Perp	-1.30526	0.00367695	-1.47953	0.000157781	-2.67425	0.858176	-1.85672	0.0887971	abundance	↓RPF/↓mRNA
Slc1a5	Slc1a5	-1.96273	0.000529948	-1.47885	0.000105023	3.77016	0.541721	-1.0539	0.051507	abundance	↓RPF/↓mRNA
Zbtb20	Zbtb20	-1.40979	0.00229814	-1.47584	0.00146182	-1.17301	0.887471	-0.933493	0.472255	abundance	↓RPF/↓mRNA
Camk4	Camk4	-2.47312	0.00846933	-1.47579	0.0150199	-3.87474	0.485306	-2.21171	0.247386	abundance	↓RPF/↓mRNA
Chrd	Chrd	-1.48061	0.0304702	-1.47526	0.014376	-1.59575	0.887471	-1.54703	0.324226	abundance	↓RPF/↓mRNA
Slc2a4	Slc2a4	-0.895899	0.0503638	-1.47311	0.00382478	-1.59293	0.719261	-2.07858	0.15913	abundance	↓RPF/↓mRNA
Tbx3	Tbx3	-1.64564	0.00107385	-1.47297	0.00039287	-0.171308	0.887471	-0.363793	0.459129	abundance	↓RPF/↓mRNA
Zhx2	Zhx2	-1.79461	0.000989996	-1.47233	0.0110032	-1.09457	0.715813	1.02214	0.357211	abundance	↓RPF/↓mRNA
Rbpms2	Rbpms2	-1.35352	0.0032538	-1.47139	0.000393265	-1.18969	0.887471	-1.36178	0.324226	abundance	↓RPF/↓mRNA
Macrod2	Macrod2	-1.80061	0.115942	-1.47127	0.00192844	1.07914	0.887471	-1.2633	0.135691	abundance	↓RPF/↓mRNA
Etv5	Etv5	-1.33296	0.0186341	-1.47095	0.00249976	0.789415	0.887471	-0.603954	0.220376	abundance	↓RPF/↓mRNA
F8a	F8a	-1.12417	0.0276491	-1.46664	0.000428164	-1.2361	0.887471	-1.48362	0.109204	abundance	↓RPF/↓mRNA
Akap6	Akap6	-2.31302	0.00233742	-1.46623	0.00360304	0.286743	0.887471	-0.2273	0.32752	abundance	↓RPF/↓mRNA
Pitpnm3	Pitpnm3	-1.18627	0.0875428	-1.46439	0.00296447	-0.0823711	0.972977	-1.24161	0.230161	abundance	↓RPF/↓mRNA
Slc2a6	Slc2a6	-1.83436	0.00377238	-1.46238	0.0362308	-0.858451	0.887471	0.648242	0.390486	abundance	↓RPF/↓mRNA
Otud1	Otud1	-1.3506	0.00884018	-1.46085	0.000598392	-2.04412	0.887471	-1.65276	0.160294	abundance	↓RPF/↓mRNA
1190005I06Rik	1190005I06Rik	-1.5235	0.013282	-1.45937	0.000496291	1.69931	0.887471	-1.05967	0.117255	abundance	↓RPF/↓mRNA
Trpm3	Trpm3	-1.07288	0.0493034	-1.45813	0.0289664	-0.0179498	0.976169	-0.0376848	0.883618	abundance	↓RPF/↓mRNA
Apln	Apln	-1.21138	0.0060655	-1.45578	0.000820698	-1.0365	0.887471	-1.26548	0.324226	abundance	↓RPF/↓mRNA
Klra4	Klra4	-1.3707	0.0101491	-1.45271	0.00386876	-2.42541	0.418678	-2.23874	0.146169	abundance	↓RPF/↓mRNA
Tm7sf2	Tm7sf2	-1.81063	0.00070506	-1.45261	0.000273534	-2.04992	0.887471	-1.55513	0.324226	abundance	↓RPF/↓mRNA
Ralgps2	Ralgps2	-1.37055	0.00211557	-1.45024	0.00147093	-0.789898	0.861164	1.5412	0.324226	abundance	↓RPF/↓mRNA
Itpk1	Itpk1	-1.24323	0.00465383	-1.446	0.000262655	-2.63792	0.307496	-2.1743	0.0660799	abundance	↓RPF/↓mRNA
Dennd2a	Dennd2a	-1.42707	0.00173384	-1.44591	0.000121776	1.0856	0.535457	-0.639105	0.110548	abundance	↓RPF/↓mRNA
Tppp3	Tppp3	-4.8136	0.000177973	-1.44509	0.00172717	-5.39895	0.887471	-1.61483	0.324226	abundance	↓RPF/↓mRNA
Ddah2	Ddah2	-1.57707	0.00199079	-1.43992	0.000926691	0.074745	0.906865	-0.152402	0.543365	abundance	↓RPF/↓mRNA
Gipc3	Gipc3	-0.958114	0.0585835	-1.43962	0.0431704	-0.463994	0.887471	-0.448488	0.625593	abundance	↓RPF/↓mRNA
Mmp17	Mmp17	-2.07293	0.0212774	-1.43814	0.0536352	-0.308796	0.887471	0.0955003	0.798381	abundance	↓RPF/↓mRNA
Fgfbp3	Fgfbp3	-0.891665	0.0895996	-1.43727	0.00290538	-0.0645357	0.96585	-1.12603	0.308741	abundance	↓RPF/↓mRNA
Hmcn1	Hmcn1	-1.64428	0.0819978	-1.43611	0.00668385	-0.112637	0.968177	-1.14329	0.324226	abundance	↓RPF/↓mRNA
Syne2	Syne2	-1.98384	0.000924946	-1.43164	0.00389444	-0.59819	0.887471	0.351905	0.433696	abundance	↓RPF/↓mRNA
Pianp	Pianp	-1.38074	0.0206674	-1.42902	0.0523693	-0.854121	0.887471	-0.484949	0.659833	abundance	↓RPF/↓mRNA
Pcdhga4	Pcdhga4	-1.82265	0.0137329	-1.42714	0.00856441	-1.99674	0.887471	-1.51	0.324226	abundance	↓RPF/↓mRNA
Six1	Six1	-1.27018	0.00744693	-1.42618	0.000763035	0.320143	0.887471	-0.633063	0.324226	abundance	↓RPF/↓mRNA
Nectin3	Nectin3	-1.39549	0.00646125	-1.42558	0.000360727	0.517932	0.887471	-1.05736	0.203981	abundance	↓RPF/↓mRNA
Anks1b	Anks1b	-2.27349	0.0127511	-1.42539	0.00749316	-0.757881	0.887471	-0.937949	0.324226	abundance	↓RPF/↓mRNA
Mical1	Mical1	-1.70178	0.00174434	-1.42451	0.000568786	0.381963	0.887471	-0.567537	0.324226	abundance	↓RPF/↓mRNA
Pth1r	Pth1r	-1.73862	0.0210761	-1.423	0.0843131	-0.720236	0.887471	0.0913078	0.914442	abundance	↓RPF/↓mRNA
Gm13889	Gm13889	-2.65273	0.000213796	-1.42068	0.0626531	-2.09086	0.198122	2.15306	0.324226	abundance	↓RPF/↓mRNA
Dennd5b	Dennd5b	-1.22949	0.00758827	-1.41865	0.000259662	0.949382	0.887471	-0.950633	0.170445	abundance	↓RPF/↓mRNA
Zfp608	Zfp608	-1.58804	0.036948	-1.41603	0.00876678	0.474223	0.887471	-0.677096	0.324226	abundance	↓RPF/↓mRNA
Klra18	Klra18	-1.23386	0.012712	-1.40831	0.000836079	-1.712	0.887471	-1.56942	0.191811	abundance	↓RPF/↓mRNA
Arid3b	Arid3b	-1.15418	0.00924214	-1.40647	0.0135425	-1.54994	0.354949	-2.93129	0.324226	abundance	↓RPF/↓mRNA
Insr	Insr	-1.15902	0.00776297	-1.40181	0.000757407	-1.44016	0.887471	-1.66098	0.324226	abundance	↓RPF/↓mRNA
Uchl1	Uchl1	-1.25055	0.00352979	-1.40163	0.000146333	-1.96008	0.887471	-1.71378	0.174756	abundance	↓RPF/↓mRNA
Tmem44	Tmem44	-1.77607	0.000774658	-1.40142	0.00213717	-1.32295	0.887471	-0.500713	0.690571	abundance	↓RPF/↓mRNA
Fam151b	Fam151b	-1.39622	0.0116798	-1.39682	0.00368289	-1.29374	0.887471	-1.33778	0.324226	abundance	↓RPF/↓mRNA
F2rl2	F2rl2	-2.10123	0.00604727	-1.39514	0.00343006	-1.15127	0.887471	-1.08742	0.324226	abundance	↓RPF/↓mRNA
Txlnb	Txlnb	-1.06657	0.126292	-1.39351	0.0284285	-0.807646	0.887471	-1.23417	0.324226	abundance	↓RPF/↓mRNA
Pik3c2a	Pik3c2a	-1.37364	0.00253354	-1.38696	0.000763035	-0.476189	0.887471	-0.0471105	0.944011	abundance	↓RPF/↓mRNA
Snx24	Snx24	-1.31839	0.00389463	-1.38328	0.000824805	-0.970554	0.887471	-1.04089	0.324226	abundance	↓RPF/↓mRNA
Itga10	Itga10	-1.52218	0.0983509	-1.38255	0.0118756	1.27217	0.738363	-0.675195	0.16555	abundance	↓RPF/↓mRNA
Pik3ip1	Pik3ip1	-1.17868	0.0134341	-1.38148	0.00139809	-0.982362	0.887471	-1.27713	0.324226	abundance	↓RPF/↓mRNA
Tmem151a	Tmem151a	-1.31713	0.0350424	-1.37843	0.000376589	1.06214	0.887471	-1.23312	0.0742332	abundance	↓RPF/↓mRNA
Ano3	Ano3	-3.61083	0.00127161	-1.37729	0.00810546	-2.78451	0.887471	-1.01372	0.324226	abundance	↓RPF/↓mRNA
Trim16	Trim16	-1.20561	0.00395758	-1.37622	0.000306966	-0.690322	0.887471	0.34744	0.726677	abundance	↓RPF/↓mRNA
Nav2	Nav2	-1.67902	0.00203749	-1.37498	0.0107903	-0.972195	0.887471	0.148252	0.888858	abundance	↓RPF/↓mRNA
Rubcnl	Rubcnl	-1.04458	0.105827	-1.37282	0.0248627	-1.31182	0.887471	-1.55218	0.324226	abundance	↓RPF/↓mRNA
Stra6	Stra6	-1.9674	0.000637558	-1.37018	0.000353924	-2.03763	0.887471	-1.39186	0.319413	abundance	↓RPF/↓mRNA
Zfp945	Zfp945	-1.94342	0.000932785	-1.37001	0.000391973	1.04342	0.887471	-0.610823	0.294444	abundance	↓RPF/↓mRNA
B4gat1	B4gat1	-1.28831	0.0167491	-1.36309	0.000167798	1.8177	0.887471	-1.27305	0.0404481	abundance	↓RPF/↓mRNA
Celsr1	Celsr1	-1.71331	0.0901764	-1.35965	0.00968336	0.138599	0.956832	-0.995193	0.324226	abundance	↓RPF/↓mRNA
Asap2	Asap2	-1.20051	0.00421414	-1.35863	0.000246813	-1.17211	0.887471	-1.31947	0.324226	abundance	↓RPF/↓mRNA
Akap12	Akap12	-1.63735	0.00180986	-1.35827	0.00270728	-0.471328	0.887471	0.09359	0.861784	abundance	↓RPF/↓mRNA
Sos2	Sos2	-1.60165	0.00125605	-1.35707	0.0004148	-0.621084	0.887471	-0.75484	0.324226	abundance	↓RPF/↓mRNA
Ddr1	Ddr1	-1.39716	0.00313585	-1.35629	0.00151422	-1.35958	0.887471	-1.31046	0.324226	abundance	↓RPF/↓mRNA
Fam49a	Fam49a	-0.944623	0.0310104	-1.35397	0.00272553	-0.489262	0.887471	-0.930364	0.324226	abundance	↓RPF/↓mRNA
Sarm1	Sarm1	-0.963612	0.122574	-1.35373	0.000816733	1.47324	0.887471	-1.13013	0.0856496	abundance	↓RPF/↓mRNA
Pon2	Pon2	-1.31935	0.00575726	-1.3537	0.000319339	-1.55512	0.887471	-1.40296	0.161021	abundance	↓RPF/↓mRNA
Mfsd6	Mfsd6	-1.09037	0.145861	-1.35129	0.0202742	-1.57038	0.887471	-1.55468	0.293189	abundance	↓RPF/↓mRNA
Slc39a10	Slc39a10	-1.20582	0.0151702	-1.34988	0.000346436	1.51372	0.887471	-1.00867	0.102698	abundance	↓RPF/↓mRNA
Wwc1	Wwc1	-1.31891	0.00298685	-1.34205	0.000446641	-0.309054	0.887471	-0.292802	0.589892	abundance	↓RPF/↓mRNA
Cavin3	Cavin3	-1.20906	0.00575513	-1.34161	0.000284859	0.378491	0.887471	-0.773989	0.324226	abundance	↓RPF/↓mRNA
Slco1a5	Slco1a5	-1.44507	0.00253039	-1.33787	0.00111662	-0.876823	0.887471	-0.751469	0.350793	abundance	↓RPF/↓mRNA
Sema3a	Sema3a	-1.33224	0.0279369	-1.33593	0.00319354	0.435107	0.887471	-0.793323	0.324226	abundance	↓RPF/↓mRNA
Hid1	Hid1	-1.5697	0.00135032	-1.33414	0.00349694	-2.24573	0.157288	-3.31944	0.147564	abundance	↓RPF/↓mRNA
Tmem223	Tmem223	-1.80871	0.000404811	-1.33244	0.000239861	-1.73404	0.887471	-1.26051	0.324226	abundance	↓RPF/↓mRNA
Rab31	Rab31	-1.0078	0.0125397	-1.33209	0.00017242	0.383839	0.887471	-0.996762	0.19029	abundance	↓RPF/↓mRNA
Itga4	Itga4	-5.32626	0.000960222	-1.33148	0.000277851	-21.9654	0.0840552	-1.70479	0.0170231	abundance	↓RPF/↓mRNA
Abca17	Abca17	-2.61214	0.000637286	-1.33093	0.000799346	-3.70876	0.887471	-1.59127	0.238978	abundance	↓RPF/↓mRNA
Zdhhc2	Zdhhc2	-1.15057	0.00920042	-1.32771	0.00147093	-0.80786	0.887471	-0.981337	0.324226	abundance	↓RPF/↓mRNA
Vasp	Vasp	-1.2675	0.00297373	-1.32727	0.000723219	-1.37609	0.422327	-2.02294	0.324226	abundance	↓RPF/↓mRNA
Tspan14	Tspan14	-0.942934	0.0354024	-1.32417	0.000710714	0.926829	0.887471	-0.765661	0.149244	abundance	↓RPF/↓mRNA
Nyap1	Nyap1	-1.39351	0.0142033	-1.32415	0.000404785	-2.76334	0.887471	-1.44931	0.073286	abundance	↓RPF/↓mRNA
Mxra7	Mxra7	-1.29175	0.00351742	-1.3241	0.000648083	-0.472917	0.887471	-0.334669	0.607316	abundance	↓RPF/↓mRNA
Abca3	Abca3	-1.41017	0.00157779	-1.32284	0.000699843	-1.52869	0.307421	-2.3274	0.324226	abundance	↓RPF/↓mRNA
Txnrd2	Txnrd2	-1.41748	0.00524952	-1.31686	0.00170699	-0.250416	0.887471	-0.609074	0.324226	abundance	↓RPF/↓mRNA
Hoxc5	Hoxc5	-1.54487	0.013158	-1.31567	0.0229414	-1.51906	0.887471	-1.28853	0.324226	abundance	↓RPF/↓mRNA
Ephb3	Ephb3	-1.66357	0.00385361	-1.31353	0.000467131	0.921783	0.887471	-0.913646	0.211535	abundance	↓RPF/↓mRNA
Nacc2	Nacc2	-1.21312	0.0045518	-1.31302	0.000543164	-0.954301	0.887471	-0.965419	0.324226	abundance	↓RPF/↓mRNA
Grem1	Grem1	-1.4454	0.00694901	-1.30829	0.0049344	-0.0886977	0.909364	-0.185444	0.624693	abundance	↓RPF/↓mRNA
Ctnnbip1	Ctnnbip1	-1.04228	0.00977555	-1.30712	0.000281512	-0.273059	0.887471	-0.612839	0.324226	abundance	↓RPF/↓mRNA
Slc29a2	Slc29a2	-1.29182	0.0221696	-1.30127	0.00138631	0.0604307	0.977784	-1.00438	0.272086	abundance	↓RPF/↓mRNA
Tcim	Tcim	-1.21294	0.013781	-1.30094	0.000394699	1.67056	0.887471	-0.909594	0.101348	abundance	↓RPF/↓mRNA
Mllt3	Mllt3	-1.20624	0.0433609	-1.29925	0.014733	0.299358	0.887471	-0.301797	0.324226	abundance	↓RPF/↓mRNA
L3mbtl3	L3mbtl3	-1.40595	0.00175494	-1.29571	0.000668225	-0.769058	0.887471	0.706967	0.381144	abundance	↓RPF/↓mRNA
Msx2	Msx2	-0.854233	0.114329	-1.29325	0.000517966	-3.13285	0.887471	-1.47307	0.0384977	abundance	↓RPF/↓mRNA
Tbkbp1	Tbkbp1	-1.05895	0.117326	-1.29077	0.018244	-1.27289	0.887471	-1.39145	0.324226	abundance	↓RPF/↓mRNA
Bace1	Bace1	-1.17833	0.0103516	-1.28674	0.000217781	1.60614	0.887471	-1.07509	0.0745947	abundance	↓RPF/↓mRNA
Prkar2b	Prkar2b	-1.16905	0.00668521	-1.28615	0.000310669	0.694377	0.887471	-0.623057	0.273403	abundance	↓RPF/↓mRNA
Hipk2	Hipk2	-1.19372	0.00758516	-1.28565	0.000306713	-0.86728	0.887471	-1.21659	0.184785	abundance	↓RPF/↓mRNA
Osbpl3	Osbpl3	-1.51801	0.00163726	-1.28501	0.000146333	1.78405	0.887471	-1.227	0.0366549	abundance	↓RPF/↓mRNA
Pcdh1	Pcdh1	-1.35788	0.0511609	-1.28116	0.00321165	0.948613	0.887471	-0.843376	0.243626	abundance	↓RPF/↓mRNA
Crmp1	Crmp1	-1.60156	0.00174434	-1.27983	0.142019	-1.92377	0.153822	-5.75996	0.185879	abundance	↓RPF/↓mRNA
Rgs7	Rgs7	-1.69376	0.0189748	-1.27983	0.106893	-2.58411	0.190785	-2.79786	0.162658	abundance	↓RPF/↓mRNA
Bbc3	Bbc3	-1.38838	0.0512709	-1.27778	0.00130642	0.544281	0.887471	-1.081	0.153596	abundance	↓RPF/↓mRNA
Zfp286	Zfp286	-0.964225	0.0318126	-1.27698	0.037868	-0.569316	0.887471	-0.00408863	0.996656	abundance	↓RPF/↓mRNA
Syngap1	Syngap1	-1.3475	0.0107125	-1.27696	0.00563055	-0.0188688	0.982009	-0.250787	0.492437	abundance	↓RPF/↓mRNA
Osbp2	Osbp2	-0.990229	0.149049	-1.27469	0.0321403	-0.621983	0.887471	-1.05338	0.324226	abundance	↓RPF/↓mRNA
Pdk4	Pdk4	-1.12373	0.0272619	-1.27458	0.0062441	-0.857293	0.887471	-1.08998	0.324226	abundance	↓RPF/↓mRNA
Neto2	Neto2	-1.28244	0.012279	-1.27423	0.000392442	2.54364	0.107005	-0.853746	0.0502828	abundance	↓RPF/↓mRNA
Slc5a3	Slc5a3	-1.16703	0.0100472	-1.2734	0.00288287	-0.665174	0.887471	-0.715486	0.334671	abundance	↓RPF/↓mRNA
C1ql4	C1ql4	-3.13582	0.0658973	-1.27154	0.134347	-5.55942	0.161564	-2.44299	0.107074	abundance	↓RPF/↓mRNA
Nceh1	Nceh1	-1.19362	0.00907206	-1.26899	0.000391343	-1.80606	0.887471	-1.39996	0.135895	abundance	↓RPF/↓mRNA
Fam110c	Fam110c	-1.31752	0.00237379	-1.26823	0.000555917	-1.41404	0.469727	-1.67893	0.324226	abundance	↓RPF/↓mRNA
Man2a2	Man2a2	-1.1905	0.0124131	-1.26769	0.000440749	-0.480424	0.887471	-1.14657	0.171825	abundance	↓RPF/↓mRNA
Cdr2l	Cdr2l	-0.935785	0.0467114	-1.26752	0.00276676	0.269604	0.887471	-0.652176	0.324226	abundance	↓RPF/↓mRNA
Hpcal1	Hpcal1	-1.10718	0.0219006	-1.26585	0.0013531	0.428317	0.887471	-0.736809	0.324226	abundance	↓RPF/↓mRNA
Homez	Homez	-1.52699	0.00118628	-1.26516	0.00496629	-1.13429	0.490403	1.65287	0.324226	abundance	↓RPF/↓mRNA
Zfp579	Zfp579	-1.16901	0.0689311	-1.26408	0.000651305	-0.0435487	0.991528	-1.19062	0.0876453	abundance	↓RPF/↓mRNA
Atp4a	Atp4a	-1.06175	0.0393012	-1.26	0.0273925	-1.3853	0.871433	-1.70927	0.324226	abundance	↓RPF/↓mRNA
Nox4	Nox4	-1.3547	0.00784767	-1.2593	0.00403392	-0.932546	0.887471	-0.919745	0.324226	abundance	↓RPF/↓mRNA
Slc8a3	Slc8a3	-1.95207	0.133613	-1.25821	0.0689974	-0.412254	0.887471	-0.692337	0.324226	abundance	↓RPF/↓mRNA
Pard6b	Pard6b	-0.958142	0.126292	-1.25763	0.00399677	1.2767	0.640301	-0.760839	0.102541	abundance	↓RPF/↓mRNA
Irak2	Irak2	-0.8905	0.0409676	-1.25466	0.000251425	-2.32562	0.887471	-1.35667	0.045628	abundance	↓RPF/↓mRNA
Mxra8	Mxra8	-1.30856	0.0231955	-1.25267	0.000785416	-1.32871	0.887471	-1.25515	0.1343	abundance	↓RPF/↓mRNA
5031414D18Rik	5031414D18Rik	-1.20639	0.0499391	-1.25197	0.0521195	-0.757518	0.887471	-0.727201	0.401956	abundance	↓RPF/↓mRNA
Atrnl1	Atrnl1	-1.4206	0.00508887	-1.24994	0.000271538	-1.37278	0.887471	-1.2462	0.0887971	abundance	↓RPF/↓mRNA
Meis2	Meis2	-1.32578	0.00640624	-1.24914	0.00087727	0.43611	0.887471	-0.583891	0.324226	abundance	↓RPF/↓mRNA
Eno3	Eno3	-0.96427	0.019733	-1.2465	0.0065174	-0.473625	0.887471	0.112078	0.888071	abundance	↓RPF/↓mRNA
Neurl2	Neurl2	-1.69762	0.00509948	-1.24547	0.0105565	-2.2009	0.685574	-1.70124	0.324226	abundance	↓RPF/↓mRNA
March9	March9	-1.46017	0.0129774	-1.245	0.00993299	-0.845986	0.887471	-0.808034	0.324226	abundance	↓RPF/↓mRNA
Scx	Scx	-1.25548	0.0143676	-1.2432	0.00438896	0.223989	0.887471	-0.280581	0.324226	abundance	↓RPF/↓mRNA
Klhdc8a	Klhdc8a	-1.57568	0.00221299	-1.24305	0.00113719	-0.239723	0.887471	-0.463549	0.331399	abundance	↓RPF/↓mRNA
LOC108167440	LOC108167440	-0.756225	0.0564325	-1.24276	0.000554969	-1.4311	0.842582	-1.64778	0.119463	abundance	↓RPF/↓mRNA
Brsk1	Brsk1	-1.31496	0.0162328	-1.23911	0.00183418	-0.00843384	0.996546	-0.858003	0.324226	abundance	↓RPF/↓mRNA
Frmd8	Frmd8	-1.12224	0.0169741	-1.23851	0.00175758	0.518643	0.887471	-0.426178	0.321029	abundance	↓RPF/↓mRNA
Bex3	Bex3	-1.23002	0.00723529	-1.23587	0.000533066	0.716061	0.887471	-0.628866	0.290292	abundance	↓RPF/↓mRNA
Inava	Inava	-1.0692	0.0456271	-1.23442	0.00769093	-0.127558	0.913467	-0.704933	0.324226	abundance	↓RPF/↓mRNA
Bcl7a	Bcl7a	-0.789395	0.0501215	-1.23239	0.000391829	-0.179839	0.904034	-1.05591	0.20199	abundance	↓RPF/↓mRNA
Actg2	Actg2	-0.918568	0.0248966	-1.23088	0.00648628	-0.948514	0.887471	-1.31267	0.324226	abundance	↓RPF/↓mRNA
6430548M08Rik	6430548M08Rik	-1.55124	0.0105947	-1.22706	0.0118906	-0.273242	0.887471	-0.252708	0.601584	abundance	↓RPF/↓mRNA
Csrp1	Csrp1	-1.14127	0.0101829	-1.22521	0.000353552	1.49682	0.627766	-0.748429	0.0991099	abundance	↓RPF/↓mRNA
Tiam1	Tiam1	-1.36309	0.0175158	-1.22478	0.000648083	2.48963	0.276483	-0.82034	0.0668744	abundance	↓RPF/↓mRNA
Cftr	Cftr	-1.3258	0.013696	-1.22445	0.000892035	0.208227	0.921265	-0.9443	0.240549	abundance	↓RPF/↓mRNA
Pkia	Pkia	-0.978856	0.0221645	-1.22197	0.00437682	-0.168065	0.887471	-0.0767691	0.855778	abundance	↓RPF/↓mRNA
Atp2b4	Atp2b4	-1.43249	0.00349647	-1.22064	0.0073262	-0.635321	0.887471	0.2959	0.646325	abundance	↓RPF/↓mRNA
Lepr	Lepr	-4.50503	6.66187e-06	-1.21682	0.0016272	-4.89258	0.197181	-1.74997	0.324226	abundance	↓RPF/↓mRNA
Nrcam	Nrcam	-1.9648	0.0199709	-1.2162	0.0230314	-2.25877	0.887471	-1.36144	0.324226	abundance	↓RPF/↓mRNA
St3gal5	St3gal5	-1.21886	0.00655529	-1.21508	0.000452867	0.311098	0.887471	-0.755723	0.324226	abundance	↓RPF/↓mRNA
Tspan33	Tspan33	-1.20419	0.0227943	-1.21483	0.00115083	-3.12706	0.490403	-1.59686	0.0583169	abundance	↓RPF/↓mRNA
Rbm38	Rbm38	-1.1856	0.0203061	-1.21253	0.000883194	-0.729536	0.887471	-1.12834	0.194469	abundance	↓RPF/↓mRNA
Prrt2	Prrt2	-2.6276	0.0367395	-1.21244	0.127135	-1.30742	0.887471	-0.273818	0.756234	abundance	↓RPF/↓mRNA
Smagp	Smagp	-1.80115	0.110706	-1.21204	0.0195305	-0.545604	0.887471	-0.948128	0.324226	abundance	↓RPF/↓mRNA
Dusp15	Dusp15	-2.82562	0.0134241	-1.20933	0.0238757	-1.71241	0.887471	-0.802739	0.324226	abundance	↓RPF/↓mRNA
Tmem63b	Tmem63b	-1.35078	0.00284765	-1.20384	0.000354776	0.0576612	0.967461	-0.692958	0.324226	abundance	↓RPF/↓mRNA
Pogk	Pogk	-0.90101	0.0787979	-1.20307	0.00284436	0.187265	0.892153	-0.87063	0.309672	abundance	↓RPF/↓mRNA
Cnn3	Cnn3	-1.19444	0.00411974	-1.2015	0.000202333	0.671154	0.887471	-0.754193	0.244529	abundance	↓RPF/↓mRNA
Snx10	Snx10	-1.1462	0.0093772	-1.1993	0.000284459	1.87365	0.887471	-0.875602	0.0876453	abundance	↓RPF/↓mRNA
Ccbe1	Ccbe1	-1.02301	0.134015	-1.19873	0.0323317	0.414251	0.887471	-0.372363	0.324226	abundance	↓RPF/↓mRNA
Dhx34	Dhx34	-1.24317	0.0162024	-1.19595	0.00324495	0.123545	0.910161	-0.555403	0.324226	abundance	↓RPF/↓mRNA
Pnpla6	Pnpla6	-1.56442	0.0011044	-1.19312	0.00130955	-0.943677	0.887471	0.137993	0.884716	abundance	↓RPF/↓mRNA
Adgrg1	Adgrg1	-1.28917	0.0626423	-1.19187	0.00853987	0.526456	0.887471	-0.658415	0.324226	abundance	↓RPF/↓mRNA
Stxbp6	Stxbp6	-0.960113	0.0456271	-1.18775	0.0172516	-0.361299	0.887471	-0.44538	0.479048	abundance	↓RPF/↓mRNA
5730559C18Rik	5730559C18Rik	-1.07597	0.0404321	-1.18591	0.00600549	-0.102504	0.92918	-0.697969	0.324226	abundance	↓RPF/↓mRNA
Nlrx1	Nlrx1	-1.28606	0.132659	-1.18579	0.0129198	-0.599313	0.887471	-1.02762	0.324226	abundance	↓RPF/↓mRNA
Lamb1	Lamb1	-1.4206	0.0300332	-1.18481	0.00870322	0.185591	0.887471	-0.564279	0.324226	abundance	↓RPF/↓mRNA
Rnf113a2	Rnf113a2	-0.945677	0.016216	-1.1842	0.00237353	-0.688367	0.887471	0.122031	0.923512	abundance	↓RPF/↓mRNA
Slc2a10	Slc2a10	-0.863703	0.0417039	-1.18409	0.00146239	-1.15205	0.887471	-1.34645	0.25413	abundance	↓RPF/↓mRNA
Mgst3	Mgst3	-0.938634	0.0576819	-1.18358	0.00464579	-0.567026	0.887471	-1.00335	0.324226	abundance	↓RPF/↓mRNA
Tgfb1i1	Tgfb1i1	-1.27299	0.0177194	-1.18251	0.011369	-0.00173395	0.998043	-0.111015	0.680478	abundance	↓RPF/↓mRNA
Gpr161	Gpr161	-1.48355	0.00294134	-1.18059	0.00230437	-0.537374	0.887471	-0.339981	0.563568	abundance	↓RPF/↓mRNA
Nat14	Nat14	-3.22607	0.000332289	-1.17835	0.00304256	-4.88169	0.339203	-1.86736	0.245977	abundance	↓RPF/↓mRNA
Zdhhc16	Zdhhc16	-1.51006	0.00637212	-1.17816	0.000429807	2.01617	0.887471	-0.89094	0.106883	abundance	↓RPF/↓mRNA
Fads2	Fads2	-1.31224	0.00437971	-1.17678	0.00102017	0.0409888	0.959448	-0.29501	0.367988	abundance	↓RPF/↓mRNA
Nupr1	Nupr1	-1.17936	0.00652181	-1.17665	0.00040482	-2.05121	0.887471	-1.44509	0.142647	abundance	↓RPF/↓mRNA
Ksr1	Ksr1	-1.11982	0.00961636	-1.17616	0.00333126	-0.616179	0.887471	-0.354456	0.642756	abundance	↓RPF/↓mRNA
Fam131c	Fam131c	-1.08792	0.104509	-1.17601	0.00758747	0.976549	0.887471	-0.637564	0.210646	abundance	↓RPF/↓mRNA
Fbxo44	Fbxo44	-0.706139	0.137434	-1.17579	0.00868237	-0.468938	0.887471	-0.99183	0.324226	abundance	↓RPF/↓mRNA
Zfp213	Zfp213	-1.24702	0.0425271	-1.17562	0.0114748	0.184705	0.887471	-0.4947	0.324226	abundance	↓RPF/↓mRNA
Fchsd2	Fchsd2	-1.02699	0.0225377	-1.17397	0.00062866	0.423062	0.887471	-0.880219	0.2089	abundance	↓RPF/↓mRNA
Morc4	Morc4	-1.2462	0.0045594	-1.1694	0.000444929	0.293502	0.887471	-0.545464	0.324226	abundance	↓RPF/↓mRNA
Ezr	Ezr	-1.34121	0.00313245	-1.1691	0.000404785	0.272963	0.887471	-0.638923	0.324226	abundance	↓RPF/↓mRNA
Mical2	Mical2	-1.20222	0.0269444	-1.16881	0.0173857	-0.0828318	0.908531	-0.155133	0.667481	abundance	↓RPF/↓mRNA
Adarb1	Adarb1	-1.19695	0.0110363	-1.16482	0.0158861	-0.60295	0.887471	0.0164378	0.983593	abundance	↓RPF/↓mRNA
Rhov	Rhov	-2.01226	0.00921174	-1.16135	0.0479319	-1.22661	0.887471	-0.372796	0.674939	abundance	↓RPF/↓mRNA
Kif21b	Kif21b	-0.682885	0.139416	-1.16088	0.00336158	-0.265645	0.887471	-0.952173	0.324226	abundance	↓RPF/↓mRNA
Efnb2	Efnb2	-1.13626	0.020375	-1.16018	0.00928084	-0.656859	0.887471	-0.699374	0.324226	abundance	↓RPF/↓mRNA
Tceal8	Tceal8	-1.21698	0.0160021	-1.15907	0.00177084	0.526134	0.887471	-0.594187	0.324226	abundance	↓RPF/↓mRNA
Irs2	Irs2	-1.11143	0.0271227	-1.15681	0.023741	-0.231808	0.887471	0.0443474	0.913549	abundance	↓RPF/↓mRNA
Mgat4b	Mgat4b	-1.05714	0.0184714	-1.15494	0.00193173	0.0543339	0.953584	-0.514447	0.324226	abundance	↓RPF/↓mRNA
Sspn	Sspn	-1.28263	0.0153386	-1.15441	0.0010578	-1.39133	0.887471	-1.1743	0.186711	abundance	↓RPF/↓mRNA
Trim36	Trim36	-1.2836	0.00900468	-1.15377	0.000971039	0.643655	0.887471	-0.624467	0.324226	abundance	↓RPF/↓mRNA
Chmp4c	Chmp4c	-1.04741	0.0411856	-1.15235	0.00830964	0.30933	0.887471	-0.305187	0.324226	abundance	↓RPF/↓mRNA
Hs2st1	Hs2st1	-1.02355	0.0302107	-1.15235	0.000232614	-0.300183	0.986263	-1.15027	0.0273208	abundance	↓RPF/↓mRNA
Myl6b	Myl6b	-1.18852	0.00579267	-1.15104	0.00108481	-0.962678	0.887471	-0.903455	0.324226	abundance	↓RPF/↓mRNA
Ttc39c	Ttc39c	-1.05438	0.00898389	-1.14985	0.00147281	-0.913891	0.887471	-0.570155	0.667091	abundance	↓RPF/↓mRNA
Cmklr1	Cmklr1	-1.22046	0.0215042	-1.14492	0.0117168	-0.485786	0.887471	-0.554566	0.353627	abundance	↓RPF/↓mRNA
Als2cl	Als2cl	-0.935561	0.0257426	-1.14273	0.00375121	-0.455469	0.887471	-0.519365	0.418535	abundance	↓RPF/↓mRNA
Dlg3	Dlg3	-0.971706	0.0594965	-1.14261	0.00399677	0.748978	0.887471	-0.528331	0.197962	abundance	↓RPF/↓mRNA
Mmd	Mmd	-0.932231	0.0777532	-1.14085	0.0132888	0.28773	0.887471	-0.345642	0.324226	abundance	↓RPF/↓mRNA
Rnf157	Rnf157	-1.41063	0.00254755	-1.14059	0.000891455	-1.23025	0.887471	-1.0132	0.324226	abundance	↓RPF/↓mRNA
Arhgap6	Arhgap6	-1.52383	0.00875224	-1.13748	0.0200368	-0.784679	0.887471	-0.326229	0.658505	abundance	↓RPF/↓mRNA
Mum1l1	Mum1l1	-1.33077	0.00872224	-1.13705	0.0287525	-0.506466	0.887471	0.617862	0.324226	abundance	↓RPF/↓mRNA
Rab27b	Rab27b	-1.27751	0.00418627	-1.13687	0.00545431	-0.643015	0.887471	0.669339	0.324226	abundance	↓RPF/↓mRNA
Smarcd3	Smarcd3	-0.911816	0.0195088	-1.13676	0.00168551	-0.650964	0.887471	-0.169983	0.875183	abundance	↓RPF/↓mRNA
Ppp4r4	Ppp4r4	-1.32787	0.0419223	-1.13669	0.0699974	-0.396237	0.887471	-0.066931	0.90741	abundance	↓RPF/↓mRNA
Mettl26	Mettl26	-0.842072	0.064188	-1.13168	0.00172659	0.681849	0.887471	-0.629566	0.227749	abundance	↓RPF/↓mRNA
E2f2	E2f2	-0.792524	0.119672	-1.13047	0.00262126	-0.646748	0.887471	-1.09338	0.21362	abundance	↓RPF/↓mRNA
Fabp5	Fabp5	-1.04125	0.0169741	-1.1272	0.00367834	-0.284038	0.887471	-0.321153	0.525046	abundance	↓RPF/↓mRNA
Mtus1	Mtus1	-1.23733	0.0120948	-1.12673	0.00996751	-0.186959	0.887471	0.055949	0.855707	abundance	↓RPF/↓mRNA
Plekhf1	Plekhf1	-1.00436	0.0295608	-1.12509	0.00541282	0.106285	0.887471	-0.263567	0.341748	abundance	↓RPF/↓mRNA
Efna1	Efna1	-1.1904	0.0450763	-1.12436	0.00185536	-0.865531	0.887471	-1.07592	0.189923	abundance	↓RPF/↓mRNA
Paqr3	Paqr3	-0.861739	0.0389814	-1.12408	0.000603283	-0.0656717	0.967769	-0.93306	0.217036	abundance	↓RPF/↓mRNA
Cers6	Cers6	-0.872483	0.0365172	-1.12401	0.000576842	-2.72945	0.182256	-1.55112	0.0262776	abundance	↓RPF/↓mRNA
Lmln	Lmln	-0.948383	0.025772	-1.12364	0.000737085	-0.54339	0.887471	-1.00349	0.264183	abundance	↓RPF/↓mRNA
Cachd1	Cachd1	-1.37012	0.00921103	-1.11777	0.000670029	0.568664	0.887471	-0.879053	0.183615	abundance	↓RPF/↓mRNA
Snn	Snn	-0.904261	0.109175	-1.11615	0.000306713	6.28018	0.887471	-1.05795	0.0345557	abundance	↓RPF/↓mRNA
Sap30	Sap30	-1.19859	0.00408183	-1.11578	0.000407227	-0.772661	0.887471	-0.435894	0.583992	abundance	↓RPF/↓mRNA
Uty	Uty	-1.22166	0.0118795	-1.11535	0.0251534	-0.831364	0.887471	-0.317098	0.74092	abundance	↓RPF/↓mRNA
Gdpd5	Gdpd5	-1.71208	0.00475057	-1.11092	0.00438592	-0.267779	0.887471	-0.440913	0.324226	abundance	↓RPF/↓mRNA
E130308A19Rik	E130308A19Rik	-1.38047	0.067727	-1.11017	0.00434209	1.63905	0.746421	-0.661987	0.151747	abundance	↓RPF/↓mRNA
Tcf7l2	Tcf7l2	-1.02427	0.0105355	-1.10954	0.000514116	-0.587934	0.887471	-0.645123	0.324226	abundance	↓RPF/↓mRNA
Osbpl6	Osbpl6	-1.07394	0.0151709	-1.10915	0.0142503	-0.480347	0.887471	0.235813	0.70064	abundance	↓RPF/↓mRNA
Afap1l2	Afap1l2	-1.32194	0.0154578	-1.10909	0.00261798	0.56511	0.887471	-0.539969	0.324226	abundance	↓RPF/↓mRNA
Slc35e4	Slc35e4	-1.04086	0.0149187	-1.10809	0.000416391	-1.3599	0.887471	-1.1508	0.110597	abundance	↓RPF/↓mRNA
Peg10	Peg10	-0.781291	0.0425067	-1.10771	0.000662851	0.000161154	0.999877	-0.211931	0.479904	abundance	↓RPF/↓mRNA
Plcg2	Plcg2	-1.19203	0.00430189	-1.10617	0.00146337	-0.877662	0.849143	0.569957	0.649217	abundance	↓RPF/↓mRNA
Lpar4	Lpar4	-0.912487	0.0353176	-1.10584	0.00630542	-0.917753	0.887471	-1.11192	0.324226	abundance	↓RPF/↓mRNA
Ap1s2	Ap1s2	-0.889182	0.0282253	-1.10376	0.000774356	-1.8451	0.533556	-1.5625	0.0914102	abundance	↓RPF/↓mRNA
Vangl2	Vangl2	-0.923126	0.0823707	-1.10315	0.00374274	0.648589	0.887471	-0.669898	0.276539	abundance	↓RPF/↓mRNA
Adam15	Adam15	-1.18884	0.00965461	-1.10084	0.000357852	-1.58864	0.887471	-1.12339	0.0686956	abundance	↓RPF/↓mRNA
Asb5	Asb5	-0.901922	0.104364	-1.09944	0.0178794	-0.0303412	0.976587	-0.567183	0.324226	abundance	↓RPF/↓mRNA
Ubr2	Ubr2	-1.09679	0.00734935	-1.09938	0.000709799	-1.25687	0.858176	-1.33872	0.324226	abundance	↓RPF/↓mRNA
Msra	Msra	-1.25643	0.0043341	-1.09888	0.00148244	-1.73335	0.524931	-1.68163	0.324226	abundance	↓RPF/↓mRNA
Sipa1l3	Sipa1l3	-1.21239	0.00938889	-1.09824	0.00733854	-0.23761	0.887471	0.187061	0.448613	abundance	↓RPF/↓mRNA
Tob1	Tob1	-1.08032	0.0317918	-1.0975	0.000926691	0.81123	0.887471	-0.8464	0.164156	abundance	↓RPF/↓mRNA
Thbs1	Thbs1	-1.24558	0.026742	-1.09692	0.00594478	-0.686875	0.887471	-0.87466	0.324226	abundance	↓RPF/↓mRNA
G6pc3	G6pc3	-0.946392	0.0339318	-1.09651	0.0012243	0.720883	0.887471	-0.607089	0.243626	abundance	↓RPF/↓mRNA
Nfib	Nfib	-1.16762	0.00655233	-1.09612	0.00559104	-0.563966	0.887471	0.676837	0.324226	abundance	↓RPF/↓mRNA
Tagln2	Tagln2	-1.16649	0.00584592	-1.09503	0.00111644	-0.26814	0.887471	0.0899803	0.801547	abundance	↓RPF/↓mRNA
Abtb2	Abtb2	-1.02803	0.0205539	-1.0869	0.000831175	-1.1013	0.887471	-1.10406	0.195018	abundance	↓RPF/↓mRNA
Relt	Relt	-1.08661	0.010345	-1.08666	0.000711463	-0.800007	0.887471	-0.961579	0.324226	abundance	↓RPF/↓mRNA
Pnpla2	Pnpla2	-1.06533	0.0148348	-1.0844	0.00102633	0.444807	0.887471	-0.510549	0.324226	abundance	↓RPF/↓mRNA
Basp1	Basp1	-0.982761	0.0979516	-1.08428	0.00324368	0.388182	0.887471	-0.843762	0.237371	abundance	↓RPF/↓mRNA
Usp27x	Usp27x	-1.03212	0.050003	-1.07963	0.000796633	2.34262	0.608867	-0.807622	0.0755554	abundance	↓RPF/↓mRNA
Sacs	Sacs	-1.14378	0.00621181	-1.07805	0.00160919	-0.779321	0.887471	-0.28891	0.747634	abundance	↓RPF/↓mRNA
Cbx2	Cbx2	-1.03855	0.0256697	-1.07783	0.00823723	-0.376802	0.887471	-0.455562	0.403288	abundance	↓RPF/↓mRNA
Bag2	Bag2	-1.18737	0.00409552	-1.07669	0.00039856	-0.713629	0.887471	0.74107	0.342348	abundance	↓RPF/↓mRNA
Lfng	Lfng	-1.0306	0.0317549	-1.07605	0.00757182	-0.502718	0.887471	-0.692167	0.324226	abundance	↓RPF/↓mRNA
Trove2	Trove2	-1.07414	0.00749495	-1.07389	0.00244082	-0.814864	0.756562	2.55225	0.316382	abundance	↓RPF/↓mRNA
Nptx1	Nptx1	-0.996997	0.147643	-1.07223	0.0269233	-0.12605	0.919834	-0.690035	0.324226	abundance	↓RPF/↓mRNA
Ankrd37	Ankrd37	-1.23028	0.042498	-1.07031	0.0163402	-0.797207	0.887471	-0.841895	0.324226	abundance	↓RPF/↓mRNA
Fbf1	Fbf1	-1.39128	0.00520774	-1.06931	0.000612266	-3.48294	0.69876	-1.34881	0.0663723	abundance	↓RPF/↓mRNA
Magohb	Magohb	-0.936596	0.0412288	-1.06405	0.000463191	1.84985	0.887471	-0.922928	0.0686956	abundance	↓RPF/↓mRNA
Tjp2	Tjp2	-1.22425	0.00488175	-1.06263	0.000453827	1.09655	0.887471	-0.563618	0.19029	abundance	↓RPF/↓mRNA
Pcsk4	Pcsk4	-1.00458	0.0475321	-1.06202	0.00389042	0.334048	0.887471	-0.602741	0.324226	abundance	↓RPF/↓mRNA
9930111J21Rik1	9930111J21Rik1	-1.47246	0.00507504	-1.05891	0.147512	-0.981638	0.581674	1.7816	0.241419	abundance	↓RPF/↓mRNA
Hs6st2	Hs6st2	-0.783934	0.0670109	-1.05755	0.000576842	0.854904	0.887471	-0.876231	0.107921	abundance	↓RPF/↓mRNA
Tcf7	Tcf7	-1.04002	0.0155785	-1.05709	0.00168216	-1.82944	0.559955	-1.54886	0.155087	abundance	↓RPF/↓mRNA
Ptges3l	Ptges3l	-0.878602	0.0754786	-1.05418	0.000926691	0.693262	0.887471	-0.895976	0.120077	abundance	↓RPF/↓mRNA
Hlf	Hlf	-0.705773	0.113242	-1.05416	0.0129478	-1.08533	0.887471	-1.50842	0.268846	abundance	↓RPF/↓mRNA
Map4k3	Map4k3	-0.734136	0.0575676	-1.05397	0.000769756	-0.804892	0.887471	-1.11403	0.324226	abundance	↓RPF/↓mRNA
Aif1l	Aif1l	-0.783479	0.0629761	-1.05212	0.00268279	0.329821	0.887471	-0.323762	0.324226	abundance	↓RPF/↓mRNA
Ahnak2	Ahnak2	-1.537	0.01767	-1.05076	0.00310678	0.0717558	0.973542	-0.743706	0.324226	abundance	↓RPF/↓mRNA
H2-Ke6	H2-Ke6	-1.05589	0.00969708	-1.05073	0.00133798	-1.6596	0.307421	-2.03079	0.155717	abundance	↓RPF/↓mRNA
Fam43a	Fam43a	-0.985003	0.0428499	-1.04997	0.00335786	0.693364	0.887471	-0.44649	0.226601	abundance	↓RPF/↓mRNA
Scamp5	Scamp5	-1.21386	0.00538308	-1.04993	0.000709886	-0.182593	0.887471	-0.611631	0.324226	abundance	↓RPF/↓mRNA
Fut8	Fut8	-1.04045	0.0295311	-1.04884	0.00199129	0.384604	0.887471	-0.636031	0.324226	abundance	↓RPF/↓mRNA
Peg12	Peg12	-0.735998	0.0548128	-1.04798	0.00154327	-0.395997	0.887471	-0.120727	0.86598	abundance	↓RPF/↓mRNA
Xpnpep2	Xpnpep2	-1.08127	0.0412156	-1.04743	0.017714	-0.214494	0.887471	-0.378412	0.414256	abundance	↓RPF/↓mRNA
Prss56	Prss56	-2.07293	0.0930172	-1.04683	0.0280369	0.187891	0.930754	-0.595987	0.324226	abundance	↓RPF/↓mRNA
Micalcl	Micalcl	-1.21287	0.134369	-1.04631	0.0580013	-1.67361	0.887471	-1.28089	0.324226	abundance	↓RPF/↓mRNA
Crim1	Crim1	-1.12081	0.0549026	-1.0422	0.00149953	-0.356118	0.895469	-0.964464	0.155717	abundance	↓RPF/↓mRNA
A430105I19Rik	A430105I19Rik	-1.08981	0.0311946	-1.04155	0.00165787	0.250877	0.887471	-0.782977	0.26865	abundance	↓RPF/↓mRNA
Cyp2j11	Cyp2j11	-1.06833	0.0983509	-1.03812	0.135706	-1.70967	0.434302	-1.92828	0.221549	abundance	↓RPF/↓mRNA
Slc46a1	Slc46a1	-1.05591	0.0511728	-1.0377	0.000493528	-3.44201	0.887471	-1.09241	0.0450515	abundance	↓RPF/↓mRNA
Kcnc3	Kcnc3	-2.31858	0.00244584	-1.03218	0.03812	-2.91895	0.36772	-1.70586	0.324226	abundance	↓RPF/↓mRNA
Crip2	Crip2	-1.01502	0.0114052	-1.03201	0.000695499	-0.151589	0.887471	-0.282011	0.464533	abundance	↓RPF/↓mRNA
Nuak1	Nuak1	-0.938096	0.0487276	-1.0318	0.023666	-0.232139	0.887471	-0.136014	0.769956	abundance	↓RPF/↓mRNA
M1ap	M1ap	-1.33332	0.0183016	-1.03153	0.0377395	-0.728299	0.887471	-0.302296	0.67463	abundance	↓RPF/↓mRNA
Rab3ip	Rab3ip	-0.902124	0.0209422	-1.03021	0.00040959	0.629839	0.887471	-0.79412	0.160501	abundance	↓RPF/↓mRNA
Ccdc9b	Ccdc9b	-1.08555	0.0320775	-1.03009	0.00172383	0.2102	0.904544	-0.782644	0.269331	abundance	↓RPF/↓mRNA
Ptpn4	Ptpn4	-1.00604	0.0148421	-1.02906	0.00359453	-0.578318	0.887471	-0.297412	0.672516	abundance	↓RPF/↓mRNA
Mrgpre	Mrgpre	-0.997406	0.0594429	-1.02551	0.00719907	-0.534383	0.887471	-0.842222	0.324226	abundance	↓RPF/↓mRNA
Chrnb1	Chrnb1	-1.27174	0.0122824	-1.02548	0.0141228	-0.398055	0.887471	-0.088335	0.859275	abundance	↓RPF/↓mRNA
Dhcr24	Dhcr24	-1.06963	0.0452602	-1.02104	0.0300316	-0.215708	0.887471	-0.191183	0.664082	abundance	↓RPF/↓mRNA
Prepl	Prepl	-0.959825	0.0231141	-1.02058	0.00085649	0.428842	0.887471	-0.665946	0.292168	abundance	↓RPF/↓mRNA
Pxdc1	Pxdc1	-0.7462	0.0924778	-1.019	0.0114903	-0.146334	0.887471	-0.366059	0.406892	abundance	↓RPF/↓mRNA
Ptprg	Ptprg	-0.904618	0.0736545	-1.01657	0.00148125	0.898457	0.887471	-0.77721	0.161122	abundance	↓RPF/↓mRNA
Abcb8	Abcb8	-1.33007	0.0122782	-1.01551	0.00776839	-0.539417	0.887471	-0.527042	0.324226	abundance	↓RPF/↓mRNA
Msh6	Msh6	-1.08441	0.00969611	-1.01332	0.00262875	-0.336362	0.887471	0.126723	0.757169	abundance	↓RPF/↓mRNA
Zcchc3	Zcchc3	-0.868978	0.117036	-1.01125	0.000596818	2.55058	0.887471	-0.928521	0.0572337	abundance	↓RPF/↓mRNA
Cd276	Cd276	-0.937504	0.0601491	-1.01085	0.00313378	0.611657	0.887471	-0.601053	0.301409	abundance	↓RPF/↓mRNA
Ston1	Ston1	-1.05274	0.0108003	-1.01024	0.0021265	-1.28244	0.756562	-1.35269	0.324226	abundance	↓RPF/↓mRNA
Plekho1	Plekho1	-0.834173	0.0441402	-1.00961	0.00193821	-0.438735	0.887471	-0.779841	0.324226	abundance	↓RPF/↓mRNA
Chml	Chml	-0.887659	0.0420449	-1.00709	0.00668385	-0.222961	0.887471	-0.389632	0.389977	abundance	↓RPF/↓mRNA
Lmo1	Lmo1	-1.03512	0.0104358	-1.00456	0.000889443	-0.405748	0.887471	-0.360299	0.478707	abundance	↓RPF/↓mRNA
Ddit4	Ddit4	-0.861439	0.142891	-1.00348	0.0412005	0.204806	0.887471	-0.215366	0.324226	abundance	↓RPF/↓mRNA
Lrrk1	Lrrk1	-1.14668	0.0066647	-1.00242	0.000741207	-0.617049	0.887471	-0.760346	0.324226	abundance	↓RPF/↓mRNA
Lrp4	Lrp4	-1.30673	0.0486096	-1.00159	0.015727	0.463825	0.887471	-0.329815	0.324226	abundance	↓RPF/↓mRNA
Tiparp	Tiparp	-0.940684	0.0750395	-0.999988	0.0265488	0.0705921	0.909936	-0.169962	0.487113	abundance	↓RPF/↓mRNA
Gpc2	Gpc2	-1.65417	0.00998235	-0.998056	0.0137061	-0.873456	0.887471	-0.564571	0.331553	abundance	↓RPF/↓mRNA
Stard4	Stard4	-0.900839	0.0420641	-0.995411	0.0231119	-0.22519	0.887471	0.207489	0.46932	abundance	↓RPF/↓mRNA
Pou4f1	Pou4f1	-2.34688	0.0621235	-0.99491	0.132447	-2.01475	0.887471	-0.820671	0.328834	abundance	↓RPF/↓mRNA
Cdkn2aipnl	Cdkn2aipnl	-0.809046	0.0430579	-0.993644	0.000742895	-1.61187	0.887471	-1.20986	0.108918	abundance	↓RPF/↓mRNA
Foxg1	Foxg1	-0.841234	0.0444512	-0.99162	0.000810878	-0.122169	0.942433	-0.865924	0.184221	abundance	↓RPF/↓mRNA
Sv2a	Sv2a	-0.866612	0.0784625	-0.990084	0.0215657	-0.800348	0.887471	-0.93031	0.324226	abundance	↓RPF/↓mRNA
Rgma	Rgma	-0.965895	0.0477353	-0.989252	0.0227778	-0.189934	0.887471	-0.164843	0.690076	abundance	↓RPF/↓mRNA
Gls2	Gls2	-1.16216	0.0417977	-0.988995	0.00538226	-0.177479	0.913367	-0.723816	0.324226	abundance	↓RPF/↓mRNA
Pdgfc	Pdgfc	-1.02746	0.0574913	-0.988351	0.00736889	0.625351	0.887471	-0.400411	0.317243	abundance	↓RPF/↓mRNA
Spats1	Spats1	-1.34228	0.119102	-0.988243	0.0455465	-2.18428	0.887471	-1.30775	0.290855	abundance	↓RPF/↓mRNA
Ccdc88b	Ccdc88b	-3.51015	0.000220977	-0.986036	0.00703527	-4.97565	0.216826	-1.78047	0.295674	abundance	↓RPF/↓mRNA
Mpzl3	Mpzl3	-0.823604	0.0652886	-0.980507	0.00135754	-0.501122	0.887471	-0.919558	0.190527	abundance	↓RPF/↓mRNA
Fam117b	Fam117b	-0.662795	0.094864	-0.979345	0.00153963	0.0897814	0.887471	-0.323761	0.324226	abundance	↓RPF/↓mRNA
Epb41l5	Epb41l5	-0.828852	0.0611711	-0.97872	0.00186461	0.523414	0.887471	-0.597329	0.292928	abundance	↓RPF/↓mRNA
Hsdl1	Hsdl1	-0.658295	0.133784	-0.977827	0.00153963	0.510612	0.887471	-0.680298	0.220034	abundance	↓RPF/↓mRNA
Slc26a11	Slc26a11	-1.07978	0.0269661	-0.97681	0.019482	-0.215342	0.887471	-0.0311732	0.933826	abundance	↓RPF/↓mRNA
Wrb	Wrb	-0.912451	0.0254777	-0.976576	0.00141401	0.141776	0.887471	-0.394454	0.324226	abundance	↓RPF/↓mRNA
Cacna2d1	Cacna2d1	-1.16574	0.0152114	-0.975245	0.0164451	-0.517554	0.887471	-0.151006	0.79661	abundance	↓RPF/↓mRNA
Kdm6a	Kdm6a	-1.15136	0.0135855	-0.975072	0.00223124	0.0616531	0.955978	-0.507094	0.324226	abundance	↓RPF/↓mRNA
Lgals1	Lgals1	-0.981491	0.0175451	-0.974506	0.000923704	-2.05266	0.597915	-1.32986	0.0979084	abundance	↓RPF/↓mRNA
Fat4	Fat4	-1.20663	0.0246693	-0.973161	0.0144356	-0.954661	0.887471	-0.804102	0.324226	abundance	↓RPF/↓mRNA
Sod3	Sod3	-0.810856	0.0505283	-0.971797	0.00152076	-0.303408	0.887471	-0.773802	0.324226	abundance	↓RPF/↓mRNA
Zc2hc1c	Zc2hc1c	-0.757977	0.123679	-0.96906	0.0374541	-0.509779	0.887471	-0.673368	0.324226	abundance	↓RPF/↓mRNA
Arntl	Arntl	-1.1068	0.0211397	-0.968262	0.0056438	0.226281	0.887471	-0.22293	0.324226	abundance	↓RPF/↓mRNA
Agpat3	Agpat3	-1.21409	0.0150621	-0.966683	0.00961659	-0.0740115	0.913865	-0.0969593	0.731227	abundance	↓RPF/↓mRNA
Tshz1	Tshz1	-0.730519	0.099785	-0.96596	0.000523613	1.35642	0.887471	-0.935259	0.047809	abundance	↓RPF/↓mRNA
Plcd3	Plcd3	-0.897662	0.0226566	-0.964987	0.000749589	0.324332	0.887471	-0.45356	0.324226	abundance	↓RPF/↓mRNA
Tmem198b	Tmem198b	-1.07622	0.0145174	-0.964077	0.00414089	-0.542385	0.887471	-0.502404	0.351322	abundance	↓RPF/↓mRNA
Myadm	Myadm	-0.795078	0.0957176	-0.963894	0.00108088	0.779636	0.887471	-0.819446	0.11918	abundance	↓RPF/↓mRNA
Fdps	Fdps	-1.13878	0.0115371	-0.963777	0.0166746	-0.448693	0.887471	0.431045	0.324226	abundance	↓RPF/↓mRNA
Zfpm2	Zfpm2	-1.20259	0.0106786	-0.963498	0.00151668	-1.57093	0.887471	-1.06178	0.237371	abundance	↓RPF/↓mRNA
Cfl2	Cfl2	-0.925269	0.0245111	-0.962886	0.000519687	-3.37808	0.887471	-1.03715	0.045628	abundance	↓RPF/↓mRNA
Plekhh1	Plekhh1	-1.03615	0.102879	-0.962542	0.0227033	-0.439549	0.887471	-0.710384	0.324226	abundance	↓RPF/↓mRNA
Qpct	Qpct	-1.30873	0.0444561	-0.961122	0.00406785	-3.74133	0.213003	-1.33545	0.045628	abundance	↓RPF/↓mRNA
Ank3	Ank3	-1.29417	0.0029807	-0.960016	0.000878606	-0.241275	0.887471	-0.0953575	0.786366	abundance	↓RPF/↓mRNA
Btbd11	Btbd11	-1.17204	0.0142551	-0.959952	0.0514134	-0.665084	0.887471	0.360813	0.610569	abundance	↓RPF/↓mRNA
Gdf11	Gdf11	-0.719443	0.0870153	-0.956085	0.00290538	-0.485365	0.887471	-0.823393	0.324226	abundance	↓RPF/↓mRNA
9130019O22Rik	9130019O22Rik	-1.06529	0.0120085	-0.952482	0.00352379	-1.86958	0.199046	-1.89249	0.0679451	abundance	↓RPF/↓mRNA
Slc6a6	Slc6a6	-1.08564	0.0127251	-0.9523	0.00154148	0.192674	0.887471	-0.431089	0.324226	abundance	↓RPF/↓mRNA
Pml	Pml	-0.76038	0.0483053	-0.950827	0.000894016	-0.876643	0.887471	-1.03809	0.324226	abundance	↓RPF/↓mRNA
Ermp1	Ermp1	-0.95714	0.0327958	-0.950628	0.000537087	6.59127	0.851616	-0.874606	0.0482821	abundance	↓RPF/↓mRNA
Lpcat4	Lpcat4	-0.861076	0.0431976	-0.94873	0.00117466	0.651158	0.887471	-0.635166	0.232899	abundance	↓RPF/↓mRNA
Sh3bp2	Sh3bp2	-0.96133	0.0149639	-0.94533	0.00107233	-1.38551	0.629963	-1.43817	0.29185	abundance	↓RPF/↓mRNA
P3h4	P3h4	-1.0868	0.0132905	-0.944471	0.000810296	0.207064	0.919231	-0.777821	0.191673	abundance	↓RPF/↓mRNA
Pdlim5	Pdlim5	-0.938054	0.0185341	-0.943721	0.00373868	-0.402304	0.887471	0.324178	0.471136	abundance	↓RPF/↓mRNA
Il6ra	Il6ra	-1.02481	0.015131	-0.942658	0.00275199	-1.15858	0.887471	-1.05636	0.324226	abundance	↓RPF/↓mRNA
Hdac5	Hdac5	-0.853382	0.118873	-0.941608	0.017729	0.379289	0.887471	-0.322467	0.324226	abundance	↓RPF/↓mRNA
Mybl1	Mybl1	-0.972436	0.0419097	-0.940617	0.0076324	0.149644	0.887471	-0.321544	0.324226	abundance	↓RPF/↓mRNA
Inf2	Inf2	-1.20704	0.0045594	-0.939529	0.000871938	-2.56139	0.102146	-1.69368	0.0262242	abundance	↓RPF/↓mRNA
Hipk4	Hipk4	-1.4111	0.0381964	-0.939155	0.0175529	-0.956074	0.887471	-0.770583	0.324226	abundance	↓RPF/↓mRNA
Synm	Synm	-2.12471	0.00318312	-0.936168	0.0190829	-2.19249	0.887471	-0.981941	0.324226	abundance	↓RPF/↓mRNA
Plekhm3	Plekhm3	-0.840189	0.036419	-0.935452	0.00103451	0.33418	0.887471	-0.549574	0.324226	abundance	↓RPF/↓mRNA
Fgfr1	Fgfr1	-1.10344	0.0121365	-0.935237	0.00158696	0.291866	0.887471	-0.416589	0.324226	abundance	↓RPF/↓mRNA
Rras	Rras	-0.910327	0.0265936	-0.93334	0.00284215	-0.830631	0.887471	-0.865162	0.324226	abundance	↓RPF/↓mRNA
Tgif1	Tgif1	-0.846369	0.0523959	-0.930834	0.00326641	0.41544	0.887471	-0.368847	0.324226	abundance	↓RPF/↓mRNA
Asrgl1	Asrgl1	-0.599991	0.135825	-0.928389	0.00172383	-0.845863	0.887471	-1.1422	0.275004	abundance	↓RPF/↓mRNA
Ppp1r9b	Ppp1r9b	-0.757544	0.0572456	-0.927389	0.00107034	0.475224	0.887471	-0.527914	0.311005	abundance	↓RPF/↓mRNA
Bard1	Bard1	-0.799016	0.0415431	-0.92459	0.00103087	0.156338	0.887471	-0.485442	0.324226	abundance	↓RPF/↓mRNA
Emp2	Emp2	-0.873378	0.0423058	-0.923695	0.000911081	0.380063	0.887471	-0.794995	0.144492	abundance	↓RPF/↓mRNA
Prph	Prph	-1.78491	0.00340982	-0.923381	0.00550337	-1.58703	0.887471	-0.84068	0.324226	abundance	↓RPF/↓mRNA
Mapk11	Mapk11	-0.726125	0.0731973	-0.921357	0.00464438	-0.460676	0.887471	-0.619261	0.324226	abundance	↓RPF/↓mRNA
Ipo13	Ipo13	-0.955164	0.0230081	-0.920418	0.0006972	0.817645	0.887471	-0.818361	0.0991099	abundance	↓RPF/↓mRNA
Clba1	Clba1	-0.833788	0.0336284	-0.919712	0.00156404	0.010965	0.986626	-0.166619	0.509045	abundance	↓RPF/↓mRNA
St3gal1	St3gal1	-1.04341	0.125656	-0.918981	0.037837	0.180905	0.887471	-0.360078	0.324226	abundance	↓RPF/↓mRNA
Dnajb5	Dnajb5	-0.756791	0.0780879	-0.917513	0.00991274	-0.757572	0.887471	-0.918325	0.324226	abundance	↓RPF/↓mRNA
Clmn	Clmn	-1.57567	0.110453	-0.915912	0.0173285	0.0379608	0.987511	-0.658683	0.324226	abundance	↓RPF/↓mRNA
Mid1ip1	Mid1ip1	-0.939561	0.016216	-0.915102	0.000724585	-1.15018	0.887471	-1.0053	0.286014	abundance	↓RPF/↓mRNA
Thumpd2	Thumpd2	-0.823864	0.0881266	-0.914747	0.0161898	0.129101	0.887471	-0.224957	0.328598	abundance	↓RPF/↓mRNA
Lhx5	Lhx5	-2.78477	0.0162128	-0.913319	0.0929897	-2.31916	0.887471	-0.654145	0.422665	abundance	↓RPF/↓mRNA
Mmp16	Mmp16	-0.948989	0.0671841	-0.911691	0.014284	-0.185066	0.887471	-0.504749	0.324226	abundance	↓RPF/↓mRNA
Zxdc	Zxdc	-0.700582	0.0736584	-0.911326	0.00207331	-0.551574	0.887471	-0.752031	0.324226	abundance	↓RPF/↓mRNA
Pcbp4	Pcbp4	-1.08276	0.00918605	-0.910237	0.00116131	-0.140303	0.887471	-0.422436	0.324226	abundance	↓RPF/↓mRNA
Hsd11b2	Hsd11b2	-1.21962	0.096333	-0.910094	0.0848621	-0.192213	0.887471	-0.206183	0.61657	abundance	↓RPF/↓mRNA
Csrp2	Csrp2	-0.893873	0.0512573	-0.908845	0.00958037	0.00767254	0.992227	-0.275891	0.366787	abundance	↓RPF/↓mRNA
Hoxb8	Hoxb8	-0.86765	0.0688767	-0.908083	0.0037669	0.074242	0.952976	-0.645726	0.324226	abundance	↓RPF/↓mRNA
Ercc4	Ercc4	-0.947241	0.0182766	-0.905809	0.00154948	-0.344545	0.887471	-0.449929	0.324226	abundance	↓RPF/↓mRNA
Cdipt	Cdipt	-1.12387	0.00620972	-0.904075	0.00109455	-0.364294	0.887471	0.000470471	0.998987	abundance	↓RPF/↓mRNA
Nr2c1	Nr2c1	-1.06637	0.00881412	-0.902073	0.000724585	-1.98379	0.887471	-1.07095	0.121939	abundance	↓RPF/↓mRNA
Msantd3	Msantd3	-0.62374	0.145904	-0.899495	0.00124818	-2.28423	0.208555	-1.17788	0.0332271	abundance	↓RPF/↓mRNA
Arl6ip1	Arl6ip1	-0.73768	0.0562375	-0.898935	0.00183195	-0.372669	0.887471	-0.413702	0.419115	abundance	↓RPF/↓mRNA
Rasa1	Rasa1	-0.763757	0.0561488	-0.897544	0.00277543	-0.0690565	0.920702	-0.305298	0.359714	abundance	↓RPF/↓mRNA
Hsd3b7	Hsd3b7	-0.847902	0.0737888	-0.897407	0.00102641	-2.54442	0.887471	-0.989235	0.0641192	abundance	↓RPF/↓mRNA
Magi1	Magi1	-1.01376	0.0263489	-0.897122	0.00282274	0.207915	0.887471	-0.501025	0.324226	abundance	↓RPF/↓mRNA
Zfp955a	Zfp955a	-0.73711	0.0571467	-0.89495	0.0045258	-0.757317	0.887471	-0.949937	0.324226	abundance	↓RPF/↓mRNA
Dcbld2	Dcbld2	-0.854324	0.0640823	-0.894709	0.0102668	-0.0106504	0.989818	-0.333144	0.324226	abundance	↓RPF/↓mRNA
Rsph1	Rsph1	-1.1177	0.0535288	-0.894558	0.0414293	-0.329339	0.887471	-0.288293	0.533266	abundance	↓RPF/↓mRNA
Steap1	Steap1	-0.876235	0.0639252	-0.894471	0.00257393	0.782313	0.887471	-0.563247	0.246494	abundance	↓RPF/↓mRNA
Jcad	Jcad	-0.947514	0.0217729	-0.894072	0.00213717	-0.0106369	0.990281	-0.345787	0.324226	abundance	↓RPF/↓mRNA
Hes6	Hes6	-0.899048	0.0306471	-0.891213	0.00646096	-0.501823	0.887471	-0.419538	0.448565	abundance	↓RPF/↓mRNA
Pak3	Pak3	-1.00103	0.0252858	-0.890564	0.0106259	-0.103196	0.887471	0.0220003	0.924607	abundance	↓RPF/↓mRNA
9430020K01Rik	9430020K01Rik	-0.947514	0.0217729	-0.889626	0.00198168	0.0365178	0.966016	-0.371413	0.324226	abundance	↓RPF/↓mRNA
Rin1	Rin1	-0.683049	0.135083	-0.887981	0.00184599	0.369028	0.887471	-0.718491	0.19071	abundance	↓RPF/↓mRNA
Dbp	Dbp	-1.07731	0.030042	-0.887334	0.0251407	-0.191707	0.887471	0.0085126	0.978668	abundance	↓RPF/↓mRNA
Rnf38	Rnf38	-0.644177	0.140123	-0.886469	0.00147093	-0.637717	0.887471	-0.885417	0.147685	abundance	↓RPF/↓mRNA
Chchd7	Chchd7	-0.631099	0.13696	-0.886211	0.00434209	-0.183731	0.887471	-0.578994	0.324226	abundance	↓RPF/↓mRNA
Axl	Axl	-1.38671	0.00938889	-0.885496	0.0021265	0.708764	0.887471	-0.522223	0.324226	abundance	↓RPF/↓mRNA
Grem2	Grem2	-1.92238	0.0173126	-0.885022	0.0114109	-1.65886	0.887471	-0.824459	0.324226	abundance	↓RPF/↓mRNA
Dmxl2	Dmxl2	-0.941341	0.0639346	-0.881963	0.0230122	-0.138695	0.887471	-0.293538	0.436451	abundance	↓RPF/↓mRNA
Creb3l4	Creb3l4	-2.77113	0.0639252	-0.880343	0.147175	-4.08063	0.551846	-1.40602	0.324226	abundance	↓RPF/↓mRNA
Nlk	Nlk	-1.01126	0.0188459	-0.880139	0.00178878	-2.33993	0.307421	-1.29777	0.0658113	abundance	↓RPF/↓mRNA
Itgb5	Itgb5	-0.868527	0.0736545	-0.879338	0.00114564	0.873956	0.887471	-0.789675	0.102698	abundance	↓RPF/↓mRNA
Cnn1	Cnn1	-0.983754	0.0183558	-0.876329	0.0931287	-1.23488	0.374065	-2.91351	0.250359	abundance	↓RPF/↓mRNA
Pnkd	Pnkd	-0.684254	0.0984203	-0.87552	0.0076301	-0.0134586	0.982388	-0.0895277	0.702748	abundance	↓RPF/↓mRNA
Cnn2	Cnn2	-0.828535	0.0483193	-0.875325	0.0070644	-0.048171	0.935331	-0.110012	0.680491	abundance	↓RPF/↓mRNA
Aldh5a1	Aldh5a1	-1.16876	0.00515312	-0.874187	0.000903232	-0.0734933	0.949774	-0.492656	0.324226	abundance	↓RPF/↓mRNA
Fads3	Fads3	-0.977613	0.0162905	-0.872929	0.00379643	-0.992557	0.887471	-0.894056	0.324226	abundance	↓RPF/↓mRNA
Pcgf5	Pcgf5	-0.800283	0.0364574	-0.868928	0.00124818	-1.39679	0.374271	-1.6057	0.0984532	abundance	↓RPF/↓mRNA
Wnk1	Wnk1	-0.847766	0.0288046	-0.868591	0.00102633	-0.902211	0.887471	-0.892012	0.31994	abundance	↓RPF/↓mRNA
Zmiz2	Zmiz2	-0.829328	0.0348702	-0.868225	0.00150844	-0.713329	0.887471	-0.800412	0.324226	abundance	↓RPF/↓mRNA
Afdn	Afdn	-0.880361	0.0218854	-0.864811	0.00119534	-1.00714	0.887471	-1.09468	0.324226	abundance	↓RPF/↓mRNA
Fktn	Fktn	-0.849755	0.0435761	-0.863893	0.00314691	-0.089685	0.923705	-0.500011	0.324226	abundance	↓RPF/↓mRNA
Calml4	Calml4	-0.869935	0.111692	-0.862041	0.129553	-0.739984	0.887471	-0.652105	0.407753	abundance	↓RPF/↓mRNA
Ankrd44	Ankrd44	-0.784679	0.104364	-0.86203	0.0237829	0.0976091	0.887471	-0.12494	0.472624	abundance	↓RPF/↓mRNA
Mllt4	Mllt4	-0.870395	0.0236727	-0.861956	0.00124818	-0.895832	0.887471	-0.897672	0.324226	abundance	↓RPF/↓mRNA
Furin	Furin	-1.00542	0.0178503	-0.859887	0.0024129	0.114852	0.887773	-0.329837	0.324226	abundance	↓RPF/↓mRNA
Dab2	Dab2	-0.696247	0.129139	-0.859248	0.00406937	0.528628	0.887471	-0.481309	0.314369	abundance	↓RPF/↓mRNA
Pcnx4	Pcnx4	-0.77243	0.0742963	-0.85823	0.00222605	-0.10615	0.935253	-0.698189	0.294444	abundance	↓RPF/↓mRNA
Bnip1	Bnip1	-0.887774	0.0220999	-0.854149	0.00155149	-0.765976	0.887471	-0.696596	0.324226	abundance	↓RPF/↓mRNA
Prkag2	Prkag2	-0.929249	0.0274995	-0.853941	0.00231753	0.292891	0.887471	-0.383135	0.324226	abundance	↓RPF/↓mRNA
Trim2	Trim2	-0.716705	0.0943736	-0.853809	0.00402218	0.127845	0.887471	-0.453887	0.324226	abundance	↓RPF/↓mRNA
Lrp1	Lrp1	-1.23292	0.036419	-0.852503	0.00665901	0.129629	0.92979	-0.550801	0.324226	abundance	↓RPF/↓mRNA
Cenpv	Cenpv	-0.844018	0.0666095	-0.852021	0.0105762	0.0965014	0.888327	-0.262474	0.324226	abundance	↓RPF/↓mRNA
Sc5d	Sc5d	-0.941636	0.0211132	-0.850252	0.0150562	-0.779747	0.887471	-0.377964	0.679683	abundance	↓RPF/↓mRNA
Gm33049	Gm33049	-0.938614	0.131191	-0.849659	0.00798874	-0.422902	0.887471	-0.75926	0.305743	abundance	↓RPF/↓mRNA
Kcnab3	Kcnab3	-0.865196	0.0732658	-0.848333	0.0126756	-0.401188	0.887471	-0.588241	0.324226	abundance	↓RPF/↓mRNA
Fez2	Fez2	-0.855477	0.0285203	-0.84808	0.00699573	-0.543091	0.887471	0.221044	0.764465	abundance	↓RPF/↓mRNA
Antxr2	Antxr2	-0.910193	0.0406087	-0.84798	0.0217226	-0.263772	0.887471	0.0253161	0.948015	abundance	↓RPF/↓mRNA
Rnf113a1	Rnf113a1	-0.813273	0.127773	-0.847323	0.0443529	-0.152249	0.887471	-0.303663	0.447316	abundance	↓RPF/↓mRNA
Eid2b	Eid2b	-0.935876	0.024516	-0.846612	0.00158696	-0.0902652	0.944993	-0.626068	0.324226	abundance	↓RPF/↓mRNA
Atp6v0b	Atp6v0b	-0.826498	0.0346569	-0.845461	0.00197018	-0.591423	0.887471	-0.643479	0.324226	abundance	↓RPF/↓mRNA
Borcs7	Borcs7	-0.751445	0.0701319	-0.84472	0.00993741	-0.222365	0.887471	-0.18939	0.640551	abundance	↓RPF/↓mRNA
Zfp955b	Zfp955b	-0.722959	0.0626423	-0.84343	0.0160446	-0.88333	0.756999	-1.72408	0.324226	abundance	↓RPF/↓mRNA
Dnajb9	Dnajb9	-0.759637	0.119683	-0.843075	0.0266014	0.0807816	0.889699	-0.148605	0.47105	abundance	↓RPF/↓mRNA
Ankrd10	Ankrd10	-1.02246	0.0136819	-0.841234	0.00230997	-0.474131	0.887471	-0.48548	0.324226	abundance	↓RPF/↓mRNA
Elovl4	Elovl4	-1.05069	0.0108361	-0.840423	0.00434522	-0.797419	0.887471	-0.417056	0.557816	abundance	↓RPF/↓mRNA
Neu1	Neu1	-0.812331	0.0600418	-0.837903	0.00138124	-3.0163	0.329881	-1.04862	0.045628	abundance	↓RPF/↓mRNA
Arhgef19	Arhgef19	-0.932697	0.124977	-0.836515	0.0107346	0.54642	0.887471	-0.503886	0.324226	abundance	↓RPF/↓mRNA
Prdx6	Prdx6	-0.729471	0.0849617	-0.835438	0.00230997	0.680783	0.887471	-0.458563	0.260695	abundance	↓RPF/↓mRNA
Klf4	Klf4	-0.85527	0.0318404	-0.833995	0.00476186	-0.794904	0.887471	-0.746974	0.324226	abundance	↓RPF/↓mRNA
Ilk	Ilk	-0.760081	0.051035	-0.833855	0.00389553	-0.172233	0.887471	0.154034	0.505367	abundance	↓RPF/↓mRNA
Sos1	Sos1	-0.743797	0.0583006	-0.83276	0.00119534	-0.814931	0.887471	-0.846541	0.175357	abundance	↓RPF/↓mRNA
Tlcd1	Tlcd1	-0.905755	0.0426035	-0.8325	0.00120102	1.43472	0.887471	-0.709834	0.111718	abundance	↓RPF/↓mRNA
Esyt1	Esyt1	-0.999633	0.017119	-0.83202	0.0033472	-0.187996	0.887471	-0.275212	0.4277	abundance	↓RPF/↓mRNA
Dlg4	Dlg4	-1.60945	0.00121396	-0.830344	0.008202	-0.919261	0.810482	0.60537	0.324226	abundance	↓RPF/↓mRNA
Jun	Jun	-0.833156	0.041298	-0.830268	0.00148555	-0.329275	0.887471	-0.730185	0.250066	abundance	↓RPF/↓mRNA
Herpud2	Herpud2	-0.963725	0.0183195	-0.829534	0.00374274	-0.230199	0.887471	-0.076081	0.826943	abundance	↓RPF/↓mRNA
Pdcd2l	Pdcd2l	-0.638642	0.123857	-0.829077	0.00725774	0.0424443	0.936527	-0.0938651	0.602728	abundance	↓RPF/↓mRNA
Cd109	Cd109	-1.03653	0.0556177	-0.827023	0.00259047	-0.336082	0.890619	-0.760287	0.187736	abundance	↓RPF/↓mRNA
Sh3bp4	Sh3bp4	-0.788505	0.0573562	-0.822209	0.00420116	-0.138342	0.887471	-0.438769	0.324226	abundance	↓RPF/↓mRNA
[truncated: 364 more rows]

## Sheet: ↑RPF ↑mRNA
	identifier	translatedmRNA.apvEff	translatedmRNA.apvRvmPAdj	totalmRNA.apvEff	totalmRNA.apvRvmPAdj	translation.apvEff	translation.apvRvmPAdj	buffering.apvEff	buffering.apvRvmPAdj	singleRegMode
[truncated: 1,687 more rows]
