# Supplementary material for: Mutant Huntingtin stalls ribosomes and represses protein synthesis in a cellular model of Huntington disease
Source: Nat Commun. 2021 Mar 5;12:1461. doi: 10.1038/s41467-021-21637-y (PMC7935949; doi:10.1038/s41467-021-21637-y)
Supplement: Supplementary file 7 — Supplementary Data 5 [file 41467_2021_21637_MOESM7_ESM.xlsx]

## Sheet: total
Supplementary Data 5
mRNA targets in the HD-het cells, with significantly changed (p-value <0.05) ribosome occupancy (RPF/mRNA) compared to the controls
	identifier	translatedmRNA.apvEff	translatedmRNA.apvRvmPAdj	totalmRNA.apvEff	totalmRNA.apvRvmPAdj	translation.apvEff	translation.apvRvmPAdj	buffering.apvEff	buffering.apvRvmPAdj	singleRegMode
Bgn	Bgn	7.80302	1.3312e-06	7.92442	6.65034e-06	8.75942	0.120952	12.9912	0.267492	abundance
Isyna1	Isyna1	-8.26341	2.27968e-06	-6.2584	1.02363e-05	-16.6397	0.0545603	-11.2621	0.0397927	abundance
Pax2	Pax2	-7.03881	2.27968e-06	-9.07357	2.1339e-05	-10.5426	0.0316925	-22.9276	0.0809649	abundance
Lxn	Lxn	-8.6353	2.50681e-06	-11.8334	1.90943e-07	18.3222	0.741115	-10.626	0.0280815	abundance
Igfbp2	Igfbp2	6.97698	2.50681e-06	6.89765	8.31551e-06	0.727193	0.799641	1.86271	0.415542	abundance
Cd82	Cd82	-6.51071	2.50681e-06	-7.59224	3.39445e-05	-9.26369	0.0758431	-16.6187	0.179735	abundance
2200002D01Rik	2200002D01Rik	-6.51948	3.16219e-06	-8.13996	1.98004e-05	-7.25745	0.4801	-9.41592	0.267492	abundance
Aebp1	Aebp1	8.39482	3.33269e-06	8.49638	3.43757e-05	11.2719	0.391998	11.5246	0.267492	abundance
Cavin3	Cavin3	-5.26276	3.72889e-06	-5.04662	5.33664e-06	-3.60404	0.621909	-1.58716	0.694841	abundance
Tm4sf1	Tm4sf1	-7.16381	3.90606e-06	-7.76663	3.71131e-06	4.92468	0.741115	-4.39037	0.141699	abundance
Rftn1	Rftn1	6.92659	4.67264e-06	7.74452	6.7955e-07	-13.5617	0.741115	6.00828	0.0386625	abundance
Tceal5	Tceal5	6.40623	4.67264e-06	6.45929	5.64725e-05	6.22665	0.50204	6.13978	0.267492	abundance
Fbln1	Fbln1	5.66115	4.75001e-06	7.39571	0.00159994	6.04501	0.0438302	18.5676	0.371816	abundance
Ano1	Ano1	4.95101	4.94786e-06	4.55418	2.48477e-06	12.9377	0.174148	6.40504	0.0390043	abundance
Kcnab1	Kcnab1	5.57514	4.94786e-06	5.78241	2.83885e-06	12.3701	0.543495	7.24338	0.0692678	abundance
Fam132b	Fam132b	5.91818	4.94786e-06	5.11087	2.83885e-06	-6.99199	0.573474	3.17683	0.0626715	abundance
4930452B06Rik	4930452B06Rik	6.47731	4.94786e-06	7.55335	5.52367e-06	4.01608	0.741115	6.73326	0.211028	abundance
Erfe	Erfe	5.91773	4.94786e-06	5.2324	6.07464e-06	-2.63461	0.741115	2.83338	0.221983	abundance
Slc1a6	Slc1a6	6.1517	4.94786e-06	6.23235	3.36437e-05	7.20645	0.577552	7.27724	0.267492	abundance
Nav3	Nav3	-6.36688	4.94786e-06	-7.43599	4.72938e-05	-1.58089	0.741115	-0.126401	0.964902	abundance
Gria3	Gria3	5.36612	4.94786e-06	5.39555	6.28507e-05	2.65007	0.452619	-1.95917	0.518498	abundance
Mpg	Mpg	7.66984	4.94786e-06	8.25483	0.000176783	12.2124	0.027615	19.8148	0.0569452	abundance
Rbm46	Rbm46	6.52923	4.94786e-06	5.79997	0.000631461	5.41729	0.17742	-0.610937	0.944173	abundance
Itga8	Itga8	7.18535	5.06824e-06	6.36079	6.68824e-05	5.82358	0.741115	4.93129	0.267492	abundance
Tep1	Tep1	5.59939	5.07165e-06	5.54227	6.07464e-06	9.5479	0.651554	6.84579	0.123456	abundance
Bhlhb9	Bhlhb9	9.45299	5.22125e-06	8.45457	0.000111892	1.91461	0.741115	-0.8784	0.679499	abundance
Pon3	Pon3	5.1499	5.4539e-06	2.11835	5.34501e-05	8.63248	0.0758431	4.16702	0.090345	abundance
Apoe	Apoe	5.78919	5.76198e-06	1.99884	0.00010065	9.28324	0.0758431	4.05472	0.108361	abundance
Cd302	Cd302	6.58831	5.79204e-06	6.34504	9.95599e-05	6.75726	0.50557	6.6009	0.267492	abundance
Afap1l2	Afap1l2	-4.45466	5.79204e-06	-4.48791	0.000392549	-3.87123	0.0545603	11.1693	0.304752	abundance
Ptprd	Ptprd	4.71746	5.93101e-06	4.47293	0.000109818	4.80379	0.187284	4.87676	0.429524	abundance
Mtap7d3	Mtap7d3	6.01308	6.35527e-06	5.56874	7.23769e-06	2.50558	0.741115	4.75921	0.193922	abundance
Podn	Podn	6.0962	6.35527e-06	5.51011	4.72938e-05	12.091	0.0316925	10.3554	0.0335303	abundance
Scn2a1	Scn2a1	5.6202	6.35527e-06	4.89997	0.000135231	2.69201	0.543983	-1.32885	0.626469	abundance
Map7d3	Map7d3	5.99894	6.74129e-06	5.60659	5.52367e-06	1.14984	0.89456	4.74678	0.150686	abundance
Mr1	Mr1	5.87967	6.74129e-06	5.98927	0.000366514	5.4445	0.262998	4.24549	0.556298	abundance
Slc16a13	Slc16a13	7.65236	6.74129e-06	3.13667	0.000453635	9.12591	0.17856	5.02664	0.267492	abundance
Col14a1	Col14a1	6.24813	7.35375e-06	9.20766	0.000135437	9.7395	0.086877	18.4243	0.131724	abundance
Vax2	Vax2	4.79822	7.35375e-06	5.76407	0.00158633	4.65482	0.0773928	3.1123	0.825045	abundance
Gm29779	Gm29779	5.2811	7.71101e-06	4.33757	4.9107e-05	0.441295	0.745792	0.349001	0.743479	abundance
Ankrd1	Ankrd1	-6.10393	7.71101e-06	-6.50906	9.69248e-05	-0.949624	0.741115	0.985047	0.267492	abundance
Pamr1	Pamr1	6.49742	7.84898e-06	5.89295	5.17578e-05	4.24303	0.741115	4.39738	0.267492	abundance
Nid2	Nid2	5.70768	8.08147e-06	5.01599	5.33664e-06	-0.965012	0.908788	4.06921	0.128862	abundance
Trpa1	Trpa1	-6.93489	8.27215e-06	-7.5714	6.7955e-07	10.6942	0.741115	-6.98013	0.0292106	abundance
Serpine2	Serpine2	5.72151	8.27215e-06	5.57215	2.48477e-06	-1.71673	0.889458	4.96876	0.0687297	abundance
Ccdc184	Ccdc184	-5.40221	8.27215e-06	-5.24138	0.000540308	-3.63038	0.229469	2.94018	0.548943	abundance
Frmd3	Frmd3	6.11318	8.96294e-06	6.31183	1.17455e-05	0.0308693	0.996486	4.6384	0.221446	abundance
AA414768	AA414768	3.95758	8.96294e-06	5.58985	2.84778e-05	5.29035	0.0732496	13.3968	0.229511	abundance
Parvb	Parvb	-4.0836	9.63704e-06	-4.2598	9.16096e-06	-1.02261	0.741115	-1.71765	0.337241	abundance
Mfsd10	Mfsd10	7.76428	9.65742e-06	5.34145	5.44214e-05	15.314	0.17742	8.32558	0.0784018	abundance
Chsy3	Chsy3	5.54082	9.65742e-06	7.17452	0.000157449	2.28975	0.741115	-0.659398	0.859685	abundance
Unc5d	Unc5d	4.94468	9.65742e-06	5.19617	0.00205526	6.39854	0.00914693	21.8696	0.034144	abundance
Ifi27	Ifi27	4.89095	9.70447e-06	5.54739	3.39445e-05	3.83484	0.741115	4.65297	0.267492	abundance
Hoxb8	Hoxb8	-4.92243	1.00898e-05	-3.99247	0.000167318	-6.50486	0.171132	-6.9982	0.267492	abundance
Gdf5	Gdf5	6.04376	1.05631e-05	6.30744	0.000289662	4.51366	0.572123	2.73691	0.610784	abundance
Sulf1	Sulf1	8.09552	1.11056e-05	7.2604	3.07081e-06	-1.40146	0.94185	6.61727	0.064167	abundance
Col5a2	Col5a2	-5.53519	1.11056e-05	-6.91007	1.44972e-05	-3.62891	0.741115	-6.2026	0.217375	abundance
Tnfsf18	Tnfsf18	6.64704	1.11056e-05	6.33314	0.000231288	4.50745	0.735174	2.87507	0.533065	abundance
Ltbr	Ltbr	6.35562	1.11056e-05	8.69511	0.000318	2.62934	0.598368	-2.41317	0.54203	abundance
Rab38	Rab38	6.139	1.11056e-05	7.93584	0.000895091	3.49975	0.190969	-6.21122	0.267492	abundance
Bicc1	Bicc1	4.68294	1.11295e-05	4.77591	3.36888e-05	0.128942	0.957622	1.56811	0.296058	abundance
Eva1a	Eva1a	5.05091	1.15627e-05	5.23517	6.65034e-06	-4.58521	0.741115	3.42109	0.100765	abundance
Fah	Fah	-5.29855	1.15627e-05	-5.0494	0.00284761	-4.35758	0.123823	3.23916	0.684673	abundance
Elavl2	Elavl2	-4.43669	1.15743e-05	-4.59835	2.33213e-05	-0.195468	0.946663	-2.1351	0.267492	abundance
Tnfrsf1b	Tnfrsf1b	5.14316	1.15787e-05	4.33619	2.90824e-05	8.7863	0.485384	5.73485	0.134144	abundance
Pctp	Pctp	5.01002	1.15787e-05	4.24	0.000409049	4.62395	0.315764	3.15661	0.505428	abundance
Cmklr1	Cmklr1	4.51238	1.20627e-05	4.44408	0.000124895	2.198	0.741115	-0.0314684	0.990996	abundance
Itgbl1	Itgbl1	5.21766	1.22487e-05	4.59627	7.16719e-05	5.63906	0.689514	4.92118	0.267492	abundance
Tll1	Tll1	5.3058	1.22487e-05	5.00706	0.000238615	1.84781	0.548538	-1.66159	0.317858	abundance
Ttc38	Ttc38	5.69918	1.22487e-05	2.46528	0.00145749	5.68665	0.185054	2.43644	0.490233	abundance
Entpd2	Entpd2	-6.39446	1.36877e-05	-6.3456	0.00125731	-5.58972	0.270615	-2.97198	0.70283	abundance
Car2	Car2	5.04445	1.37557e-05	4.10106	3.06926e-05	7.55546	0.677217	4.95887	0.163145	abundance
Adamtsl1	Adamtsl1	4.79092	1.4111e-05	4.00031	6.68824e-05	3.80741	0.741115	3.29661	0.267492	abundance
Sprr2k	Sprr2k	-4.60462	1.4111e-05	-7.03841	0.000225222	-6.73405	0.0891567	-14.7116	0.168292	abundance
Aqp5	Aqp5	-3.89951	1.4111e-05	-2.31886	0.000281266	-3.22227	0.25753	-0.327909	0.915284	abundance
Pcdhb17	Pcdhb17	4.34378	1.42387e-05	3.11903	3.92114e-05	0.287777	0.90465	1.21232	0.267492	abundance
Spats2l	Spats2l	4.8239	1.42387e-05	4.63175	6.68824e-05	4.35415	0.741115	4.2474	0.267492	abundance
Tmem71	Tmem71	4.46725	1.44857e-05	4.93986	0.000657095	6.485	0.00914693	15.3464	0.0262685	abundance
Fabp3	Fabp3	7.25567	1.47726e-05	7.13858	2.83885e-06	-5.95676	0.741115	6.3357	0.0525345	abundance
Cpxm1	Cpxm1	4.03614	1.56408e-05	1.6465	0.000206212	4.72829	0.241354	2.36795	0.267492	abundance
Slc40a1	Slc40a1	4.94037	1.59313e-05	3.61795	0.000301431	2.55728	0.680484	-0.126121	0.959439	abundance
Slc8a1	Slc8a1	4.76941	1.61524e-05	3.99727	4.21506e-05	-0.698399	0.758762	1.57956	0.267492	abundance
Fabp7	Fabp7	4.18967	1.6505e-05	4.31183	6.18981e-05	0.680763	0.741115	0.771017	0.599807	abundance
Wscd2	Wscd2	4.48414	1.6505e-05	5.081	8.26701e-05	3.4448	0.741115	3.85767	0.267492	abundance
Gucy1a2	Gucy1a2	7.46146	1.6505e-05	7.19962	9.54775e-05	4.36764	0.741115	5.20003	0.267492	abundance
Galnt13	Galnt13	4.51498	1.6505e-05	5.45813	0.000720354	6.06698	0.0705965	13.4796	0.212438	abundance
Il1rl2	Il1rl2	4.73083	1.69993e-05	5.96521	0.000645615	4.31339	0.311289	4.10364	0.546652	abundance
BC030500	BC030500	-4.95863	1.69993e-05	-5.05361	0.000995224	-3.20104	0.2812	2.47697	0.57197	abundance
Fibin	Fibin	5.74973	1.77856e-05	5.65173	3.44029e-05	-2.11753	0.741115	2.94518	0.266731	abundance
Hoxa9	Hoxa9	-4.43397	2.02099e-05	-5.11248	0.00117717	-3.90072	0.233798	-1.95072	0.778944	abundance
Aspa	Aspa	-3.40916	2.0609e-05	-3.59186	0.000105506	-3.97595	0.163126	-6.09404	0.267492	abundance
Pappa	Pappa	5.37773	2.13056e-05	4.38384	0.000104902	-0.524884	0.741115	0.548684	0.281746	abundance
Dmrt3	Dmrt3	-5.40994	2.14014e-05	-8.50751	2.38694e-07	-47.9707	0.490025	-9.12106	0.00895838	abundance
Hoxb9	Hoxb9	-4.37557	2.14014e-05	-4.08054	2.84778e-05	-0.173208	0.967921	-2.65949	0.267492	abundance
Ece1	Ece1	4.51202	2.23908e-05	3.98401	1.07082e-05	-3.94333	0.741115	2.74425	0.102158	abundance
C1s1	C1s1	3.94623	2.28555e-05	4.36869	0.036951	4.49392	0.027615	27.5098	0.161262	abundance
Cda	Cda	-4.68994	2.36484e-05	-5.29911	0.000364942	-7.52536	0.052652	-11.9167	0.0740317	abundance
Smpdl3a	Smpdl3a	3.92693	2.47511e-05	3.48211	0.000112483	2.40081	0.741115	1.65365	0.461825	abundance
Pou3f2	Pou3f2	4.51665	2.47511e-05	5.71263	0.00202178	3.63871	0.218341	-0.746914	0.924994	abundance
Spint2	Spint2	-3.55506	2.50146e-05	-3.66086	5.28037e-05	-5.15087	0.310287	-5.41818	0.23104	abundance
Pex5l	Pex5l	6.57496	2.50641e-05	7.30763	0.000108399	4.61874	0.741115	5.85872	0.267492	abundance
Ankrd45	Ankrd45	5.0008	2.56203e-05	4.96497	0.00181238	6.1306	0.103875	10.1148	0.267492	abundance
Tspan2	Tspan2	3.40007	2.65481e-05	2.99986	4.35796e-05	1.98051	0.741115	1.64963	0.352967	abundance
Ccl17	Ccl17	3.24815	2.68375e-05	3.21338	3.26027e-05	3.38847	0.584852	3.39557	0.267492	abundance
Hoxb7	Hoxb7	-4.45097	2.68375e-05	-4.16458	0.00104559	-2.48606	0.25753	2.85287	0.283591	abundance
Mfap4	Mfap4	6.02451	2.7342e-05	4.5131	0.000120953	0.166913	0.954409	1.37554	0.32396	abundance
Gfra2	Gfra2	6.34152	2.73696e-05	6.78078	0.000308951	1.19796	0.741115	-0.199149	0.922118	abundance
Cmtm7	Cmtm7	5.67352	2.73696e-05	6.80754	0.000399438	9.42213	0.0662625	14.0237	0.0809649	abundance
F2rl1	F2rl1	4.15405	2.75106e-05	4.01079	1.59472e-06	-14.0551	0.741115	3.77568	0.0184017	abundance
P2ry1	P2ry1	4.26843	2.75106e-05	4.73658	0.00824782	5.02638	0.0545603	14.7723	0.267492	abundance
Synpo	Synpo	4.10023	2.842e-05	3.72468	5.8454e-05	-0.497982	0.772076	1.25797	0.267492	abundance
Eps8	Eps8	-3.9121	2.85147e-05	-3.78173	0.000192685	-0.937628	0.656864	1.04312	0.267492	abundance
5730409E04Rik	5730409E04Rik	3.22918	2.89706e-05	4.09794	9.18941e-05	4.21216	0.16973	7.41215	0.267492	abundance
Mgll	Mgll	3.53771	3.18464e-05	3.63672	0.000182856	1.54818	0.723119	-0.648968	0.731541	abundance
Otol1	Otol1	6.06547	3.18464e-05	5.29273	0.000730409	4.31881	0.652036	2.19496	0.606453	abundance
Sprr2h	Sprr2h	-4.12668	3.18464e-05	-4.47665	0.00121252	-2.72572	0.308166	1.89792	0.640579	abundance
Bmp8b	Bmp8b	-6.56318	3.26051e-05	-6.70704	6.68824e-05	3.43441	0.648933	-2.6874	0.143195	abundance
Cd200	Cd200	-4.73722	3.38772e-05	-4.99667	6.68824e-05	0.0063574	0.99827	-2.53818	0.267492	abundance
Asgr1	Asgr1	-3.90923	3.38772e-05	-1.9484	0.00270645	-2.90742	0.186812	1.47369	0.527415	abundance
Zdhhc14	Zdhhc14	4.68164	3.68494e-05	3.99623	0.000290097	1.14365	0.741115	-0.0386073	0.97924	abundance
Creb3l1	Creb3l1	3.11143	3.84796e-05	3.1613	3.23955e-05	-0.0277265	0.972885	0.322918	0.567945	abundance
Txndc16	Txndc16	3.87816	4.1565e-05	3.85262	2.90824e-05	0.229283	0.958432	2.77805	0.254342	abundance
Trim25	Trim25	-4.98199	4.1565e-05	-5.93031	0.000576807	-4.12318	0.622435	-4.05028	0.411087	abundance
Cdon	Cdon	2.96185	4.5115e-05	2.35714	6.05099e-05	3.8846	0.25753	3.64564	0.267492	abundance
Rnf152	Rnf152	4.71749	4.5115e-05	4.19343	0.000593639	2.17007	0.741115	-0.0705748	0.978027	abundance
Hoxc9	Hoxc9	-5.96316	4.5115e-05	-4.73533	0.00194436	-6.36856	0.25753	-5.74174	0.286924	abundance
Arsg	Arsg	4.90783	4.54725e-05	3.74905	5.68373e-05	7.70408	0.719253	4.48679	0.142875	abundance
Prkg1	Prkg1	4.25828	4.68242e-05	4.10297	0.000251441	2.32087	0.741115	1.81023	0.460886	abundance
Luzp2	Luzp2	4.87008	4.68251e-05	4.34233	0.000139569	5.17351	0.741115	4.53879	0.267492	abundance
Slc14a1	Slc14a1	4.27376	4.68251e-05	3.56356	0.00247488	2.70558	0.236999	-2.53979	0.39138	abundance
Apln	Apln	-3.11301	4.75839e-05	-3.22722	6.18981e-05	-4.48546	0.312821	-4.7831	0.23662	abundance
Lama4	Lama4	7.42694	4.84573e-05	7.4543	0.000798329	8.08309	0.437814	8.55001	0.267492	abundance
Pou3f3	Pou3f3	3.26005	4.90835e-05	2.96798	2.36435e-05	-2.02888	0.741115	1.44111	0.149407	abundance
Tenm4	Tenm4	2.84629	5.04866e-05	2.39749	0.000182101	2.68689	0.208589	1.56945	0.665068	abundance
Sorl1	Sorl1	3.35881	5.04866e-05	2.15939	0.000655502	2.87914	0.36632	1.0857	0.650283	abundance
Stmn2	Stmn2	-3.44763	5.24692e-05	-4.32503	2.03811e-05	0.0101443	0.997711	-3.20132	0.215264	abundance
Ar	Ar	-3.52747	5.27443e-05	-3.68784	6.18981e-05	-5.63302	0.462302	-4.95599	0.161262	abundance
Hoxc8	Hoxc8	-4.3108	5.27443e-05	-3.19589	0.000915289	-2.66831	0.613146	-0.216566	0.93436	abundance
Tnfrsf11b	Tnfrsf11b	4.8306	5.31653e-05	4.05207	0.000112299	-1.49384	0.335655	0.986525	0.0770882	abundance
Arsj	Arsj	-8.06638	5.44614e-05	-10.9944	1.45823e-07	14.4778	0.895192	-10.921	0.00797343	abundance
Maf	Maf	3.99517	5.44614e-05	3.907	8.72045e-05	-0.801281	0.741115	1.18209	0.267492	abundance
Mamdc2	Mamdc2	6.08237	5.4716e-05	5.71018	0.000726041	6.21398	0.511403	5.90953	0.267492	abundance
Tcn2	Tcn2	3.30815	5.55421e-05	2.98563	9.97014e-05	3.30542	0.727356	2.98323	0.267492	abundance
Mmp17	Mmp17	4.18264	5.609e-05	3.97594	0.00012756	0.984744	0.741115	1.78564	0.283535	abundance
Itga4	Itga4	2.9264	5.63423e-05	1.63737	0.000739088	2.12991	0.20849	-1.45889	0.435954	abundance
Tvp23a	Tvp23a	4.31293	5.71329e-05	4.53275	0.000321805	7.969	0.027615	9.30869	0.0313206	abundance
Tmem178	Tmem178	4.01421	5.76203e-05	3.5897	0.00254303	3.31852	0.301386	0.787373	0.861969	abundance
Ppl	Ppl	-3.10173	5.85895e-05	-3.97386	0.000571611	-1.9386	0.371053	1.84412	0.569582	abundance
Dok6	Dok6	3.95396	5.92712e-05	3.62989	8.79469e-05	1.38802	0.741115	2.33404	0.267492	abundance
Plxdc2	Plxdc2	7.45969	6.02576e-05	4.86049	8.31551e-06	8.85765	0.741115	4.91751	0.0523452	abundance
Fam213a	Fam213a	-2.68001	6.02576e-05	-2.78343	7.81663e-05	-3.51694	0.0705965	-8.16371	0.177025	abundance
Mgp	Mgp	3.91627	6.0489e-05	4.22226	0.00102619	2.3669	0.548256	-0.358729	0.917207	abundance
Elmod1	Elmod1	-4.91254	6.10508e-05	-5.02952	7.74056e-05	-2.24388	0.741115	-3.96359	0.267492	abundance
Slitrk5	Slitrk5	-3.0487	6.40383e-05	-3.89788	0.000132754	-4.1131	0.277643	-5.95965	0.267492	abundance
Nell2	Nell2	3.96706	6.57845e-05	3.25709	4.57241e-06	-13.2347	0.741115	2.82628	0.0221496	abundance
Tnfaip2	Tnfaip2	3.40743	6.57845e-05	3.38938	5.87884e-05	2.78359	0.741115	3.08904	0.267492	abundance
Ccl2	Ccl2	-3.09082	6.75534e-05	-3.14676	0.000175504	-1.14956	0.741115	0.00273079	0.998636	abundance
Fam184a	Fam184a	3.53148	6.77253e-05	4.37381	0.000542049	3.67077	0.403874	4.73916	0.267492	abundance
Sema3d	Sema3d	4.42797	6.77253e-05	3.37973	0.0022432	2.14997	0.204971	-2.53511	0.267492	abundance
Adamts16	Adamts16	8.58496	6.90455e-05	8.4291	4.13663e-05	-0.529769	0.966969	6.7629	0.15173	abundance
Atp8b1	Atp8b1	5.67951	6.90455e-05	7.62561	0.000138713	12.8535	0.0438302	12.849	0.0280815	abundance
Cdh10	Cdh10	4.52025	7.03305e-05	4.19733	0.000124895	2.73522	0.741115	3.25217	0.267492	abundance
Phyh	Phyh	7.29596	7.06934e-05	7.39864	2.83885e-06	5.78026	0.826616	7.35195	0.0309923	abundance
Insc	Insc	5.2369	7.32829e-05	4.76257	0.000765984	1.68315	0.741115	-0.289483	0.886843	abundance
Sbspon	Sbspon	5.64165	7.42449e-05	6.12788	2.48477e-06	28.7094	0.65128	6.76898	0.0184017	abundance
Adamts2	Adamts2	4.30538	7.42449e-05	3.36745	0.000100269	-1.25951	0.741115	1.31037	0.267492	abundance
Klra18	Klra18	-2.87669	7.42449e-05	-2.15171	0.000101484	-0.472821	0.741115	0.0581826	0.92155	abundance
Stag3	Stag3	4.83893	7.42449e-05	5.63945	0.000110146	5.82503	0.741115	6.19687	0.2418	abundance
Wnt10b	Wnt10b	3.92711	7.42449e-05	7.23934	0.000166206	7.24935	0.135824	12.1654	0.0871072	abundance
Akr1c13	Akr1c13	2.62482	7.42449e-05	3.03548	0.00198235	2.52	0.0971184	-0.0948834	0.992342	abundance
Ifi44	Ifi44	4.87923	7.56286e-05	4.73637	6.05099e-05	9.04127	0.636616	5.87642	0.102637	abundance
Crct1	Crct1	3.39654	7.56286e-05	3.63878	0.00025207	2.27694	0.741115	2.09244	0.387115	abundance
Aff2	Aff2	3.93761	7.56286e-05	3.7722	0.000289662	0.480487	0.741115	0.193506	0.85052	abundance
Dok5	Dok5	4.67102	7.56286e-05	2.77589	0.0022329	4.23797	0.384266	2.00672	0.498509	abundance
Dner	Dner	5.11056	7.56286e-05	3.90921	0.00435048	4.611	0.301386	2.38147	0.617159	abundance
Hoxc4	Hoxc4	-4.56805	7.57044e-05	-5.33388	0.000625856	-5.40168	0.41031	-6.76989	0.267492	abundance
Plce1	Plce1	2.87514	7.63871e-05	2.90005	0.000323871	3.32262	0.257134	4.1443	0.267492	abundance
Fbln2	Fbln2	3.55496	7.64399e-05	2.6306	1.07082e-05	-4.82258	0.741115	2.22049	0.0515015	abundance
Trib3	Trib3	2.61033	7.64718e-05	2.77432	3.39445e-05	1.7036	0.741115	1.50127	0.411283	abundance
Hoxb6	Hoxb6	-3.93489	7.70888e-05	-4.27868	0.000763004	-1.73401	0.741115	0.328062	0.891891	abundance
Zfp182	Zfp182	3.12304	7.75523e-05	8.18239	0.000120411	4.17228	0.432581	10.9824	0.267492	abundance
1700012B09Rik	1700012B09Rik	-6.33212	8.16143e-05	-6.88071	0.00119882	-4.6403	0.697946	-3.66531	0.492658	abundance
Lims2	Lims2	3.32466	8.27876e-05	4.16625	9.22633e-05	0.875277	0.741115	2.22815	0.267492	abundance
Crabp1	Crabp1	-2.53163	8.30129e-05	-2.06249	0.000107392	-1.54604	0.264833	2.1739	0.267492	abundance
Itm2a	Itm2a	3.28575	8.32644e-05	3.0509	2.84778e-05	-2.39052	0.741115	1.94436	0.132198	abundance
Ston2	Ston2	-3.87544	8.32644e-05	-3.66655	4.03872e-05	3.49227	0.656864	-2.05477	0.0893195	abundance
Tmco4	Tmco4	-6.52528	8.32644e-05	-8.23164	0.000278919	0.285367	0.908788	-2.0677	0.325174	abundance
Aplp1	Aplp1	7.08959	8.56365e-05	7.75484	6.7955e-07	-28.1623	0.741115	7.34839	0.0180939	abundance
Gm38481	Gm38481	-2.85379	8.56365e-05	-2.6435	8.68117e-05	-1.1948	0.741115	-1.22826	0.357879	abundance
Prrg4	Prrg4	-2.78303	8.56365e-05	-2.91025	0.000175727	-1.82853	0.738122	-1.00402	0.645221	abundance
Gm13889	Gm13889	4.12379	8.56365e-05	4.18319	0.000186313	0.211559	0.916912	1.33546	0.32487	abundance
Mageh1	Mageh1	3.03627	8.61174e-05	2.85964	4.57241e-06	-15.2679	0.114478	2.42702	0.0118681	abundance
Medag	Medag	4.98043	8.61174e-05	4.81754	7.30915e-05	-0.159767	0.97403	3.30566	0.26641	abundance
Gpr149	Gpr149	-5.90002	8.61174e-05	-6.99025	8.9178e-05	1.57023	0.741115	-4.02956	0.267492	abundance
Idi1	Idi1	-2.80945	8.61174e-05	-2.61159	9.16328e-05	-1.51494	0.741115	-1.4091	0.338991	abundance
Fbxl7	Fbxl7	4.59205	8.61174e-05	3.60939	0.000155376	6.41384	0.648519	4.41385	0.214014	abundance
Fmod	Fmod	3.7586	8.61174e-05	3.57747	0.000197897	-0.0842152	0.946663	0.623449	0.435821	abundance
Gcnt4	Gcnt4	2.70809	8.61174e-05	1.93296	0.00035209	2.42191	0.3868	1.2684	0.546517	abundance
Pcdhb18	Pcdhb18	3.19088	8.61174e-05	2.50087	0.000924606	3.7616	0.233798	3.75977	0.267492	abundance
Megf6	Megf6	3.70565	8.61174e-05	3.26244	0.00109005	2.12465	0.656864	-0.0138555	0.995889	abundance
Zmat4	Zmat4	3.20127	8.61174e-05	4.08423	0.0019984	1.74121	0.202513	-4.13868	0.216445	abundance
Shisal1	Shisal1	3.77712	8.61174e-05	5.71308	0.00333943	4.04124	0.208589	7.40839	0.32228	abundance
1810041L15Rik	1810041L15Rik	3.77712	8.61174e-05	3.63179	0.00521978	3.19005	0.25753	0.635004	0.90016	abundance
Rnf144b	Rnf144b	-2.87496	8.61993e-05	-3.00405	0.000203703	-3.8683	0.261957	-4.68582	0.267492	abundance
Ccnd1	Ccnd1	-2.66124	8.73228e-05	-2.4298	5.41122e-05	0.234348	0.741115	-0.241519	0.267492	abundance
Lif	Lif	2.9406	8.81431e-05	2.07048	0.00233827	1.88662	0.202807	-2.4421	0.267492	abundance
Itga1	Itga1	5.12724	8.84244e-05	4.04212	0.000331862	0.869862	0.741115	1.25771	0.410481	abundance
Klra4	Klra4	-3.1182	8.97472e-05	-2.46912	0.000370492	-1.74752	0.741115	-0.690225	0.67012	abundance
Vsir	Vsir	4.53208	8.97472e-05	3.66688	0.000628233	8.30258	0.027615	7.67051	0.0286917	abundance
Apc2	Apc2	2.95342	8.99237e-05	2.58154	0.000385265	1.3103	0.741115	-0.310897	0.82654	abundance
Acyp2	Acyp2	2.6259	8.99444e-05	2.35993	0.000117451	2.10762	0.658929	1.52052	0.424966	abundance
Zfp521	Zfp521	2.40783	9.01339e-05	2.47764	2.90824e-05	1.87664	0.208589	-2.31876	0.498956	abundance
Masp1	Masp1	3.9295	9.0581e-05	3.32837	5.44214e-05	-2.10139	0.741115	1.99065	0.179118	abundance
LOC108169093	LOC108169093	3.94831	9.0581e-05	1.44927	0.000242274	5.34226	0.60448	1.79433	0.248935	abundance
Hoxb2	Hoxb2	-3.45234	9.20088e-05	-3.79648	7.58487e-05	-6.65132	0.344696	-5.30189	0.098569	abundance
Lox	Lox	4.32645	9.41009e-05	3.79274	6.18981e-05	-3.20534	0.741115	2.03912	0.125995	abundance
Cgas	Cgas	6.03884	9.41009e-05	5.11921	0.000255081	5.93721	0.741115	5.06419	0.267492	abundance
Mtus2	Mtus2	2.75879	9.43638e-05	3.3535	7.0459e-05	1.74473	0.741115	2.38563	0.267492	abundance
4930486L24Rik	4930486L24Rik	4.46655	9.44339e-05	4.55626	0.000964065	5.9583	0.254054	7.10901	0.267492	abundance
Cnrip1	Cnrip1	3.61474	9.472e-05	4.45596	0.000135437	7.19744	0.13512	7.23198	0.0700762	abundance
Rgs20	Rgs20	-2.58066	9.51329e-05	-2.36879	9.89142e-05	-1.63538	0.741115	-1.00804	0.533656	abundance
Slc35f2	Slc35f2	3.04707	9.51329e-05	2.68005	0.000189705	4.17359	0.386191	3.74084	0.267492	abundance
Rhpn2	Rhpn2	-2.64371	9.51329e-05	-2.31166	0.000454733	-3.13375	0.193102	-3.8926	0.267492	abundance
Macrod2	Macrod2	2.84022	9.60389e-05	3.12143	6.68824e-05	3.98446	0.609574	3.88987	0.217375	abundance
Klhl40	Klhl40	4.23242	9.65444e-05	5.20282	0.000119486	-0.902504	0.741115	2.20244	0.267492	abundance
Wfdc3	Wfdc3	6.33172	9.71277e-05	3.56526	0.000751443	3.95944	0.741115	1.98628	0.379914	abundance
Dlk1	Dlk1	5.82784	9.71523e-05	5.1181	0.00137806	2.69756	0.741115	0.322086	0.91837	abundance
Lrrtm2	Lrrtm2	2.76745	9.71523e-05	2.40767	0.00147647	2.31084	0.285176	0.269614	0.93617	abundance
Krt20	Krt20	-4.08603	9.74097e-05	-3.97194	0.000102236	-5.09594	0.741115	-4.38068	0.209348	abundance
Renbp	Renbp	2.99518	9.74097e-05	3.23393	0.000120453	0.633052	0.741115	1.15504	0.374047	abundance
Car6	Car6	3.58496	9.74097e-05	4.13239	0.000175272	6.35357	0.220163	6.45993	0.116949	abundance
Tox	Tox	3.74201	9.84035e-05	5.96747	0.000655502	2.53244	0.741115	2.99056	0.481939	abundance
Adcy1	Adcy1	3.52726	9.84979e-05	5.01394	0.0020874	3.38987	0.335298	4.37881	0.439602	abundance
Angptl4	Angptl4	3.18018	9.85292e-05	2.87319	6.68824e-05	5.91117	0.437814	3.8559	0.109116	abundance
Pi15	Pi15	3.25355	9.85292e-05	2.13247	0.000224575	0.945576	0.741115	0.739096	0.433311	abundance
Jazf1	Jazf1	2.51605	9.86958e-05	3.03525	0.000352477	2.5084	0.256887	2.99231	0.461689	abundance
Ifi27l2b	Ifi27l2b	4.7794	9.9484e-05	3.58122	7.63564e-06	18.6096	0.686453	4.02588	0.0262685	abundance
Apol10b	Apol10b	3.25606	0.000100142	3.15874	0.00011865	2.26501	0.741115	2.55834	0.267492	abundance
Klhl13	Klhl13	3.00424	0.000101735	3.49941	6.3948e-05	-0.579085	0.741115	1.59738	0.267492	abundance
Ctsf	Ctsf	2.93842	0.000101735	3.3104	8.34468e-05	2.38677	0.741115	2.93904	0.267492	abundance
Ccser1	Ccser1	3.37191	0.000101735	3.15855	0.000135437	2.04319	0.741115	2.36938	0.267492	abundance
Fzd4	Fzd4	3.2265	0.000101735	2.53955	0.0002263	0.0905526	0.919162	0.213196	0.67705	abundance
Hoxc5	Hoxc5	-4.23062	0.000101735	-3.32498	0.0174139	-3.55342	0.193613	0.691589	0.896573	abundance
Kcnh5	Kcnh5	4.55132	0.000103054	5.0859	7.73485e-05	8.42648	0.609142	6.37266	0.105347	abundance
Phyhd1	Phyhd1	3.17262	0.000104731	3.25281	0.000165278	6.40613	0.0545603	5.93893	0.0362787	abundance
Fat4	Fat4	3.72448	0.00010693	2.57604	6.5034e-06	-8.03862	0.741115	2.43765	0.0216847	abundance
Robo1	Robo1	6.87125	0.000108861	8.07169	0.000125699	4.65222	0.741115	7.11354	0.267492	abundance
Cntnap4	Cntnap4	-6.95053	0.000108861	-8.10157	0.000159317	3.26064	0.649652	-3.00243	0.155867	abundance
Cdo1	Cdo1	4.82986	0.000109545	5.35835	0.0123901	5.23244	0.167294	7.85424	0.326686	abundance
Rgs16	Rgs16	-2.77415	0.00011074	-2.52807	0.000124895	0.0706476	0.904622	-0.135865	0.610693	abundance
Ephb6	Ephb6	3.4749	0.000111984	2.63377	6.99092e-05	0.42377	0.908806	1.91932	0.267492	abundance
P2rx6	P2rx6	2.62493	0.000112208	3.14858	0.000358379	1.09942	0.609574	-1.43462	0.267492	abundance
Ggt7	Ggt7	3.83098	0.000112463	3.67583	0.00201755	6.01252	0.0316925	9.13984	0.0551532	abundance
Ramp3	Ramp3	2.75365	0.000113682	2.82384	9.37262e-06	-0.237677	0.968037	2.56095	0.0721195	abundance
Cwc22	Cwc22	2.28694	0.000115757	3.6224	7.90363e-06	1.82919	0.656353	2.18177	0.471787	abundance
Filip1l	Filip1l	2.5503	0.000115757	2.74912	6.18981e-05	2.97378	0.711584	3.08591	0.267492	abundance
Rhbdf2	Rhbdf2	4.05032	0.000115757	4.41106	0.000112483	0.239228	0.945711	2.68075	0.267492	abundance
Dmd	Dmd	4.49834	0.000115757	4.69386	0.00025207	-0.940112	0.741115	0.976709	0.267492	abundance
Ptprn	Ptprn	2.61192	0.000115757	2.07786	0.000374113	2.87968	0.335655	2.5887	0.267492	abundance
Tmtc1	Tmtc1	3.85379	0.000115757	4.04776	0.00117397	5.50059	0.16973	7.29948	0.234696	abundance
Hoxb4	Hoxb4	-4.21053	0.000117884	-2.74012	0.000526893	-3.34106	0.741115	-2.1487	0.267492	abundance
Cnfn	Cnfn	-3.63322	0.000121444	-3.16829	9.97014e-05	-0.902019	0.776567	-2.23078	0.267492	abundance
Mmp19	Mmp19	3.78558	0.000124804	3.08557	3.26027e-05	-4.71933	0.741115	2.10844	0.0693518	abundance
Manba	Manba	2.66016	0.000125584	1.9643	8.85137e-05	4.87319	0.236592	3.00456	0.10669	abundance
Cnn1	Cnn1	3.51372	0.000126448	4.49794	0.000160685	0.0651835	0.974039	1.85269	0.267492	abundance
Paqr8	Paqr8	3.70677	0.000127868	4.41213	0.000110146	-1.32185	0.741115	1.85209	0.267492	abundance
Nox4	Nox4	2.47117	0.000128467	1.78267	0.000185175	2.7766	0.41155	2.1809	0.267492	abundance
Ttpa	Ttpa	3.6713	0.000128546	4.98212	5.26599e-05	6.54806	0.741115	5.88166	0.100765	abundance
Aim2	Aim2	3.96211	0.000128546	1.50002	0.0112947	3.32717	0.257134	0.163115	0.939934	abundance
Gipc2	Gipc2	-4.50881	0.000130282	-3.37457	0.00250523	-4.03723	0.487374	-2.54103	0.432626	abundance
Gal3st4	Gal3st4	2.53372	0.000130403	2.50661	7.09092e-05	2.09294	0.741115	2.196	0.267492	abundance
Ccl7	Ccl7	-2.87179	0.000130403	-3.07702	0.000172224	0.0885245	0.897506	-0.257698	0.546856	abundance
Olfm2	Olfm2	2.79374	0.000130403	2.52364	0.00137146	1.43553	0.386191	-1.70749	0.267492	abundance
Abca1	Abca1	2.80215	0.000130403	1.70196	0.00143162	1.79552	0.487374	-0.364256	0.805083	abundance
Fmnl1	Fmnl1	-2.92497	0.000130511	-2.98637	1.20033e-05	1.63542	0.760312	-2.57521	0.0721719	abundance
Fam13c	Fam13c	3.01782	0.000130511	3.18082	0.000226563	5.19094	0.180908	5.29795	0.119851	abundance
Adam19	Adam19	3.7245	0.000130742	2.62793	0.000150447	-0.0506563	0.983512	1.31753	0.267492	abundance
Sybu	Sybu	-6.57018	0.000135368	-7.23224	0.00023158	2.44209	0.710851	-2.29652	0.202975	abundance
Fry	Fry	3.16242	0.000135368	3.67249	0.00078524	5.1364	0.0728389	7.7485	0.0886168	abundance
Dach2	Dach2	6.18651	0.000135368	6.2819	0.00101047	10.8172	0.0758431	12.0403	0.0781855	abundance
Epn3	Epn3	-2.33964	0.000136173	-2.2458	6.37165e-05	-0.437103	0.741115	-0.045725	0.949919	abundance
Lrch2	Lrch2	2.34877	0.000139689	2.53188	6.68824e-05	0.617612	0.741115	0.334268	0.743313	abundance
Chst10	Chst10	2.25992	0.000139689	2.0997	0.00077918	2.14176	0.160155	0.473096	0.926483	abundance
Parm1	Parm1	3.73571	0.000139803	3.57263	0.000184574	1.69377	0.741115	2.47636	0.267492	abundance
Kif26b	Kif26b	2.59769	0.000141449	2.23406	0.000907785	1.35655	0.472343	-1.26251	0.330335	abundance
Triqk	Triqk	2.60231	0.000141481	2.76212	9.95599e-05	2.21404	0.741115	2.45146	0.267492	abundance
Col12a1	Col12a1	4.01456	0.000143223	3.14608	0.000150227	-0.512234	0.842438	1.5554	0.267492	abundance
Cyp4v3	Cyp4v3	2.62093	0.000143223	2.45525	0.000270441	3.01516	0.470634	2.9888	0.267492	abundance
Adcy3	Adcy3	2.49948	0.00014405	2.57245	0.000175272	1.12249	0.741115	0.568439	0.690931	abundance
Fkbp14	Fkbp14	2.46258	0.000144184	2.03881	3.23955e-05	6.075	0.238653	2.82255	0.0512336	abundance
Samd9l	Samd9l	2.81012	0.00014447	3.01762	0.000139642	3.33655	0.687599	3.43755	0.267492	abundance
Llgl2	Llgl2	-2.50091	0.000148002	-2.43854	1.44837e-05	3.1539	0.741115	-1.76789	0.0693518	abundance
Nt5e	Nt5e	2.68958	0.000148002	1.78202	0.000186873	2.16063	0.741115	1.46759	0.267492	abundance
Mal	Mal	-6.43441	0.000148002	-8.28743	0.000517468	-2.65898	0.741115	-4.4723	0.277878	abundance
Hsd11b1	Hsd11b1	5.26507	0.000148002	4.96956	0.00168397	2.25474	0.741115	0.260808	0.927358	abundance
Col11a1	Col11a1	3.40644	0.000149619	2.48802	0.000133028	-0.0290201	0.99057	1.35607	0.267492	abundance
Gpc4	Gpc4	2.33152	0.000149619	1.85157	0.000189705	1.91099	0.594493	1.09218	0.511939	abundance
Podnl1	Podnl1	-2.7109	0.000151049	-2.29105	0.000864695	-2.8663	0.369276	-2.61252	0.267492	abundance
Lrrn1	Lrrn1	9.82114	0.00015462	11.4227	2.38694e-07	-88.25	0.741115	10.8648	0.0085866	abundance
Gm7694	Gm7694	2.50104	0.00015462	2.82753	0.000203543	1.0566	0.741115	0.554886	0.713695	abundance
Vipr2	Vipr2	4.59605	0.00015462	6.34065	0.00217268	1.70266	0.701136	-1.60521	0.531886	abundance
Vnn1	Vnn1	3.20443	0.000157477	4.22963	0.00132557	3.15921	0.466048	4.10334	0.302994	abundance
Pcdhac2	Pcdhac2	4.17881	0.000158238	5.08585	6.00734e-06	-12.7525	0.721272	4.30234	0.0250281	abundance
Pir	Pir	6.62948	0.000158826	7.5829	0.000562573	4.79276	0.741115	5.91605	0.267492	abundance
Prelp	Prelp	3.38977	0.000159723	2.95971	0.000197897	-0.0581135	0.975218	1.17276	0.267492	abundance
Calhm2	Calhm2	-6.53401	0.000160033	-8.43943	0.000159785	-11.0051	0.623487	-10.5636	0.134517	abundance
Ephb2	Ephb2	2.71388	0.000160965	3.25232	4.64752e-05	-1.43016	0.741115	1.81603	0.192088	abundance
Kcnd3	Kcnd3	5.21616	0.000160965	6.76889	0.000221064	5.90666	0.741115	7.19874	0.259193	abundance
Plagl1	Plagl1	2.51678	0.000161087	3.02244	0.000172224	2.92346	0.548865	3.58336	0.267492	abundance
Serpini1	Serpini1	2.76162	0.000163398	1.95378	0.000181006	0.890073	0.741115	0.957741	0.282958	abundance
Hoxc6	Hoxc6	-3.59597	0.000163398	-3.23382	0.00109858	-1.01959	0.741115	0.414708	0.709289	abundance
Cd24a	Cd24a	-2.63799	0.000166349	-2.17874	2.44156e-05	2.76528	0.741115	-1.67672	0.0767575	abundance
Olfml2b	Olfml2b	3.1137	0.000166349	2.7913	0.000124895	-1.27995	0.732792	0.934911	0.173962	abundance
Slc25a43	Slc25a43	-5.41723	0.000166808	-6.91062	7.63564e-06	-11.2258	0.741115	-7.23408	0.0362787	abundance
Cldn1	Cldn1	-2.36174	0.000166808	-2.54494	0.000267855	-1.93963	0.623487	-1.59118	0.472519	abundance
Tmem179	Tmem179	2.8221	0.000169033	1.7821	0.00643749	2.2483	0.284343	-0.32358	0.893397	abundance
Col5a1	Col5a1	3.10494	0.000171272	2.1036	0.000330249	1.08894	0.741115	0.938416	0.347147	abundance
Ly6c1	Ly6c1	-2.47385	0.000173226	-2.27789	0.000290097	-1.70513	0.741115	-1.19687	0.460907	abundance
Erbb3	Erbb3	-2.66087	0.00017475	-3.84621	0.000676406	-3.93673	0.133292	-7.52293	0.178136	abundance
Ptprb	Ptprb	-4.88131	0.000175426	-5.53867	2.44156e-05	-5.89321	0.741115	-5.63932	0.0668851	abundance
S100a3	S100a3	-2.39443	0.000176414	-1.46082	0.00353466	-1.76794	0.238743	1.4869	0.396697	abundance
Igsf10	Igsf10	3.95842	0.000177143	3.39898	0.000161233	-1.59074	0.741115	1.38051	0.267264	abundance
Tagln	Tagln	2.48044	0.000179017	2.70099	7.60127e-05	-0.22799	0.870745	1.09688	0.267492	abundance
Itga2	Itga2	4.61218	0.000179017	2.95704	0.00568566	3.64719	0.46308	1.09799	0.714537	abundance
Nrep	Nrep	2.87498	0.000186455	3.15221	0.000301431	0.0877602	0.920452	0.321731	0.636733	abundance
H2-M1	H2-M1	4.05558	0.000187187	3.4732	0.00973351	2.81361	0.347905	-1.00072	0.775107	abundance
Rasgef1b	Rasgef1b	2.58449	0.000187955	2.84181	0.000213957	0.890731	0.741115	0.997	0.457927	abundance
Gabrb2	Gabrb2	4.3613	0.000191764	4.85363	9.35739e-06	0.503189	0.969266	4.65207	0.043898	abundance
Nadk2	Nadk2	-2.13968	0.000191764	-1.88712	2.90824e-05	-2.78128	0.741115	-2.1867	0.228007	abundance
Gdf6	Gdf6	4.00745	0.000191764	3.24801	0.011081	3.41143	0.312821	1.08799	0.792164	abundance
Ptgr2	Ptgr2	5.93038	0.000191809	6.09723	0.000523756	-0.627716	0.741115	1.22853	0.291453	abundance
Faim2	Faim2	-3.68221	0.00019188	-3.82513	0.00246153	-3.49055	0.480064	-3.38249	0.354939	abundance
Foxf1	Foxf1	2.18698	0.000195729	2.20308	7.54271e-05	0.937132	0.741115	0.668622	0.564711	abundance
Syt7	Syt7	-2.99389	0.000195755	-3.17097	6.68824e-05	-5.05412	0.741115	-3.76464	0.1176	abundance
Rnf39	Rnf39	3.52369	0.000201095	3.85365	0.000698358	1.75097	0.741115	1.70206	0.434738	abundance
Hoxc10	Hoxc10	-3.98793	0.000203017	-4.13979	2.1609e-05	-0.903295	0.92374	-3.88697	0.0680234	abundance
AI661453	AI661453	-6.67057	0.000203017	-6.28221	5.29938e-05	-1.02084	0.929683	-5.53658	0.115733	abundance
Lingo3	Lingo3	-2.90712	0.000203017	-3.19099	0.000546978	-1.89636	0.741115	-1.81458	0.383435	abundance
Ispd	Ispd	-3.09505	0.000203017	-3.12324	0.00165524	-4.55447	0.120952	-6.26236	0.178136	abundance
Dennd3	Dennd3	-2.90515	0.000205173	-2.61312	0.0106944	-3.03055	0.193613	-3.31186	0.418213	abundance
Upp1	Upp1	-2.25638	0.000208227	-2.15345	2.49737e-05	-1.25048	0.741115	-1.96244	0.151337	abundance
Cobl	Cobl	-2.38703	0.000208995	-2.8424	6.18981e-05	-0.832673	0.741115	-1.98966	0.267492	abundance
Hhipl1	Hhipl1	2.4979	0.000208995	2.65586	0.00132028	1.34264	0.548451	-1.12749	0.506734	abundance
Nfatc4	Nfatc4	2.5509	0.000209109	1.41958	0.000508644	2.038	0.741115	1.01009	0.339075	abundance
Armcx3	Armcx3	2.10213	0.000211814	2.31473	2.90824e-05	0.0249199	0.978828	0.58295	0.370422	abundance
Chst14	Chst14	2.47236	0.000212744	2.00635	2.90824e-05	-3.26842	0.741115	1.40312	0.0665984	abundance
1700001C19Rik	1700001C19Rik	-3.95625	0.000220724	-3.17965	0.00805184	-4.24437	0.256887	-4.01199	0.302994	abundance
Apol11b	Apol11b	2.83416	0.000220724	2.67487	0.0162167	2.53411	0.220163	0.498722	0.914561	abundance
Hebp1	Hebp1	2.09296	0.000227219	2.64819	0.000569209	1.86596	0.257134	0.466504	0.917795	abundance
Traf1	Traf1	-2.99317	0.000227737	-2.83795	0.00227823	-1.67866	0.656864	0.277023	0.894831	abundance
Prickle2	Prickle2	2.50187	0.000236973	2.28351	0.000231662	1.26062	0.741115	1.24685	0.314102	abundance
Amigo2	Amigo2	-3.35748	0.000239195	-3.30665	2.84778e-05	6.70552	0.272352	-2.33774	0.0280815	abundance
Pcdhb21	Pcdhb21	3.19114	0.000241376	2.30005	0.0170809	2.22206	0.233798	-2.03589	0.393764	abundance
Npas2	Npas2	-2.66258	0.000242073	-3.53383	0.0203524	-2.89641	0.135289	-6.45831	0.335045	abundance
Mylk	Mylk	2.97223	0.000242182	2.7436	8.07093e-05	1.57166	0.741115	2.38932	0.214014	abundance
Pdgfrb	Pdgfrb	2.84245	0.000245669	1.94228	5.74896e-05	-0.255511	0.952619	1.57409	0.143958	abundance
Soat2	Soat2	3.04088	0.000245669	2.82604	0.000118452	3.59787	0.741115	3.01792	0.204008	abundance
Tor4a	Tor4a	-2.51281	0.000245669	-2.56148	0.000162289	-4.02839	0.380693	-3.64167	0.165278	abundance
Dkk3	Dkk3	6.81891	0.000249549	6.20241	9.97014e-05	6.48606	0.741115	6.13653	0.151093	abundance
Cend1	Cend1	4.40041	0.000253667	4.88131	4.21044e-05	4.87725	0.741115	4.94565	0.0877307	abundance
Rnase10	Rnase10	3.80875	0.000253667	3.88207	0.00153607	6.10252	0.119275	7.32537	0.133487	abundance
Col8a2	Col8a2	3.34798	0.000257157	5.01857	0.00132254	2.6259	0.741115	3.38175	0.374993	abundance
St6galnac2	St6galnac2	3.66428	0.000262117	4.74891	0.000699123	0.46893	0.741115	0.812943	0.595127	abundance
Cped1	Cped1	4.2209	0.000265048	6.66019	1.9523e-06	19.7313	0.741115	6.98318	0.0184017	abundance
Alkal1	Alkal1	2.36658	0.000265048	2.26731	2.93394e-05	-2.97778	0.676679	1.48294	0.0657105	abundance
Tgm2	Tgm2	3.04653	0.000265048	3.41666	6.68824e-05	0.790174	0.839414	2.85272	0.179995	abundance
1600002K03Rik	1600002K03Rik	-2.3192	0.000265048	-1.52857	0.000248047	-3.86906	0.193613	-2.57231	0.133384	abundance
Bsn	Bsn	3.53932	0.000265048	3.00081	0.000650409	4.51234	0.542076	3.7537	0.267492	abundance
Dynap	Dynap	-3.96918	0.000265048	-4.02399	0.0019877	-0.869851	0.652024	1.05982	0.208167	abundance
Il6	Il6	2.70323	0.000268098	3.04632	4.13663e-05	6.49891	0.532894	3.79171	0.0607794	abundance
Sp8	Sp8	-2.26532	0.000269414	-2.12578	8.44497e-05	-1.23359	0.741115	-1.61351	0.267492	abundance
Tinagl1	Tinagl1	2.63861	0.000269414	2.46764	0.00131798	1.12628	0.741115	-0.488411	0.694974	abundance
Npl	Npl	-2.00623	0.000271594	-1.62327	0.000139642	-1.47496	0.543914	-0.227991	0.889525	abundance
St6gal1	St6gal1	2.21302	0.000271594	1.93281	0.000352782	1.99224	0.636364	1.59003	0.329508	abundance
Vip	Vip	-2.5489	0.000272295	-2.3573	0.00142488	-2.16707	0.551801	-1.5265	0.488389	abundance
Tspyl5	Tspyl5	-5.15514	0.000272767	-4.81008	0.00100455	-6.51636	0.524241	-6.02953	0.267492	abundance
Gm14137	Gm14137	-3.62493	0.000275973	-3.03246	5.42564e-05	-6.0087	0.741115	-3.32246	0.0840753	abundance
Svil	Svil	1.97887	0.000277867	1.41924	9.18941e-05	1.52698	0.636364	0.632493	0.618185	abundance
Plin4	Plin4	3.38002	0.000278563	3.62124	9.90225e-05	-2.89792	0.375192	1.81853	0.0664651	abundance
Gabrb3	Gabrb3	2.7581	0.000278563	2.78686	0.00027835	5.45089	0.108315	4.71612	0.0645141	abundance
Slc4a4	Slc4a4	2.06639	0.000280081	1.41169	3.92114e-05	4.07449	0.741115	1.6034	0.0735174	abundance
Qsox1	Qsox1	2.12981	0.000280081	1.81855	5.28037e-05	2.7789	0.741115	2.03245	0.186493	abundance
Nos1ap	Nos1ap	2.29367	0.000280081	1.63956	5.44214e-05	6.35939	0.17742	2.26603	0.0362787	abundance
Dab2	Dab2	-1.93961	0.000280081	-2.06927	8.27412e-05	-1.70598	0.215715	1.14617	0.782476	abundance
Mlkl	Mlkl	3.50517	0.000280081	3.98157	0.000104794	3.45526	0.741115	3.96615	0.177892	abundance
Nfkbie	Nfkbie	-2.12918	0.00028081	-1.57023	7.16719e-05	-1.69205	0.741115	-1.41392	0.267492	abundance
Spon2	Spon2	3.76537	0.000284664	3.30375	0.00294858	3.20452	0.609444	2.33536	0.419745	abundance
Hoxb5	Hoxb5	-3.39283	0.000285436	-3.38632	7.09092e-05	-6.01524	0.741115	-3.90376	0.0959264	abundance
Ltbp2	Ltbp2	3.37999	0.000285436	2.68601	0.000121212	0.252151	0.946256	1.93794	0.266463	abundance
Ank2	Ank2	2.16804	0.000285436	1.88618	0.000125277	1.25105	0.741115	1.19465	0.267492	abundance
Nacad	Nacad	2.2662	0.000285436	1.73354	0.00084666	1.62832	0.652167	0.553234	0.713169	abundance
Pde8a	Pde8a	2.02074	0.000288689	2.01409	4.64752e-05	1.25677	0.741115	1.50647	0.267492	abundance
Slc24a3	Slc24a3	2.14077	0.000290577	1.79986	0.000413253	1.09713	0.741115	-0.0961557	0.936514	abundance
Pou3f4	Pou3f4	4.06998	0.000292927	3.45623	8.68117e-05	9.36294	0.506004	4.3671	0.0668851	abundance
Fam171b	Fam171b	2.98094	0.00030005	2.76077	1.1594e-05	0.13494	0.988406	2.65626	0.0393905	abundance
Rin2	Rin2	1.98099	0.00030005	1.91584	0.000141563	0.92061	0.679474	-0.907193	0.329366	abundance
Elmo1	Elmo1	1.9788	0.00030005	2.06536	0.00060578	1.59349	0.301386	-0.97743	0.741307	abundance
F3	F3	2.70278	0.000302488	2.08083	0.000144647	-0.378464	0.835794	1.07036	0.267492	abundance
Pstpip1	Pstpip1	2.50979	0.000303431	2.34318	0.000682018	0.935708	0.741115	0.253446	0.829988	abundance
Ipmk	Ipmk	-2.08474	0.000308961	-1.67539	7.16719e-05	-1.92585	0.741115	-1.60691	0.267492	abundance
Cnr1	Cnr1	3.70176	0.000311013	3.20113	9.97014e-05	1.7642	0.741115	2.81143	0.183508	abundance
Casd1	Casd1	-2.1356	0.000314793	-2.71676	0.000377797	-2.47096	0.384829	-3.54716	0.267492	abundance
AU018091	AU018091	3.27179	0.000317288	2.8766	0.0067947	2.79911	0.430453	1.54098	0.621313	abundance
Pkd1	Pkd1	2.59731	0.000318421	1.06498	0.00207427	2.20175	0.585272	0.706586	0.467091	abundance
Arxes1	Arxes1	2.01495	0.00031886	6.63428	0.000139926	0.808883	0.741115	-0.858239	0.790493	abundance
Arxes2	Arxes2	2.01495	0.00031886	7.7781	0.00015368	0.908247	0.741115	-0.760309	0.862956	abundance
Slc20a1	Slc20a1	2.04432	0.00031886	1.54352	0.000975177	1.41642	0.424702	-0.682093	0.658071	abundance
Camk4	Camk4	1.98457	0.00031886	2.302	0.00115475	2.03952	0.203403	2.8297	0.489017	abundance
Fbxo32	Fbxo32	2.26912	0.000320008	1.99651	9.90225e-05	-0.743068	0.741115	0.763469	0.267492	abundance
Pdlim2	Pdlim2	-2.13823	0.000320008	-1.96867	0.0001134	0.0761623	0.933417	-0.452446	0.356115	abundance
Gnai1	Gnai1	2.34418	0.000320008	3.96384	0.000203018	0.450914	0.741115	1.35729	0.382265	abundance
Pid1	Pid1	2.5016	0.000320008	2.44402	0.000571715	0.381763	0.741115	-0.100175	0.867863	abundance
Folr1	Folr1	2.71684	0.000320762	2.41246	9.16858e-05	-0.407451	0.882981	1.63674	0.239902	abundance
Adssl1	Adssl1	-2.48097	0.000320762	-2.27858	0.000908154	-0.907416	0.741115	0.107381	0.923544	abundance
Gprin1	Gprin1	2.38195	0.00032129	2.07046	0.000843036	1.56096	0.741115	0.819306	0.588737	abundance
Rassf3	Rassf3	-2.85011	0.000321462	-2.40679	1.85592e-05	2.42326	0.741115	-2.18665	0.0455931	abundance
Lrrn4cl	Lrrn4cl	3.82106	0.000321462	2.2	0.00036377	-0.843421	0.741115	0.805408	0.267492	abundance
Abca9	Abca9	5.4361	0.000322008	6.67983	2.36435e-05	3.99151	0.759001	6.56368	0.057475	abundance
Col15a1	Col15a1	3.65482	0.000322008	3.54627	0.000144647	-1.50135	0.741115	1.97945	0.239902	abundance
Zfp105	Zfp105	1.961	0.000322008	2.69921	0.000169536	1.77076	0.487374	1.95602	0.481932	abundance
Slc12a8	Slc12a8	-4.04812	0.000322008	-0.670374	0.0232431	-3.63466	0.301386	-0.350731	0.694597	abundance
Cyp7b1	Cyp7b1	5.5001	0.000324841	4.89133	1.44103e-05	7.7019	0.741115	4.98066	0.0402542	abundance
Zfpm2	Zfpm2	-2.096	0.000324841	-2.11644	1.59851e-05	1.26296	0.749602	-1.83426	0.0692678	abundance
Thnsl2	Thnsl2	2.26764	0.000325331	2.22172	6.68824e-05	-0.227287	0.915462	1.41846	0.267492	abundance
Parp8	Parp8	-1.88896	0.000325331	-1.85733	0.000187135	-1.85981	0.203351	-1.53904	0.685474	abundance
St8sia4	St8sia4	-3.50227	0.000326122	-3.90525	0.00933237	-4.28191	0.185054	-6.9015	0.267492	abundance
Cadm4	Cadm4	-2.94987	0.000331508	-3.25917	0.000189705	-6.82351	0.0874428	-5.1698	0.0386625	abundance
Gsto1	Gsto1	-1.9571	0.000331508	-1.71909	0.000204197	-1.08014	0.714144	0.293821	0.806117	abundance
Cdh22	Cdh22	3.52165	0.000332333	3.02773	0.000899481	0.557904	0.741115	0.554083	0.59775	abundance
Col6a2	Col6a2	2.58931	0.000335199	2.04987	9.45735e-05	-1.61462	0.741115	1.10362	0.164913	abundance
Dclk3	Dclk3	3.51223	0.000336268	2.57837	0.0308392	3.07713	0.256121	0.572709	0.886348	abundance
Whrn	Whrn	2.34507	0.000336943	2.15567	8.34314e-05	0.316449	0.896435	1.53573	0.267492	abundance
Cemip	Cemip	3.71399	0.000336943	2.53721	0.00011869	-3.57087	0.249001	1.31784	0.0513156	abundance
Srgap1	Srgap1	2.24753	0.000336943	3.11406	0.000157449	3.88186	0.264833	4.77318	0.130115	abundance
Smim20	Smim20	-1.9705	0.000337621	-1.46666	0.000135437	-2.18996	0.543983	-1.69355	0.267492	abundance
Rflna	Rflna	4.31479	0.000338281	6.44883	0.000578275	-0.744274	0.741115	1.40253	0.267492	abundance
Ifih1	Ifih1	3.49081	0.000338281	4.40331	0.00623752	1.48656	0.364986	-2.57664	0.267492	abundance
Olfm1	Olfm1	2.38723	0.000339326	0.985697	0.000454733	1.17107	0.741115	0.574703	0.270334	abundance
Sytl2	Sytl2	1.9194	0.000340408	1.71794	6.18981e-05	1.20853	0.741115	1.05483	0.309808	abundance
Bmp8a	Bmp8a	-3.73119	0.000340498	-1.98116	0.00372718	-5.20134	0.186095	-3.52551	0.267492	abundance
Col6a3	Col6a3	3.89325	0.000342063	2.87156	0.000961614	0.205923	0.864924	0.352748	0.623353	abundance
Rnf183	Rnf183	-3.76223	0.000342841	-5.02169	0.000945282	-4.65972	0.554561	-6.16085	0.267492	abundance
Dusp27	Dusp27	5.40442	0.000342995	5.36553	0.000185407	-0.927528	0.849562	3.45527	0.267492	abundance
Nbl1	Nbl1	2.09944	0.00034315	1.91622	8.08994e-05	-0.169653	0.904622	0.898514	0.267492	abundance
Bmpr1b	Bmpr1b	2.90957	0.000350964	3.40839	0.000364037	2.3647	0.741115	2.98691	0.267492	abundance
Eya1	Eya1	2.25683	0.000351459	4.95333	0.000493367	1.31619	0.741115	1.9819	0.534059	abundance
Enpp5	Enpp5	2.72703	0.000352702	1.86107	0.000279946	1.20833	0.741115	1.2811	0.267492	abundance
Arhgef3	Arhgef3	-2.07402	0.000353751	-1.52894	0.000236035	-1.29876	0.741115	-0.859508	0.370632	abundance
Cpne8	Cpne8	-1.88887	0.000356109	-1.67179	9.22633e-05	-1.18617	0.741115	-0.406944	0.744401	abundance
Cgnl1	Cgnl1	1.84442	0.000359127	2.00276	5.10831e-05	1.66101	0.360452	1.04058	0.693314	abundance
Camk1g	Camk1g	2.33549	0.000359127	3.09279	0.00189804	1.15116	0.656864	-1.15844	0.509274	abundance
Galnt16	Galnt16	3.61276	0.000360896	3.42212	0.000662412	-0.252531	0.809321	0.63713	0.361181	abundance
Cfap77	Cfap77	2.75266	0.000360896	2.54793	0.0318428	2.77142	0.194207	2.68689	0.550307	abundance
Cd248	Cd248	2.92895	0.000363727	2.59756	3.23955e-05	-4.57555	0.741115	2.01571	0.0557154	abundance
Tlx1	Tlx1	-3.31425	0.000363727	-4.4085	9.84935e-05	-4.50864	0.741115	-4.77891	0.133984	abundance
Hook1	Hook1	-2.18619	0.000363727	-2.25413	0.000108779	0.339611	0.757126	-0.879778	0.267492	abundance
Lmod1	Lmod1	2.55042	0.000363727	2.67802	0.000199601	-0.183264	0.905511	1.14685	0.267492	abundance
Pparg	Pparg	1.99839	0.000363727	1.94313	0.000267644	0.825505	0.741115	-0.0862742	0.934803	abundance
Plscr4	Plscr4	2.50555	0.000363727	2.86561	0.000500098	0.241361	0.764931	0.285162	0.712812	abundance
Man2b2	Man2b2	1.99925	0.000364184	1.38384	0.000329758	1.0874	0.741115	0.24447	0.790251	abundance
P2ry14	P2ry14	4.60061	0.000364184	2.79359	0.00192898	6.26739	0.337666	4.03992	0.267492	abundance
Chst2	Chst2	2.32984	0.000366737	1.99213	0.000134847	0.0591944	0.972947	1.09242	0.267492	abundance
Tmem35b	Tmem35b	4.87093	0.000366737	2.45182	0.00265723	8.8813	0.00914693	5.32228	0.0184017	abundance
Alcam	Alcam	-4.33416	0.000368762	-5.09208	0.000289662	1.92826	0.741115	-2.06269	0.226686	abundance
Ly6a	Ly6a	-2.22015	0.000368762	-2.41358	0.000409678	-0.964244	0.741115	-0.74035	0.566663	abundance
Trim54	Trim54	3.84429	0.000368762	3.97039	0.00881744	4.37964	0.264833	5.58615	0.267492	abundance
Tspan18	Tspan18	2.05047	0.000371213	2.26505	0.00307804	1.35525	0.33701	-2.38275	0.267492	abundance
Ackr3	Ackr3	-2.18568	0.000372913	-2.58086	4.2567e-05	1.37535	0.741115	-1.65565	0.150012	abundance
E330021D16Rik	E330021D16Rik	5.33388	0.000375992	4.08155	0.00207292	5.18886	0.675064	3.9469	0.267492	abundance
Gpr85	Gpr85	3.29135	0.000376256	2.97334	0.000161233	8.29412	0.103875	4.43224	0.0362787	abundance
Slc2a3	Slc2a3	-2.46863	0.000376889	-2.83725	3.36888e-05	2.54732	0.741115	-2.11471	0.0809649	abundance
Akna	Akna	2.66454	0.000376889	2.72197	5.34501e-05	7.00537	0.446335	3.42549	0.0510178	abundance
Nkain4	Nkain4	7.54297	0.000376889	7.85733	0.000391023	11.8532	0.636364	9.80762	0.160822	abundance
Npr3	Npr3	3.45225	0.000376889	2.9855	0.00193949	0.729937	0.741115	-0.34428	0.658802	abundance
Mtfp1	Mtfp1	3.2163	0.000378304	1.40342	0.0323128	3.49019	0.17856	2.16151	0.334837	abundance
Egr4	Egr4	2.69701	0.000380038	3.72568	0.000101398	-0.58779	0.804683	2.39292	0.250712	abundance
Rai14	Rai14	-1.85428	0.000380569	-1.68715	5.05108e-05	-0.410844	0.741115	-0.452696	0.497427	abundance
Adgra2	Adgra2	1.89052	0.000382	1.255	7.0459e-05	3.3856	0.421702	1.72455	0.122102	abundance
Hr	Hr	-2.34483	0.000384125	-1.89459	0.000118519	0.814736	0.741115	-0.923166	0.267492	abundance
Plcl1	Plcl1	1.8895	0.000384909	1.37248	0.000702539	2.03053	0.23576	1.93401	0.335707	abundance
Fgfr2	Fgfr2	2.08345	0.000385025	1.59962	4.58945e-05	2.33367	0.741115	1.62863	0.104681	abundance
Rsph1	Rsph1	-2.43335	0.000385025	-1.90101	0.000740485	-3.00669	0.46799	-2.45563	0.267492	abundance
Cmss1	Cmss1	-1.98178	0.000386919	-1.60595	5.44214e-05	-2.50815	0.741115	-1.73443	0.162795	abundance
L1cam	L1cam	-3.94975	0.000391884	-5.20814	3.80055e-05	4.13506	0.741115	-4.19311	0.0703916	abundance
Itgb3	Itgb3	2.71055	0.000394138	1.83647	0.00126249	1.04291	0.741115	0.295998	0.753399	abundance
Pbxip1	Pbxip1	1.99046	0.000394188	1.54936	0.000189679	1.48764	0.741115	1.12845	0.267492	abundance
Lce1f	Lce1f	4.56041	0.000394188	6.20069	0.00102178	4.04446	0.741115	5.61172	0.267492	abundance
Xaf1	Xaf1	2.9025	0.000394188	1.70621	0.0014151	2.38172	0.741115	1.30407	0.297993	abundance
Gpm6b	Gpm6b	1.99282	0.000394584	1.93819	0.000278919	1.66353	0.741115	1.45506	0.328387	abundance
Glcci1	Glcci1	2.17259	0.000397871	2.07947	4.76154e-05	6.40135	0.144742	2.8567	0.0295139	abundance
Mpp7	Mpp7	-2.11279	0.000403635	-1.79825	0.000375204	-0.420163	0.741115	-0.0417979	0.94588	abundance
Thsd4	Thsd4	3.51208	0.000404853	2.82558	0.000110146	1.13757	0.798386	2.40394	0.179591	abundance
Fgf7	Fgf7	1.98001	0.000404853	2.15764	0.000203018	0.518915	0.741115	0.150421	0.862361	abundance
Chmp4c	Chmp4c	-2.28976	0.000404853	-2.19596	0.000263081	0.352062	0.741115	-0.368379	0.267492	abundance
Sdsl	Sdsl	4.3372	0.000404853	3.85729	0.000301431	6.02189	0.741115	4.45253	0.183907	abundance
Adamtsl3	Adamtsl3	2.51606	0.000404853	1.49114	0.000480477	1.35821	0.741115	0.952433	0.267492	abundance
Cst3	Cst3	2.06907	0.000406181	1.65336	0.000109304	2.1399	0.741115	1.68157	0.267492	abundance
Arhgap22	Arhgap22	-2.12577	0.00040787	-2.36018	3.92114e-05	-5.03284	0.506004	-2.97612	0.0627572	abundance
Fam167a	Fam167a	2.96028	0.000414338	3.69012	0.000100131	-1.05475	0.741115	2.48155	0.193051	abundance
Hcn2	Hcn2	2.47335	0.000415305	2.02291	0.000236035	0.114303	0.948937	0.995017	0.267492	abundance
Tmcc3	Tmcc3	-1.98993	0.000419889	-1.99445	8.26701e-05	0.542721	0.741115	-0.693965	0.267492	abundance
Siae	Siae	2.65544	0.000422432	1.85004	7.04703e-05	7.44778	0.352167	2.36572	0.0437555	abundance
Ccser2	Ccser2	-1.93662	0.000422432	-2.45599	0.0001134	-0.48425	0.741115	-0.708082	0.486656	abundance
Ivl	Ivl	5.37013	0.000422457	6.11267	0.00171226	1.04563	0.741115	1.00365	0.657181	abundance
Klhl30	Klhl30	2.12089	0.000425913	2.27288	0.000155245	1.04611	0.741115	1.53409	0.267492	abundance
Matn3	Matn3	2.69405	0.000427627	1.9777	9.2822e-05	0.842671	0.810896	1.69214	0.170769	abundance
Coro2a	Coro2a	-2.04549	0.000428289	-2.11288	4.83211e-05	-3.48296	0.741115	-2.47223	0.109468	abundance
Lgr4	Lgr4	2.13904	0.000439297	1.27841	0.000394839	0.742265	0.741115	0.47894	0.431714	abundance
9930111J21Rik2	9930111J21Rik2	2.20231	0.000441539	2.03761	0.00186916	0.922279	0.668305	-0.974514	0.267492	abundance
Txnip	Txnip	1.91856	0.000442848	1.72159	6.18981e-05	-0.616326	0.741115	0.824373	0.267492	abundance
Cgn	Cgn	-2.8972	0.00044548	-3.14988	5.60157e-05	-4.44102	0.741115	-3.38562	0.0871285	abundance
Tbc1d2	Tbc1d2	-1.93399	0.00044548	-2.08955	0.00134541	-1.12164	0.489313	1.63969	0.267492	abundance
Ntng2	Ntng2	4.03617	0.00044548	3.22388	0.00153909	1.03587	0.741115	0.722204	0.594761	abundance
Bdkrb2	Bdkrb2	1.79997	0.00044548	1.47274	0.0031678	1.49026	0.213628	-4.0748	0.267492	abundance
Apol11a	Apol11a	3.41686	0.000455374	4.37467	0.00099354	6.46461	0.086877	7.85927	0.0655773	abundance
Fbxo17	Fbxo17	-2.14814	0.000459698	-1.99173	3.85691e-05	-5.53008	0.613146	-2.40318	0.0533676	abundance
Oxtr	Oxtr	3.42564	0.000460288	3.98845	0.000344679	3.25346	0.741115	3.89494	0.267492	abundance
Tll2	Tll2	3.05698	0.000462353	1.22009	0.0392235	3.20305	0.201539	1.60482	0.420542	abundance
Gap43	Gap43	-3.23534	0.000464343	-3.22801	0.00372718	-1.72804	0.741115	-0.398309	0.857418	abundance
Slco5a1	Slco5a1	-2.70675	0.000464945	-2.96447	0.00179163	-1.4965	0.741115	-0.919268	0.632034	abundance
Tst	Tst	-2.65181	0.000465836	-2.23216	0.000501554	-1.64658	0.741115	-1.6161	0.267492	abundance
Amer2	Amer2	3.89911	0.000470212	3.56649	0.00123	0.713266	0.741115	0.903098	0.506075	abundance
Sardh	Sardh	2.12803	0.000470958	2.35543	8.67265e-05	-1.26247	0.741115	1.05332	0.145075	abundance
Cxcr4	Cxcr4	3.0893	0.000473084	3.16628	0.00234575	3.98168	0.335655	4.56241	0.267492	abundance
Rab6b	Rab6b	-2.12918	0.000486421	-1.86496	8.68117e-05	-0.456989	0.842128	-1.42319	0.259074	abundance
Galnt17	Galnt17	2.09525	0.00048699	1.48503	0.000344349	0.432507	0.741115	0.422571	0.470127	abundance
Clec12a	Clec12a	4.39816	0.00048699	3.71885	0.00122447	-0.144479	0.894231	0.433183	0.507077	abundance
Nefm	Nefm	-2.29488	0.000489725	-6.67494	0.000405614	-2.7312	0.656713	-7.77915	0.267492	abundance
Pcdh9	Pcdh9	3.57921	0.000491555	4.03002	0.0100181	5.13874	0.0894636	8.99706	0.173626	abundance
Stk26	Stk26	2.62918	0.000491824	4.19769	0.00176846	3.5292	0.301386	6.43467	0.267492	abundance
H2-T23	H2-T23	2.03277	0.000496921	1.67242	9.98745e-05	2.23012	0.741115	1.7349	0.222157	abundance
Pcdhgb1	Pcdhgb1	3.13851	0.000496921	1.48445	0.000300357	6.98401	0.213189	2.15841	0.0655773	abundance
Map1b	Map1b	-1.75722	0.000500206	-1.72414	3.23955e-05	-0.743658	0.741115	-1.21158	0.267492	abundance
C1qtnf12	C1qtnf12	2.16407	0.000501566	1.8501	0.000167764	2.1067	0.741115	1.82564	0.267492	abundance
C1qtnf5	C1qtnf5	3.36802	0.000501566	2.80492	0.000235547	8.71744	0.0545603	4.34361	0.0234497	abundance
Pign	Pign	2.08007	0.000503251	1.0885	0.00111646	1.50686	0.741115	0.544818	0.52153	abundance
Ecscr	Ecscr	-5.30649	0.000507467	-3.81482	0.00238553	-3.75308	0.741115	-2.52731	0.323715	abundance
Elovl6	Elovl6	-2.08902	0.000515108	-2.33587	8.39705e-05	0.894235	0.741115	-1.23447	0.241815	abundance
Dock9	Dock9	-1.84081	0.000515744	-1.83992	2.17621e-05	0.338007	0.933226	-1.65058	0.0735404	abundance
Prkar2b	Prkar2b	-1.76381	0.000521298	-1.68016	0.000139573	-0.733832	0.741115	0.506974	0.506634	abundance
Gpc2	Gpc2	2.3989	0.000521298	2.21494	0.000529337	0.231731	0.825798	0.545204	0.452841	abundance
Gldn	Gldn	3.33868	0.000521298	4.5774	0.000780948	2.48066	0.741115	3.71134	0.267492	abundance
Slc16a3	Slc16a3	3.05664	0.000521298	1.97208	0.0478066	2.37737	0.25753	-1.09302	0.682131	abundance
Hoxa6	Hoxa6	-3.75043	0.000522549	-3.94867	7.0459e-05	2.07662	0.741115	-3.12223	0.106925	abundance
Akap12	Akap12	2.16328	0.000522549	1.74675	0.000523565	0.15523	0.805923	0.0729117	0.849919	abundance
Fbln7	Fbln7	4.02209	0.000522549	4.25748	0.00153481	0.310571	0.786364	0.413147	0.70583	abundance
Tex26	Tex26	1.7446	0.000522549	2.47762	0.0196819	1.7071	0.16973	-0.731419	0.953023	abundance
Fam213b	Fam213b	3.85104	0.000523488	4.81251	4.76154e-05	8.82261	0.741115	5.41896	0.0558378	abundance
Cmbl	Cmbl	-2.92806	0.000524526	-4.41451	0.00132897	-5.36627	0.0705965	-8.51976	0.057475	abundance
Myl9	Myl9	1.75984	0.000528514	2.58276	2.17621e-05	0.304449	0.842928	1.68209	0.267492	abundance
9930111J21Rik1	9930111J21Rik1	2.18228	0.000529565	2.20354	0.00473605	1.15347	0.496337	-1.54302	0.267492	abundance
Igfbp4	Igfbp4	3.94759	0.000531412	2.70178	0.000887795	1.71887	0.741115	1.63274	0.267492	abundance
Nrxn2	Nrxn2	-4.74947	0.000532007	-3.05401	6.68824e-05	2.34528	0.758544	-2.54979	0.0909072	abundance
Tjp2	Tjp2	-1.86763	0.000538409	-1.85868	5.44214e-05	1.3646	0.335655	-0.808719	0.0484156	abundance
Prodh	Prodh	-3.53173	0.000538409	-3.10115	0.000101235	-3.01831	0.741115	-3.02036	0.133493	abundance
Igsf9b	Igsf9b	2.10455	0.000538409	1.42587	0.0127467	1.84216	0.307256	0.262287	0.907696	abundance
Decr1	Decr1	1.87844	0.000542187	2.01553	0.000927998	1.37674	0.612041	0.418329	0.829957	abundance
Efcab12	Efcab12	-5.13141	0.000548323	-3.99815	4.21044e-05	-14.6443	0.741115	-4.56955	0.0405596	abundance
Muc15	Muc15	4.33707	0.000548323	3.72701	0.00286976	1.17714	0.741115	0.204772	0.896082	abundance
Selenop	Selenop	4.73244	0.000548323	5.00651	0.00403373	3.79162	0.741115	3.50556	0.367251	abundance
Il3ra	Il3ra	1.81403	0.000550804	1.43629	0.000124895	3.4803	0.103716	2.56235	0.0612667	abundance
Amt	Amt	2.75328	0.000553145	0.966454	0.00261801	1.23085	0.741115	0.173771	0.754471	abundance
Dnah7a	Dnah7a	3.63982	0.000554366	3.62672	0.00201537	6.47558	0.0777483	6.89127	0.0741595	abundance
H2-T-ps	H2-T-ps	1.95471	0.000561905	1.66892	6.68824e-05	2.20727	0.741115	1.72356	0.155867	abundance
Mboat2	Mboat2	2.47955	0.000562751	2.16694	7.94785e-05	7.14814	0.213189	2.89747	0.0362787	abundance
Smagp	Smagp	-2.39951	0.000562751	-1.28241	0.0188506	-1.86335	0.355048	0.282723	0.864415	abundance
Plod2	Plod2	2.09799	0.000563223	1.23724	0.000251441	0.824144	0.741115	0.83514	0.267492	abundance
Arhgap27	Arhgap27	-2.39197	0.000563589	-2.16576	0.000146659	-0.405308	0.867834	-1.56041	0.267492	abundance
Pcdhga1	Pcdhga1	3.20204	0.000566657	2.37928	0.000530987	2.86743	0.741115	2.24101	0.267492	abundance
Serinc3	Serinc3	1.73798	0.000579122	1.47395	9.97014e-05	1.78098	0.682976	1.51673	0.267492	abundance
Il1r1	Il1r1	1.88581	0.000589364	1.4858	0.00109506	1.0398	0.724352	-0.293099	0.776942	abundance
Sult4a1	Sult4a1	3.7479	0.00060107	5.81076	0.00125072	4.13195	0.712455	6.31802	0.267492	abundance
Ddit4l	Ddit4l	5.39109	0.000601832	5.68848	2.84778e-05	-11.7264	0.741115	4.68433	0.0362787	abundance
Msx2	Msx2	1.80016	0.000607952	2.16191	0.000115028	2.16897	0.650125	2.55672	0.267492	abundance
Entpd1	Entpd1	4.11706	0.000610417	3.61065	0.000107416	11.1645	0.335655	4.66702	0.0459785	abundance
Dsc2	Dsc2	2.70124	0.000610615	2.49803	0.0121534	3.57064	0.133292	5.34019	0.267492	abundance
Rbp1	Rbp1	-1.8628	0.000610615	-1.66717	0.0602012	-1.82244	0.185054	-0.776056	0.883324	abundance
Serping1	Serping1	-2.55971	0.000614833	-4.80267	0.00117517	-1.79081	0.741115	-3.18538	0.311721	abundance
Npas3	Npas3	2.16376	0.000615645	2.24037	0.00088368	3.92485	0.0637895	4.58231	0.0409968	abundance
Kif21b	Kif21b	2.24317	0.000619987	2.08549	0.000307612	0.22053	0.882981	0.977788	0.267492	abundance
Reep6	Reep6	-2.1511	0.000623235	-1.52675	0.00247028	-1.3418	0.741115	-0.223695	0.854811	abundance
Fcgrt	Fcgrt	1.97497	0.000624892	1.71883	3.70849e-05	-1.85478	0.741115	1.40241	0.0735404	abundance
Akr1c14	Akr1c14	2.12811	0.000624892	2.38423	9.89246e-05	-1.13357	0.741115	1.29505	0.197061	abundance
Bmper	Bmper	2.17739	0.000625813	1.56858	7.16719e-05	1.07385	0.751902	1.44915	0.122067	abundance
Ctla2b	Ctla2b	1.94791	0.000628673	2.4115	0.00213864	1.98032	0.3868	2.53624	0.350451	abundance
2510009E07Rik	2510009E07Rik	2.57406	0.000632388	2.53408	6.38927e-05	-1.92838	0.741115	1.91923	0.102521	abundance
Cdh17	Cdh17	2.69802	0.0006324	1.75374	0.000429861	4.30497	0.532894	2.29322	0.164448	abundance
Sprr1b	Sprr1b	-3.96352	0.000633367	-3.28914	1.01436e-05	4.38983	0.77194	-3.12918	0.0280815	abundance
Hspa12a	Hspa12a	1.8267	0.000635852	2.83609	0.000244328	1.88113	0.656864	2.94183	0.267492	abundance
Shc4	Shc4	1.92103	0.000635852	1.82626	0.000777471	0.515329	0.741115	-0.531811	0.267492	abundance
Ndrg2	Ndrg2	-3.34013	0.000635852	-3.22462	0.00141895	-0.032143	0.968272	-0.223146	0.689932	abundance
Ocln	Ocln	-3.01655	0.000637122	-3.29309	0.0120244	-3.31835	0.301386	-4.30555	0.267492	abundance
Ttc23l	Ttc23l	-3.02457	0.000642975	-1.94984	0.000843036	-3.92645	0.645577	-2.36345	0.267492	abundance
Rem2	Rem2	-2.1629	0.000642975	-1.62748	0.0201582	-1.4724	0.313716	1.76414	0.267492	abundance
Srebf2	Srebf2	-1.6709	0.000660942	-1.67951	4.80833e-05	-2.25319	0.550316	-2.1652	0.267136	abundance
Dbndd1	Dbndd1	-3.57584	0.000663109	-4.85922	0.000119486	4.32513	0.151281	-2.75563	0.0295139	abundance
Tbx20	Tbx20	-1.94311	0.000668232	-1.83382	2.84778e-05	5.21555	0.202513	-1.38789	0.0218037	abundance
Atf5	Atf5	2.18486	0.000669741	1.67671	0.000338285	-0.400262	0.741115	0.4875	0.267492	abundance
Igdcc4	Igdcc4	3.03105	0.000672179	3.28115	0.000139712	3.94203	0.741115	3.51439	0.141584	abundance
Sprr2b	Sprr2b	-3.92126	0.000673153	-4.29934	0.0141799	-2.34719	0.595194	0.532689	0.879596	abundance
Adamts6	Adamts6	1.82384	0.000678036	1.63516	0.000542049	1.88687	0.548538	1.73418	0.267492	abundance
Idua	Idua	2.18932	0.000683778	1.51906	0.000699123	2.96596	0.488066	2.02188	0.267492	abundance
Car12	Car12	-4.65962	0.000683795	-6.34518	0.000110146	1.02095	0.877325	-5.05872	0.139942	abundance
Mmp8	Mmp8	3.1198	0.000684993	2.33622	0.0265161	1.99755	0.375112	-1.31716	0.519924	abundance
Megf10	Megf10	2.5754	0.000685396	1.68225	0.000272773	-0.360389	0.860129	0.967268	0.267492	abundance
Klf12	Klf12	2.08863	0.000685397	6.76508	6.7955e-07	-7.08621	0.741115	6.48277	0.0179914	abundance
Sobp	Sobp	2.62834	0.000685475	2.46576	0.000521197	1.74782	0.741115	1.96691	0.267492	abundance
Slc7a11	Slc7a11	1.97191	0.000687284	1.47135	0.00126049	1.01222	0.741115	0.140298	0.885257	abundance
6330416G13Rik	6330416G13Rik	2.53786	0.00069202	1.79096	0.000139569	1.88625	0.741115	1.68131	0.176972	abundance
Tmem268	Tmem268	2.53786	0.00069202	1.82843	0.000193218	1.24291	0.741115	1.54171	0.25312	abundance
Mustn1	Mustn1	2.00135	0.000696578	2.69391	0.00112342	2.42375	0.393733	3.66559	0.267492	abundance
Ly6c2	Ly6c2	-2.02544	0.000696578	-2.3183	0.00147059	-0.809765	0.741115	0.317686	0.779561	abundance
Aldh3a1	Aldh3a1	-2.15872	0.000699297	-2.5913	6.68824e-05	0.395951	0.89089	-2.00524	0.156025	abundance
Nynrin	Nynrin	3.23012	0.000700639	4.61753	0.0128966	2.09259	0.59331	-0.0884448	0.983216	abundance
Cavin2	Cavin2	1.71336	0.00070131	1.59923	0.000123612	2.70639	0.280077	2.54155	0.168271	abundance
Adat3	Adat3	-1.74307	0.00070131	-1.21843	0.000819831	-1.46779	0.548538	-0.644854	0.606029	abundance
Ecm2	Ecm2	2.49064	0.00070131	0.901041	0.00132284	1.49967	0.741115	0.569914	0.283983	abundance
Smpd5	Smpd5	3.43427	0.000702594	4.77519	0.00149548	3.89046	0.66122	5.35301	0.267492	abundance
Fabp5	Fabp5	-1.75082	0.000705683	-1.50779	0.000491497	-0.677498	0.741115	0.431731	0.491731	abundance
Npc1	Npc1	2.01977	0.00071522	1.0889	0.000138989	3.68918	0.741115	1.28954	0.100843	abundance
Spire2	Spire2	-2.48835	0.00071522	-2.21709	0.000183713	-5.80241	0.23306	-3.14689	0.0590781	abundance
Sgsm1	Sgsm1	-2.27822	0.00071522	-2.07563	0.000203018	-3.07921	0.741115	-2.35632	0.184518	abundance
Zfp651	Zfp651	1.80905	0.000715755	1.2754	9.90225e-05	3.84217	0.386191	1.72572	0.0784018	abundance
Lamb3	Lamb3	3.86849	0.000715755	3.55719	0.00020665	-2.03226	0.741115	2.16408	0.186493	abundance
H2-M9	H2-M9	4.38815	0.000722958	4.05342	8.68117e-05	-6.27666	0.651554	2.76336	0.057052	abundance
Cdx2	Cdx2	-4.96286	0.000725831	-4.77511	0.00222438	-0.0191281	0.980265	-0.132982	0.808308	abundance
Slamf9	Slamf9	3.05098	0.000725831	2.77589	0.00516355	1.837	0.741115	0.73708	0.714992	abundance
Stn1	Stn1	-1.7591	0.000731417	-1.53675	0.000699123	-1.68478	0.526112	-1.38353	0.356095	abundance
Scn2a	Scn2a	5.06531	0.000742091	4.82754	4.64752e-05	19.1454	0.324885	5.83618	0.0262685	abundance
Kcnt2	Kcnt2	4.72556	0.000743596	3.98898	0.004921	6.81416	0.228915	6.58329	0.249449	abundance
Pmaip1	Pmaip1	1.66317	0.000751437	1.71246	0.000115132	1.70794	0.656864	1.77459	0.267492	abundance
Ptx3	Ptx3	2.46135	0.000751631	2.00841	0.0012173	0.566133	0.741115	0.422659	0.599558	abundance
Cnnm4	Cnnm4	1.79603	0.000753894	1.17726	0.000115371	0.375014	0.835528	0.862774	0.267492	abundance
Pop1	Pop1	-1.63735	0.000764469	-1.39671	0.000158231	-0.541834	0.741115	0.614649	0.259683	abundance
Larp6	Larp6	-4.18984	0.000771382	-4.3146	0.00372158	-5.33289	0.40594	-5.84754	0.267492	abundance
Prss46	Prss46	2.13526	0.000773173	1.65797	0.00134419	0.648512	0.741115	0.0733319	0.921999	abundance
Col4a1	Col4a1	2.29824	0.000784038	1.40754	0.000149021	-1.75729	0.741115	0.824946	0.139267	abundance
Snca	Snca	-2.08177	0.000789175	-1.37495	0.00222959	-0.971362	0.741115	0.0122837	0.988432	abundance
Thbs1	Thbs1	2.27085	0.000796184	1.537	0.00028962	-0.360849	0.814754	0.794218	0.267492	abundance
Npepl1	Npepl1	1.58652	0.000797537	1.8754	5.26599e-05	0.790015	0.658555	-1.53356	0.267492	abundance
Klhl29	Klhl29	3.85185	0.000797537	2.72178	0.000186866	-2.32417	0.741115	1.74561	0.159672	abundance
Wbscr17	Wbscr17	2.31856	0.000797537	1.54789	0.00055332	-0.40283	0.741115	0.390523	0.267492	abundance
Tomm22	Tomm22	-1.68059	0.00080534	-1.20779	0.000368999	-0.935803	0.741115	-0.203058	0.805716	abundance
Slc16a4	Slc16a4	3.11892	0.000811441	2.68467	0.0120699	2.09239	0.636364	0.33231	0.891708	abundance
Hexb	Hexb	1.90675	0.000818958	1.27014	0.0001134	5.31845	0.102833	1.82934	0.029384	abundance
Bean1	Bean1	3.30229	0.000823687	3.01086	0.000425643	0.155695	0.958618	1.84167	0.267492	abundance
Hnrnpa1l2-ps2	Hnrnpa1l2-ps2	-1.73037	0.000826924	-1.03471	0.000394839	-1.01052	0.741115	-0.518449	0.416623	abundance
Ece2	Ece2	1.83144	0.000829914	1.20321	0.000967987	1.56217	0.704114	0.901385	0.361137	abundance
Kalrn	Kalrn	1.60619	0.000830981	1.96592	9.22633e-05	1.06766	0.741115	0.75762	0.60334	abundance
Apba1	Apba1	3.65627	0.000830981	2.71788	0.00169923	3.30155	0.741115	2.488	0.267492	abundance
LOC100862473	LOC100862473	-2.29168	0.000830981	-1.14276	0.00534616	-1.08269	0.741115	0.252669	0.700669	abundance
Kif26a	Kif26a	3.12795	0.000834592	5.02521	0.00109506	3.9553	0.652024	6.0197	0.267492	abundance
Gm6637	Gm6637	-1.67599	0.000835539	-1.28902	0.000222972	-0.705757	0.741115	-0.387836	0.566563	abundance
Il12rb2	Il12rb2	4.75846	0.000836736	4.27272	0.0004045	-0.634087	0.876251	2.59993	0.267492	abundance
Pawr	Pawr	1.61444	0.000839445	1.70738	5.74896e-05	0.508238	0.741115	0.849469	0.268659	abundance
LOC100862468	LOC100862468	-1.7714	0.000841478	-1.25267	0.00025123	-0.496525	0.741115	-0.574548	0.298566	abundance
Snu13	Snu13	-1.7714	0.000841478	-1.28383	0.000273338	-0.341511	0.741115	-0.434125	0.391415	abundance
Fam189a2	Fam189a2	1.74653	0.000841478	1.436	0.0292119	1.76476	0.20849	1.66305	0.630098	abundance
Slc9a9	Slc9a9	1.5906	0.000842502	1.50541	0.00223242	1.55188	0.226498	0.76068	0.858806	abundance
Kcnk5	Kcnk5	4.66212	0.000842589	6.39984	4.30884e-06	-5.74095	0.804607	6.19298	0.0195168	abundance
Tap2	Tap2	2.87067	0.000842589	2.47577	7.91136e-05	10.2033	0.0937543	3.27043	0.0193363	abundance
Map3k6	Map3k6	-3.30599	0.000844836	-4.17059	0.00105523	-2.3914	0.741115	-3.36464	0.267492	abundance
Mt2	Mt2	-2.20769	0.000849655	-1.44908	0.000647018	0.169377	0.835743	-0.322511	0.328857	abundance
Cpa6	Cpa6	4.00197	0.000849655	2.98847	0.00159994	4.0156	0.741115	2.99668	0.267492	abundance
Chac1	Chac1	1.63603	0.000853936	1.87934	5.10337e-05	0.48009	0.741115	1.26896	0.267492	abundance
Klrb1b	Klrb1b	2.29378	0.000854479	2.52633	0.00012709	3.21953	0.741115	2.78169	0.1386	abundance
Rab20	Rab20	-2.94183	0.000854479	-2.36861	0.000352477	-1.78128	0.741115	-2.02191	0.267492	abundance
Lsm7	Lsm7	-1.82726	0.000854479	-1.26768	0.000526893	-0.423268	0.741115	-0.209944	0.673239	abundance
Kitl	Kitl	-1.94495	0.000864023	-1.85572	0.000359619	-0.00974476	0.991627	-0.542542	0.327164	abundance
Tarbp2	Tarbp2	-1.71496	0.00086543	-1.00722	0.000203018	-0.471266	0.741115	-0.587237	0.267492	abundance
C1qtnf1	C1qtnf1	2.06551	0.000866944	1.81203	2.68644e-05	8.66642	0.741115	2.00614	0.0254677	abundance
Plxnd1	Plxnd1	2.22579	0.000866944	1.22595	0.000119486	-2.16256	0.741115	0.859859	0.102521	abundance
Ddx25	Ddx25	2.28507	0.000866944	3.02615	0.000164791	4.44783	0.524609	3.91093	0.0984511	abundance
Adh7	Adh7	2.19484	0.000866944	4.03973	0.000358379	-0.0646105	0.964768	1.72904	0.267492	abundance
Zfp618	Zfp618	-2.0801	0.000866944	-2.09809	0.000493367	-1.75077	0.741115	-1.85761	0.267492	abundance
Gjb3	Gjb3	2.33651	0.000866944	2.40699	0.000571715	1.66115	0.741115	1.95951	0.267492	abundance
Gjb4	Gjb4	-1.8172	0.000866944	-1.66882	0.00124674	-1.02312	0.741115	-0.181538	0.880002	abundance
Fmn1	Fmn1	1.78635	0.000866944	1.75303	0.00194097	0.897156	0.712455	-0.792368	0.425497	abundance
Nenf	Nenf	1.66258	0.000872639	1.71272	0.000331142	2.45342	0.20849	3.13076	0.197157	abundance
Shank2	Shank2	1.69091	0.000873575	1.27132	0.000628295	0.743641	0.741115	-0.172635	0.80182	abundance
Rapgef3	Rapgef3	-2.26133	0.000873575	-1.79433	0.00149281	-0.371301	0.741115	-0.0352534	0.949442	abundance
Hoxa10	Hoxa10	-4.99014	0.000875739	-5.36022	9.90225e-05	-3.47693	0.741115	-5.14568	0.106265	abundance
Shroom1	Shroom1	1.74885	0.000879027	2.00938	8.50115e-05	1.34616	0.741115	1.83303	0.267492	abundance
Ap1g2	Ap1g2	2.75572	0.000881209	4.84318	0.00153909	2.44017	0.741115	4.30801	0.267492	abundance
Gabrb1	Gabrb1	3.96508	0.000889302	3.03384	0.000443024	-1.26545	0.741115	1.56567	0.267492	abundance
Blnk	Blnk	-4.36886	0.000894799	-3.30562	0.0022191	-7.8201	0.135824	-5.6932	0.099821	abundance
Rbpms	Rbpms	2.3112	0.000894799	3.17312	0.0246765	2.54475	0.235497	4.75919	0.292961	abundance
Slc9a7	Slc9a7	2.31463	0.000898696	1.75324	0.00111205	0.318418	0.741115	0.35229	0.554584	abundance
Gt(pU21)140Imeg	Gt(pU21)140Imeg	-3.44458	0.000902938	-2.43107	6.68824e-05	1.60556	0.799984	-2.10087	0.0787235	abundance
Ppid	Ppid	-1.66378	0.000902938	-1.18194	0.000208689	-0.52933	0.741115	-0.464564	0.39181	abundance
Cdh3	Cdh3	-4.6961	0.000902938	-2.92181	0.00121058	-7.05115	0.512437	-3.84729	0.205033	abundance
Ctla2a	Ctla2a	2.07084	0.000902938	0.834142	0.00125977	0.117801	0.857358	0.0485858	0.798463	abundance
Ablim1	Ablim1	-1.90452	0.000912592	-2.10631	0.000257998	0.535863	0.741115	-0.526025	0.250831	abundance
Tceal3	Tceal3	4.33825	0.000929715	4.74979	3.46388e-05	-2.80213	0.783066	4.29429	0.0545614	abundance
Zcwpw1	Zcwpw1	1.75605	0.000929715	2.00048	0.000506319	0.745122	0.741115	0.493789	0.644701	abundance
Cd80	Cd80	2.08409	0.000929715	1.29999	0.0265161	1.94389	0.313716	0.775418	0.694643	abundance
Trub1	Trub1	-1.59743	0.000930365	-1.13363	0.000167856	-1.69541	0.672111	-1.214	0.267492	abundance
Cd59a	Cd59a	-2.01267	0.000931577	-2.30563	0.000344122	0.55236	0.741115	-0.559356	0.242362	abundance
Trmt11	Trmt11	-1.67208	0.000933851	-1.33701	0.000190261	0.0422505	0.953318	-0.23169	0.441967	abundance
Wnt7a	Wnt7a	-3.54654	0.000935113	-3.91481	0.000220238	1.39709	0.741115	-2.57389	0.198959	abundance
C1ql1	C1ql1	-2.44511	0.000937434	-2.79814	0.000160685	-4.21808	0.741115	-3.32058	0.114825	abundance
Wisp2	Wisp2	2.05203	0.000937434	3.76074	0.000324782	4.32908	0.123823	6.12427	0.0557154	abundance
Ngef	Ngef	-1.60451	0.000937434	-1.2029	0.00106865	-1.03818	0.551227	0.784914	0.454215	abundance
Itpkb	Itpkb	1.73025	0.000941526	1.6196	8.44497e-05	3.88153	0.31701	2.23159	0.0676018	abundance
Ppm1h	Ppm1h	2.22858	0.000946567	1.49633	0.00729968	1.92566	0.548538	0.959831	0.521854	abundance
Xrcc6bp1	Xrcc6bp1	-1.62471	0.000947025	-1.06109	0.000175272	-2.30246	0.53418	-1.39838	0.234823	abundance
Hs6st2	Hs6st2	1.73231	0.000954042	1.38377	0.000273338	1.34879	0.741115	1.14218	0.267492	abundance
Hunk	Hunk	2.16787	0.000954364	1.70257	0.00140038	1.08342	0.741115	0.730336	0.456372	abundance
Tnxb	Tnxb	-1.60479	0.000955578	-2.19643	8.68117e-05	-1.43223	0.741115	-2.00038	0.267492	abundance
Tnn	Tnn	4.04262	0.000959889	4.38367	0.00467858	4.31446	0.595194	4.77842	0.267492	abundance
Fgf15	Fgf15	-3.2489	0.000960417	-5.47046	0.00909936	-3.7396	0.375083	-7.16683	0.267492	abundance
Itga9	Itga9	3.77334	0.000960499	3.67673	0.00129995	2.23736	0.741115	2.64253	0.267492	abundance
Cela1	Cela1	-1.63326	0.000965201	-1.78447	0.0017767	-1.00091	0.543983	1.51123	0.267492	abundance
Hist1h4b	Hist1h4b	-1.94067	0.000966343	-2.04634	0.0584894	-2.23286	0.148094	-5.41902	0.267492	abundance
Phyhip	Phyhip	4.2214	0.000970827	4.0215	0.000793155	7.27291	0.440126	5.46586	0.142657	abundance
Pex11g	Pex11g	1.93034	0.000980947	1.37335	4.8501e-05	-0.329419	0.958618	1.30211	0.0459785	abundance
Dhtkd1	Dhtkd1	2.30138	0.000983045	1.93926	0.000524678	2.73311	0.741115	2.14218	0.267492	abundance
Adam5	Adam5	5.95822	0.00098346	4.86199	0.00131659	3.52576	0.741115	3.62738	0.267492	abundance
Antxr1	Antxr1	2.01448	0.000988482	1.53272	0.000289662	-0.64577	0.741115	0.62312	0.267492	abundance
Ccng2	Ccng2	1.69701	0.000991229	1.55028	5.87884e-05	-1.28815	0.741115	1.04674	0.12666	abundance
Zfp709	Zfp709	2.33637	0.00099368	5.14832	2.53584e-05	6.29277	0.741115	5.71052	0.0397354	abundance
Gramd4	Gramd4	-1.61883	0.00099368	-1.75247	3.0948e-05	-5.99336	0.027615	-2.37829	0.0112752	abundance
Scarf2	Scarf2	-1.62837	0.000999576	-2.3332	9.79698e-05	-0.437908	0.741115	-1.19254	0.267492	abundance
Rps15	Rps15	-1.50678	0.00100007	-1.02951	0.000837669	-1.55666	0.187284	-5.02132	0.4367	abundance
Fas	Fas	1.72629	0.00100339	1.25658	0.00147059	0.889085	0.741115	-0.149687	0.856831	abundance
Ramp2	Ramp2	-2.12595	0.00100344	-2.56283	0.00137231	-0.472009	0.741115	-0.242766	0.800751	abundance
Cd74	Cd74	-2.43016	0.00100344	-1.92543	0.00320639	-2.78533	0.50204	-2.33989	0.267492	abundance
Ppm1m	Ppm1m	1.78426	0.00100731	1.92912	3.26027e-05	0.413092	0.9176	1.79938	0.0740906	abundance
Slc37a1	Slc37a1	-2.57754	0.00100827	-2.5396	0.00615498	-3.78701	0.16534	-4.85412	0.199872	abundance
Nkain3	Nkain3	3.77619	0.00101272	1.54857	0.0114149	3.26976	0.612041	1.12114	0.428689	abundance
Notum	Notum	-1.96462	0.00101517	-2.08012	0.000626537	-0.183467	0.837519	-0.490755	0.465973	abundance
Lrrc75b	Lrrc75b	1.97411	0.0010163	1.83683	0.000410269	2.57643	0.68661	2.18677	0.257468	abundance
Dmrta1	Dmrta1	-2.30642	0.00101663	-3.12136	0.000221064	-2.6263	0.741115	-3.26406	0.196228	abundance
Evc	Evc	1.71921	0.00101724	1.4981	8.23483e-05	1.0325	0.741115	1.35276	0.184518	abundance
Esyt2	Esyt2	1.6268	0.00103834	1.06086	0.000160078	2.23388	0.722764	1.26417	0.211969	abundance
Iglon5	Iglon5	2.59545	0.00104151	2.01272	2.90824e-05	7.82816	0.741115	2.15053	0.0295783	abundance
Sema7a	Sema7a	2.18972	0.00104165	1.54924	0.000938736	0.860965	0.741115	0.787292	0.306066	abundance
St5	St5	1.53696	0.00104289	1.78611	4.08448e-05	0.00904972	0.993504	0.877601	0.267492	abundance
Glb1l	Glb1l	2.1458	0.00105058	1.31616	0.0004619	1.82468	0.741115	1.21899	0.267492	abundance
Prrg3	Prrg3	2.53943	0.00105263	3.41878	1.44103e-05	-9.72211	0.39824	2.87394	0.0184017	abundance
Zfp462	Zfp462	-1.96299	0.00105263	-2.12236	5.26599e-05	3.44212	0.384266	-1.46212	0.0377848	abundance
Sgce	Sgce	1.75658	0.00105263	1.44819	5.29938e-05	2.18337	0.741115	1.48072	0.0719101	abundance
Tgfb2	Tgfb2	2.23883	0.00105263	1.88434	0.00035209	-0.922393	0.741115	0.759523	0.267492	abundance
Notch3	Notch3	1.7158	0.00105263	1.3208	0.021702	1.46176	0.31701	-0.564255	0.805897	abundance
Cnksr2	Cnksr2	3.22956	0.00106102	4.06986	3.26027e-05	-9.09817	0.347028	3.19751	0.0221496	abundance
S100a4	S100a4	-1.66822	0.00106102	-1.41892	4.21506e-05	-6.43483	0.380413	-1.69452	0.0280815	abundance
Wfs1	Wfs1	1.5574	0.00106102	1.2734	0.000315563	1.84849	0.3868	1.77735	0.267492	abundance
Obfc1	Obfc1	-1.6084	0.00106963	-1.35171	0.000135446	-0.848577	0.741115	-0.944646	0.267492	abundance
Ccdc80	Ccdc80	2.48414	0.00106963	1.97582	0.000829468	-0.229763	0.832617	0.600391	0.267492	abundance
Asb5	Asb5	2.10853	0.00106963	1.28074	0.0218294	1.83788	0.395204	0.509223	0.76381	abundance
Adgrl1	Adgrl1	1.49952	0.00106995	0.70157	0.00755268	1.63775	0.171132	4.49122	0.267492	abundance
Ttll11	Ttll11	1.62325	0.00107083	1.48102	0.00401033	1.25337	0.450329	-0.523522	0.780166	abundance
Gja3	Gja3	1.86132	0.00107199	2.44203	0.000334739	2.30806	0.727194	2.82197	0.267492	abundance
Scn5a	Scn5a	2.71008	0.00107375	2.7498	0.000142861	-2.9832	0.498384	1.61103	0.0657105	abundance
Sts	Sts	1.92627	0.00107602	1.75108	0.000280042	0.778887	0.741115	1.25226	0.267492	abundance
F420015M19Rik	F420015M19Rik	2.13197	0.00107717	3.16575	1.17455e-05	4.1439	0.741115	3.2665	0.0329748	abundance
Hs6st3	Hs6st3	1.99348	0.00107882	1.26629	0.00506572	1.66806	0.618021	0.764878	0.524532	abundance
Col1a1	Col1a1	2.22384	0.00108722	1.50733	0.000818574	0.579964	0.741115	0.7366	0.267492	abundance
Atp10d	Atp10d	1.57105	0.00109075	1.18976	0.00013615	2.8957	0.234064	1.88053	0.100503	abundance
Epha4	Epha4	2.28566	0.00109075	1.57168	0.000250716	-0.476669	0.816496	1.01055	0.262448	abundance
Pycrl	Pycrl	-1.52865	0.00109075	-1.06719	0.000481429	-0.7136	0.704114	0.91915	0.0431721	abundance
Casp1	Casp1	4.58183	0.00109166	4.19769	0.000399941	0.583619	0.906508	3.08022	0.267492	abundance
Recql4	Recql4	-1.57235	0.0010938	-1.33637	6.18981e-05	-1.5854	0.741115	-1.33898	0.155233	abundance
Ppp1r26	Ppp1r26	2.40454	0.00109771	2.60094	1.22103e-05	-4.58722	0.741115	2.43498	0.0262685	abundance
Asic1	Asic1	-2.74963	0.00109832	-3.13612	2.64739e-05	6.13644	0.741115	-2.69416	0.0355052	abundance
Slc9a3r1	Slc9a3r1	-1.84093	0.00109832	-1.82492	0.000167559	0.699469	0.741115	-0.865721	0.267492	abundance
Ltbp1	Ltbp1	2.29927	0.00111546	1.58346	8.39705e-05	1.09922	0.802459	1.49664	0.0895184	abundance
Tnfrsf18	Tnfrsf18	3.30229	0.00111546	3.4732	0.000167559	1.60894	0.741115	3.12819	0.156707	abundance
Man1c1	Man1c1	1.52731	0.00111546	1.07078	0.000252576	1.63177	0.54678	1.20065	0.267492	abundance
Ssx2ip	Ssx2ip	-1.56266	0.00112046	-1.44165	7.81118e-05	0.655953	0.741115	-0.573142	0.254747	abundance
Ank3	Ank3	-1.59929	0.00112046	-1.83802	9.08058e-05	-0.178521	0.889861	-1.02887	0.267492	abundance
Cenpm	Cenpm	-1.54644	0.00112776	-1.07577	9.02457e-05	-2.61069	0.741115	-1.27008	0.117601	abundance
Pcsk4	Pcsk4	-2.21207	0.00112776	-1.78707	0.000111861	2.47335	0.741115	-1.14324	0.0803412	abundance
Fam181b	Fam181b	-3.17554	0.00112923	-3.25863	0.000311638	1.58392	0.741115	-1.84518	0.211482	abundance
Cln3	Cln3	5.65591	0.00112923	1.20092	0.000626537	10.5697	0.56303	1.53112	0.114825	abundance
Slc25a35	Slc25a35	2.16593	0.00113506	2.14119	0.00598348	1.56381	0.708295	0.825309	0.652456	abundance
Pfkl	Pfkl	-1.60045	0.00113761	-1.38807	5.05108e-05	-3.24118	0.741115	-1.54883	0.066125	abundance
Cpe	Cpe	1.65926	0.00113761	1.17054	6.18981e-05	4.21513	0.741115	1.27171	0.0426642	abundance
Nfkb2	Nfkb2	-1.49809	0.00113845	-1.31305	0.000108326	-0.780364	0.741115	-0.404841	0.610702	abundance
Fam185a	Fam185a	-1.54905	0.00113845	-1.42036	0.000192975	-1.23581	0.741115	-1.06975	0.280013	abundance
Wnt2b	Wnt2b	2.53432	0.00113845	2.50261	0.000212876	6.28848	0.238653	3.46365	0.0526537	abundance
Ttc9	Ttc9	2.21994	0.00113845	2.19105	0.000236101	1.57713	0.741115	1.98919	0.240935	abundance
H2-T9	H2-T9	1.65176	0.00113845	1.79103	0.0004045	0.904733	0.741115	0.863364	0.415754	abundance
Kcnk10	Kcnk10	-1.92617	0.00113845	-1.83924	0.000698358	-2.91462	0.399701	-2.62924	0.205507	abundance
Arg2	Arg2	-2.34444	0.00113845	-1.23184	0.115055	-1.92803	0.261796	0.920125	0.651268	abundance
Ssh3	Ssh3	-2.16938	0.0011386	-1.54962	0.000293286	0.557558	0.741115	-0.876835	0.267492	abundance
Wnk4	Wnk4	-1.80931	0.0011386	-1.77967	0.000324077	-2.16409	0.741115	-1.99281	0.267492	abundance
Krt80	Krt80	-1.9038	0.0011386	-1.65678	0.00262416	-0.569373	0.741115	0.510483	0.267492	abundance
Hgh1	Hgh1	-1.60937	0.00114397	-1.33921	0.000576807	-0.850955	0.741115	-0.30202	0.723195	abundance
Cyp39a1	Cyp39a1	1.65601	0.00114397	1.2269	0.000698358	1.23348	0.741115	0.775145	0.384707	abundance
Plpp1	Plpp1	1.69279	0.00114797	1.46405	0.000665684	1.04917	0.741115	0.753499	0.42492	abundance
Bbs7	Bbs7	1.57226	0.00114894	1.75064	0.000108779	1.06972	0.741115	1.38503	0.267492	abundance
Dnph1	Dnph1	-1.47719	0.00115493	-1.32005	0.00112134	-1.28939	0.308166	1.56667	0.582873	abundance
Dnah7c	Dnah7c	3.66966	0.00115915	3.63279	0.0018348	2.12936	0.741115	2.45757	0.267492	abundance
Ptgs2	Ptgs2	1.77817	0.00115915	1.17212	0.00506505	1.21947	0.650125	0.00180219	0.998766	abundance
Cpeb1	Cpeb1	1.74809	0.00116099	2.25448	0.0011645	0.545927	0.741115	-0.231236	0.794859	abundance
Ppfibp2	Ppfibp2	2.28749	0.00116425	3.30642	0.000138713	1.33191	0.741115	2.99726	0.174537	abundance
Adra1d	Adra1d	1.64784	0.00117144	1.46499	0.000175272	-0.0377405	0.971591	0.630313	0.267492	abundance
Tceal6	Tceal6	2.85829	0.00117312	4.51399	0.000129643	0.129836	0.975218	3.76133	0.149515	abundance
Rsph9	Rsph9	1.74161	0.00117312	1.63439	0.000828202	1.52805	0.741115	1.38247	0.267492	abundance
Cd1d2	Cd1d2	1.89225	0.00117544	1.84835	0.00622587	2.7254	0.123823	4.21898	0.160423	abundance
Selenom	Selenom	1.71912	0.00118449	1.86457	0.000306894	0.0608123	0.950835	0.594622	0.319291	abundance
Tmsb15l	Tmsb15l	-2.00295	0.00118811	-2.50534	0.124817	-1.7338	0.257134	1.91961	0.701236	abundance
Jam2	Jam2	2.31099	0.00119084	1.37166	0.000118534	3.25448	0.741115	1.44469	0.090345	abundance
Islr	Islr	5.58114	0.00121673	4.74243	0.00153909	0.201291	0.952084	1.88912	0.267492	abundance
Sh3pxd2a	Sh3pxd2a	-1.49383	0.00123084	-1.44847	0.000133028	-1.7961	0.515214	-1.85004	0.267492	abundance
Gm5431	Gm5431	2.19511	0.00123641	2.07091	0.00013595	-2.20629	0.67825	1.21951	0.0834782	abundance
Mmp13	Mmp13	3.54304	0.00123698	3.14159	0.0223654	2.01373	0.631106	-0.602259	0.79951	abundance
Syngr1	Syngr1	-1.54896	0.00124141	-1.96436	9.82385e-05	-0.466167	0.741115	-1.12348	0.267492	abundance
Tmem119	Tmem119	1.83609	0.00124141	1.78269	0.000366211	-0.396311	0.741115	0.521383	0.267492	abundance
Ribc2	Ribc2	2.41464	0.00124141	1.99406	0.0291802	1.59007	0.487772	-0.78238	0.674124	abundance
Shtn1	Shtn1	2.41464	0.00124141	1.46574	0.110341	2.65187	0.185696	2.73285	0.319243	abundance
Serinc5	Serinc5	1.50924	0.00124413	1.08073	0.00150589	1.47893	0.363819	0.962022	0.535956	abundance
Pcdhga2	Pcdhga2	2.67842	0.00124837	1.68389	0.000301968	5.60847	0.491186	2.18045	0.084432	abundance
Nle1	Nle1	-1.49354	0.00124944	-0.920295	0.00150589	-1.53417	0.312821	-1.07987	0.454636	abundance
Bdkrb1	Bdkrb1	3.72959	0.00124944	2.09057	0.0219034	4.59	0.248373	3.36845	0.267492	abundance
Rora	Rora	3.64123	0.00125313	4.25038	9.90225e-05	-1.97752	0.741115	3.46307	0.098932	abundance
Tpd52	Tpd52	-1.53753	0.0012575	-1.39957	7.58487e-05	-3.48894	0.261594	-1.99116	0.062859	abundance
Il34	Il34	-3.47895	0.0012575	-2.56353	0.00313837	-6.39018	0.0874428	-4.71219	0.0728075	abundance
Trim56	Trim56	1.52532	0.00126133	1.84679	1.98004e-05	4.776	0.741115	2.08623	0.0360818	abundance
Gls2	Gls2	-2.04428	0.00126133	-1.81913	0.000793155	-0.246437	0.8256	-0.657955	0.328419	abundance
H2-T22	H2-T22	1.63864	0.00126535	1.68983	0.000374043	0.92472	0.741115	0.992915	0.303949	abundance
Abca13	Abca13	3.12159	0.0012763	2.87691	0.0084524	1.84604	0.741115	0.830794	0.686249	abundance
Lgals1	Lgals1	-1.47454	0.00128029	-1.03181	0.000315563	-0.611251	0.741115	0.479827	0.267492	abundance
Pear1	Pear1	2.0864	0.00129151	1.51923	0.000176783	3.0971	0.741115	1.69002	0.128543	abundance
Etv4	Etv4	-1.6887	0.00129171	-1.35446	0.00127533	-0.987299	0.741115	-0.424748	0.644259	abundance
Ank	Ank	-1.70795	0.00129254	-1.82806	9.62861e-05	1.01737	0.741115	-1.08049	0.170905	abundance
Mrpl36	Mrpl36	1.52771	0.0012933	1.86343	0.000130383	0.310094	0.741115	0.629973	0.393569	abundance
Ifrd2	Ifrd2	-1.69915	0.0012933	-1.07281	0.00149281	-0.451336	0.741115	0.23405	0.422784	abundance
Ogn	Ogn	2.75638	0.0012933	2.35171	0.00339896	0.317858	0.741115	-0.0750728	0.881261	abundance
Hacd4	Hacd4	1.83647	0.00129793	1.36064	5.44214e-05	-4.23778	0.741115	1.12229	0.0389441	abundance
Gucy1b1	Gucy1b1	2.57645	0.00129927	2.64718	0.0147523	1.65386	0.66772	0.171612	0.942334	abundance
Pard6b	Pard6b	-1.51533	0.00129947	-1.5327	0.000105506	-2.19175	0.59502	-1.97392	0.210934	abundance
Myom1	Myom1	4.20139	0.00130046	2.09786	0.000626537	2.91853	0.741115	1.86726	0.267492	abundance
Hey1	Hey1	1.64033	0.00130332	1.75371	0.000293263	0.653559	0.741115	0.95117	0.267492	abundance
Pnpo	Pnpo	-1.56601	0.00130537	-1.26164	0.000157449	-0.81364	0.741115	-0.935153	0.267492	abundance
H2-T10	H2-T10	1.61287	0.00130537	1.75651	0.000392549	0.789143	0.741115	0.823873	0.395986	abundance
Kcnip1	Kcnip1	-3.21921	0.00130537	-3.06605	0.00183846	0.369909	0.741115	-0.436386	0.267492	abundance
Apod	Apod	2.42289	0.00130537	1.2617	0.0543842	1.64018	0.362092	-0.981254	0.431649	abundance
Pde5a	Pde5a	1.59386	0.00130601	1.67926	0.00279241	0.854644	0.656864	-1.21209	0.267492	abundance
Chsy1	Chsy1	1.54328	0.00130739	0.939737	0.000873156	1.4963	0.59331	0.879594	0.315527	abundance
Sema6a	Sema6a	2.68638	0.00130739	1.7747	0.00347627	3.49102	0.443929	2.39976	0.267492	abundance
Sox8	Sox8	1.86733	0.00130739	3.25236	0.00510207	2.57365	0.193613	6.34395	0.262374	abundance
Rhbg	Rhbg	-2.52103	0.00131344	-3.44163	0.000292575	-1.43763	0.741115	-2.99628	0.243333	abundance
Mest	Mest	1.73977	0.00131344	1.80685	0.000689421	0.172375	0.792903	0.187201	0.708192	abundance
Nop16	Nop16	-1.50968	0.00131418	-1.20425	0.000734505	-0.781746	0.741115	0.39103	0.598884	abundance
H60a	H60a	1.67725	0.00131542	1.36893	0.00023668	1.32624	0.741115	1.22422	0.267492	abundance
Vkorc1	Vkorc1	1.48677	0.0013225	1.5761	6.68824e-05	-0.26374	0.759265	0.668131	0.267492	abundance
Col4a2	Col4a2	2.28861	0.0013225	1.36899	0.000214926	-1.86193	0.741115	0.835993	0.132198	abundance
Aldh1a3	Aldh1a3	2.42905	0.0013225	3.24092	0.000730409	0.0590611	0.970565	1.507	0.267492	abundance
Clec2d	Clec2d	2.78865	0.0013225	2.54294	0.00153909	-0.287955	0.741115	0.454258	0.314894	abundance
Kcnn3	Kcnn3	-1.76629	0.00132383	-1.99747	0.0183696	-1.61723	0.377153	-1.04859	0.719269	abundance
Armcx2	Armcx2	1.53127	0.00132735	1.55792	0.000120453	0.290285	0.779195	0.787389	0.267492	abundance
Dazap2	Dazap2	-1.61507	0.00133576	-1.0815	6.38927e-05	-8.10675	0.741115	-1.13256	0.0218037	abundance
Hs6st1	Hs6st1	1.67241	0.00134289	1.39213	8.23483e-05	-1.23003	0.741115	1.00032	0.120349	abundance
Cldn9	Cldn9	-2.42419	0.00134423	-2.63105	0.00241026	-4.08274	0.17856	-4.55054	0.128972	abundance
Tanc2	Tanc2	2.06867	0.00134704	2.05267	0.000112483	5.99346	0.208589	2.74927	0.0362787	abundance
Serpinb8	Serpinb8	1.61619	0.00134756	2.1121	0.000164046	0.0586785	0.961339	0.989572	0.267492	abundance
Naglu	Naglu	1.57443	0.00135109	1.0316	0.000555438	2.42285	0.273885	1.69445	0.184518	abundance
Irf9	Irf9	1.62398	0.00135109	0.798828	0.00630483	1.31141	0.515718	0.145834	0.881478	abundance
Abcd2	Abcd2	1.98613	0.00135922	1.91714	0.0111625	1.30185	0.653594	-0.118599	0.94762	abundance
Cacna1c	Cacna1c	1.68235	0.00137082	0.81686	0.00941698	1.40989	0.48986	0.243365	0.810959	abundance
Copz2	Copz2	1.48919	0.00137769	1.79924	9.84935e-05	1.81252	0.724352	2.0787	0.267492	abundance
Kcnab3	Kcnab3	-2.91513	0.00138478	-2.52336	0.000652692	0.868248	0.741115	-1.13599	0.267492	abundance
Gcat	Gcat	-1.7135	0.00138478	-1.67042	0.000901917	-0.300019	0.741115	-0.0642054	0.905898	abundance
Bcl6b	Bcl6b	-2.13302	0.00138478	-2.1284	0.00110838	0.0416891	0.96387	-0.430013	0.416287	abundance
H60b	H60b	1.6817	0.00138997	0.91755	0.00805145	0.98125	0.613146	-0.610357	0.352287	abundance
Hsph1	Hsph1	-1.45181	0.0013904	-1.53596	0.000435324	-0.724981	0.723119	1.28657	0.254342	abundance
Gm8909	Gm8909	1.97016	0.00139605	0.710141	0.0160334	2.23811	0.301386	1.04043	0.267492	abundance
Tmsb15b2	Tmsb15b2	-1.84908	0.00140067	-2.11556	0.138633	-1.5625	0.26611	2.73976	0.508005	abundance
Tert	Tert	3.5505	0.00140697	2.29667	0.000161233	-2.92012	0.741115	1.65795	0.111925	abundance
Mrgprf	Mrgprf	-1.65226	0.00140697	-1.71955	0.000726041	-0.400353	0.741115	-0.175068	0.794356	abundance
Kcnh1	Kcnh1	4.4591	0.00140856	6.28762	0.000943223	-0.83946	0.741115	2.83866	0.267492	abundance
Dock8	Dock8	-1.51837	0.00141126	-1.54054	8.68117e-05	-0.377495	0.789733	-1.09676	0.267492	abundance
Got1	Got1	-1.434	0.00141462	-1.12695	0.000158231	-2.19095	0.203403	-2.12522	0.160304	abundance
Nrarp	Nrarp	-2.65351	0.0014188	-2.01999	0.00213898	-3.26553	0.627704	-2.43184	0.267492	abundance
Nfkbid	Nfkbid	2.29378	0.00142106	1.89254	0.00422269	0.443141	0.741115	-0.321371	0.370903	abundance
Jakmip2	Jakmip2	5.12107	0.00142426	5.54618	0.0124831	1.40769	0.713703	-1.44466	0.316676	abundance
Ttc12	Ttc12	-1.79426	0.00143191	-1.1984	0.00130841	-2.52308	0.386611	-1.74687	0.267492	abundance
Apol10a	Apol10a	2.57645	0.001436	2.76804	0.0123078	3.4431	0.223245	4.85611	0.267492	abundance
Abcd1	Abcd1	1.48208	0.0014387	1.32485	0.000526893	1.43755	0.589165	1.23792	0.322987	abundance
P3h1	P3h1	1.78428	0.00144451	1.22331	0.000236035	-0.416543	0.773108	0.734117	0.267492	abundance
P4ha3	P4ha3	1.59879	0.00144648	1.63827	4.83211e-05	3.67067	0.741115	1.87794	0.0595268	abundance
Ppargc1a	Ppargc1a	1.74453	0.00144648	0.680578	0.000908154	1.22496	0.741115	0.552302	0.267492	abundance
Ifi203	Ifi203	-1.45692	0.00144648	-0.620665	0.0507707	-1.54535	0.203403	-2.01789	0.364134	abundance
Panx1	Panx1	1.60786	0.00144852	1.44185	0.000196788	0.638424	0.741115	1.01376	0.267492	abundance
Jph2	Jph2	5.18675	0.00145586	6.29672	1.75936e-05	-5.73086	0.744883	5.91711	0.0309923	abundance
Shcbp1	Shcbp1	-1.52831	0.00145586	-1.30107	0.000135231	-1.52925	0.741115	-1.30144	0.267492	abundance
Foxj1	Foxj1	-2.61076	0.00146573	-1.88314	0.000299221	-4.97964	0.656864	-2.32056	0.101167	abundance
Rftn2	Rftn2	-1.76074	0.00146811	-1.37868	0.00117227	-0.382685	0.741115	-0.169462	0.744254	abundance
Crybg2	Crybg2	-2.18238	0.00147157	-2.44115	2.84778e-05	-9.64953	0.512551	-2.78892	0.0221496	abundance
Lhfpl4	Lhfpl4	-1.55389	0.00147157	-1.07503	0.000396301	-2.14012	0.522764	-1.43053	0.265706	abundance
Samd5	Samd5	4.17314	0.00147157	5.8415	0.000699948	-2.06668	0.741115	2.48699	0.204914	abundance
Gng8	Gng8	-2.18238	0.00147157	-0.823917	0.0452331	-2.08758	0.345591	-0.642769	0.583888	abundance
Ppif	Ppif	-1.5246	0.00147562	-0.986108	0.000193218	-1.05839	0.741115	-0.85157	0.267492	abundance
Ctnnd2	Ctnnd2	2.30971	0.00147634	2.79805	5.44214e-05	-3.34311	0.741115	2.23582	0.058371	abundance
Rdh10	Rdh10	1.67227	0.00148066	1.12185	0.000354897	-0.0562632	0.962873	0.509279	0.267492	abundance
Dusp1	Dusp1	1.60792	0.00148088	1.92184	9.79698e-05	-1.0591	0.741115	0.976199	0.149868	abundance
Loxl1	Loxl1	2.30864	0.001481	1.34198	0.000657095	-0.80444	0.741115	0.534072	0.267492	abundance
Tomm5	Tomm5	-1.54793	0.001481	-0.98376	0.00152363	-0.556373	0.741115	0.458977	0.267492	abundance
Ereg	Ereg	1.88076	0.00148467	1.59249	0.00401033	0.589261	0.741115	-0.462336	0.339772	abundance
Gm12185	Gm12185	2.12234	0.0014857	2.16787	0.000334949	0.161165	0.939664	1.45876	0.267492	abundance
Clu	Clu	2.07766	0.00148705	1.53187	0.000329667	1.6694	0.741115	1.43254	0.241828	abundance
Kdr	Kdr	1.90464	0.00148705	0.977483	0.0127198	2.36997	0.236869	1.74349	0.267492	abundance
Podxl	Podxl	-2.08371	0.00149313	-2.81168	9.70036e-06	9.53588	0.730316	-2.52066	0.0184017	abundance
Gfra4	Gfra4	1.62999	0.0015165	3.00395	0.00987636	1.15036	0.53418	-1.32378	0.674984	abundance
Ficd	Ficd	1.56195	0.00151691	1.25444	0.000320354	1.93849	0.687599	1.47858	0.267492	abundance
Hmgcs1	Hmgcs1	-1.50019	0.00152202	-1.13547	0.000543345	-0.334403	0.741115	0.181569	0.516373	abundance
Nova1	Nova1	3.93472	0.00152269	4.72794	0.000354897	6.16721	0.741115	5.40685	0.131452	abundance
Fam214a	Fam214a	1.71265	0.00152269	1.80015	0.000982064	0.28745	0.741115	0.144346	0.805744	abundance
Efhd1	Efhd1	-1.77267	0.00152269	-1.77666	0.00156089	-2.55785	0.312821	-2.79626	0.245567	abundance
Lrrc10b	Lrrc10b	-1.77492	0.00152269	-0.764798	0.0126766	-1.96941	0.317831	-1.06901	0.267492	abundance
Cldn6	Cldn6	-1.77492	0.00152269	-2.23644	0.0149256	-1.69051	0.405824	-1.78202	0.537036	abundance
Nkx2-3	Nkx2-3	-1.77492	0.00152269	-2.49081	0.0472755	-1.30648	0.376171	2.7172	0.368896	abundance
Rcn3	Rcn3	1.64551	0.00152469	1.44364	0.000105519	-0.818734	0.741115	0.973878	0.166639	abundance
Rbm38	Rbm38	-1.7144	0.00152604	-1.34501	0.000285212	-0.237091	0.875724	-0.848236	0.267492	abundance
Ehd1	Ehd1	-1.39785	0.00152604	-1.25078	0.000288971	-0.886811	0.656864	0.778406	0.456621	abundance
Pcdhgb5	Pcdhgb5	-2.97261	0.00152604	-3.6041	0.000339836	-0.956512	0.775116	-2.94261	0.235564	abundance
Gpr153	Gpr153	2.83043	0.00152604	2.43026	0.000515585	-1.1605	0.741115	1.2322	0.267492	abundance
Chst9	Chst9	1.88632	0.00152604	1.7114	0.00293502	1.35118	0.741115	0.966991	0.446384	abundance
Tmem198	Tmem198	1.88632	0.00152604	1.20743	0.00619014	2.10857	0.423638	1.52097	0.267492	abundance
Kiss1r	Kiss1r	1.88632	0.00152604	1.23512	0.0936985	2.21078	0.163126	3.33089	0.267492	abundance
Rcl1	Rcl1	-1.41965	0.00152814	-1.13584	0.000502293	-0.883845	0.727194	0.279278	0.765172	abundance
Lipg	Lipg	2.1937	0.00152814	1.49696	0.00988639	1.935	0.61684	1.10701	0.433924	abundance
Gjb5	Gjb5	-1.59608	0.00152814	-2.0477	0.0627256	-1.37843	0.312821	1.88258	0.647241	abundance
Itpripl2	Itpripl2	1.47376	0.00152973	1.3811	6.68824e-05	3.84712	0.257134	1.88198	0.0456216	abundance
Gas7	Gas7	-2.06684	0.00153002	-2.5486	0.000873156	-3.48286	0.358889	-3.70367	0.150169	abundance
Ccpg1	Ccpg1	1.64404	0.00153312	1.20854	0.000577059	0.93192	0.741115	0.784835	0.267492	abundance
Pde4a	Pde4a	1.88171	0.00153545	1.95868	4.64752e-05	3.62589	0.741115	2.08686	0.0535576	abundance
Polr3h	Polr3h	-1.40086	0.00153545	-1.18262	0.000119486	-0.701169	0.741115	-0.39108	0.570148	abundance
Gm8069	Gm8069	-1.50609	0.00153545	-0.973288	0.00183265	-0.686282	0.741115	0.55943	0.267492	abundance
Myo7a	Myo7a	2.47527	0.00153545	2.24019	0.0024728	0.362288	0.741115	0.406793	0.599066	abundance
Castor1	Castor1	-3.59836	0.00153589	-2.67186	0.0390706	-2.34972	0.543983	0.368129	0.884183	abundance
Cryab	Cryab	-1.81666	0.00154241	-1.24741	0.00148966	-0.342728	0.741115	-0.156333	0.726499	abundance
Myzap	Myzap	-1.45793	0.00154825	-0.939044	0.00139249	-1.84971	0.24558	-1.8064	0.267492	abundance
Casp12	Casp12	1.53198	0.00155108	1.66566	0.000236035	2.86246	0.20849	2.70178	0.0909072	abundance
Rnd1	Rnd1	-1.58499	0.00155208	-1.42239	0.000944861	-0.34253	0.741115	0.148561	0.704872	abundance
Abca8b	Abca8b	3.1935	0.00155344	1.05922	0.0154357	2.78614	0.636616	0.786746	0.418756	abundance
Tfpi	Tfpi	2.75401	0.00155564	2.30516	3.39445e-05	1.2671	0.893007	2.25742	0.0397354	abundance
Fbn2	Fbn2	2.0389	0.00155851	2.53051	2.53584e-05	-1.22731	0.844763	2.37079	0.0397354	abundance
Setbp1	Setbp1	1.51907	0.00155851	1.54495	0.000133028	-0.653091	0.741115	0.530755	0.178136	abundance
Dhrs7	Dhrs7	1.5419	0.00155851	1.26038	0.000571715	1.25058	0.741115	0.987817	0.267492	abundance
Ccdc141	Ccdc141	-1.4284	0.0015698	-1.82965	0.000166363	-1.14625	0.741115	-1.35056	0.304949	abundance
Prr13	Prr13	-1.50895	0.0015698	-1.04225	0.000543137	-0.861645	0.741115	-0.517631	0.41473	abundance
E2f2	E2f2	-1.875	0.00157268	-1.67337	0.000481197	-1.29208	0.741115	-1.41126	0.267492	abundance
Rps19bp1	Rps19bp1	-1.50877	0.00157633	-1.28903	0.000114075	0.680169	0.741115	-0.664883	0.24474	abundance
Dlx2	Dlx2	-2.29474	0.00157633	-1.83888	0.00054601	0.659296	0.741115	-0.876957	0.267492	abundance
Cbln1	Cbln1	-2.47616	0.00157633	-2.30524	0.00280307	-0.203181	0.789371	-0.172351	0.768257	abundance
Dlgap1	Dlgap1	2.01294	0.00157633	2.85937	0.00580438	2.47588	0.367235	4.10674	0.267492	abundance
Ror2	Ror2	1.83817	0.00157836	1.20509	0.000698358	1.06064	0.741115	0.892036	0.267492	abundance
Ugt1a6a	Ugt1a6a	1.93858	0.00157864	1.91828	0.000203543	3.12537	0.741115	2.23529	0.128647	abundance
Mrc2	Mrc2	1.86327	0.00158369	0.979105	0.000847679	0.896282	0.741115	0.664833	0.267492	abundance
Npy1r	Npy1r	1.75293	0.00158369	1.29104	0.00450047	0.785115	0.741115	-0.261524	0.708491	abundance
Mgst1	Mgst1	1.57112	0.00158444	1.80497	0.000197998	-0.138798	0.892562	0.77634	0.267492	abundance
Nmrk1	Nmrk1	1.77515	0.00158444	1.37787	0.000571611	1.63715	0.741115	1.3125	0.267492	abundance
Gcnt1	Gcnt1	-1.64166	0.00159359	-2.17311	8.85137e-05	0.402512	0.823634	-1.55644	0.186493	abundance
Pcgf5	Pcgf5	-1.44909	0.00161191	-1.23078	9.22633e-05	-2.35355	0.741115	-1.48011	0.13489	abundance
Plcb4	Plcb4	1.46615	0.00161381	1.62182	0.000110146	0.713323	0.741115	1.1875	0.267492	abundance
Lamb2	Lamb2	2.04325	0.00164091	0.929417	0.00155161	0.846458	0.741115	0.513486	0.275264	abundance
Speg	Speg	1.41783	0.00164266	1.64871	0.000134372	1.63484	0.660055	1.90309	0.267492	abundance
Rragd	Rragd	1.7477	0.00164266	1.93244	0.000374113	-0.325594	0.741115	0.76373	0.267492	abundance
Snrpf	Snrpf	-1.40976	0.00164266	-1.04147	0.000808264	-1.00731	0.656864	0.0121071	0.990978	abundance
Vtcn1	Vtcn1	1.50429	0.00164836	3.44	0.00411839	1.10513	0.584742	-0.585961	0.879466	abundance
Hps6	Hps6	-1.45487	0.00165348	-1.32269	0.000468817	-2.44185	0.130579	-2.69782	0.0792858	abundance
Sptbn1	Sptbn1	1.48126	0.00165515	0.962427	0.000188819	0.386252	0.778611	0.686232	0.267492	abundance
Sult2b1	Sult2b1	-3.08966	0.00165515	-3.36688	0.000380164	-3.6585	0.741115	-3.5349	0.168844	abundance
Dkc1	Dkc1	-1.45898	0.00165515	-1.15101	0.00228115	-0.775182	0.68093	1.00725	0.267492	abundance
Cd1d1	Cd1d1	1.94568	0.00165831	1.70965	0.00120039	1.19304	0.741115	1.17776	0.267492	abundance
Reck	Reck	1.77575	0.00166543	0.978741	0.00427874	1.96327	0.496186	1.17218	0.267492	abundance
Eml5	Eml5	-2.5107	0.00166813	-2.43216	0.000410269	1.4643	0.741115	-1.22511	0.183653	abundance
Ang2	Ang2	2.38081	0.00166813	1.47334	0.0225892	1.27357	0.651554	-0.540892	0.580079	abundance
Mgmt	Mgmt	-3.06529	0.00166813	-2.2514	0.0451235	-3.69176	0.220163	-3.92074	0.267492	abundance
Pthlh	Pthlh	-1.44427	0.00167176	-2.05543	3.23955e-05	0.110549	0.961494	-1.6743	0.141448	abundance
Tfpi2	Tfpi2	3.02633	0.0016741	3.00507	0.00986706	1.09373	0.741115	-0.14299	0.924629	abundance
Izumo4	Izumo4	2.54954	0.0016741	1.25383	0.0311035	1.70779	0.59502	-0.0959253	0.938307	abundance
Timm9	Timm9	-1.37296	0.00167538	-0.880506	0.00201591	-1.05369	0.422139	1.69269	0.267492	abundance
Nucb2	Nucb2	1.73026	0.00167685	0.954184	0.00101249	0.40466	0.741115	0.36594	0.368713	abundance
Dsel	Dsel	1.65295	0.00167775	1.26096	0.000816443	0.904149	0.741115	0.744848	0.294675	abundance
Kansl2	Kansl2	-1.36597	0.00168296	-1.03693	0.000206733	-1.55248	0.402471	-1.42219	0.267492	abundance
Mlh3	Mlh3	1.63922	0.00168296	1.58154	0.00143162	1.91047	0.542076	1.94714	0.267492	abundance
Cspg4	Cspg4	2.23653	0.00168424	1.21956	0.00114615	1.48831	0.741115	0.977582	0.267492	abundance
Ercc8	Ercc8	-1.56774	0.00169153	-0.865966	0.000919093	-2.04192	0.524609	-1.13891	0.267492	abundance
App	App	2.06633	0.00169653	1.37104	5.87884e-05	-6.18975	0.741115	1.16003	0.0309923	abundance
Adsl	Adsl	-1.36084	0.00169653	-1.05938	0.000478563	-1.38716	0.338488	-1.20241	0.487219	abundance
Dpf1	Dpf1	-1.42177	0.00169913	-1.36915	0.000931744	-1.25285	0.583123	-0.864639	0.552327	abundance
Slc41a3	Slc41a3	1.37443	0.00170379	1.6847	0.000193363	1.61902	0.386191	2.44129	0.267492	abundance
Epha7	Epha7	2.70948	0.00170379	2.46305	0.00109179	-0.879522	0.741115	0.723831	0.267492	abundance
Ptges	Ptges	3.65497	0.00171135	2.11098	0.003832	4.96806	0.48911	2.80948	0.267492	abundance
Inpp4b	Inpp4b	1.89361	0.001713	1.15987	0.00715007	1.61442	0.656864	0.796921	0.452012	abundance
Nrk	Nrk	3.45837	0.0017141	4.92179	0.000777804	4.68699	0.741115	5.61461	0.198218	abundance
Aqp1	Aqp1	-1.41652	0.00171559	-1.63582	6.93219e-05	-2.94263	0.312821	-2.33744	0.0777452	abundance
H60c	H60c	2.07356	0.0017232	0.75552	0.104311	2.18782	0.238982	1.08524	0.424374	abundance
Tbx3	Tbx3	-1.40591	0.00172349	-1.22541	8.68117e-05	-0.211402	0.881977	-0.849394	0.267492	abundance
Mex3b	Mex3b	1.44599	0.00172401	1.62194	8.7414e-05	2.82117	0.417121	2.22206	0.0967411	abundance
Nup37	Nup37	-1.3697	0.00172523	-0.966031	0.000429242	-0.871915	0.727991	0.222574	0.787269	abundance
Kcng1	Kcng1	-3.3165	0.00173268	-3.91891	5.29938e-05	5.55887	0.741115	-3.27825	0.0465364	abundance
St3gal5	St3gal5	1.45409	0.00173344	1.1015	0.000105519	1.41623	0.741115	1.09472	0.160159	abundance
Trib1	Trib1	-1.36273	0.00173784	-1.334	7.81118e-05	-2.53016	0.171132	-2.33154	0.0761196	abundance
Sidt2	Sidt2	1.39252	0.00173797	0.975265	0.000214492	1.81475	0.560821	1.26276	0.267492	abundance
Tram1l1	Tram1l1	1.60246	0.00173911	1.60472	0.00193497	1.65874	0.594493	1.70377	0.267492	abundance
Palm2	Palm2	1.53627	0.0017395	1.33042	0.000105531	-1.57665	0.386191	0.71385	0.059164	abundance
Kdm5b	Kdm5b	1.52393	0.0017395	1.2901	0.000995224	0.388065	0.741115	-0.138125	0.74031	abundance
Wdr95	Wdr95	2.53943	0.0017395	2.1709	0.0281298	1.48767	0.632706	-0.584682	0.729553	abundance
Adamtsl2	Adamtsl2	3.90171	0.00173961	3.13605	0.00140961	-1.28976	0.741115	0.921514	0.254755	abundance
Cst6	Cst6	-2.29077	0.00174173	-2.40505	5.41122e-05	-0.0875304	0.987358	-2.25023	0.0629472	abundance
LOC102638183	LOC102638183	-1.39199	0.00174564	-1.04399	0.000912177	-1.02617	0.656864	-0.0419308	0.97053	abundance
Dnah7b	Dnah7b	3.7936	0.00176057	3.73317	0.000344122	8.64164	0.451192	4.82674	0.0721195	abundance
Hoxa3	Hoxa3	-2.42804	0.00176784	-4.40958	0.00134246	-0.602824	0.741115	-2.2448	0.267492	abundance
Suclg2	Suclg2	-1.43027	0.00177605	-1.21593	0.000174652	-1.15948	0.741115	-1.06903	0.267492	abundance
Tgfbr3	Tgfbr3	2.01284	0.00177605	1.0534	0.00389108	3.65171	0.064603	2.17987	0.0397354	abundance
Ch25h	Ch25h	3.67925	0.0017777	3.32659	0.00211746	7.49893	0.0926944	5.64211	0.0581896	abundance
Gadd45a	Gadd45a	1.59197	0.00178565	1.94548	0.000307139	-0.381461	0.741115	0.584482	0.267492	abundance
Polr3g	Polr3g	-1.66645	0.00178565	-1.50634	0.000431638	-2.94619	0.383045	-2.15086	0.129992	abundance
Flrt2	Flrt2	1.86812	0.00178565	1.32069	0.000698605	-0.611689	0.741115	0.358491	0.216445	abundance
Cct5	Cct5	-1.33985	0.00179497	-1.09129	0.000216904	-1.38152	0.395204	-1.24572	0.392282	abundance
Pa2g4	Pa2g4	-1.38816	0.001796	-1.18574	0.000560809	-0.590405	0.741115	0.535633	0.284139	abundance
Pdzrn3	Pdzrn3	1.34981	0.00179797	1.57057	0.000145398	1.67448	0.335655	2.52851	0.267492	abundance
Rbx1	Rbx1	-1.37666	0.00179797	-0.772562	0.00052945	-0.667368	0.741115	0.00252387	0.996142	abundance
Mylip	Mylip	-1.80032	0.00179905	-1.96965	8.08994e-05	-0.361437	0.91314	-1.76871	0.108361	abundance
Rrad	Rrad	-1.78964	0.00179905	-1.63796	0.00130141	-0.0301241	0.96405	-0.138298	0.669179	abundance
Nat1	Nat1	1.34286	0.00179905	1.25793	0.0229229	1.27721	0.2801	-3.05959	0.604157	abundance
Galnt3	Galnt3	2.36022	0.00179905	2.42471	0.0484523	2.76147	0.23306	4.19879	0.267492	abundance
Scpep1	Scpep1	1.50521	0.00180502	1.07849	0.000135346	2.68434	0.741115	1.27055	0.104886	abundance
Avpi1	Avpi1	-1.36662	0.00180502	-0.985787	0.000468817	-1.19629	0.636364	-0.649615	0.512171	abundance
Rrp12	Rrp12	-1.40844	0.00180502	-1.22115	0.000535563	-0.515345	0.741115	0.20135	0.703035	abundance
Rasgrp3	Rasgrp3	2.04048	0.00180502	2.14147	0.000783369	0.661068	0.741115	1.34845	0.267492	abundance
Clec2e	Clec2e	3.85439	0.00180502	3.3099	0.00377154	4.56064	0.656864	3.84628	0.267492	abundance
Cx3cl1	Cx3cl1	2.29107	0.00180502	1.60759	0.00440461	0.876097	0.741115	0.37804	0.65109	abundance
Ccdc151	Ccdc151	1.69166	0.00182562	1.71924	0.00026782	2.86505	0.635337	2.1732	0.136709	abundance
Pmepa1	Pmepa1	1.50797	0.00182777	1.07858	0.000167764	0.944779	0.741115	0.959422	0.230035	abundance
Tchh	Tchh	1.74696	0.00183061	1.92522	0.00207451	0.513404	0.741115	0.168068	0.843258	abundance
Mthfd1	Mthfd1	-1.38528	0.00183414	-1.25469	0.00105925	-0.859484	0.712455	0.498843	0.624329	abundance
Procr	Procr	1.55867	0.00183414	1.02128	0.00111646	1.11799	0.741115	0.678957	0.324133	abundance
Timm13	Timm13	-1.40082	0.00183414	-0.87906	0.00330624	-0.961513	0.584852	0.655017	0.453742	abundance
Rasgrp1	Rasgrp1	3.79068	0.00183414	1.95931	0.00757387	3.17665	0.741115	1.56478	0.284718	abundance
Cbarp	Cbarp	1.58817	0.00184024	0.933728	0.00170183	1.58798	0.680484	0.933573	0.267492	abundance
Sort1	Sort1	1.55132	0.00184024	0.894752	0.00290664	2.54974	0.0780591	2.11794	0.0428007	abundance
Tmod1	Tmod1	2.03829	0.00184024	1.67268	0.0272865	1.34813	0.595741	-0.385477	0.806983	abundance
Cgref1	Cgref1	1.63536	0.0018418	1.05755	0.000653345	-0.189822	0.784136	0.279906	0.267492	abundance
1700016C15Rik	1700016C15Rik	-2.59704	0.0018418	-2.66765	0.0455269	-3.47142	0.132629	-6.0707	0.267492	abundance
Bcl6	Bcl6	-1.62542	0.00184565	-1.33405	0.00102006	-0.0468243	0.933594	-0.0385479	0.859643	abundance
Deptor	Deptor	-1.96778	0.00184636	-1.8827	0.000143364	-1.82198	0.741115	-1.85789	0.132525	abundance
Hist1h2ao	Hist1h2ao	-1.4419	0.00186395	-1.39043	0.0015448	-1.58636	0.434844	-1.75915	0.267492	abundance
Fdft1	Fdft1	-1.35784	0.0018684	-1.12182	0.000533081	-0.738163	0.741115	0.504231	0.486672	abundance
Wnt2	Wnt2	2.10475	0.0018684	2.92655	0.00979702	3.29035	0.103716	6.29391	0.114816	abundance
Ndufv3	Ndufv3	1.35716	0.0018688	1.68931	8.26701e-05	0.0447442	0.950835	0.367734	0.436381	abundance
Arhgap24	Arhgap24	-1.49673	0.0018688	-1.6915	0.00378584	-0.680571	0.741115	1.31531	0.119967	abundance
Tmsb15b1	Tmsb15b1	-1.98546	0.00187383	-2.44298	0.131625	-1.64177	0.317831	1.53561	0.704879	abundance
Ccnb2	Ccnb2	1.37915	0.00188058	1.47406	5.44214e-05	2.10735	0.741115	1.66155	0.123471	abundance
Sipa1l1	Sipa1l1	-1.46611	0.00188058	-1.52754	8.41929e-05	-1.2402	0.741115	-1.47183	0.166267	abundance
Eif3d	Eif3d	-1.32779	0.00188058	-1.00454	0.000276828	-0.825993	0.694722	0.595226	0.462238	abundance
Tmem47	Tmem47	1.38714	0.00188092	1.11366	0.000355682	0.30964	0.741115	-0.0742046	0.83133	abundance
Myg1	Myg1	-1.33266	0.00189029	-1.13449	0.000193363	-0.85933	0.741115	-0.127327	0.893397	abundance
Atf1	Atf1	-1.32843	0.00189029	-0.906769	0.000222972	-0.66823	0.741115	0.173822	0.755685	abundance
Fzd8	Fzd8	1.66586	0.00189029	0.987752	0.000670454	2.98822	0.333691	1.44896	0.125937	abundance
Hmga1	Hmga1	-1.8315	0.00189029	-1.3303	0.00106965	-0.0316639	0.972896	-0.392424	0.343307	abundance
Clec2g	Clec2g	2.68603	0.00189029	2.56624	0.0363211	3.23525	0.253436	4.25665	0.267492	abundance
Rhov	Rhov	-2.33908	0.00190275	-2.49319	0.0889642	-2.04546	0.365849	-0.623428	0.871724	abundance
Hmga1b	Hmga1b	-1.83057	0.00190938	-1.31782	0.00116079	-0.0756032	0.93787	-0.369952	0.376849	abundance
Unc13c	Unc13c	3.40837	0.0019154	3.67614	0.00648913	0.723112	0.741115	0.260437	0.850971	abundance
Fat1	Fat1	2.04825	0.00191623	0.713112	0.000507184	0.0656695	0.981396	0.582764	0.178423	abundance
Galr2	Galr2	-2.51342	0.00191848	-2.6451	0.00121884	-3.93531	0.532684	-3.48375	0.180668	abundance
Creg1	Creg1	1.56548	0.00191916	1.37113	8.62318e-05	-1.78657	0.741115	0.975136	0.0834883	abundance
Dpy30	Dpy30	-1.48639	0.00192025	-0.885448	0.00229809	-0.64389	0.741115	0.220968	0.621138	abundance
P3h3	P3h3	1.44058	0.00192236	1.24688	0.000105519	2.74684	0.656864	1.54301	0.0988132	abundance
Mreg	Mreg	-1.45994	0.00195452	-1.26532	0.00420194	-1.3682	0.499114	-0.970382	0.520336	abundance
Tgfb3	Tgfb3	1.51861	0.00198136	1.09479	0.000130383	1.28566	0.741115	1.06411	0.138682	abundance
Mdga1	Mdga1	2.70823	0.00198136	1.97404	0.000231288	-1.73079	0.741115	1.40081	0.13898	abundance
Tmem86a	Tmem86a	1.35106	0.00198195	1.49416	0.0019347	1.72999	0.187284	4.26957	0.235564	abundance
Trim47	Trim47	-1.43175	0.00198288	-1.44441	3.63069e-05	0.878676	0.833302	-1.34541	0.0438061	abundance
Garnl3	Garnl3	1.60224	0.00198833	1.84621	0.000235547	0.203365	0.894236	1.21289	0.267492	abundance
Prrx2	Prrx2	1.36948	0.00199316	1.54718	3.23955e-05	2.40539	0.741115	1.63926	0.0580867	abundance
Rgs8	Rgs8	-2.647	0.00199796	-2.93103	0.00492659	-0.633841	0.741115	-0.412671	0.729245	abundance
Dpep2	Dpep2	2.45559	0.00199975	2.45751	0.017522	2.95632	0.333691	3.59434	0.267492	abundance
Lrrc8a	Lrrc8a	1.36458	0.00200536	1.05877	0.000137417	2.30006	0.515718	1.42	0.143537	abundance
BC034090	BC034090	4.17971	0.00200763	6.51601	0.000390197	-1.69386	0.741115	4.39636	0.192917	abundance
Rpl8	Rpl8	-1.35405	0.00200763	-1.18318	0.000506961	-1.85659	0.25753	-2.19933	0.267492	abundance
Ccr1	Ccr1	3.96268	0.00200763	3.77718	0.0178756	6.05918	0.123823	7.48357	0.161262	abundance
Wnt7b	Wnt7b	-4.47713	0.00201896	-4.58315	0.000139409	-15.5242	0.16973	-5.92792	0.0262685	abundance
C1rb	C1rb	2.07782	0.00201896	1.78952	0.00150204	0.935958	0.741115	1.0811	0.267492	abundance
Hist1h2ad	Hist1h2ad	-1.83187	0.00201896	-1.242	0.0292804	-1.43994	0.526112	-0.128794	0.9332	abundance
Ddit3	Ddit3	1.4357	0.00202146	1.44157	0.000244328	-0.0530764	0.949396	0.455037	0.275513	abundance
Ppa1	Ppa1	-1.32271	0.00202146	-1.11393	0.0015402	-0.899439	0.521416	2.21472	0.0767575	abundance
Nqo1	Nqo1	-1.3779	0.00203302	-1.15666	0.000145683	0.138306	0.876149	-0.481825	0.267492	abundance
Htr2b	Htr2b	4.29612	0.00203563	2.90829	0.000169983	11.9893	0.479967	3.58937	0.0480852	abundance
9130023H24Rik	9130023H24Rik	1.79952	0.00204017	1.39215	0.000141879	2.85505	0.741115	1.52273	0.0974054	abundance
Galnt18	Galnt18	1.91787	0.00204017	1.91349	0.000944031	4.25901	0.0538141	3.34748	0.0226922	abundance
Crnn	Crnn	4.21621	0.00204017	4.59255	0.00551951	0.0993636	0.904622	0.117835	0.863535	abundance
Sntg1	Sntg1	2.9186	0.00204017	3.1755	0.0163447	2.26028	0.715404	1.78067	0.516373	abundance
Fam49b	Fam49b	-1.3631	0.00204163	-1.3377	6.86755e-05	-0.114652	0.947753	-1.02785	0.214647	abundance
Wdr17	Wdr17	2.37898	0.00204187	2.32414	0.00114208	-0.00553534	0.997108	1.06377	0.267492	abundance
Txn1	Txn1	-1.35416	0.00204633	-1.04273	0.000501815	-1.5472	0.496186	-1.32883	0.267492	abundance
Sqle	Sqle	-1.54646	0.00204724	-1.92253	0.000124895	0.524895	0.741115	-1.20907	0.226625	abundance
Scn1b	Scn1b	2.15481	0.00204796	1.5908	0.00112669	-0.000293221	0.999867	0.688906	0.267492	abundance
Map3k14	Map3k14	-1.55081	0.00204796	-0.810335	0.00134531	-0.171253	0.767796	-0.0453316	0.841473	abundance
Helz2	Helz2	1.85021	0.00204897	1.9524	0.000332015	0.0802909	0.968037	1.33116	0.267492	abundance
Mrps6	Mrps6	-1.48608	0.00205043	-1.10559	0.00221695	-0.582099	0.741115	0.279523	0.566182	abundance
Eif3l	Eif3l	-1.30561	0.00205245	-1.06695	0.000267016	-1.06598	0.615518	-0.312624	0.79751	abundance
Pwp1	Pwp1	-1.30963	0.00205305	-1.12101	9.1872e-05	-0.326939	0.741115	-0.482601	0.311492	abundance
Slc25a24	Slc25a24	-1.34543	0.00205305	-1.16295	0.000284176	-0.583978	0.741115	-0.236062	0.710328	abundance
Gas6	Gas6	2.87884	0.00205305	1.87362	0.000680499	1.39441	0.741115	1.54662	0.267492	abundance
Rpl37	Rpl37	-1.3167	0.00205305	-1.0526	0.00148574	-1.37029	0.316693	-1.43519	0.459687	abundance
Rpl37rt	Rpl37rt	-1.31624	0.00205305	-1.04786	0.00294475	-1.31801	0.313716	-1.06681	0.651746	abundance
Dio2	Dio2	2.17292	0.00205305	3.89297	0.00504017	2.08991	0.710851	3.69613	0.267492	abundance
1190007I07Rik	1190007I07Rik	-1.49569	0.00206424	-0.798957	0.0131775	-1.61947	0.326496	-1.12614	0.320429	abundance
Mid1	Mid1	-1.30077	0.00206469	-3.54232	1.75913e-05	-2.46151	0.177892	-6.08626	0.0731228	abundance
Adgrb2	Adgrb2	2.51925	0.00206794	3.0427	0.000360805	2.70545	0.741115	3.10072	0.172049	abundance
Tmem169	Tmem169	2.66212	0.00206794	3.01976	0.000576807	-1.77894	0.542076	1.34328	0.099921	abundance
Gstp1	Gstp1	-1.37323	0.00206794	-1.01299	0.000652663	-1.5908	0.509975	-1.28976	0.267492	abundance
Arrdc4	Arrdc4	1.31546	0.00208336	2.03976	4.80833e-05	1.23338	0.741115	1.95644	0.267492	abundance
Nup210	Nup210	-1.91131	0.00208336	-2.75501	7.09092e-05	-1.23863	0.741115	-2.65485	0.0843806	abundance
Timp2	Timp2	1.48952	0.00209012	1.01847	0.000145398	0.644541	0.759358	0.911109	0.154351	abundance
Atp9a	Atp9a	1.74001	0.00209012	1.80231	0.000175272	-1.38051	0.741115	1.04895	0.129992	abundance
Bop1	Bop1	-1.30088	0.00209012	-1.11998	0.000288669	-0.933175	0.656864	0.167271	0.887767	abundance
Sesn1	Sesn1	-1.42578	0.00209012	-1.02242	0.000626537	-0.423534	0.741115	-0.240141	0.598295	abundance
Plekhg6	Plekhg6	-2.02058	0.00209012	-4.74392	0.00123043	-4.07272	0.123823	-7.98896	0.061906	abundance
Npm3	Npm3	-1.54735	0.00209012	-0.978361	0.00606407	-0.657638	0.741115	0.577665	0.267492	abundance
Rufy4	Rufy4	2.75679	0.00209307	3.33961	0.00905945	4.18572	0.203351	5.85551	0.197737	abundance
Pced1b	Pced1b	-1.81149	0.00209538	-1.14991	0.0124858	-1.69502	0.550316	-0.957757	0.421266	abundance
Itga11	Itga11	2.36751	0.00209538	1.46734	0.128157	1.69338	0.322329	-1.44971	0.388779	abundance
Plekhg2	Plekhg2	1.40875	0.00209613	1.14211	0.000931744	0.823807	0.741115	0.342291	0.660483	abundance
Wdr31	Wdr31	1.49232	0.00209783	0.286162	0.0203267	1.89967	0.247909	0.553235	0.267492	abundance
Plekha5	Plekha5	1.42464	0.00212041	1.33509	0.000142861	-0.70946	0.741115	0.583362	0.214223	abundance
Akr1c19	Akr1c19	1.57033	0.0021243	1.78775	0.00041342	0.952884	0.741115	1.38834	0.267492	abundance
Ppic	Ppic	1.44119	0.00214009	1.18675	0.000119486	-0.806593	0.741115	0.75918	0.172049	abundance
Tspan7	Tspan7	1.32022	0.00214009	1.19814	0.000138989	1.65427	0.637147	1.48103	0.267492	abundance
Slc7a6os	Slc7a6os	-1.28513	0.00214245	-0.95855	0.000157449	-1.05425	0.66122	-0.460369	0.629233	abundance
Lrp4	Lrp4	2.16506	0.00214487	1.10137	0.00113174	-0.843718	0.741115	0.333192	0.182431	abundance
Mcrip2	Mcrip2	-1.66927	0.00214562	-1.48169	0.00152765	-0.454095	0.741115	-0.386901	0.547879	abundance
Utp23	Utp23	-1.33462	0.002149	-0.912116	0.000169983	-1.10656	0.741115	-0.836919	0.267492	abundance
Tmem150a	Tmem150a	1.55571	0.00215029	1.19811	0.000201304	3.78467	0.260492	1.66596	0.0560796	abundance
Pcp4	Pcp4	2.75679	0.00215061	3.58688	0.000524678	3.98035	0.741115	4.07013	0.156846	abundance
Slc25a33	Slc25a33	-1.31386	0.00216163	-1.10037	0.000320354	-1.00045	0.741115	-0.567189	0.53273	abundance
Cstf2t	Cstf2t	-1.31921	0.00216583	-1.1496	0.000203018	-1.64029	0.543983	-1.49481	0.267492	abundance
Plxnb1	Plxnb1	1.43435	0.0021715	0.555483	0.0307224	1.16088	0.437814	-0.38916	0.647858	abundance
Serpina3i	Serpina3i	-3.47153	0.00217614	-2.52522	0.00258837	-4.18767	0.732865	-2.87931	0.267492	abundance
Lyz2	Lyz2	2.29378	0.00217847	1.46574	0.000105519	-3.60625	0.741115	1.15299	0.0602662	abundance
Plppr1	Plppr1	2.29378	0.00217847	2.36452	0.000369317	0.173573	0.950847	1.7821	0.241743	abundance
Opcml	Opcml	2.87414	0.00217847	0.710684	0.00229405	-0.155314	0.932741	0.310375	0.267492	abundance
A230050P20Rik	A230050P20Rik	2.29378	0.00217847	3.96707	0.00594704	1.68651	0.741115	2.59128	0.365642	abundance
Wnt11	Wnt11	2.19334	0.00218415	1.84208	0.00241026	0.0815954	0.931205	0.357047	0.49323	abundance
Egr2	Egr2	1.50665	0.00218648	1.93984	0.00128206	0.804849	0.741115	0.724704	0.540863	abundance
Ulk4	Ulk4	1.48946	0.00218648	1.35907	0.00163526	1.16536	0.741115	0.893117	0.394651	abundance
Dkk2	Dkk2	-1.31157	0.00219436	-2.03328	0.000301431	-0.989252	0.741115	-0.828124	0.645158	abundance
Rph3a	Rph3a	4.21131	0.00219902	4.05293	0.00785159	5.84026	0.377153	5.85161	0.267492	abundance
Adora2b	Adora2b	-3.17385	0.0022012	-2.70497	0.00050896	-0.773869	0.831512	-2.14998	0.245779	abundance
Gstp2	Gstp2	-1.35591	0.0022012	-1.00209	0.00102665	-1.38547	0.551003	-1.05256	0.286414	abundance
Eya2	Eya2	3.31965	0.00220447	6.70791	0.000453592	3.71665	0.741115	6.91387	0.169455	abundance
Dock4	Dock4	1.58613	0.00220666	1.46726	0.000297277	-0.446651	0.741115	0.743949	0.267492	abundance
Sipa1l3	Sipa1l3	-1.35888	0.00220813	-1.38817	4.42086e-05	0.706566	0.804607	-1.23119	0.0668822	abundance
Polr2f	Polr2f	-1.87295	0.00221254	-1.1337	0.00125076	-0.0301884	0.977727	-0.418437	0.272128	abundance
Adam12	Adam12	1.74148	0.00221311	0.915546	0.000392549	-0.805173	0.741115	0.566399	0.218665	abundance
Calcb	Calcb	4.02728	0.00221825	3.42151	0.0415028	2.59448	0.651554	0.0807878	0.979677	abundance
Plcb1	Plcb1	1.87002	0.00222892	2.05912	0.000422914	0.894874	0.741115	1.6713	0.267492	abundance
Ckb	Ckb	1.30389	0.00223477	1.65587	7.21216e-05	1.16808	0.741115	1.54044	0.267492	abundance
Fahd2a	Fahd2a	1.40823	0.00223477	1.81935	0.000239057	1.6186	0.741115	1.99915	0.267492	abundance
Hmcn1	Hmcn1	4.38478	0.00223477	3.27994	0.00193928	-1.18234	0.741115	0.997957	0.267492	abundance
Gpr39	Gpr39	-3.34269	0.00224348	-4.0497	8.26701e-05	6.43239	0.741115	-3.12134	0.043103	abundance
Plpp2	Plpp2	-1.33225	0.00224348	-1.47226	9.85627e-05	-2.86482	0.17856	-2.31542	0.057475	abundance
Lama2	Lama2	2.5598	0.00224466	1.22314	0.00380302	-0.0670052	0.921474	0.1038	0.598005	abundance
Gm9992	Gm9992	2.04812	0.00224898	3.04138	0.00481875	1.07411	0.741115	1.16768	0.531534	abundance
Unc93a2	Unc93a2	2.04812	0.00224898	2.94488	0.00663616	1.15372	0.741115	0.984876	0.616238	abundance
4930505A04Rik	4930505A04Rik	2.04812	0.00224898	2.33622	0.0164971	1.2186	0.741115	0.0525075	0.978449	abundance
Unc93a	Unc93a	2.04812	0.00224898	1.81242	0.0520035	1.40578	0.515554	-0.728214	0.693038	abundance
Wdr46	Wdr46	-1.31228	0.00226002	-1.10857	0.000745722	-0.620991	0.741115	0.695634	0.267492	abundance
Mmp10	Mmp10	2.38817	0.00227204	2.06395	0.000350023	-0.287981	0.919635	1.51667	0.211504	abundance
Nmb	Nmb	1.98381	0.00227204	0.486419	0.0145635	1.34747	0.741115	0.190252	0.626129	abundance
Flywch2	Flywch2	-3.44863	0.00227204	-4.10213	0.0175617	-5.08667	0.177839	-7.59261	0.214342	abundance
Susd4	Susd4	-2.93958	0.00228568	-2.55145	0.0250134	-3.49501	0.341529	-3.64624	0.267492	abundance
Rps6ka1	Rps6ka1	-1.33495	0.0022864	-1.58641	0.000557791	-0.590896	0.741115	0.139117	0.876473	abundance
Mpp3	Mpp3	-2.24793	0.00230325	-1.02103	0.00596009	-1.85294	0.741115	-0.804389	0.281456	abundance
Atp5g2	Atp5g2	-1.28151	0.00230687	-0.939622	0.000335969	-1.47321	0.421128	-1.31389	0.267492	abundance
Nip7	Nip7	-1.25658	0.00231097	-0.88975	0.000190881	-1.31894	0.289692	-1.72623	0.461134	abundance
S100a1	S100a1	-1.46778	0.00231495	-1.22095	0.000552314	-0.972789	0.741115	-0.915102	0.267492	abundance
Celsr2	Celsr2	-1.68042	0.00233247	-2.6184	0.000466623	-1.35975	0.741115	-2.38216	0.267492	abundance
S100a10	S100a10	-1.51308	0.00234565	-1.14716	0.000732115	-0.478086	0.741115	-0.554137	0.295516	abundance
Fam131a	Fam131a	2.50443	0.00234589	3.35563	0.000230925	-2.81316	0.636616	2.0503	0.0731195	abundance
Txn2	Txn2	-1.30933	0.00234589	-0.965025	0.000855569	-0.957938	0.735082	-0.228323	0.802075	abundance
Ctsc	Ctsc	-4.08909	0.00234589	-3.56814	0.0169379	-2.18466	0.741115	-0.810216	0.737895	abundance
Ptchd4	Ptchd4	1.72095	0.00235745	0.970966	0.000208689	0.251024	0.933989	0.854438	0.128103	abundance
Sirpa	Sirpa	1.69552	0.00236891	1.14745	8.45529e-05	5.91633	0.741115	1.28506	0.0355052	abundance
Nxph3	Nxph3	1.52141	0.00236891	2.22669	0.00137231	1.23911	0.741115	1.71988	0.279452	abundance
Hmgb2	Hmgb2	-1.31112	0.00237424	-1.04471	0.000517764	-0.900543	0.741115	-0.430877	0.590485	abundance
Wwc1	Wwc1	-1.31619	0.00237467	-1.24531	8.68117e-05	0.553077	0.741115	-0.702723	0.238453	abundance
Rap1gap	Rap1gap	-1.36111	0.00237467	-1.14469	0.000279323	-1.39648	0.741115	-1.16533	0.267492	abundance
Mif	Mif	-1.26844	0.00237467	-1.08868	0.00127533	-1.48697	0.233798	-3.1472	0.267492	abundance
Cd40	Cd40	-2.605	0.00237467	-2.35741	0.00258774	-4.91986	0.168074	-3.89719	0.0895184	abundance
Tpm1	Tpm1	1.36614	0.00241998	1.38576	7.78591e-05	-1.16693	0.741115	0.8926	0.119516	abundance
Bex1	Bex1	-1.63699	0.00241998	-0.592795	0.0218989	-1.02408	0.658684	0.209057	0.680133	abundance
Fn1	Fn1	2.26895	0.00242034	1.1763	0.00108335	-0.328346	0.826262	0.580068	0.267492	abundance
Gusb	Gusb	1.6503	0.00242034	1.04572	0.00143162	2.11942	0.636616	1.29299	0.267492	abundance
Hoxa11	Hoxa11	-2.39974	0.00242633	-4.00245	0.000299367	-4.4104	0.741115	-4.74073	0.101748	abundance
Dst	Dst	1.35738	0.00242633	0.307255	0.0393448	1.22979	0.393733	0.010627	0.986208	abundance
Lrrc32	Lrrc32	4.72842	0.00243558	5.58816	9.22633e-05	-4.19323	0.741115	4.75648	0.0683635	abundance
Banf1	Banf1	-1.28343	0.00243696	-0.762528	0.00127415	-1.60577	0.257134	-1.62207	0.267492	abundance
Enthd1	Enthd1	-3.01655	0.00243763	-3.34864	0.00256233	-2.55421	0.741115	-3.00005	0.267492	abundance
Crlf2	Crlf2	1.72787	0.00244491	1.35128	9.62861e-05	-2.24893	0.741115	1.07859	0.0680234	abundance
Gmnn	Gmnn	-1.24947	0.00244653	-0.83901	0.000887795	-1.07054	0.411377	1.33337	0.448008	abundance
9130401M01Rik	9130401M01Rik	-1.2528	0.00244682	-0.684783	0.000727475	-1.14413	0.441436	-0.202767	0.865884	abundance
Thop1	Thop1	-1.28428	0.00245112	-1.16575	0.000308951	-0.811987	0.741115	-0.387929	0.645293	abundance
Col6a1	Col6a1	1.74109	0.00245112	1.14551	0.00031806	-0.989961	0.741115	0.698271	0.187175	abundance
Gm7244	Gm7244	-1.43126	0.00245112	-1.26293	0.00158811	-0.362543	0.741115	0.257729	0.434463	abundance
Pcdhga4	Pcdhga4	1.95102	0.00245112	1.53643	0.0103713	1.82011	0.651554	1.34129	0.336269	abundance
Rhbdl2	Rhbdl2	1.42263	0.00245559	1.71017	0.00386788	1.35486	0.558318	1.47973	0.416871	abundance
S100a6	S100a6	-1.36282	0.00245648	-0.929448	0.00146909	-1.67654	0.40594	-1.35952	0.267492	abundance
Pwp2	Pwp2	-1.30051	0.00246972	-1.13612	0.000199947	-0.348559	0.741115	-0.419858	0.393569	abundance
Spint1	Spint1	-1.97878	0.00246972	-1.70542	0.00055174	-0.569663	0.767796	-1.27438	0.267492	abundance
Nsmce2	Nsmce2	-1.33982	0.00246974	-0.806637	0.00067821	-0.221696	0.741115	-0.0162318	0.949422	abundance
Hexa	Hexa	1.63963	0.00247891	1.14373	0.00051608	1.30751	0.741115	1.04707	0.267492	abundance
Dpysl5	Dpysl5	-3.1332	0.00247891	-1.89106	0.0144859	-4.81957	0.168572	-3.51184	0.176058	abundance
Blk	Blk	2.89031	0.00247891	1.8079	0.0462596	2.29002	0.573604	0.657936	0.733294	abundance
Tspan6	Tspan6	1.4477	0.00248055	1.28702	0.000162289	1.07611	0.741115	1.1956	0.205669	abundance
Heph	Heph	1.73172	0.00249917	4.19879	0.00168888	3.02847	0.203351	7.07117	0.114948	abundance
Mcrs1	Mcrs1	-1.24919	0.00251428	-0.987607	0.000117689	-0.59711	0.741115	-0.43094	0.425697	abundance
Tacr1	Tacr1	3.69441	0.00251428	3.70065	0.000255148	3.26349	0.741115	3.63098	0.128234	abundance
Proser2	Proser2	-2.3054	0.00251428	-1.99492	0.000305141	-1.3793	0.741115	-1.82791	0.168844	abundance
Hvcn1	Hvcn1	4.58197	0.00251428	4.6601	0.000455351	-2.4876	0.741115	3.05195	0.174919	abundance
Rnls	Rnls	1.59535	0.00251428	1.64939	0.0113796	2.0417	0.262762	2.99901	0.267492	abundance
Fdps	Fdps	-1.46425	0.00251428	-1.10831	0.013874	-0.774782	0.656864	1.19345	0.0721195	abundance
Bmp3	Bmp3	4.01899	0.00251428	3.19739	0.0209543	1.38429	0.741115	-0.581592	0.664561	abundance
Chrna5	Chrna5	-1.99127	0.00252006	-2.62459	0.000105519	-2.85295	0.741115	-2.7617	0.0833592	abundance
Brix1	Brix1	-1.26954	0.00252516	-1.10047	0.000374113	-1.00924	0.741115	-0.564251	0.569397	abundance
Ccl25	Ccl25	-1.39404	0.00252536	-1.04487	0.000169983	-3.89584	0.0786382	-1.54421	0.0262685	abundance
Slc1a4	Slc1a4	1.41879	0.00253658	0.735013	0.000350654	1.13994	0.741115	0.698582	0.192686	abundance
Mttp	Mttp	1.42686	0.00253658	0.695344	0.00155154	0.484816	0.741115	0.158047	0.638172	abundance
Krr1	Krr1	-1.2471	0.00254817	-0.900095	0.000412961	-1.09253	0.550316	-0.383272	0.739677	abundance
Ndp	Ndp	2.75679	0.00254817	3.35681	0.0045339	1.25443	0.741115	1.65949	0.367285	abundance
Ephb3	Ephb3	1.62705	0.00255885	0.824812	0.000135231	7.48093	0.741115	0.868279	0.0280815	abundance
Asxl3	Asxl3	-2.08948	0.00255885	-2.22138	0.00157696	0.346652	0.741115	-0.56569	0.267492	abundance
Ikbke	Ikbke	1.46948	0.00256354	1.2333	0.00283243	1.88056	0.384829	1.85983	0.267492	abundance
Gm28802	Gm28802	-1.86851	0.00256354	-0.803004	0.111692	-1.28113	0.382259	1.02156	0.267492	abundance
Rad52	Rad52	-1.25967	0.00257324	-0.49073	0.0112602	-1.0679	0.412678	0.90706	0.368978	abundance
Pcdhb7	Pcdhb7	1.78759	0.00257506	1.18011	0.0976886	2.17019	0.17856	2.99818	0.267492	abundance
Prrt4	Prrt4	2.12363	0.00259318	2.22395	0.00112325	3.85266	0.375836	3.1501	0.126328	abundance
Pou3f1	Pou3f1	3.75538	0.00260389	1.41152	0.00256292	6.6891	0.317831	2.05743	0.135455	abundance
Lrrc15	Lrrc15	2.95965	0.00260779	2.67912	0.00239111	-0.0991748	0.951042	0.919279	0.269981	abundance
Lce1g	Lce1g	3.34013	0.00260905	2.82076	0.00477425	1.4334	0.741115	1.41685	0.346427	abundance
Cdk6	Cdk6	-1.29711	0.00261235	-1.54639	6.68824e-05	0.428369	0.741115	-0.942889	0.239366	abundance
Zbtb46	Zbtb46	1.88044	0.00262268	1.78988	0.000916388	2.64764	0.704114	2.16183	0.213704	abundance
Aim1l	Aim1l	-2.34419	0.00263801	-2.44115	2.84778e-05	-10.8707	0.741115	-2.6757	0.0216847	abundance
Utp4	Utp4	-1.27683	0.00263801	-1.06359	0.000273288	-0.528154	0.741115	-0.348051	0.527402	abundance
Ddx21	Ddx21	-1.26655	0.00263801	-1.24266	0.00035527	-0.382818	0.741115	0.50294	0.181793	abundance
Herc3	Herc3	1.93439	0.00263801	1.97394	0.000837776	-0.864664	0.68093	0.644429	0.103872	abundance
Hoxb13	Hoxb13	-2.88547	0.00263801	-3.00389	0.00421356	-3.07646	0.741115	-3.17475	0.267492	abundance
Sucnr1	Sucnr1	2.98415	0.00263801	3.18191	0.00625037	0.7452	0.741115	0.709708	0.603871	abundance
Zfp7	Zfp7	-1.33849	0.00263985	-1.12893	9.36838e-05	-4.05361	0.253861	-1.47717	0.0362787	abundance
Hspg2	Hspg2	1.9307	0.00263985	0.862075	0.000975177	2.44174	0.741115	0.953849	0.219931	abundance
Cdca5	Cdca5	-1.23064	0.00264993	-0.949518	0.00153404	-1.10697	0.386191	1.22807	0.614905	abundance
Lmo1	Lmo1	-1.66887	0.00264993	-1.23518	0.00176409	-0.106233	0.888361	-0.212795	0.550307	abundance
Rnf125	Rnf125	4.21447	0.0026645	2.41783	0.000222972	11.5618	0.491713	2.98261	0.0510251	abundance
Wnt5b	Wnt5b	1.33135	0.00267159	1.24455	0.00357134	1.85486	0.17856	3.09812	0.163441	abundance
Mettl1	Mettl1	-1.27254	0.0026806	-0.891287	0.00184064	-0.77745	0.710851	0.707553	0.298148	abundance
LOC102641031	LOC102641031	-1.38157	0.0026806	-1.12688	0.00315755	-2.20704	0.0957514	-2.83148	0.0377848	abundance
Insl6	Insl6	-3.33315	0.0026806	-3.24284	0.0699878	-5.02999	0.027615	-9.12959	0.0362787	abundance
Vcpkmt	Vcpkmt	-1.42414	0.00268363	-0.909187	0.000133028	0.335857	0.917801	-0.82109	0.0767575	abundance
Prr7	Prr7	-1.25112	0.00268363	-1.00744	0.000376119	-0.689731	0.741115	0.0555047	0.939787	abundance
Atp23	Atp23	-1.43012	0.00268363	-1.17607	0.000973374	-1.79785	0.602682	-1.48135	0.267492	abundance
Fstl1	Fstl1	1.54949	0.00268581	1.26239	0.000301431	-0.605609	0.741115	0.709791	0.258812	abundance
Wnt5a	Wnt5a	2.07621	0.00269698	1.3762	0.000598933	-1.20882	0.741115	0.685897	0.195934	abundance
Tmem238	Tmem238	-1.305	0.00271416	-1.52463	0.000235999	-1.06746	0.741115	-1.29306	0.267492	abundance
Hcn4	Hcn4	2.0965	0.00271416	3.13849	0.0145005	1.2847	0.741115	0.743771	0.7574	abundance
Hspa1b	Hspa1b	-1.3014	0.00274429	-1.6185	7.54271e-05	0.187808	0.890583	-1.07872	0.25312	abundance
Espl1	Espl1	-1.27547	0.00274429	-1.31013	0.0001134	-1.20828	0.741115	-1.27416	0.267492	abundance
Ttc39a	Ttc39a	-2.06621	0.00274429	-2.51935	0.00016211	-0.501595	0.884647	-2.23209	0.130698	abundance
Heatr1	Heatr1	-1.3536	0.00274429	-1.20549	0.000185395	0.023134	0.984394	-0.731905	0.267492	abundance
Ttll12	Ttll12	-1.22996	0.00274429	-1.09255	0.000210109	-1.04991	0.658684	-0.636414	0.562603	abundance
Mrpl11	Mrpl11	-1.24282	0.00274858	-0.837343	0.000942187	-0.779491	0.712455	0.62872	0.355553	abundance
Tmed3	Tmed3	1.68161	0.00274903	1.33558	9.79698e-05	0.380324	0.92158	1.24872	0.0767575	abundance
Sf3a2	Sf3a2	-1.29039	0.00274903	-0.831566	0.000818881	-0.627756	0.741115	-0.111665	0.827835	abundance
Serpina3f	Serpina3f	-2.35922	0.00274903	-2.50584	0.0287865	-1.45331	0.735082	-0.0771803	0.971775	abundance
Anxa8	Anxa8	1.31255	0.00274915	1.57905	0.000418876	0.294465	0.741115	0.1744	0.76897	abundance
Rps26	Rps26	-1.27005	0.00274915	-1.13841	0.000707715	-1.70023	0.299518	-2.07352	0.267492	abundance
Hspa1a	Hspa1a	-1.29792	0.00275603	-1.4478	5.26599e-05	1.40358	0.741115	-1.06815	0.0828015	abundance
Gbp2	Gbp2	3.6125	0.00275603	3.18491	0.00105152	8.16699	0.203351	4.65628	0.064167	abundance
Rps23	Rps23	-1.21614	0.00275603	-0.83583	0.00125222	-1.26758	0.297481	-2.00903	0.486469	abundance
Gar1	Gar1	-1.26212	0.00275603	-0.75773	0.00254163	-0.881251	0.651554	0.488081	0.529617	abundance
Lamc1	Lamc1	1.91592	0.00275603	0.713345	0.00516904	1.26647	0.741115	0.45002	0.335648	abundance
Mxra8	Mxra8	1.7349	0.00276441	1.14428	0.000219586	-0.733774	0.741115	0.879356	0.141877	abundance
Rrp7a	Rrp7a	-1.28457	0.00276441	-0.931588	0.000289281	-0.173654	0.82485	-0.34263	0.32762	abundance
Rps28	Rps28	-1.21155	0.00277255	-0.807048	0.0105761	-1.26459	0.272656	-9.28127	0.267492	abundance
Dnajc21	Dnajc21	-1.24541	0.00277762	-0.976707	0.000324744	-1.72016	0.335655	-1.61994	0.267492	abundance
Ptgs1	Ptgs1	1.50049	0.00278004	1.18394	0.00027614	-0.339292	0.802577	0.750495	0.267492	abundance
Slc6a17	Slc6a17	-1.68841	0.00278177	-1.86153	6.18981e-05	3.73688	0.604203	-1.4315	0.0363963	abundance
Sparcl1	Sparcl1	2.15888	0.00278655	2.81019	0.000171547	-0.010628	0.997401	2.38284	0.133041	abundance
Aga	Aga	1.3748	0.00279638	1.0704	0.000187135	3.63568	0.132408	1.56754	0.0360719	abundance
Cxcl10	Cxcl10	1.47448	0.00279638	0.974631	0.0372687	1.2474	0.484554	0.0367161	0.98039	abundance
Nob1	Nob1	-1.24627	0.00280407	-0.809374	0.00166747	-0.908561	0.647524	0.352958	0.695244	abundance
Pgap2	Pgap2	1.31349	0.00280647	1.59354	5.87884e-05	-1.43829	0.741115	1.03795	0.0840753	abundance
Hnrnpa1	Hnrnpa1	-1.25864	0.00280647	-0.925656	0.000515585	-1.53371	0.471458	-1.28473	0.267492	abundance
Zfp185	Zfp185	-1.85273	0.00280647	-2.34691	0.000675687	-0.904606	0.741115	-1.84112	0.267492	abundance
Angptl6	Angptl6	1.39227	0.0028072	1.69273	3.36888e-05	-2.3943	0.741115	1.46459	0.0423792	abundance
Capn6	Capn6	2.74002	0.00280872	1.63499	0.015147	2.79519	0.613146	1.68799	0.267492	abundance
Lrp1	Lrp1	1.70464	0.00280872	0.281055	0.0453598	2.21536	0.22869	0.550293	0.267492	abundance
Foxq1	Foxq1	1.56345	0.00281657	1.79661	0.00172556	0.253504	0.741115	0.257295	0.67677	abundance
Stard4	Stard4	-1.33598	0.00282056	-1.17993	0.000389322	0.0333844	0.963894	-0.28648	0.36274	abundance
Tuba4a	Tuba4a	-1.6337	0.00282056	-0.906269	0.000844075	-2.69402	0.567099	-1.18223	0.156256	abundance
Spa17	Spa17	1.35904	0.00283007	1.78866	0.00103622	2.12226	0.235475	3.20967	0.159349	abundance
Slc26a6	Slc26a6	1.47526	0.00283477	0.740969	0.00571971	2.20246	0.193102	1.49652	0.169381	abundance
Clip4	Clip4	1.25989	0.00284251	1.56891	9.22633e-05	2.25445	0.421951	2.21272	0.122163	abundance
Neurl2	Neurl2	1.35199	0.00285325	1.28841	0.0048212	2.06958	0.102669	3.56751	0.0286917	abundance
Prickle1	Prickle1	1.43797	0.00286019	2.05585	0.00413456	1.15053	0.738122	1.15174	0.528953	abundance
Il17rb	Il17rb	2.13197	0.00286019	2.23972	0.0109524	0.720409	0.741115	-0.146452	0.887925	abundance
Polr2e	Polr2e	-1.23677	0.00288176	-0.930849	0.000643881	-1.59236	0.306077	-1.70841	0.267492	abundance
Adamts10	Adamts10	1.81354	0.00288176	1.11987	0.00100455	2.5933	0.715138	1.35026	0.20499	abundance
Slc2a8	Slc2a8	1.3142	0.00288176	1.07519	0.00112342	1.62909	0.455188	1.51575	0.267492	abundance
Myc	Myc	-1.21463	0.00288261	-0.877935	0.000515852	-1.11769	0.511469	-0.507519	0.678422	abundance
Rps29	Rps29	-1.26419	0.00288573	-0.605374	0.0317686	-1.31503	0.306077	-1.02911	0.507043	abundance
Tmem229b	Tmem229b	3.03946	0.00288776	3.25305	0.000297183	4.20101	0.741115	3.469	0.115829	abundance
Fam195a	Fam195a	-1.65186	0.00288776	-1.58338	0.000853973	-0.386905	0.750318	-0.908931	0.267492	abundance
Ptprs	Ptprs	1.5241	0.00288776	0.596947	0.0030458	1.03565	0.741115	0.390761	0.316462	abundance
Ces1a	Ces1a	1.54368	0.00288776	1.94749	0.0418874	2.06908	0.13836	5.64598	0.158021	abundance
Sssca1	Sssca1	-1.36526	0.00288802	-1.01365	0.00263971	-0.759813	0.741115	-0.0767236	0.918027	abundance
Rcor2	Rcor2	-1.3122	0.00290342	-1.13605	0.000201924	-1.58624	0.741115	-1.24176	0.230275	abundance
Wdr74	Wdr74	-1.23527	0.00290546	-0.959912	0.0012119	-0.836378	0.687867	0.473053	0.606048	abundance
Tet2	Tet2	1.63864	0.00290546	1.12664	0.00292232	0.153056	0.77224	-0.00734246	0.976645	abundance
Pcdhb15	Pcdhb15	1.91928	0.00290546	1.86809	0.0584474	1.84052	0.423186	1.53334	0.539951	abundance
Ccdc122	Ccdc122	1.31433	0.00291146	1.07307	0.00146309	1.66523	0.391998	1.63546	0.267492	abundance
Pde3a	Pde3a	2.62171	0.00291223	1.60378	0.0036039	0.591759	0.741115	0.656136	0.347085	abundance
Rps10	Rps10	-1.2128	0.002922	-0.873357	0.000887795	-0.915916	0.590651	0.707784	0.517562	abundance
Elk3	Elk3	-1.23424	0.00292774	-1.09926	8.34314e-05	-1.51001	0.741115	-1.1582	0.146065	abundance
Plod1	Plod1	1.63005	0.00292774	1.02868	0.000108779	-1.51988	0.741115	0.925957	0.056615	abundance
Hoxa4	Hoxa4	-2.18238	0.00292774	-2.05786	0.0015846	-2.65182	0.741115	-2.3064	0.267492	abundance
Nr2c2ap	Nr2c2ap	-1.28431	0.00292795	-0.662558	0.00129775	-1.40346	0.601731	-0.766454	0.267492	abundance
Cd53	Cd53	3.59281	0.00292892	4.08299	0.000677086	0.799598	0.846009	3.20685	0.254755	abundance
Bmp4	Bmp4	1.42485	0.0029387	1.33084	0.000444262	0.80063	0.741115	1.01687	0.267492	abundance
Cfh	Cfh	3.59773	0.00294127	3.60304	0.000325635	5.37109	0.741115	3.91397	0.112131	abundance
Chpf2	Chpf2	1.6851	0.00294732	0.910267	0.000553751	0.645845	0.741115	0.741927	0.267492	abundance
Mrpl9	Mrpl9	-1.20709	0.00295112	-0.923885	0.000315563	-0.871463	0.722699	0.00115936	0.999013	abundance
Ctsa	Ctsa	1.53056	0.00295516	1.00542	0.000476824	0.20191	0.896517	0.689066	0.267492	abundance
Jag1	Jag1	1.88077	0.00295564	1.20391	0.000704188	-1.11205	0.741115	0.520358	0.157064	abundance
Igsf8	Igsf8	1.99897	0.00297867	1.58379	7.58487e-05	-5.24476	0.56384	1.26347	0.0330269	abundance
Eid2	Eid2	1.25757	0.00298432	1.17826	0.000526893	1.93714	0.23197	2.21808	0.156536	abundance
Prnp	Prnp	1.33013	0.00298656	1.07336	9.63132e-05	2.68693	0.741115	1.1835	0.0657105	abundance
Phex	Phex	-2.32357	0.00298656	-1.44063	0.00107417	-3.99529	0.577552	-1.85509	0.142958	abundance
Aldh1a7	Aldh1a7	3.02424	0.00298656	3.51415	0.00411839	1.03165	0.741115	1.70323	0.321956	abundance
Gale	Gale	-1.22593	0.00298982	-0.871754	0.00523451	-1.02345	0.485384	0.768548	0.609652	abundance
Man2a2	Man2a2	1.34823	0.00300202	0.414707	0.00366914	1.8568	0.416288	0.614117	0.267492	abundance
Hist1h4m	Hist1h4m	-1.4107	0.0030176	-2.19822	0.000429861	-0.376745	0.741115	-1.22335	0.267492	abundance
Llph	Llph	-1.36223	0.00302115	-0.846255	0.000502293	-0.289915	0.785738	-0.501266	0.267492	abundance
Dohh	Dohh	-1.23012	0.00303791	-0.991267	0.000970327	-0.607039	0.741115	0.755504	0.267492	abundance
Hilpda	Hilpda	-1.3123	0.00304224	-0.773777	0.00112342	-0.764859	0.741115	-0.364639	0.455852	abundance
Kirrel3	Kirrel3	1.60383	0.00304375	1.22673	0.00141307	-0.243429	0.741115	0.174875	0.267492	abundance
P2rx7	P2rx7	2.04905	0.00305509	1.47524	0.000409041	3.72937	0.741115	1.75685	0.108361	abundance
Fam114a1	Fam114a1	1.32322	0.00305949	1.58272	8.20943e-05	-1.14855	0.741115	1.00298	0.115917	abundance
Srm	Srm	-1.31265	0.00305949	-0.893512	0.00381725	-0.687891	0.741115	0.389013	0.481683	abundance
Txlnb	Txlnb	1.43321	0.00305949	1.39308	0.0376078	1.39796	0.401466	1.17406	0.59602	abundance
Cdnf	Cdnf	1.71588	0.00305964	0.971901	0.00120841	1.25406	0.741115	0.831548	0.267492	abundance
Colec12	Colec12	1.4736	0.00306214	1.03758	0.000410519	-0.876179	0.741115	0.440547	0.152855	abundance
Htra1	Htra1	1.84994	0.00306214	1.30871	0.0043597	0.787814	0.741115	0.487885	0.493678	abundance
Rpia	Rpia	-1.20921	0.00306442	-0.574336	0.00330339	-1.40844	0.266435	-1.48618	0.267492	abundance
Ifitm3	Ifitm3	-1.25997	0.00306477	-1.05189	0.00027614	-1.67824	0.656353	-1.31523	0.267492	abundance
Sp6	Sp6	-1.81877	0.00306477	-1.23952	0.0098907	-2.84005	0.166486	-2.42968	0.147928	abundance
Pcdhb16	Pcdhb16	2.64833	0.00309775	1.75219	0.0012286	-0.680796	0.741115	0.857666	0.267492	abundance
Prim1	Prim1	-1.23773	0.00309872	-0.953512	0.000566983	-0.622975	0.741115	-0.134356	0.823599	abundance
Sgcd	Sgcd	-1.39587	0.00310689	-1.67493	0.000110663	-0.252139	0.899546	-1.39187	0.172049	abundance
Mfap3l	Mfap3l	-1.2972	0.00310857	-1.84621	0.000109304	0.0469565	0.969411	-1.16446	0.267492	abundance
Nmi	Nmi	1.39588	0.00313122	1.76336	6.18981e-05	0.246534	0.931205	1.6077	0.0909072	abundance
Oaz1	Oaz1	-1.34611	0.00313122	-0.752066	0.000683738	0.3455	0.741115	-0.176979	0.267492	abundance
Gbp2b	Gbp2b	3.42853	0.00313122	3.54154	0.00260493	6.75265	0.194207	5.53466	0.0881589	abundance
Irak3	Irak3	3.52301	0.00313122	1.78377	0.0393874	4.04586	0.380693	2.40143	0.267492	abundance
Vldlr	Vldlr	1.79655	0.003136	1.16215	0.00676831	0.70151	0.741115	0.171432	0.783216	abundance
Pla2g2e	Pla2g2e	2.76831	0.00313696	3.69676	0.0040172	5.13202	0.16973	6.16329	0.0965132	abundance
Kcnab2	Kcnab2	1.39391	0.00313936	0.982891	0.00158558	0.643763	0.741115	0.361757	0.511939	abundance
Ccdc88c	Ccdc88c	-1.22389	0.00314479	-1.246	0.00135222	-0.927158	0.656864	0.0656644	0.964896	abundance
1110059E24Rik	1110059E24Rik	-1.19513	0.0031507	-0.582046	0.000777804	-0.870167	0.741115	-0.10292	0.856717	abundance
Troap	Troap	-1.2527	0.00315077	-0.946118	0.000706746	-0.583998	0.741115	-0.156056	0.778865	abundance
Mei4	Mei4	2.7852	0.00315077	1.01844	0.00372718	3.63811	0.656864	1.23221	0.267492	abundance
Oxr1	Oxr1	-1.20771	0.00316902	-1.10636	0.000344349	-0.500563	0.741115	0.289513	0.573864	abundance
Rpl41	Rpl41	-1.54467	0.00316902	-0.972848	0.00213436	-0.396619	0.741115	-0.281226	0.506883	abundance
Sms	Sms	-1.2143	0.00318079	-1.08481	0.000118452	-0.91273	0.741115	-0.944441	0.267492	abundance
Slc1a5	Slc1a5	-1.47979	0.00320201	-1.8143	5.26599e-05	3.00908	0.741115	-1.43701	0.0420448	abundance
Nagk	Nagk	1.24307	0.00320201	1.59107	0.000410269	0.37067	0.741115	-0.00804927	0.990512	abundance
Adamts4	Adamts4	1.8628	0.00320427	0.775676	0.0102198	0.716544	0.741115	0.0410574	0.923859	abundance
Add2	Add2	-1.50195	0.00320578	-3.65666	4.32649e-05	1.71571	0.741115	-2.9882	0.0653901	abundance
Tfap2e	Tfap2e	1.59971	0.00320601	1.86212	0.0185341	1.38243	0.617142	1.11209	0.575628	abundance
Dpysl3	Dpysl3	1.22812	0.0032103	1.26768	5.26599e-05	-0.307078	0.912418	1.14109	0.0721719	abundance
Rmdn2	Rmdn2	1.33565	0.0032103	1.34073	0.000405152	0.319579	0.741115	0.697931	0.267492	abundance
Fam20c	Fam20c	1.69564	0.00321487	1.12056	9.69248e-05	-3.23177	0.741115	0.972135	0.0450798	abundance
Runx1t1	Runx1t1	2.45213	0.00322312	4.84979	0.00327213	-0.285834	0.741115	0.846853	0.290223	abundance
Lrfn3	Lrfn3	1.90621	0.00322945	1.92026	9.84935e-05	7.26871	0.208589	2.39282	0.0250281	abundance
Prrc1	Prrc1	1.38554	0.00322945	1.40261	0.000110146	-1.60878	0.73317	0.886645	0.0770882	abundance
Hmga2	Hmga2	-1.26048	0.00322945	-1.08032	0.000604381	-0.705383	0.741115	-0.476826	0.473392	abundance
Efna5	Efna5	1.26664	0.00322945	0.640257	0.00252796	1.99828	0.13209	1.55679	0.0623374	abundance
Rabggtb	Rabggtb	-1.19274	0.00323991	-0.784561	0.000210109	-1.6922	0.628437	-1.01041	0.227819	abundance
Foxf2	Foxf2	1.27816	0.00325833	0.805578	0.00111245	1.78141	0.384829	1.25172	0.267492	abundance
Nfatc2	Nfatc2	-2.34809	0.00325833	-2.92427	0.00501449	-0.0723564	0.926377	-0.274148	0.673058	abundance
Lgr6	Lgr6	2.19575	0.00326	1.81512	0.00107465	-1.07964	0.741115	0.701539	0.178402	abundance
Cnnm3	Cnnm3	1.3313	0.0032651	0.677169	0.000585665	0.871129	0.741115	0.579974	0.267492	abundance
Ugt1a6b	Ugt1a6b	2.05249	0.0032651	1.69986	0.000960934	0.23482	0.90248	1.09081	0.267492	abundance
Myl6b	Myl6b	-1.25548	0.00327028	-0.926003	0.000888646	-0.653389	0.741115	-0.226575	0.696434	abundance
Tap1	Tap1	1.4949	0.00328404	1.13464	0.0417281	1.00247	0.595194	-0.844037	0.441055	abundance
Klc3	Klc3	-1.6746	0.00328762	-1.65997	0.000203543	-4.76553	0.230047	-2.22556	0.0389441	abundance
Cdc40	Cdc40	-1.19265	0.00328936	-1.19016	6.38927e-05	-1.23064	0.741115	-1.19896	0.152855	abundance
Tbc1d22a	Tbc1d22a	-1.31649	0.00328936	-1.21745	6.44547e-05	-3.99128	0.741115	-1.35937	0.0386625	abundance
Arhgap18	Arhgap18	-1.35334	0.00328936	-1.17236	0.000613431	-0.397095	0.741115	-0.585987	0.267492	abundance
Calu	Calu	1.52256	0.00328961	1.10255	0.000212876	-0.274326	0.90138	0.875122	0.154437	abundance
Col4a5	Col4a5	1.59417	0.00329144	0.577744	0.0738236	1.25226	0.509787	-0.153847	0.84561	abundance
Tgfb1	Tgfb1	1.32981	0.00330203	0.825682	0.000251686	3.2891	0.405014	1.07577	0.062859	abundance
Mmp14	Mmp14	1.56283	0.00330214	0.942838	0.000493367	0.397237	0.816891	0.732815	0.267492	abundance
1500015O10Rik	1500015O10Rik	2.81698	0.00330549	2.09057	0.0884554	3.4099	0.229399	3.81022	0.267492	abundance
Cnnm1	Cnnm1	-2.80003	0.00333454	-6.06659	2.91333e-06	-15.8254	0.741115	-6.25263	0.0129206	abundance
Faah	Faah	-1.6994	0.00333454	-1.80434	0.000754674	-1.87299	0.741115	-1.88581	0.262678	abundance
Mtcl1	Mtcl1	-1.17607	0.00333898	-1.51628	0.000131392	-0.492232	0.741115	0.835954	0.267492	abundance
Unc5c	Unc5c	1.56332	0.00333968	3.56435	0.00174149	0.860418	0.741115	2.12581	0.295502	abundance
Tsta3	Tsta3	-1.1914	0.00334534	-0.952471	0.000137603	-0.98896	0.741115	-0.860859	0.267492	abundance
Cdc34	Cdc34	-1.28882	0.00334851	-1.06815	0.000739493	-0.649126	0.741115	-0.502954	0.405698	abundance
Phf5a	Phf5a	-1.18988	0.00335916	-0.981764	0.00041733	-1.35172	0.482827	-1.31251	0.267492	abundance
Pitpnm1	Pitpnm1	-1.21192	0.0033702	-1.31602	0.000253429	-0.451266	0.741115	-0.347692	0.592216	abundance
F2rl2	F2rl2	2.68701	0.00339174	0.931739	0.103156	1.99273	0.509591	-0.0975544	0.931307	abundance
Mtmr11	Mtmr11	-1.37247	0.00339292	-1.2431	0.000697513	0.0185569	0.980063	-0.354234	0.328928	abundance
Gm6987	Gm6987	-1.27321	0.00339453	-0.698951	0.00284708	-0.674995	0.741115	0.0822603	0.864757	abundance
Akr1c6	Akr1c6	2.89031	0.00340276	1.46574	0.000105519	10.0113	0.679557	1.67144	0.0360719	abundance
Glipr1	Glipr1	1.7233	0.00340276	1.69553	0.0015448	1.05085	0.741115	1.26309	0.267492	abundance
Dhfr	Dhfr	-1.18599	0.00340655	-1.09471	0.000544339	-1.01378	0.656864	-0.553826	0.644198	abundance
Hrct1	Hrct1	1.70953	0.00341197	1.33372	0.0528037	1.51139	0.506004	0.665031	0.701373	abundance
Msi2	Msi2	-1.32086	0.00344368	-1.31017	0.000309556	0.27651	0.741115	-0.54085	0.267492	abundance
Pdx1	Pdx1	-2.48008	0.00344368	-3.31232	0.00393901	-1.49729	0.741115	-2.29118	0.267492	abundance
Dnase2a	Dnase2a	1.45626	0.00344442	0.877323	0.000409436	3.25011	0.402948	1.17214	0.0756727	abundance
Tma16	Tma16	-1.16352	0.00344442	-0.851948	0.00179418	-1.25045	0.302993	-2.39191	0.332971	abundance
Pqlc3	Pqlc3	1.25209	0.00344609	1.08798	0.000201375	0.30714	0.779699	0.724639	0.267492	abundance
Dhcr24	Dhcr24	-1.81106	0.00344609	-2.43236	0.000257998	1.09006	0.741115	-1.63833	0.154781	abundance
Rpp30	Rpp30	-1.16293	0.00344609	-0.95342	0.000260432	-1.15032	0.490025	-0.902291	0.491346	abundance
Emilin2	Emilin2	2.13039	0.00344609	1.55716	0.00036717	0.381401	0.902302	1.30506	0.175292	abundance
Mmp2	Mmp2	1.52699	0.00344609	1.11399	0.000521969	1.07043	0.741115	0.993091	0.267492	abundance
Mrpl49	Mrpl49	-1.15857	0.00344609	-0.754681	0.000880428	-1.32224	0.25753	-3.72559	0.267492	abundance
Capg	Capg	-1.17132	0.00344813	-0.920183	0.000958143	-0.982635	0.5442	0.227644	0.876251	abundance
Cnnm2	Cnnm2	1.54411	0.00345267	0.767425	0.000584667	0.321386	0.861128	0.602347	0.254342	abundance
Lyar	Lyar	-1.28171	0.00349898	-1.04316	0.000629108	-0.388463	0.741115	-0.397635	0.403562	abundance
L2hgdh	L2hgdh	-1.5223	0.00350033	-1.41365	3.57804e-05	2.9326	0.741115	-1.37151	0.0211752	abundance
Cct2	Cct2	-1.17394	0.00350033	-0.956178	0.000411211	-1.28365	0.48829	-1.2203	0.267492	abundance
Rpf2	Rpf2	-1.21857	0.00350033	-1.08746	0.000517468	-0.689662	0.741115	-0.421236	0.539816	abundance
Fbl	Fbl	-1.2491	0.00350033	-0.850374	0.0028141	-0.59867	0.741115	0.437009	0.316026	abundance
Nrg2	Nrg2	-1.87618	0.00350987	-2.07472	0.000247207	-2.56046	0.741115	-2.2119	0.119087	abundance
Syce2	Syce2	4.86721	0.0035261	3.3139	0.00105002	-0.00811175	0.99857	2.28308	0.267492	abundance
Ruvbl1	Ruvbl1	-1.16329	0.0035472	-0.837341	0.00128948	-0.905432	0.559776	1.07594	0.366733	abundance
Slc5a7	Slc5a7	-2.92806	0.00355535	-2.98212	0.000736004	-6.75476	0.313716	-4.07271	0.0688491	abundance
Thsd7a	Thsd7a	2.65743	0.00355535	1.3826	0.00646474	2.10046	0.741115	1.11511	0.267492	abundance
Zfp750	Zfp750	-2.22334	0.00355535	-1.84555	0.0108714	-1.18231	0.741115	-0.672806	0.567945	abundance
Acat2	Acat2	-1.24572	0.00356788	-0.965485	0.00821274	-0.852168	0.657161	0.677652	0.479237	abundance
Smarcd1	Smarcd1	-1.19327	0.00358024	-0.994758	0.000116052	-1.89654	0.741115	-1.16529	0.133733	abundance
Gprc5b	Gprc5b	1.24714	0.00358163	1.28623	0.000284823	0.440026	0.741115	0.734454	0.267492	abundance
Apol9b	Apol9b	-1.4704	0.00358163	-2.15836	0.000660633	-0.329375	0.767156	-1.24276	0.267492	abundance
Npas4	Npas4	2.57645	0.00358576	2.54724	0.00055332	5.43488	0.543983	3.23592	0.0863534	abundance
Mrps21	Mrps21	-1.1859	0.003586	-0.574316	0.02182	-0.969701	0.479967	1.44372	0.267492	abundance
Gzmk	Gzmk	-2.58591	0.00358671	-3.14393	0.000115687	-3.69943	0.741115	-3.26468	0.0706889	abundance
Gxylt2	Gxylt2	1.24752	0.00358841	0.981858	0.000855569	1.26028	0.731052	0.995105	0.267492	abundance
Tead4	Tead4	-1.28269	0.00359759	-1.46007	8.68117e-05	-0.299821	0.880516	-1.26452	0.145905	abundance
C1ra	C1ra	2.07025	0.00359759	1.67694	0.000150526	-0.925611	0.793282	1.42059	0.0944735	abundance
Hbb-bh1	Hbb-bh1	-2.49625	0.00360551	-2.11165	0.00645056	-3.6243	0.405014	-3.03131	0.255478	abundance
S1pr3	S1pr3	4.53099	0.00362046	6.32604	0.000930496	1.77047	0.741115	5.19686	0.267492	abundance
Desi1	Desi1	-1.214	0.00364311	-0.996934	0.000389322	-0.718814	0.741115	-0.607674	0.296303	abundance
Snrpd3	Snrpd3	-1.22075	0.00364325	-0.876538	0.00143492	-1.76766	0.236592	-1.76687	0.193922	abundance
Ankrd33b	Ankrd33b	-1.52926	0.00364861	-2.24532	0.000694513	0.3112	0.741115	-0.898381	0.267492	abundance
Trim13	Trim13	-1.32526	0.00368072	-1.21577	0.00128198	-1.78977	0.491186	-1.69729	0.267492	abundance
Akr1b3	Akr1b3	-1.19508	0.00368128	-0.902277	0.00265648	-0.684382	0.741115	0.919799	0.267492	abundance
Plek2	Plek2	-2.3522	0.00369441	-1.58939	0.0103303	-2.21174	0.741115	-1.47149	0.267492	abundance
D630003M21Rik	D630003M21Rik	-2.05759	0.00370037	-2.60296	0.0182084	-1.19736	0.741115	-0.576907	0.763802	abundance
Lsm6	Lsm6	-1.16534	0.00370741	-0.777637	0.00112669	-1.18344	0.472608	-0.835988	0.433427	abundance
Ifi30	Ifi30	-1.51083	0.00371342	-1.50214	0.000169983	-0.699997	0.751902	-1.36225	0.145075	abundance
Tbl3	Tbl3	-1.16397	0.00371342	-0.983694	0.000443089	-1.41505	0.391724	-1.57552	0.267492	abundance
Sgsm3	Sgsm3	-1.2692	0.00371771	-0.917401	0.000466623	-0.0615759	0.946919	-0.39562	0.267492	abundance
Ifnlr1	Ifnlr1	-2.76274	0.003732	-4.33127	7.7979e-05	-13.092	0.0728389	-5.35341	0.0129206	abundance
Grn	Grn	1.75062	0.00375194	1.33098	8.07093e-05	7.20276	0.573604	1.52045	0.0280815	abundance
Gpsm1	Gpsm1	1.5485	0.0037578	1.51273	0.000501554	-0.938463	0.741115	0.643202	0.129992	abundance
Cyp2j9	Cyp2j9	1.68749	0.0037578	1.57252	0.000880428	0.812201	0.741115	1.21219	0.267492	abundance
Traf3ip2	Traf3ip2	-1.15751	0.00375869	-1.17273	0.000108326	-0.0185135	0.973513	-0.145928	0.57716	abundance
Akap17b	Akap17b	1.56307	0.00377546	1.56685	0.000607766	1.66058	0.741115	1.60595	0.250101	abundance
Pxdc1	Pxdc1	-1.16374	0.00377695	-1.01627	0.000145616	-2.01654	0.315764	-1.59027	0.127777	abundance
Lmo7	Lmo7	1.25146	0.0037795	1.34953	0.000178366	-0.266158	0.76528	0.688124	0.267492	abundance
Camk2b	Camk2b	1.3994	0.0037795	1.73097	0.000273288	2.08458	0.741115	2.00757	0.154203	abundance
Trerf1	Trerf1	-1.45671	0.00378174	-1.27223	0.00163522	0.0829359	0.871135	-0.108459	0.482195	abundance
Tmem216	Tmem216	-1.1428	0.0037914	-0.70297	0.00109506	-1.03789	0.470595	0.066775	0.964967	abundance
Rhebl1	Rhebl1	-1.32593	0.0037961	-1.09981	0.000222972	-1.44747	0.741115	-1.12638	0.169755	abundance
Gnb4	Gnb4	1.18613	0.00379954	1.62774	6.18981e-05	0.0758856	0.958237	1.18546	0.252228	abundance
Tpp1	Tpp1	1.40546	0.00379954	0.876796	0.000129643	3.87214	0.741115	0.929645	0.0386625	abundance
Lpin3	Lpin3	-1.29157	0.00379954	-1.13081	0.00100455	-0.894404	0.741115	-0.766459	0.288685	abundance
Spp1	Spp1	1.94208	0.00380116	1.54208	0.00258342	-0.37037	0.741115	0.281749	0.267492	abundance
Dpyd	Dpyd	2.22847	0.00380483	2.77589	0.0257992	2.59395	0.423186	3.71521	0.267492	abundance
Polr1e	Polr1e	-1.1693	0.00382417	-0.819941	0.000894622	-0.789188	0.741115	-0.0446804	0.953703	abundance
Atxn10	Atxn10	-1.30243	0.00382883	-1.06067	0.00024112	-0.151882	0.919382	-0.781947	0.267492	abundance
Sf3b5	Sf3b5	-1.16067	0.00382979	-0.627163	0.00200973	-0.982048	0.596783	-0.0887072	0.921794	abundance
Arhgef5	Arhgef5	-1.1404	0.00383384	-1.02038	8.08994e-05	0.279598	0.773789	-0.609827	0.267492	abundance
Cdc6	Cdc6	-1.2566	0.00383384	-1.15063	0.00240651	-0.420347	0.741115	0.527544	0.218845	abundance
Pgf	Pgf	2.51432	0.00384034	2.71264	0.0047163	0.975031	0.741115	1.38562	0.318071	abundance
Skp2	Skp2	-1.19666	0.00384537	-0.922979	0.000196788	-0.190835	0.867588	-0.607202	0.267492	abundance
Mov10l1	Mov10l1	-2.25059	0.00384537	-1.87778	0.0197857	-2.0771	0.668435	-1.62263	0.334304	abundance
Dennd6b	Dennd6b	-1.33866	0.00384916	-1.2313	0.00321781	-1.99164	0.253643	-2.26312	0.196228	abundance
Pphln1	Pphln1	-1.14638	0.00385214	-0.985871	0.000543345	-1.09941	0.525358	-0.790029	0.551931	abundance
Npm1	Npm1	-1.18853	0.00387259	-0.997523	0.00154858	-0.659386	0.741115	0.38466	0.569477	abundance
Col26a1	Col26a1	2.88229	0.00387495	1.44079	0.0681935	1.3923	0.524241	-0.834926	0.267502	abundance
Cox20	Cox20	1.22207	0.00389213	1.29182	0.000472518	0.712609	0.741115	0.757569	0.317609	abundance
Hist1h4i	Hist1h4i	-1.51608	0.00389213	-2.27842	0.0011654	-1.92246	0.727194	-2.68121	0.267492	abundance
Cystm1	Cystm1	-1.35039	0.00389385	-0.730833	0.00116755	-1.39518	0.741115	-0.74734	0.267492	abundance
Fyb	Fyb	-2.9512	0.00391098	-1.89168	0.000172224	5.04656	0.718028	-1.39519	0.0545614	abundance
Pcdhb5	Pcdhb5	1.64317	0.00393907	1.2232	0.0111333	1.57877	0.658079	1.13761	0.299726	abundance
Zfp36l2	Zfp36l2	-1.14985	0.00394857	-1.04548	0.000108779	-1.1876	0.741115	-1.06332	0.267492	abundance
Myo1b	Myo1b	1.20583	0.00394857	1.23196	0.00055332	0.302204	0.741115	0.0890695	0.855611	abundance
Lbhd1	Lbhd1	-1.34763	0.00394857	-0.77887	0.0105654	-0.626521	0.741115	0.414371	0.271914	abundance
Kif27	Kif27	1.58896	0.00396045	1.58261	0.00127059	-0.30123	0.741115	0.46103	0.267492	abundance
Acly	Acly	-1.17622	0.00396479	-1.01437	0.000251686	-0.392878	0.741115	-0.471055	0.319243	abundance
Wdr4	Wdr4	-1.2342	0.00398324	-0.906014	0.000422914	-0.385698	0.741115	-0.533512	0.267492	abundance
Naaladl2	Naaladl2	2.6116	0.00399463	2.05623	0.00758293	0.257591	0.777567	0.252316	0.683005	abundance
Gpc1	Gpc1	1.34677	0.00399631	1.09579	0.000321805	-0.351126	0.754799	0.656507	0.267492	abundance
Prima1	Prima1	2.16898	0.00401289	3.85559	0.000143399	5.0815	0.741115	4.43903	0.0613875	abundance
Rps12	Rps12	-1.15271	0.00401289	-1.11371	0.000532927	-1.77859	0.16973	-2.72337	0.0731228	abundance
Pdpn	Pdpn	1.29883	0.00401289	1.10744	0.000628347	1.81203	0.656864	1.39378	0.23705	abundance
Ube2l6	Ube2l6	1.16323	0.00401289	1.52184	0.00071195	1.16755	0.582549	1.53785	0.345426	abundance
Trim34b	Trim34b	2.16898	0.00401289	1.95705	0.00108218	4.60596	0.301386	2.78007	0.0799671	abundance
Nsun2	Nsun2	-1.17395	0.00401289	-0.929962	0.00110272	-0.506716	0.741115	0.443392	0.267492	abundance
Il1rn	Il1rn	2.3161	0.00401289	1.8183	0.00125222	3.88115	0.636364	2.29708	0.150445	abundance
Mrpl12	Mrpl12	-1.21306	0.00401289	-0.845712	0.00334252	-0.62432	0.741115	0.437337	0.375557	abundance
Trim34a	Trim34a	2.16898	0.00401289	2.52239	0.00794574	3.77079	0.140991	4.58938	0.103995	abundance
Dppa2	Dppa2	2.16898	0.00401289	1.89639	0.114217	1.78571	0.491991	0.28679	0.913719	abundance
Gtpbp3	Gtpbp3	-1.19538	0.00402599	-0.649401	0.000736004	-1.7345	0.508703	-0.905477	0.235636	abundance
Nfkbia	Nfkbia	-1.27759	0.00403554	-1.20235	0.000441404	0.0874983	0.916195	-0.464232	0.267492	abundance
Ruvbl2	Ruvbl2	-1.13531	0.00403853	-0.756449	0.00362	-0.872455	0.548538	2.01832	0.207764	abundance
Tesk2	Tesk2	-1.46034	0.00404101	-1.06256	0.00126116	-1.5682	0.741115	-1.11348	0.267492	abundance
Hist1h1a	Hist1h1a	-1.22804	0.00404205	-0.979189	0.0488318	-1.20915	0.390297	-0.796648	0.708045	abundance
Apol9a	Apol9a	-1.3759	0.00405973	-2.05497	0.000712276	-0.565327	0.741115	-1.29675	0.267492	abundance
Cxcl14	Cxcl14	1.49216	0.00405973	1.20196	0.0013303	-0.289762	0.741115	0.262633	0.267492	abundance
Polr2g	Polr2g	-1.13631	0.00405973	-0.694242	0.00241854	-0.941137	0.544996	0.531408	0.642216	abundance
Fggy	Fggy	-3.13741	0.00405973	-3.69661	0.0138945	-1.52409	0.741115	-1.34129	0.548693	abundance
Ly6i	Ly6i	-1.93746	0.00407519	-2.60296	0.00689002	-1.73939	0.741115	-2.30236	0.267492	abundance
Zfp174	Zfp174	1.28066	0.00407994	1.59723	0.000710144	0.514347	0.741115	0.784589	0.326458	abundance
Ifit3b	Ifit3b	1.53635	0.00408358	1.55861	0.00100604	3.17755	0.193613	2.45214	0.0702149	abundance
Mcub	Mcub	-1.23249	0.00408358	-0.751389	0.00662301	-1.28587	0.489302	-0.869529	0.344356	abundance
Ntn1	Ntn1	1.74439	0.00408717	1.28901	0.000299909	-0.540903	0.811224	0.998039	0.152521	abundance
Cers1	Cers1	1.67733	0.00409198	1.66842	0.000230641	1.74139	0.741115	1.67928	0.127777	abundance
Slurp1	Slurp1	-2.77537	0.00410038	-3.96727	0.00263177	-4.65115	0.454584	-5.44402	0.160452	abundance
H2-M3	H2-M3	1.17047	0.00410274	0.721913	0.076601	1.20464	0.335655	1.31735	0.573786	abundance
Fosl1	Fosl1	-1.21723	0.00410786	-0.916613	0.000422914	0.251844	0.741115	-0.212084	0.267492	abundance
Alad	Alad	-1.14008	0.00410786	-0.696778	0.000939392	-1.13808	0.548256	-0.692478	0.399732	abundance
Eif3e	Eif3e	-1.13034	0.00411299	-0.919558	0.000297503	-0.717433	0.741115	-0.0902603	0.906368	abundance
Ypel4	Ypel4	2.41464	0.00411587	2.0345	0.00233241	2.99449	0.741115	2.2975	0.267492	abundance
Eny2	Eny2	-1.14198	0.00411718	-0.886459	0.000209591	-1.86486	0.364986	-1.36675	0.155643	abundance
Celsr1	Celsr1	-1.6847	0.00412208	-2.12488	0.00279241	-0.446253	0.741115	-0.831675	0.382052	abundance
March3	March3	1.42165	0.00412966	1.82917	0.000158274	-0.982152	0.741115	1.23506	0.139729	abundance
Fam214b	Fam214b	1.16123	0.00412966	1.35579	0.000301968	0.58517	0.741115	0.490073	0.533527	abundance
Pfdn5	Pfdn5	-1.17375	0.00413936	-0.866434	0.000641655	-0.399556	0.741115	-0.0772385	0.852949	abundance
Prss12	Prss12	3.42098	0.0041421	3.99724	0.00207436	5.97158	0.490025	5.34801	0.145075	abundance
Daam2	Daam2	2.35074	0.00414441	3.32282	0.000632589	1.11082	0.741115	2.86538	0.22684	abundance
2810021J22Rik	2810021J22Rik	1.98651	0.00415796	2.4038	4.75291e-05	-5.96782	0.725123	2.0278	0.0280815	abundance
Ctsd	Ctsd	1.44775	0.00416899	1.07443	0.000114629	5.1475	0.543983	1.25848	0.0360719	abundance
Cfap69	Cfap69	-1.45073	0.00416899	-0.725198	0.00752598	-0.664467	0.741115	-0.0704556	0.87523	abundance
Ldhd	Ldhd	-2.11357	0.00416899	-1.61904	0.0316464	-2.1287	0.548538	-1.64513	0.319531	abundance
Hspa1l	Hspa1l	-1.28422	0.00417016	-1.63519	2.88438e-05	5.72133	0.636616	-1.44108	0.0195168	abundance
Dnah14	Dnah14	2.97782	0.00417715	3.29233	0.00070774	5.45092	0.710851	3.98148	0.114056	abundance
Syne1	Syne1	-1.32399	0.00418229	-1.89637	0.00011763	0.836752	0.741115	-1.28407	0.145075	abundance
Dscam	Dscam	3.71825	0.00419894	2.8853	0.00226902	-1.27032	0.741115	1.09891	0.267492	abundance
Max	Max	-1.17258	0.0042028	-0.610308	0.000634345	-0.298069	0.741115	-0.311889	0.267492	abundance
Pkd2	Pkd2	1.22484	0.00420436	0.720689	0.00041218	1.23159	0.741115	0.722057	0.227819	abundance
Gm16505	Gm16505	-1.5469	0.00420908	-0.55256	0.01196	-2.48578	0.155534	-1.11983	0.121242	abundance
Cdh15	Cdh15	2.79426	0.00421173	4.21605	0.00496125	3.92728	0.550316	5.49976	0.26676	abundance
Lpar1	Lpar1	-1.26653	0.00422039	-1.33664	0.000471849	-1.65612	0.738629	-1.58881	0.255532	abundance
A830010M20Rik	A830010M20Rik	1.51418	0.00422039	1.36481	0.000627973	3.21792	0.301386	1.94965	0.0779805	abundance
Guk1	Guk1	-1.12886	0.00424482	-0.944714	0.000542049	-1.05541	0.621119	-0.737924	0.489668	abundance
Nudcd1	Nudcd1	-1.14445	0.00425109	-1.01582	0.000893918	-0.766817	0.741115	0.02105	0.982315	abundance
Ddx23	Ddx23	-1.15824	0.0042673	-0.86841	0.000811964	-0.481276	0.741115	0.0976171	0.829443	abundance
Pigyl	Pigyl	1.22951	0.0042673	0.975883	0.000866717	1.58204	0.604949	1.25916	0.267492	abundance
Ccdc109b	Ccdc109b	-1.22581	0.0042673	-0.748827	0.00630831	-1.32127	0.476058	-0.943422	0.287231	abundance
Tomm6	Tomm6	-1.13355	0.0042673	-0.546483	0.0140763	-1.27136	0.301386	-1.76678	0.267492	abundance
Tmem30b	Tmem30b	2.88229	0.00427207	5.28012	0.000473957	5.93155	0.676679	6.39691	0.0875675	abundance
Cacnb4	Cacnb4	2.90126	0.0042721	3.72335	1.44837e-05	23.3827	0.220163	4.11619	0.010466	abundance
C1qbp	C1qbp	-1.14706	0.0042721	-0.908536	0.00298686	-0.808065	0.679474	0.679004	0.478995	abundance
Odc1	Odc1	-1.16024	0.0042721	-0.870217	0.00364035	-1.10876	0.524609	-0.67485	0.575397	abundance
Rrp9	Rrp9	-1.25538	0.0042721	-0.772663	0.00645056	-0.584318	0.741115	0.391389	0.303137	abundance
Hpdl	Hpdl	-1.42643	0.00427942	-1.42219	0.00050275	-1.89152	0.741115	-1.60021	0.196228	abundance
Mak16	Mak16	-1.1297	0.00427942	-0.753693	0.000853145	-1.33285	0.395204	-1.22491	0.267492	abundance
Zfp532	Zfp532	1.1711	0.00428438	1.04242	0.000850166	1.07138	0.741115	0.885738	0.318129	abundance
Stxbp2	Stxbp2	-1.45457	0.00428438	-1.30898	0.00120024	0.0183127	0.98287	-0.473811	0.267492	abundance
Armcx1	Armcx1	1.72426	0.00430247	1.6921	0.00339353	0.220742	0.795775	0.442311	0.469919	abundance
Rpl26	Rpl26	-1.10411	0.00430247	-0.697771	0.0037793	-1.17363	0.312821	-10.336	0.0909072	abundance
Pxdn	Pxdn	1.5649	0.00430505	0.702295	0.00223956	0.915883	0.741115	0.519029	0.267492	abundance
Rbm8a	Rbm8a	-1.18205	0.00430642	-0.765788	0.00181605	-0.862088	0.741115	-0.306631	0.637592	abundance
Ostf1	Ostf1	1.1695	0.00430687	1.29439	5.44214e-05	-1.37627	0.741115	1.04839	0.0687297	abundance
Wdfy1	Wdfy1	1.20094	0.00433411	1.14394	0.000212876	-0.478381	0.741115	0.466191	0.267492	abundance
Ripor2	Ripor2	-1.12435	0.00433911	-1.13556	0.000915107	-0.740719	0.741115	0.880242	0.389879	abundance
Tmie	Tmie	2.16239	0.00434622	0.582296	0.0483473	2.88142	0.233798	1.07724	0.267492	abundance
Bola2	Bola2	-1.22126	0.0043466	-0.795536	0.00640608	-1.07441	0.648933	-0.473214	0.595848	abundance
Mrpl13	Mrpl13	-1.14669	0.00434779	-0.919319	0.000655132	-1.64155	0.307256	-1.66004	0.230159	abundance
Prr3	Prr3	-1.1309	0.00434779	-0.4235	0.00599726	-1.30043	0.324754	-0.908942	0.267492	abundance
Mfsd9	Mfsd9	1.29975	0.0043494	1.36759	0.000364942	0.576372	0.741115	1.04678	0.267492	abundance
Amd2	Amd2	-1.1408	0.0043494	-1.11637	0.000567309	-0.913531	0.741115	-0.643601	0.507143	abundance
Amd1	Amd1	-1.14097	0.0043494	-1.11691	0.000574335	-0.912108	0.741115	-0.635891	0.513926	abundance
H2-T24	H2-T24	2.79492	0.0043494	2.63594	0.0149354	0.590487	0.741115	-0.0326535	0.972647	abundance
Tigit	Tigit	-1.87502	0.0043494	-1.96499	0.106771	-1.15217	0.50557	1.79237	0.267492	abundance
Sema6d	Sema6d	2.47345	0.00435427	1.73028	0.000165278	-2.29357	0.741115	1.42463	0.0784018	abundance
Artn	Artn	-4.34218	0.00436612	-3.72724	5.34162e-05	-8.79254	0.741115	-3.86868	0.0363963	abundance
Fam131c	Fam131c	-4.05395	0.004375	-2.73343	0.000502391	-0.402325	0.948312	-2.28111	0.168066	abundance
Ubqln4	Ubqln4	-1.1887	0.004375	-0.835198	0.000706746	-0.220444	0.741115	-0.159267	0.607	abundance
Qrsl1	Qrsl1	-1.15819	0.0043901	-0.776856	0.000584667	-1.02035	0.741115	-0.676357	0.267492	abundance
Slc7a4	Slc7a4	2.4276	0.0043901	1.87145	0.00120567	3.86327	0.723564	2.26098	0.1567	abundance
Hist1h3h	Hist1h3h	-1.53586	0.00440591	-1.94984	0.000843036	-0.530463	0.741115	-1.3624	0.267492	abundance
Itgb5	Itgb5	1.39187	0.00441555	1.00664	0.000135437	-1.18614	0.741115	0.861075	0.0736461	abundance
Fez1	Fez1	-1.16068	0.00441555	-0.974204	0.000569688	-0.844816	0.741115	-0.638121	0.341283	abundance
Mrpl38	Mrpl38	-1.13806	0.00441555	-0.730048	0.000694106	-0.410359	0.741115	0.0405429	0.909026	abundance
Pgam1	Pgam1	-1.13321	0.00441555	-0.875171	0.00120246	-0.99227	0.656864	-0.490466	0.619508	abundance
Gm4070	Gm4070	3.13596	0.00441555	2.95303	0.0117126	4.73237	0.310287	4.58454	0.229407	abundance
Gvin1	Gvin1	3.13596	0.00441555	2.95303	0.0117126	4.73237	0.310287	4.58454	0.229407	abundance
Tcaf1	Tcaf1	1.21831	0.00442167	1.24116	0.000256239	-0.345433	0.741115	0.537173	0.267492	abundance
Polr2k	Polr2k	-1.41028	0.00442423	-0.783477	0.00202254	-1.25237	0.741115	-0.714907	0.267492	abundance
Wisp1	Wisp1	1.41797	0.00443518	0.897377	0.0026277	0.0633046	0.916464	0.076215	0.717671	abundance
E2f6	E2f6	1.1408	0.00443675	1.46798	3.23955e-05	-1.18694	0.741115	1.34552	0.0408789	abundance
Madd	Madd	-1.22359	0.00444119	-1.05668	0.00024112	-1.2899	0.741115	-1.07621	0.213704	abundance
Adat2	Adat2	-1.1135	0.00444919	-0.761633	0.000334739	-1.26054	0.636616	-0.913764	0.267492	abundance
Ldhb	Ldhb	1.47616	0.00444977	2.68786	9.89246e-05	-2.47769	0.390297	1.81593	0.0381186	abundance
Pm20d2	Pm20d2	1.50828	0.00445039	1.47931	0.00131347	-0.240879	0.741115	0.448084	0.267492	abundance
Ppp1r9a	Ppp1r9a	-1.45482	0.00445617	-2.2691	0.000125875	-0.349446	0.887609	-2.01118	0.128398	abundance
Pkp1	Pkp1	1.22747	0.00445747	1.30887	0.00151381	0.23999	0.741115	-0.241458	0.304698	abundance
1700071K01Rik	1700071K01Rik	-1.13442	0.00445853	-0.797202	0.00387677	-0.728358	0.710619	1.08828	0.267492	abundance
4930523C07Rik	4930523C07Rik	1.28292	0.00448088	1.39057	0.00177066	1.49888	0.64227	1.67734	0.267492	abundance
Hs1bp3	Hs1bp3	1.1193	0.00448092	1.20395	0.000626919	0.839161	0.741115	0.153537	0.904979	abundance
Dlg4	Dlg4	-1.22365	0.00448092	-0.395418	0.0346835	-0.856881	0.648582	0.398571	0.34499	abundance
Bves	Bves	3.64898	0.00448353	2.90967	0.00041053	-2.65881	0.741115	2.08346	0.130694	abundance
Timeless	Timeless	-1.14479	0.00448986	-0.893804	0.000139642	0.177001	0.907656	-0.682509	0.177333	abundance
Ripk3	Ripk3	1.90482	0.00451813	2.59875	0.00342905	1.18207	0.741115	1.86177	0.267492	abundance
Scml2	Scml2	4.01899	0.00452706	6.18925	0.000124655	0.171986	0.984706	5.72804	0.0737277	abundance
Tlr3	Tlr3	1.57476	0.00452706	0.944689	0.00111195	2.39152	0.708571	1.15356	0.178571	abundance
LOC108167925	LOC108167925	-1.83741	0.00452706	-1.62958	0.108018	-2.05259	0.312821	-2.57689	0.282203	abundance
Pycr2	Pycr2	-1.0959	0.00453644	-0.835232	0.000424721	-1.04439	0.499338	-0.524188	0.71502	abundance
Trim12c	Trim12c	1.70931	0.00454671	1.95045	0.00132525	-0.390663	0.741115	0.766321	0.267492	abundance
Nudt15	Nudt15	-1.29463	0.00454671	-1.21187	0.0027502	-0.911541	0.741115	-0.695422	0.425495	abundance
Racgap1	Racgap1	-1.11709	0.00455381	-0.930273	0.000160685	-2.45501	0.107836	-1.59472	0.0335286	abundance
Hpse	Hpse	1.21321	0.00455381	0.996731	0.000661161	0.786478	0.741115	0.718031	0.267492	abundance
Rpl7l1	Rpl7l1	-1.14454	0.00456391	-0.827102	0.000491497	-0.0566097	0.91418	-0.0159657	0.920892	abundance
Col5a3	Col5a3	2.43869	0.0045689	1.79707	0.0112235	0.220607	0.741115	-0.0565482	0.86522	abundance
Mybbp1a	Mybbp1a	-1.14855	0.00456924	-0.967262	0.00324784	-0.616532	0.741115	0.956287	0.221386	abundance
Atp6v0a4	Atp6v0a4	2.20244	0.00457057	2.75208	0.000493367	-0.586908	0.811067	1.99348	0.194038	abundance
Prpf19	Prpf19	-1.12721	0.00459156	-0.752787	0.00149281	-1.00153	0.656864	-0.466033	0.580007	abundance
Acadsb	Acadsb	1.2186	0.00459345	1.10975	0.000262529	-0.201779	0.841792	0.625789	0.267492	abundance
Sprr1a	Sprr1a	-3.04385	0.00459345	-2.55182	0.0462596	-1.01913	0.491186	1.21287	0.146036	abundance
Kdm7a	Kdm7a	1.37161	0.00465138	1.21715	0.00214491	0.121292	0.843743	0.141367	0.681162	abundance
Epm2a	Epm2a	1.45553	0.00465214	1.81005	0.00063128	2.78406	0.432581	2.48594	0.108059	abundance
Nebl	Nebl	-1.55661	0.00465516	-2.52206	0.000318859	1.1553	0.741115	-1.46916	0.142835	abundance
Fibp	Fibp	-1.20573	0.00465516	-0.687034	0.000711683	-0.108609	0.906359	-0.331205	0.267492	abundance
Adgrg2	Adgrg2	1.63499	0.00465516	0.585887	0.0563578	1.1371	0.668015	-0.0571328	0.92707	abundance
Macf1	Macf1	1.27849	0.00468201	0.261134	0.0768461	1.15156	0.510277	0.0893826	0.833612	abundance
Denr	Denr	-1.09712	0.00470754	-0.790544	0.000410215	-0.833025	0.741115	-0.261828	0.726391	abundance
Cdkl5	Cdkl5	1.2916	0.00470772	1.63663	0.00158929	1.5592	0.651554	1.99729	0.267492	abundance
Il17rd	Il17rd	1.33096	0.00471199	0.440386	0.0208465	1.80471	0.249196	0.905408	0.267492	abundance
Irx3	Irx3	1.5022	0.00471763	1.52817	0.00160635	0.125371	0.899547	0.609232	0.279452	abundance
Rrbp1	Rrbp1	1.32136	0.00473232	0.804203	0.000419981	-0.766619	0.741115	0.499265	0.194602	abundance
Grasp	Grasp	-1.33826	0.00473502	-0.818539	0.0043102	-0.383187	0.741115	0.00626499	0.985742	abundance
Gm2a	Gm2a	1.23113	0.00474206	1.15333	0.000105519	1.73184	0.741115	1.2078	0.0822643	abundance
Slc5a3	Slc5a3	-1.24806	0.00474206	-1.83677	0.00109438	-0.626164	0.741115	-0.902906	0.381873	abundance
Pno1	Pno1	-1.11086	0.00474206	-0.748872	0.00429567	-0.890766	0.604969	0.558242	0.614872	abundance
Kcnd1	Kcnd1	2.54126	0.00474275	1.4936	0.0013008	1.83012	0.741115	1.3526	0.267492	abundance
Prrt2	Prrt2	2.01427	0.00475552	1.92333	0.0094191	1.96824	0.741115	1.87282	0.267492	abundance
Lepr	Lepr	-1.98159	0.00475552	-0.766397	0.0324986	-0.972586	0.741115	0.0653343	0.899679	abundance
Fgf2	Fgf2	1.48556	0.00477113	1.32295	0.00383092	0.370766	0.741115	0.270896	0.62807	abundance
Dhrs9	Dhrs9	-1.55236	0.00477697	-1.79019	0.00276779	-2.05452	0.617934	-2.27358	0.267492	abundance
Eif4b	Eif4b	-1.12596	0.00480324	-1.026	0.000136331	0.196552	0.834118	-0.578803	0.267492	abundance
Cct3	Cct3	-1.09033	0.00481028	-0.938761	0.00102513	-0.844402	0.636616	0.922467	0.472814	abundance
Insm1	Insm1	1.49236	0.00481028	2.85346	0.00104355	0.496737	0.741115	1.83781	0.267492	abundance
Fam65b	Fam65b	-1.10115	0.00482894	-1.1836	0.00153607	-0.767814	0.694022	1.20798	0.321253	abundance
Nap1l1	Nap1l1	-1.09237	0.00483532	-0.782408	0.000615832	-1.31744	0.375112	-1.41095	0.267492	abundance
Slc7a2	Slc7a2	1.47353	0.00483532	0.934214	0.00343514	1.17791	0.741115	0.756705	0.267492	abundance
Hspe1	Hspe1	-1.13821	0.00484058	-0.830942	0.00573867	-1.11454	0.510244	-0.737252	0.538042	abundance
AU040320	AU040320	1.24486	0.00485455	0.656372	0.000771372	1.30926	0.741115	0.670713	0.267118	abundance
Pmp22	Pmp22	1.18246	0.00485763	1.05088	0.000307823	0.467287	0.741115	0.747898	0.267492	abundance
Irf7	Irf7	2.21048	0.00486777	3.2557	0.00848621	0.848302	0.741115	1.21055	0.480734	abundance
Pdxp	Pdxp	-1.29087	0.00487395	-0.978426	0.00124981	-0.41164	0.741115	-0.460971	0.314452	abundance
Foxe1	Foxe1	2.75328	0.00487739	3.68338	0.000109929	-7.07114	0.133292	2.72611	0.0184017	abundance
H2-Q4	H2-Q4	1.45477	0.00488332	0.770098	0.000985561	2.19587	0.741115	0.917852	0.17208	abundance
Tet1	Tet1	-2.57873	0.00488544	-3.15401	6.18981e-05	-10.9624	0.543914	-3.60493	0.0256646	abundance
Cdkn2c	Cdkn2c	1.27016	0.00488544	1.13601	8.47877e-05	-3.05706	0.741115	0.922401	0.0397927	abundance
Tmx4	Tmx4	1.22365	0.00488544	0.569514	0.000710144	-1.01544	0.741115	0.29606	0.165278	abundance
Psme3	Psme3	-1.10773	0.00488544	-0.698515	0.000722086	-1.49289	0.386611	-1.1494	0.267492	abundance
Slc46a3	Slc46a3	2.22917	0.00488544	1.73545	0.0138722	2.46277	0.64227	1.96912	0.267492	abundance
Tanc1	Tanc1	1.11635	0.00490627	1.01633	0.000115028	-0.471968	0.741115	0.616786	0.222027	abundance
Col18a1	Col18a1	-1.54555	0.00490627	-2.27876	0.000975177	-0.0188121	0.987384	-1.23267	0.267492	abundance
Shh	Shh	-2.18238	0.00490627	-2.40934	0.0588312	-1.67976	0.656864	-0.828432	0.739107	abundance
Pik3ip1	Pik3ip1	1.2496	0.00490992	0.561824	0.000584667	3.56806	0.487461	0.693466	0.0595268	abundance
Mtss1	Mtss1	-1.12105	0.00490992	-0.913595	0.00342708	-0.698128	0.741115	0.858719	0.267492	abundance
Snrpg	Snrpg	-1.09565	0.00492081	-0.697325	0.00717292	-1.26187	0.303246	-2.23393	0.267492	abundance
Mtap	Mtap	-1.11314	0.00492715	-0.811186	0.00134454	-0.957803	0.687344	-0.458462	0.59404	abundance
Sspn	Sspn	1.1732	0.00501327	1.07767	0.000683456	1.14812	0.741115	1.05599	0.267492	abundance
Adamts1	Adamts1	-1.62793	0.00503335	-2.39237	2.90824e-05	1.78382	0.761406	-2.2633	0.0307905	abundance
Scara3	Scara3	1.14501	0.00503335	0.975213	0.000311638	0.809611	0.741115	0.811998	0.267492	abundance
Kif19a	Kif19a	-3.51524	0.00503335	-2.7999	0.000315286	-12.3458	0.0874428	-3.72629	0.0195168	abundance
Nbeal2	Nbeal2	-1.23875	0.00503335	-1.13519	0.00111416	-0.443354	0.741115	-0.488777	0.376925	abundance
Dnajb9	Dnajb9	1.11739	0.00503335	0.592508	0.00388105	0.882465	0.684735	0.0489039	0.947114	abundance
Mef2c	Mef2c	1.24765	0.00503883	1.73745	0.000549466	0.841169	0.741115	1.40098	0.267492	abundance
Dag1	Dag1	1.32811	0.00504763	0.673506	0.00126125	2.12733	0.595741	0.880293	0.172649	abundance
Fmo5	Fmo5	3.01853	0.00506083	2.6226	0.00879849	1.46526	0.741115	1.42749	0.33836	abundance
Hoxb3	Hoxb3	-2.22613	0.00506273	-3.77708	0.00080087	-0.388935	0.882123	-2.90591	0.264353	abundance
Uba52	Uba52	-1.08003	0.0050677	-0.468215	0.0116255	-1.28308	0.264389	-2.69461	0.0642879	abundance
Prss23	Prss23	1.66367	0.0050911	1.1863	0.000206186	-2.89046	0.534441	0.837359	0.0537736	abundance
Nampt	Nampt	-1.13456	0.0050911	-0.772083	0.00151825	-0.768268	0.741115	-0.281994	0.63993	abundance
Angel1	Angel1	1.42141	0.0050911	1.39968	0.00235556	2.04008	0.512551	1.92155	0.250706	abundance
Eif5a	Eif5a	-1.07264	0.0050911	-0.695363	0.00254709	-0.93641	0.512423	1.09677	0.490233	abundance
Mmp15	Mmp15	1.59458	0.0050911	0.700859	0.00349822	0.318854	0.747058	0.3023	0.316909	abundance
Adra1b	Adra1b	1.30082	0.00510238	0.883692	0.00578926	1.44138	0.601597	1.04827	0.267492	abundance
Rgs9	Rgs9	-2.88664	0.00510238	-2.55849	0.146789	-1.63615	0.361932	2.25842	0.267492	abundance
Nolc1	Nolc1	-1.196	0.00510737	-1.03008	0.000740198	0.145054	0.745792	-0.120874	0.267492	abundance
Birc3	Birc3	1.2256	0.00512182	1.74129	0.00268744	0.488368	0.741115	0.00185916	0.998438	abundance
Wdr77	Wdr77	-1.14028	0.00513288	-0.923847	0.00119306	-0.840515	0.741115	-0.520239	0.461752	abundance
Supv3l1	Supv3l1	-1.08695	0.00513907	-0.796626	0.000829911	-0.601478	0.741115	0.37153	0.484037	abundance
Herc6	Herc6	1.19895	0.00516508	1.29797	0.000723384	0.0488641	0.942303	0.276626	0.461003	abundance
Ccdc134	Ccdc134	-1.41969	0.0051657	-1.65658	0.000236849	1.06927	0.741115	-1.07863	0.138477	abundance
Neu1	Neu1	1.30323	0.0051657	0.951383	0.000442005	2.63361	0.519311	1.24297	0.0959264	abundance
Tonsl	Tonsl	-1.10441	0.00517751	-0.9968	0.000172356	-0.613079	0.741115	-0.771425	0.267492	abundance
Fdxr	Fdxr	-1.19872	0.00517751	-0.890294	0.00152765	-0.34271	0.741115	-0.142234	0.715557	abundance
Dnajc12	Dnajc12	-1.39136	0.00519088	-1.03223	0.000275585	-2.77391	0.741115	-1.20342	0.0843806	abundance
Tut1	Tut1	-1.08096	0.00519972	-0.83413	0.000136125	-0.773486	0.741115	-0.791432	0.142663	abundance
Slc5a8	Slc5a8	-1.76629	0.00520227	-1.98567	0.0400117	-1.49943	0.656864	-1.19252	0.560318	abundance
Gabra4	Gabra4	3.71693	0.0052345	3.36782	0.00678214	0.253165	0.896435	1.06251	0.374925	abundance
Greb1l	Greb1l	-1.08767	0.00525151	-1.53975	6.18981e-05	-1.56056	0.741115	-1.78988	0.1649	abundance
Nphp4	Nphp4	1.11899	0.00525228	1.36205	0.00067451	0.916469	0.741115	0.968111	0.365248	abundance
Rhpn1	Rhpn1	-1.23645	0.00526712	-0.711646	0.00138331	-1.52367	0.727194	-0.837485	0.267492	abundance
Egln3	Egln3	-3.15895	0.00527287	-3.05836	9.16858e-05	2.63564	0.741115	-2.74728	0.0557154	abundance
LOC108167922	LOC108167922	-1.07441	0.00527287	-0.620113	0.00507636	-0.848449	0.595741	1.25801	0.267492	abundance
Rpl27	Rpl27	-1.07441	0.00527287	-0.618959	0.00521155	-0.852698	0.593641	1.24651	0.267492	abundance
Rps18	Rps18	-1.14815	0.0052927	-0.727915	0.00350345	-0.923582	0.741115	-0.361658	0.602303	abundance
Msln	Msln	1.13857	0.00530364	0.528441	0.0053732	1.47995	0.317831	1.01872	0.267492	abundance
Loxl4	Loxl4	-1.48055	0.00531438	-1.85658	0.000130383	-2.30793	0.741115	-1.97768	0.0797396	abundance
LOC108168049	LOC108168049	-1.45561	0.00532632	-0.353565	0.00511389	-1.05129	0.741115	-0.309154	0.267492	abundance
Tlr2	Tlr2	1.28374	0.00535306	0.625827	0.0146232	0.999529	0.741115	0.254277	0.677712	abundance
Htr1b	Htr1b	1.72861	0.0053733	1.16103	0.0207397	0.757938	0.741115	-0.0348695	0.961315	abundance
Fasn	Fasn	-1.09907	0.00538289	-1.02806	0.000212876	-0.357562	0.741115	-0.57893	0.267492	abundance
Brms1	Brms1	-1.13691	0.00538289	-0.715811	0.000637866	-0.298943	0.741115	-0.357054	0.267492	abundance
Pag1	Pag1	1.93379	0.00538289	1.29549	0.00234943	-0.229338	0.843011	0.545621	0.267492	abundance
Boc	Boc	1.55015	0.00539715	0.841778	0.00129338	-0.0295127	0.982056	0.496774	0.267492	abundance
Cks1brt	Cks1brt	-1.06582	0.00540343	-0.717201	0.000364942	-1.73099	0.203403	-1.48982	0.0957536	abundance
Fgl2	Fgl2	2.247	0.00540343	1.63785	0.000871447	-1.30206	0.741115	0.951751	0.199342	abundance
Flna	Flna	1.22942	0.00541619	0.752624	0.0010838	0.852238	0.741115	0.603571	0.267492	abundance
Nudt4	Nudt4	-1.1228	0.00541982	-1.1728	7.30665e-05	-3.41139	0.549777	-1.40773	0.0408523	abundance
C1rl	C1rl	1.88012	0.00542441	1.75598	0.000567147	1.79937	0.741115	1.73855	0.171736	abundance
Dennd1a	Dennd1a	1.12684	0.00544415	1.09975	0.000144647	-0.119666	0.922832	0.743333	0.26295	abundance
Tedc2	Tedc2	-1.16178	0.00546576	-0.548721	0.00172556	-1.04896	0.741115	-0.497192	0.267492	abundance
1600002H07Rik	1600002H07Rik	-1.16178	0.00546576	-0.549342	0.00220996	-1.33402	0.657277	-0.649119	0.267492	abundance
Nat8l	Nat8l	1.56018	0.00546576	1.50523	0.0115323	0.404879	0.741115	-0.228521	0.62808	abundance
Angpt2	Angpt2	-1.86711	0.00546576	-1.38837	0.0186516	-0.509751	0.741115	0.224264	0.625796	abundance
Dimt1	Dimt1	-1.08992	0.00546702	-0.838456	0.000554288	-0.653539	0.741115	-0.350492	0.524538	abundance
Mmp25	Mmp25	-2.15946	0.00548665	-1.77231	0.000162559	-1.57047	0.741115	-1.73015	0.0787907	abundance
Cks1b	Cks1b	-1.0632	0.00548665	-0.662559	0.00126249	-1.35949	0.276881	-1.8354	0.253316	abundance
L3mbtl2	L3mbtl2	-1.09499	0.00548799	-0.914721	0.000375003	-0.367149	0.741115	-0.323649	0.453329	abundance
Ahnak2	Ahnak2	1.20643	0.00548799	0.441094	0.0375489	1.17128	0.50557	0.368786	0.576081	abundance
Ap1ar	Ap1ar	-1.08249	0.00549067	-0.758532	0.000375204	-0.456371	0.741115	-0.36512	0.346994	abundance
Ormdl2	Ormdl2	-1.13873	0.00549067	-0.837818	0.00041053	0.246978	0.741115	-0.317054	0.267492	abundance
Prpf3	Prpf3	-1.067	0.00549067	-0.798097	0.000553137	-0.554629	0.741115	0.281834	0.566651	abundance
Pdzrn4	Pdzrn4	1.63378	0.00549067	1.19135	0.0451641	1.10741	0.741115	0.0499857	0.966586	abundance
Sh2d4a	Sh2d4a	-3.39645	0.00550909	-1.57006	0.0152919	-3.22294	0.741115	-1.48283	0.267492	abundance
Pcbd1	Pcbd1	3.03946	0.00554009	3.77526	0.000517468	1.32441	0.760066	3.3886	0.160423	abundance
Lman2l	Lman2l	1.15203	0.00554009	0.688353	0.000578479	0.769321	0.741115	0.585634	0.267492	abundance
Igf2	Igf2	-3.58725	0.00554009	-2.12614	0.000659004	2.93006	0.741115	-1.37423	0.136524	abundance
Grwd1	Grwd1	-1.06803	0.00554009	-0.829291	0.00440713	-0.760252	0.656864	1.93617	0.0661476	abundance
Ifi205	Ifi205	1.29684	0.00555358	1.23187	0.0067056	1.92602	0.257134	2.3063	0.197162	abundance
Plch1	Plch1	-1.1231	0.0055651	-1.42734	8.88998e-05	-0.640313	0.741115	-1.29054	0.172049	abundance
Magi2	Magi2	1.7291	0.0055651	1.68822	0.000175272	-2.12941	0.741115	1.2791	0.0767575	abundance
Phb	Phb	-1.13401	0.0055651	-0.756553	0.00466308	-0.582072	0.741115	0.391261	0.375374	abundance
Lrpprc	Lrpprc	-1.1094	0.00557848	-1.14468	0.000214537	-0.278584	0.754256	-0.681485	0.267492	abundance
Adcy8	Adcy8	2.53281	0.00558074	1.82694	0.00131607	-0.965426	0.741115	1.01532	0.267492	abundance
Spn	Spn	1.71681	0.00558524	1.34941	0.000524678	-0.935146	0.741115	0.888912	0.178978	abundance
Acvr2a	Acvr2a	1.2202	0.00558524	0.593489	0.00348634	1.01107	0.741115	0.463372	0.291877	abundance
Trp53inp2	Trp53inp2	1.40759	0.00558574	1.98193	0.00020665	-0.275171	0.889444	1.54935	0.1567	abundance
Slc38a6	Slc38a6	1.26168	0.00558574	0.98319	0.000823707	0.566027	0.741115	0.696967	0.267492	abundance
Stk36	Stk36	1.15756	0.00558574	0.9894	0.000986758	0.594063	0.741115	0.49411	0.379914	abundance
Snai2	Snai2	1.14017	0.00558574	1.24837	0.00710281	0.601346	0.741115	-1.11182	0.267492	abundance
Gemin5	Gemin5	-1.10116	0.00558808	-1.04897	0.000706746	-0.278285	0.741115	0.145494	0.646522	abundance
Cited1	Cited1	1.49541	0.00561497	2.08767	0.00715278	1.12573	0.741115	1.4181	0.351574	abundance
Kyat1	Kyat1	1.13021	0.00563674	1.14155	0.0046171	1.16982	0.543914	1.27727	0.343802	abundance
Anpep	Anpep	1.84207	0.00563853	1.48461	0.0346988	2.41068	0.308166	2.49889	0.267492	abundance
Tspyl4	Tspyl4	1.15738	0.00564459	1.0612	0.00032798	1.60655	0.741115	1.24084	0.19615	abundance
Als2cr12	Als2cr12	-1.12958	0.00569399	-1.06033	0.00870833	-1.10526	0.543983	-0.954605	0.505113	abundance
Pla2g6	Pla2g6	-1.28934	0.00570324	-1.14309	7.36889e-05	1.54551	0.741115	-1.06855	0.0385474	abundance
Gem	Gem	1.37724	0.00570324	1.55595	0.00106134	-0.443722	0.741115	0.468971	0.267492	abundance
Ptprf	Ptprf	1.38879	0.00570324	0.520777	0.00341238	1.85565	0.679474	0.638828	0.267492	abundance
Nabp2	Nabp2	-1.08642	0.00570324	-0.641928	0.00660483	-0.840634	0.658684	0.291699	0.725609	abundance
Gtf3c6	Gtf3c6	-1.07502	0.0057237	-0.792291	0.000347957	-1.24279	0.741115	-0.89676	0.267492	abundance
Stx11	Stx11	-1.22323	0.00573414	-0.905516	0.000626919	0.185305	0.832353	-0.438185	0.267492	abundance
Sh3bgrl2	Sh3bgrl2	-1.1591	0.00573947	-1.06405	0.000866454	-0.679536	0.741115	-0.665388	0.279289	abundance
Lats2	Lats2	1.1264	0.00575797	1.09613	0.000837669	0.221865	0.741115	0.0700825	0.855807	abundance
Ino80e	Ino80e	-1.05918	0.00576194	-0.74993	0.00149264	-0.719754	0.741115	0.565168	0.436923	abundance
Atp6ap2	Atp6ap2	1.31468	0.00576325	0.85185	0.00130841	1.46595	0.741115	0.907602	0.267492	abundance
Tmc4	Tmc4	-1.601	0.00576325	-1.22733	0.0210115	-1.81257	0.515718	-1.54355	0.267492	abundance
Lsp1	Lsp1	1.16462	0.00576406	1.55341	6.18981e-05	1.24465	0.741115	1.56384	0.0763713	abundance
Acat3	Acat3	-1.15036	0.00579312	-0.991613	0.0092884	-0.701766	0.741115	0.483311	0.539116	abundance
Epb41l4b	Epb41l4b	-2.92774	0.00583953	-3.82992	5.44214e-05	-17.0605	0.103716	-4.49753	0.0129097	abundance
Itgb1	Itgb1	1.37249	0.00584728	0.742591	0.000813848	-0.445777	0.741115	0.451461	0.267492	abundance
Ltbp3	Ltbp3	1.53479	0.00584728	0.635695	0.00718062	0.601789	0.741115	0.240225	0.479454	abundance
Lhpp	Lhpp	-2.25905	0.00585682	-2.15259	0.000184574	0.350058	0.94118	-1.91375	0.090071	abundance
Rnmtl1	Rnmtl1	-1.21487	0.00585682	-0.625001	0.000874605	-2.98759	0.119267	-0.969768	0.0397354	abundance
Nes	Nes	1.34161	0.00585682	0.649999	0.000943223	-0.823207	0.741115	0.332515	0.228052	abundance
Slc4a10	Slc4a10	1.38115	0.00585682	3.55467	0.0167352	0.597618	0.741115	-1.13796	0.516373	abundance
Nol3	Nol3	-1.64305	0.0058619	-0.925564	0.000746615	0.625298	0.741115	-0.614468	0.223133	abundance
Nckap5	Nckap5	1.50473	0.00588355	1.358	0.0018388	1.21518	0.741115	1.2061	0.267492	abundance
Nlrp10	Nlrp10	3.95541	0.00588394	2.87969	0.000647046	8.0757	0.718028	3.44687	0.0900123	abundance
Tmeff1	Tmeff1	1.36582	0.00589883	0.970161	0.000367908	-1.21585	0.741115	0.615188	0.130115	abundance
Farsa	Farsa	-1.05841	0.00590562	-0.653751	0.00315283	-0.96005	0.575173	-0.226084	0.831366	abundance
Fhl1	Fhl1	1.11174	0.00590868	1.25466	6.37165e-05	-2.32828	0.608196	0.946203	0.0412207	abundance
Smpd1	Smpd1	1.10152	0.00590868	0.83291	0.000406587	0.803876	0.741115	0.695612	0.267492	abundance
Sync	Sync	1.15837	0.00592284	1.15288	0.000337828	-0.193134	0.818453	0.567957	0.267492	abundance
Ifit3	Ifit3	1.34624	0.00593146	1.38488	0.00196189	2.15264	0.416288	2.02519	0.178335	abundance
Inhba	Inhba	1.36823	0.00593146	0.745175	0.0169307	0.642746	0.741115	-0.12184	0.786417	abundance
Mvb12a	Mvb12a	-1.13218	0.00593164	-0.711357	0.000939392	-0.0325239	0.961494	-0.14649	0.476487	abundance
Cyb5r1	Cyb5r1	1.2067	0.00595363	1.19214	0.000124895	-1.13563	0.741115	0.892244	0.0979056	abundance
Ggh	Ggh	1.13903	0.00595363	0.885149	0.000592517	1.75983	0.559184	1.19365	0.187164	abundance
Rnf149	Rnf149	1.26646	0.00596311	0.665812	0.00161097	0.399985	0.741115	0.386824	0.267492	abundance
Cald1	Cald1	1.12505	0.00598007	1.00115	0.000173734	1.73775	0.741115	1.12883	0.125987	abundance
Atp5d	Atp5d	-1.04866	0.00598007	-0.657056	0.0010205	-1.44402	0.261197	-1.59844	0.185625	abundance
Chchd7	Chchd7	-1.1076	0.00598007	-0.701682	0.00107637	-0.142445	0.777	-0.00883857	0.964902	abundance
Clybl	Clybl	1.11438	0.00598007	1.32058	0.00176004	1.17746	0.639063	1.47192	0.267492	abundance
Eif4ebp2	Eif4ebp2	-1.1462	0.0060005	-0.962532	0.000337828	-2.12398	0.532894	-1.27922	0.115829	abundance
Rhbdd1	Rhbdd1	1.13293	0.00601554	0.905329	0.000364942	0.377075	0.741115	0.649085	0.267492	abundance
Tppp3	Tppp3	1.23161	0.00601554	1.23375	0.000850626	-0.187016	0.764529	0.375328	0.267492	abundance
Zbtb12	Zbtb12	-1.17901	0.00604601	-0.649902	0.00552976	-0.958318	0.741115	-0.410491	0.466225	abundance
Ogdhl	Ogdhl	1.62818	0.00605489	2.14635	9.97014e-05	-1.93037	0.741115	1.79174	0.064167	abundance
Plekha2	Plekha2	1.06557	0.00605489	1.31782	0.000105506	1.03143	0.741115	1.29895	0.267492	abundance
Pde8b	Pde8b	1.33525	0.00605489	1.64144	0.000208728	1.36116	0.741115	1.6473	0.134798	abundance
Pkp3	Pkp3	-3.07484	0.00605489	-2.39921	0.00027449	2.45746	0.741115	-1.91832	0.0959264	abundance
Acp2	Acp2	1.22171	0.00605489	0.753175	0.000511779	-0.576123	0.741115	0.454101	0.233373	abundance
1700037C18Rik	1700037C18Rik	1.39502	0.00605489	1.05545	0.00168273	0.973127	0.741115	0.865908	0.267492	abundance
Chchd4	Chchd4	-1.10051	0.00605489	-0.648782	0.00379129	-0.75334	0.741115	-0.0592791	0.923434	abundance
Spdye4b	Spdye4b	-2.15409	0.00605489	-2.29199	0.022147	-1.20345	0.741115	-0.772535	0.623353	abundance
Otulin	Otulin	-1.07761	0.00605958	-0.867472	0.00015368	0.853701	0.741115	-0.579823	0.137144	abundance
Yipf2	Yipf2	1.30991	0.00606033	1.32735	0.00124368	0.551196	0.741115	0.85504	0.267492	abundance
Fam20a	Fam20a	2.24019	0.00606033	1.90852	0.00153909	-0.52821	0.747268	1.06117	0.267492	abundance
Nhp2	Nhp2	-1.1527	0.00606033	-0.780595	0.00832583	-0.536583	0.741115	0.499595	0.267492	abundance
Kars	Kars	-1.04033	0.00607278	-0.808972	0.00171669	-0.696603	0.721272	1.61911	0.0262685	abundance
4930415F15Rik	4930415F15Rik	-1.3431	0.00607278	-0.673816	0.0115792	-1.99283	0.257134	-1.25217	0.206141	abundance
Wnk3	Wnk3	1.22482	0.00607657	1.76064	0.000308951	-0.649686	0.741115	0.851752	0.207964	abundance
Bysl	Bysl	-1.06446	0.00607984	-0.74333	0.00354621	-0.610999	0.741115	0.936631	0.0974054	abundance
Sh3kbp1	Sh3kbp1	-1.6259	0.00610667	-1.31424	0.0128731	-0.2661	0.741115	0.243488	0.267492	abundance
Tmem59l	Tmem59l	2.98623	0.00612967	1.46612	0.0185063	1.26569	0.741115	0.471682	0.573455	abundance
Has2	Has2	-1.35874	0.00613229	-1.49869	0.000135231	2.46891	0.301386	-1.0199	0.0362787	abundance
Hbp1	Hbp1	1.25946	0.00613229	1.25583	0.000574433	-0.41133	0.741115	0.574432	0.267492	abundance
Wdr70	Wdr70	-1.03069	0.00613229	-0.756346	0.001311	-1.10787	0.393733	-1.58194	0.364738	abundance
Gria1	Gria1	3.59034	0.00614852	2.49803	0.0767758	1.58096	0.656864	-0.996729	0.429726	abundance
Bloc1s2	Bloc1s2	-1.05508	0.00616937	-0.521123	0.00125072	-1.09019	0.694722	-0.550237	0.267492	abundance
Lrpap1	Lrpap1	1.38435	0.00618307	0.847771	0.000251237	-0.00819195	0.997648	0.772995	0.0893701	abundance
Chodl	Chodl	2.54536	0.00619019	2.51005	0.0125302	0.444386	0.741115	0.395515	0.675284	abundance
Hagh	Hagh	-1.12575	0.00619447	-0.884994	0.00170564	-0.270627	0.741115	0.0896795	0.748166	abundance
Epdr1	Epdr1	1.29126	0.00620324	0.897914	0.000804411	0.412172	0.741115	0.656243	0.267492	abundance
Ntpcr	Ntpcr	1.12732	0.00620873	1.6332	0.000289281	1.63369	0.710851	2.01224	0.196837	abundance
Grhl2	Grhl2	-3.36773	0.00621067	-2.3637	0.000315563	-1.87342	0.754503	-2.23935	0.108748	abundance
Ptgis	Ptgis	-4.98161	0.00622286	-5.87274	7.04703e-05	-27.1104	0.114478	-6.96686	0.0129206	abundance
Dnajc1	Dnajc1	1.25084	0.00624727	0.669793	0.00103807	-0.0870769	0.937755	0.376051	0.267492	abundance
Lhx6	Lhx6	-1.94473	0.00625189	-1.55083	0.00138272	-1.4127	0.741115	-1.39997	0.267492	abundance
Mkl1	Mkl1	-1.04143	0.00626285	-1.31095	7.18357e-05	-1.52118	0.741115	-1.56412	0.171736	abundance
Dcaf13	Dcaf13	-1.07081	0.00627593	-0.879552	0.000123411	-1.29704	0.741115	-0.895416	0.0734946	abundance
Lgmn	Lgmn	1.44991	0.00627593	0.974769	0.000297828	-0.804408	0.741115	0.779825	0.118502	abundance
Dram1	Dram1	1.99101	0.00627593	1.52292	0.00124419	0.818891	0.741115	1.232	0.267492	abundance
Psmb3	Psmb3	-1.05984	0.00627593	-0.710925	0.00154278	-1.41285	0.338488	-1.35816	0.267492	abundance
Il18rap	Il18rap	-1.33098	0.00627593	-1.34589	0.00383092	-0.20842	0.741115	-0.118374	0.788908	abundance
Amn1	Amn1	1.03762	0.00627593	0.533099	0.0113819	0.964456	0.504591	-0.171653	0.903761	abundance
Tgfbi	Tgfbi	1.91759	0.00627593	1.47615	0.0195991	1.05595	0.741115	0.497054	0.618343	abundance
Rpl7	Rpl7	-1.02602	0.00628006	-0.747414	0.00203913	-0.862073	0.577384	1.47896	0.320335	abundance
Ang3	Ang3	1.79973	0.00629599	3.01858	0.00663707	1.87399	0.741115	3.13166	0.267492	abundance
Cdsn	Cdsn	1.73371	0.00630759	1.15727	0.0141077	1.0486	0.741115	0.545586	0.491369	abundance
Tmem8b	Tmem8b	2.13524	0.00631359	1.31018	0.000921121	0.229761	0.933071	1.01994	0.239902	abundance
Rnf103	Rnf103	1.15143	0.00631359	0.705881	0.00137231	1.26061	0.741115	0.763051	0.267492	abundance
Man2b1	Man2b1	1.36152	0.00631359	0.749278	0.00194652	0.817423	0.741115	0.576659	0.267492	abundance
Lhx2	Lhx2	1.07136	0.00633016	1.08029	7.21216e-05	-1.24524	0.741115	0.949852	0.0557154	abundance
Paox	Paox	1.09734	0.00633016	1.25498	0.000416619	1.81346	0.39993	1.88597	0.153503	abundance
Gtpbp1	Gtpbp1	-1.05918	0.00633218	-0.996394	9.22633e-05	-2.40128	0.741115	-1.11458	0.0593942	abundance
Igfbp7	Igfbp7	1.58193	0.00633218	1.31294	0.000637694	-0.271811	0.877991	0.921973	0.23792	abundance
Apex1	Apex1	-1.03526	0.00633218	-0.825532	0.00273581	-0.853805	0.636364	0.532367	0.686271	abundance
Sema3e	Sema3e	1.55878	0.00633218	0.415957	0.146184	2.19179	0.0946293	1.35138	0.0490482	abundance
Wasf1	Wasf1	-1.1635	0.00636309	-1.17949	0.000175272	-0.563489	0.741115	-1.05271	0.169386	abundance
Dyrk3	Dyrk3	-1.07659	0.00636309	-0.906243	0.000956903	-0.326087	0.741115	0.0696012	0.849465	abundance
N4bp2l1	N4bp2l1	3.05098	0.00636978	0.71419	0.101209	3.43641	0.384829	0.978399	0.267492	abundance
Pnma2	Pnma2	2.26548	0.00637427	2.64657	0.0285146	3.00883	0.362092	4.05634	0.267492	abundance
Rps3a1	Rps3a1	-1.03104	0.0063807	-0.605815	0.00189791	-1.12134	0.439119	-0.968228	0.32487	abundance
Cox6c	Cox6c	-1.06767	0.00638515	-0.879597	0.000571715	-0.255507	0.741115	-0.131549	0.707045	abundance
Epb41l2	Epb41l2	-1.061	0.00638981	-1.02355	0.000100777	0.496852	0.741115	-0.788478	0.131452	abundance
Kif6	Kif6	2.27637	0.00639881	3.16174	0.0167005	0.3931	0.741115	-0.0361518	0.971395	abundance
Exoc6	Exoc6	-1.04751	0.0064074	-1.0783	0.000267855	-1.13347	0.741115	-1.1711	0.267492	abundance
Zc3h3	Zc3h3	-1.0886	0.0064074	-0.943568	0.00113868	-1.11634	0.727194	-0.979153	0.267492	abundance
Dph5	Dph5	-1.10504	0.0064074	-0.627708	0.00272824	-0.605808	0.741115	-0.117534	0.783729	abundance
Mrm3	Mrm3	-1.06635	0.00649143	-0.655888	0.00244614	-1.1958	0.526112	-0.872733	0.267492	abundance
Tbc1d8b	Tbc1d8b	1.08078	0.0064999	1.00755	0.00116549	0.380856	0.741115	-0.0689477	0.883176	abundance
Bbs12	Bbs12	-1.10754	0.0065155	-0.731009	0.001625	-0.554155	0.741115	-0.254094	0.557597	abundance
D10Wsu102e	D10Wsu102e	-1.07395	0.00655037	-0.86352	0.000538316	-0.464497	0.741115	-0.440749	0.321392	abundance
Omd	Omd	2.39064	0.00655037	1.57595	0.0347989	0.833837	0.741115	-0.197123	0.787226	abundance
1700001O22Rik	1700001O22Rik	-2.05759	0.00657053	-1.34158	0.00748285	-0.621016	0.741115	-0.570491	0.377492	abundance
Atraid	Atraid	1.21191	0.00657863	1.04502	0.000385888	1.73483	0.741115	1.17568	0.154325	abundance
Ntn3	Ntn3	4.43826	0.00657863	2.08324	0.000734505	14.014	0.0655957	2.92568	0.0195168	abundance
Anapc16	Anapc16	-1.04111	0.00657863	-0.507537	0.00235519	-1.21055	0.465914	-0.778911	0.267492	abundance
Hhat	Hhat	-1.66596	0.00658319	-3.09264	0.000520041	1.04518	0.741115	-1.91599	0.168707	abundance
Dis3	Dis3	-1.01978	0.00658405	-0.891566	0.000922406	-0.673312	0.741115	1.4431	0.203298	abundance
Foxs1	Foxs1	1.4317	0.00658405	1.46949	0.00558643	0.816542	0.741115	0.793325	0.381771	abundance
Wdr89	Wdr89	-1.06651	0.00658405	-0.453236	0.0653774	-0.927331	0.542076	0.582359	0.555025	abundance
Atp2a3	Atp2a3	1.03007	0.00658469	0.543715	0.00311089	0.985144	0.551801	0.384079	0.657761	abundance
N4bp3	N4bp3	-1.19021	0.00658816	-0.689695	0.000701139	-0.071609	0.95781	-0.475756	0.267492	abundance
Rps19	Rps19	-1.08882	0.00659912	-0.570285	0.00752018	-0.815426	0.741115	-0.0474343	0.940629	abundance
Sumo3	Sumo3	-1.04247	0.00663651	-0.57976	0.00301493	-0.682445	0.741115	0.276991	0.596297	abundance
Hyi	Hyi	1.07914	0.00664929	1.48404	7.16719e-05	-0.567705	0.741115	1.09545	0.134973	abundance
Arhgap19	Arhgap19	-1.0258	0.0066505	-0.934097	0.000373538	-0.874647	0.741115	-0.64668	0.433311	abundance
Eml2	Eml2	1.25885	0.0066505	1.06	0.0021679	0.456817	0.741115	0.486759	0.353592	abundance
Slc25a37	Slc25a37	-1.20934	0.00665262	-0.631977	0.00105715	-2.35773	0.425148	-0.875124	0.109116	abundance
E2f1	E2f1	1.02609	0.00666343	0.423419	0.0213388	0.833451	0.59502	-1.39862	0.246267	abundance
Usp43	Usp43	1.65178	0.00668831	0.782428	0.000680864	0.793331	0.745792	0.712186	0.15961	abundance
1700037H04Rik	1700037H04Rik	-1.12157	0.00668831	-0.641334	0.000982206	-2.25764	0.217331	-1.03425	0.0751163	abundance
Spata48	Spata48	-1.23419	0.00668831	-0.796768	0.00154371	-2.6339	0.103716	-1.38479	0.0391542	abundance
Cdk1	Cdk1	-1.01203	0.00669698	-0.742528	0.000350023	-1.44168	0.25753	-1.7899	0.150445	abundance
Lamp2	Lamp2	1.42267	0.00670835	0.820817	0.000443364	-1.5985	0.741115	0.558829	0.107191	abundance
Fgf5	Fgf5	-1.7474	0.00670835	-1.93723	0.000501815	-0.578174	0.807408	-1.67266	0.180506	abundance
Znhit6	Znhit6	-1.0271	0.00670835	-0.731019	0.00403504	-0.749057	0.687599	1.08431	0.267492	abundance
Mctp1	Mctp1	2.06315	0.00670835	1.87321	0.0993491	2.36235	0.361932	2.79542	0.267492	abundance
Pfkp	Pfkp	1.14012	0.00671441	1.30396	0.000313836	-0.143055	0.887402	0.737236	0.267492	abundance
Klhl24	Klhl24	1.21672	0.00671441	1.07197	0.00041053	-0.526638	0.741115	0.614073	0.245936	abundance
Slc25a3	Slc25a3	-1.0756	0.00671461	-0.84763	0.000346454	-1.48939	0.741115	-0.999569	0.204016	abundance
Prdm8	Prdm8	-1.19536	0.00671461	-0.79774	0.015108	-1.35766	0.482426	-1.11063	0.267492	abundance
Iah1	Iah1	1.15271	0.00672656	1.5919	7.94785e-05	2.13157	0.741115	1.74484	0.0712794	abundance
Fgfr3	Fgfr3	1.22432	0.00672821	1.0748	0.0053118	0.318512	0.741115	-0.144369	0.677992	abundance
Tcf3	Tcf3	-1.02668	0.00674321	-0.483608	0.000887795	-1.75068	0.464708	-0.690985	0.151409	abundance
Nsun5	Nsun5	-1.04449	0.00674321	-0.758948	0.00242794	-0.759708	0.741115	0.0158858	0.98443	abundance
Uchl4	Uchl4	-1.04451	0.00674321	-0.762296	0.00429928	-0.792889	0.722685	0.214966	0.815811	abundance
Irx1	Irx1	1.914	0.00674321	2.1709	0.029802	0.660421	0.741115	-0.365966	0.696609	abundance
Sh3bp5	Sh3bp5	-1.05724	0.00680048	-0.944754	0.000608535	-0.657592	0.741115	-0.532736	0.369588	abundance
Gnl3	Gnl3	-1.05699	0.00681203	-0.796772	0.000816443	-0.636824	0.741115	-0.394805	0.437895	abundance
Dync2h1	Dync2h1	1.16519	0.00681974	0.497331	0.0491161	0.836193	0.682976	-0.328232	0.557102	abundance
Sub1	Sub1	-1.01031	0.00682247	-0.714366	0.000846952	-1.15519	0.405014	-1.38027	0.267492	abundance
E130311K13Rik	E130311K13Rik	1.3828	0.00682247	0.789232	0.00622212	1.95188	0.46308	1.13967	0.267492	abundance
Atp7a	Atp7a	1.12554	0.00683106	0.673907	0.00330978	0.977731	0.741115	0.534599	0.3277	abundance
Pgap1	Pgap1	1.54374	0.00683106	0.841583	0.00345668	0.842555	0.741115	0.596457	0.267492	abundance
Tmem151a	Tmem151a	1.19653	0.00683337	1.35515	0.000232946	-0.848048	0.741115	0.821002	0.152536	abundance
Postn	Postn	2.94918	0.00683337	2.47125	0.0174445	0.146848	0.753458	-0.110742	0.501811	abundance
Atp5g1	Atp5g1	-1.02697	0.00683337	-0.485694	0.019919	-0.989461	0.490771	-0.180109	0.887858	abundance
Fxyd6	Fxyd6	1.48538	0.00683886	1.81097	0.00201963	-0.242824	0.742286	0.605601	0.267492	abundance
Nol12	Nol12	-1.30417	0.00685801	-0.913915	0.000407217	0.687662	0.741115	-0.645329	0.164913	abundance
Srbd1	Srbd1	-1.02545	0.00685801	-0.820729	0.000722086	-0.826168	0.741115	-0.435771	0.562208	abundance
Mki67	Mki67	1.03146	0.00685801	0.382093	0.0270459	0.819601	0.623487	-0.836387	0.267492	abundance
Grb14	Grb14	-1.06374	0.00685813	-0.949588	0.0018722	-0.724251	0.741115	-0.260362	0.740619	abundance
Them6	Them6	-1.04625	0.0068662	-1.12058	0.000135346	-0.704625	0.741115	-0.986247	0.267492	abundance
LOC108168923	LOC108168923	1.48262	0.0068662	1.66045	0.00140847	3.11187	0.23576	2.50259	0.0751163	abundance
Hells	Hells	-1.03043	0.00686682	-0.888499	0.000791303	-0.537941	0.741115	0.0941547	0.875176	abundance
Adam22	Adam22	1.31964	0.00690561	0.452032	0.0163102	1.68358	0.451818	0.66703	0.267492	abundance
Dirc2	Dirc2	1.06466	0.00692886	0.753765	0.00105467	1.27158	0.653594	0.936485	0.267492	abundance
Cdk5r1	Cdk5r1	1.12708	0.00693875	0.949242	0.00405742	0.687309	0.741115	0.234831	0.738542	abundance
Serpinh1	Serpinh1	1.27566	0.00694307	0.807052	0.000335515	-1.92284	0.590651	0.542952	0.0732364	abundance
Srpk1	Srpk1	-1.00762	0.00695669	-0.650352	0.000318154	-0.21637	0.779387	-0.343245	0.267492	abundance
Gper1	Gper1	-1.43677	0.00695756	-1.64121	0.00075135	-1.34839	0.741115	-1.6082	0.232985	abundance
Pdlim5	Pdlim5	1.04027	0.00697263	0.968057	0.000189705	-0.0924909	0.916036	0.502116	0.267492	abundance
Smn1	Smn1	-1.0148	0.00697961	-0.690793	0.00119877	-0.676699	0.741115	0.279887	0.662576	abundance
Dmrt2	Dmrt2	3.94742	0.00698907	4.2697	0.0255122	6.82775	0.0971184	8.19364	0.0965802	abundance
Lpar3	Lpar3	-1.52926	0.00698947	-2.44115	2.84778e-05	1.5806	0.795991	-2.33174	0.0280815	abundance
Nup43	Nup43	-1.08147	0.00698947	-0.864703	0.000690313	-0.602899	0.741115	-0.565174	0.267492	abundance
Arhgef26	Arhgef26	2.20156	0.00698947	3.03703	0.000941286	3.89223	0.741115	3.64015	0.123471	abundance
Gramd1b	Gramd1b	1.19817	0.00698947	1.48435	0.00118433	0.206505	0.791821	0.607531	0.308604	abundance
H2-DMb1	H2-DMb1	3.40991	0.00698947	2.8626	0.0210212	2.43096	0.741115	1.90878	0.352104	abundance
Rltpr	Rltpr	-1.52926	0.00698947	-0.911309	0.0394735	-1.61499	0.543583	-1.03898	0.291447	abundance
Carmil2	Carmil2	-1.52926	0.00698947	-0.763382	0.0659644	-1.34084	0.637147	-0.450313	0.613539	abundance
Cdh18	Cdh18	1.59969	0.00699214	0.968274	0.0153013	0.417968	0.741115	-0.0347553	0.929416	abundance
Cacnb3	Cacnb3	-1.02318	0.00700133	-0.789774	0.000193218	-2.64558	0.194207	-1.14111	0.0424872	abundance
Mrps30	Mrps30	-1.01216	0.0070102	-0.603685	0.000876012	-0.426241	0.741115	0.259857	0.319294	abundance
Uchl3	Uchl3	-1.04468	0.0070102	-0.778169	0.00403892	-0.722041	0.741115	0.217271	0.779242	abundance
Zfp612	Zfp612	1.1419	0.0070198	3.1984	0.00107516	2.10958	0.196655	5.67141	0.0767575	abundance
Fam151b	Fam151b	-1.21503	0.0070198	-1.46731	0.00925031	-1.63829	0.359568	-2.51367	0.267492	abundance
Exosc1	Exosc1	-1.08329	0.00703178	-0.894642	0.000955434	-0.115077	0.834392	-0.0906272	0.726441	abundance
Zfyve28	Zfyve28	1.64521	0.00705034	0.821003	0.00134827	2.88893	0.678416	1.01311	0.135455	abundance
Mrpl42	Mrpl42	-1.01298	0.00705524	-0.65529	0.00285649	-1.13957	0.41291	-1.24744	0.267492	abundance
Hmx2	Hmx2	-2.26154	0.00705693	-1.7697	0.00171669	-1.17514	0.741115	-1.47408	0.267492	abundance
Rnps1	Rnps1	-1.05028	0.00709253	-0.583483	0.000864285	-0.193693	0.784619	-0.240078	0.318872	abundance
Gpcpd1	Gpcpd1	1.17193	0.00709637	0.962016	0.00474612	0.32539	0.741115	-0.146639	0.64966	abundance
Crybg3	Crybg3	1.21121	0.00711022	1.0638	0.000571611	-0.402832	0.741115	0.553289	0.267492	abundance
Fbn1	Fbn1	1.74038	0.00711022	0.578224	0.00189919	-1.17612	0.741115	0.309033	0.228052	abundance
Cxcl1	Cxcl1	-1.547	0.00711022	-1.44717	0.00521155	-0.015406	0.981396	-0.230453	0.527415	abundance
Krt18	Krt18	-2.27099	0.00711697	-2.45029	0.058886	-0.877697	0.741115	0.972766	0.319502	abundance
Pcgf6	Pcgf6	-1.01967	0.00712372	-0.732469	0.0015958	-0.627425	0.741115	0.295452	0.616149	abundance
Sorcs2	Sorcs2	1.56712	0.00713815	0.844506	0.0010157	-0.61167	0.741115	0.531207	0.250378	abundance
Sft2d3	Sft2d3	1.05638	0.00713831	0.886413	0.000164791	1.53168	0.741115	0.956031	0.110639	abundance
Maff	Maff	-1.03401	0.00713831	-0.656836	0.00041342	-1.98083	0.471458	-0.901956	0.109152	abundance
Ttc27	Ttc27	-1.00304	0.00713988	-0.99352	0.000888646	-0.764036	0.723601	0.45546	0.710081	abundance
Acot11	Acot11	2.01939	0.00713988	2.03169	0.00569889	4.06065	0.119037	3.47234	0.0640468	abundance
Vcam1	Vcam1	-1.38313	0.00715119	-2.07343	1.09224e-05	1.68495	0.909132	-2.05561	0.0149636	abundance
Syk	Syk	-1.86513	0.00715119	-2.02162	0.00268766	0.436601	0.741115	-0.770393	0.267492	abundance
Lsm2	Lsm2	-1.01156	0.00715119	-0.542225	0.00989665	-1.23254	0.301386	-2.1273	0.196594	abundance
Rflnb	Rflnb	1.24213	0.00715183	1.79076	7.58487e-05	-2.88878	0.319727	1.32629	0.0286917	abundance
Ppp1r14b	Ppp1r14b	-1.01792	0.00715322	-0.75541	0.00152401	-1.02847	0.602682	-0.783852	0.388779	abundance
Wdr43	Wdr43	-1.01444	0.00716485	-0.907225	0.000545559	-0.352943	0.741115	0.299456	0.33205	abundance
Nradd	Nradd	1.08525	0.00716706	0.882699	0.000410269	0.704298	0.741115	0.745756	0.267492	abundance
B2m	B2m	1.10105	0.00718662	0.915011	0.000697634	-0.194902	0.741115	0.221704	0.267492	abundance
Pcdhb2	Pcdhb2	2.86585	0.00718662	1.96971	0.0984805	3.56713	0.298291	3.33336	0.267492	abundance
Bag4	Bag4	-0.99852	0.00718668	-0.955266	0.00012709	-1.31196	0.672756	-1.20017	0.267492	abundance
Sgf29	Sgf29	-1.05161	0.00718668	-0.65192	0.00770582	-0.718246	0.741115	0.292697	0.647863	abundance
Trim21	Trim21	1.94054	0.0071916	3.14401	0.000626537	-1.93568	0.651248	1.80362	0.0826547	abundance
Ganc	Ganc	1.04918	0.00720234	1.2829	0.000290159	1.20287	0.741115	1.41089	0.267492	abundance
Gm3213	Gm3213	-1.0572	0.00720234	-0.845378	0.000675687	-0.580819	0.741115	-0.505524	0.28775	abundance
Zc3h12b	Zc3h12b	1.50691	0.00720234	0.729832	0.0141423	1.62844	0.662825	0.810355	0.267492	abundance
Aldh1l2	Aldh1l2	1.09324	0.00721042	1.16531	0.000455877	-0.086662	0.907656	0.449607	0.267492	abundance
Lrp10	Lrp10	1.22554	0.00721861	0.753227	0.000255081	2.63308	0.741115	0.810368	0.0596569	abundance
Trmt112	Trmt112	-1.04296	0.00722697	-0.782073	0.00299521	-1.42869	0.301386	-1.67643	0.24082	abundance
Cwf19l1	Cwf19l1	-1.00504	0.00723524	-0.837154	0.000921121	-1.03917	0.563782	-0.951729	0.369318	abundance
Mpzl2	Mpzl2	-1.97584	0.00723624	-1.94822	0.000139642	4.81857	0.280077	-1.4573	0.0280815	abundance
Xrcc6	Xrcc6	-0.996519	0.00723624	-0.739451	0.000315563	-1.13866	0.638486	-0.917185	0.267492	abundance
H2afy	H2afy	-0.992165	0.00725348	-0.491457	0.00210361	-0.818919	0.639295	0.60473	0.478102	abundance
Tfap4	Tfap4	-1.50884	0.00727369	-1.11854	0.000670454	1.17742	0.741115	-0.644348	0.149868	abundance
Crlf1	Crlf1	1.55284	0.00727709	1.21348	0.00283414	-0.372809	0.741115	0.332389	0.267492	abundance
Slc16a9	Slc16a9	1.27317	0.00728358	1.54948	0.0230296	0.578611	0.741115	-0.728085	0.335012	abundance
Wls	Wls	1.0926	0.00728822	0.601258	0.0004045	2.36926	0.741115	0.651031	0.0660585	abundance
Erlec1	Erlec1	1.32471	0.00728822	0.75996	0.000705108	-0.925391	0.741115	0.45947	0.179312	abundance
Fbxl20	Fbxl20	1.03902	0.00729641	1.02054	0.00138068	0.430356	0.741115	-0.262205	0.585639	abundance
Milr1	Milr1	-2.69938	0.00729972	-1.81999	0.00372158	0.227047	0.904162	-0.863222	0.267492	abundance
Slc19a1	Slc19a1	-1.17329	0.00731286	-1.30343	0.000665527	0.460891	0.741115	-0.420499	0.214469	abundance
Rgs4	Rgs4	2.62476	0.00733423	3.62552	0.021439	1.64517	0.741115	1.97014	0.431669	abundance
[truncated: 4,673 more rows]

## Sheet: ↑RPF ▪mRNA
	identifier	translatedmRNA.apvEff	translatedmRNA.apvRvmPAdj	totalmRNA.apvEff	totalmRNA.apvRvmPAdj	translation.apvEff	translation.apvRvmPAdj	buffering.apvEff	buffering.apvRvmPAdj	singleRegMode
Ckm	Ckm	1.63869	0.0014214	0.872116	0.369453	1.75969	0.141082	10.5274	0.129466	translation	↑RPF/▪mRNA
Slc23a1	Slc23a1	1.64066	0.00503335	-0.785762	0.00654566	3.06894	0.0937543	-1.4988	0.058371	translation	↑RPF/▪mRNA
Timp4	Timp4	1.77664	0.00100084	-0.119219	0.173041	1.92429	0.140307	-0.545535	0.267492	translation	↑RPF/▪mRNA
Xlr	Xlr	1.8175	0.000496921	0.409102	0.678695	1.81559	0.13512	-0.802307	0.955146	translation	↑RPF/▪mRNA
Ces2c	Ces2c	1.88632	0.00152604	0.409102	0.552097	1.98158	0.133272	4.48307	0.267492	translation	↑RPF/▪mRNA
Cdrt4	Cdrt4	1.88632	0.0122201	0.937423	0.173041	2.58849	0.123823	2.67843	0.152138	translation	↑RPF/▪mRNA
Isg15	Isg15	1.89227	0.000797537	1.12711	0.00260258	2.76307	0.119037	2.55368	0.150012	translation	↑RPF/▪mRNA
Efcab3	Efcab3	2.04812	0.0163037	1.69576	0.173041	3.18523	0.0545603	4.60002	0.0280815	translation	↑RPF/▪mRNA
Pcsk1n	Pcsk1n	2.0713	0.0506745	-0.364874	0.34323	2.74042	0.10444	-1.30707	0.114615	translation	↑RPF/▪mRNA
Pnma1	Pnma1	2.13197	0.00107717	0.33244	0.42309	1.99528	0.140085	-2.04194	0.267492	translation	↑RPF/▪mRNA
Nuggc	Nuggc	2.13197	0.00107717	0.409102	0.61933	2.10284	0.144742	-1.26775	0.772197	translation	↑RPF/▪mRNA
Fat3	Fat3	2.18552	0.000491555	0.331993	0.285126	2.27285	0.103716	1.78447	0.37521	translation	↑RPF/▪mRNA
Lbp	Lbp	2.19472	0.00107847	1.44139	0.104963	2.61089	0.118623	4.35586	0.267492	translation	↑RPF/▪mRNA
Ptchd1	Ptchd1	2.277	0.000372913	0.597404	0.173041	2.2918	0.118623	0.803538	0.76825	translation	↑RPF/▪mRNA
Htra4	Htra4	2.29378	0.00908031	0.409102	0.448802	2.65466	0.0912263	2.45957	0.150012	translation	↑RPF/▪mRNA
Ifi47	Ifi47	2.29895	0.000130403	1.76439	0.00123381	2.65602	0.0777483	6.48648	0.267492	translation	↑RPF/▪mRNA
Pnlip	Pnlip	2.37763	0.000866944	0.654757	0.212455	2.48326	0.126862	1.8737	0.468571	translation	↑RPF/▪mRNA
Mylk3	Mylk3	2.37763	0.000866944	-0.744042	0.21379	2.06779	0.123823	3.35428	0.267492	translation	↑RPF/▪mRNA
Gpld1	Gpld1	2.39176	0.000622619	1.18909	0.00580485	3.36932	0.13068	2.52386	0.21131	translation	↑RPF/▪mRNA
Nek11	Nek11	2.47062	0.00252006	0.409102	0.604473	2.58169	0.134006	2.83972	0.297328	translation	↑RPF/▪mRNA
Trank1	Trank1	2.53943	0.00032129	0.557644	0.43167	2.64477	0.0768191	5.51212	0.267492	translation	↑RPF/▪mRNA
Nipal2	Nipal2	2.57645	0.001436	-0.204938	0.510671	2.52327	0.148094	0.254821	0.853343	translation	↑RPF/▪mRNA
Pcdhga8	Pcdhga8	2.59238	0.000144184	-0.279556	0.604256	2.64493	0.0705965	-6.20501	0.267492	translation	↑RPF/▪mRNA
Col2a1	Col2a1	2.60951	0.00015271	0.0607765	0.85035	2.62193	0.0728389	1.98969	0.485067	translation	↑RPF/▪mRNA
Phkg1	Phkg1	2.67295	0.00158234	0.324401	0.611728	2.75702	0.123823	2.05218	0.41507	translation	↑RPF/▪mRNA
Slit1	Slit1	2.68765	0.000170047	1.887	0.0293808	3.07888	0.0778718	5.9126	0.267492	translation	↑RPF/▪mRNA
Ang5	Ang5	2.70124	0.000278563	-0.119219	0.173041	2.81866	0.0891567	-0.333055	0.475809	translation	↑RPF/▪mRNA
Nap1l3	Nap1l3	2.74567	0.000396917	2.27629	0.114246	2.19762	0.139876	-4.81593	0.267492	translation	↑RPF/▪mRNA
Fcgr3	Fcgr3	2.81492	0.00150444	0.475026	0.448906	2.74598	0.149338	-0.410181	0.879225	translation	↑RPF/▪mRNA
Prr32	Prr32	2.8221	0.000169033	-0.119219	0.893571	2.82439	0.0728389	-1.09892	0.886371	translation	↑RPF/▪mRNA
Ccdc160	Ccdc160	2.8221	0.000401703	0.654757	0.368773	2.98766	0.0728389	4.87042	0.267492	translation	↑RPF/▪mRNA
Il1rapl1	Il1rapl1	2.9186	0.0032058	0.409102	0.586885	3.04096	0.148094	2.07228	0.399439	translation	↑RPF/▪mRNA
Scn1a	Scn1a	2.94296	0.000243187	1.30788	0.0900946	3.31015	0.0777483	4.14038	0.267492	translation	↑RPF/▪mRNA
Kcnh7	Kcnh7	2.97064	0.000368762	0.227148	0.569918	3.13304	0.0538141	3.72914	0.116949	translation	↑RPF/▪mRNA
Sfrp2	Sfrp2	3.02254	0.00209012	2.55896	0.034161	4.29986	0.123313	5.56018	0.203814	translation	↑RPF/▪mRNA
Col11a2	Col11a2	3.05855	0.000320008	0.493854	0.148192	3.49936	0.0728389	1.78175	0.267492	translation	↑RPF/▪mRNA
Pdlim3	Pdlim3	3.06776	0.000386919	1.06222	0.280192	3.2446	0.0758431	5.29429	0.296775	translation	↑RPF/▪mRNA
Folh1	Folh1	3.10477	0.00427815	1.18308	0.159771	4.04087	0.130579	2.92659	0.267492	translation	↑RPF/▪mRNA
Rit2	Rit2	3.1198	0.000684993	0.0708862	0.897262	3.09229	0.0786382	-2.35538	0.329717	translation	↑RPF/▪mRNA
Ctso	Ctso	3.18769	2.21987e-05	2.55379	8.68117e-05	2.98983	0.102316	0.143627	0.981759	translation	↑RPF/▪mRNA
Gpr20	Gpr20	3.2163	0.00554009	-0.184526	0.697735	3.40411	0.115452	-1.70234	0.267492	translation	↑RPF/▪mRNA
Pcdhgb7	Pcdhgb7	3.22619	2.68375e-05	1.60461	0.0098332	3.08691	0.0655957	-2.39065	0.736244	translation	↑RPF/▪mRNA
Creg2	Creg2	3.2816	0.000150214	2.67391	0.0723808	3.7156	0.0728389	8.81495	0.267492	translation	↑RPF/▪mRNA
Lrrc17	Lrrc17	3.36248	0.00355901	-0.242485	0.384986	3.77887	0.0912263	-1.20988	0.267492	translation	↑RPF/▪mRNA
Cpxm2	Cpxm2	3.53147	8.32644e-05	0.409102	0.436579	3.50669	0.0575901	-0.539215	0.910912	translation	↑RPF/▪mRNA
Dlx5	Dlx5	3.5793	0.000148002	1.98474	0.0439565	3.51274	0.134006	1.55222	0.714023	translation	↑RPF/▪mRNA
Klk6	Klk6	3.62797	8.61174e-05	2.05356	0.0451619	3.08669	0.0971184	-3.19618	0.446177	translation	↑RPF/▪mRNA
Slc35g2	Slc35g2	3.71693	6.61681e-05	2.64207	0.0253514	4.171	0.0705965	7.55349	0.267492	translation	↑RPF/▪mRNA
Clvs2	Clvs2	3.7618	0.000113044	3.28918	0.00124906	5.55468	0.120546	6.46456	0.179449	translation	↑RPF/▪mRNA
Mmel1	Mmel1	3.88927	2.65481e-05	3.33293	0.00939646	4.079	0.0750466	6.09304	0.466225	translation	↑RPF/▪mRNA
C1s2	C1s2	3.95008	1.20627e-05	3.44462	0.00400956	3.78227	0.0655957	-0.922707	0.938257	translation	↑RPF/▪mRNA
Slc35d2	Slc35d2	4.01415	7.42449e-05	1.21325	0.0275568	4.40743	0.0777756	2.72712	0.298238	translation	↑RPF/▪mRNA
Fap	Fap	4.08297	5.73584e-05	2.40153	0.0566019	4.46644	0.0637895	7.41297	0.267492	translation	↑RPF/▪mRNA
Cdh23	Cdh23	4.17936	1.25296e-05	2.83296	0.000501554	2.6773	0.144742	-3.14442	0.267492	translation	↑RPF/▪mRNA
Lce1c	Lce1c	4.19665	3.38772e-05	3.1666	0.0108997	3.46463	0.103716	-3.6301	0.506438	translation	↑RPF/▪mRNA
Lrrn3	Lrrn3	4.24762	0.00011454	2.43219	0.150943	4.06135	0.0874428	-0.193952	0.980023	translation	↑RPF/▪mRNA
Tent5a	Tent5a	4.40381	9.65742e-06	4.07075	0.000138641	5.8683	0.0971184	8.54375	0.267492	translation	↑RPF/▪mRNA
Prom1	Prom1	4.86145	2.77246e-05	2.89223	0.011408	5.28319	0.0777483	5.74595	0.334389	translation	↑RPF/▪mRNA
Tmem154	Tmem154	4.885	1.44857e-05	3.58811	0.00269306	5.38223	0.0912914	6.65843	0.296955	translation	↑RPF/▪mRNA
Caps2	Caps2	4.95278	2.68375e-05	3.98004	0.0131864	3.79254	0.0728389	-7.56427	0.267492	translation	↑RPF/▪mRNA
Scg3	Scg3	5.1203	1.02334e-05	0.512235	0.0444453	5.18341	0.0438302	0.77646	0.703108	translation	↑RPF/▪mRNA
Cadm2	Cadm2	5.17866	2.77862e-05	2.74941	0.017503	4.29921	0.0891567	-3.39673	0.487786	translation	↑RPF/▪mRNA
Pcdhga9	Pcdhga9	5.28738	8.61174e-05	2.74369	0.0175668	6.91425	0.0316925	8.92225	0.143027	translation	↑RPF/▪mRNA
Mb21d1	Mb21d1	5.34047	7.08724e-06	3.8742	0.0018202	6.67638	0.0250402	15.3701	0.129992	translation	↑RPF/▪mRNA
1700010I14Rik	1700010I14Rik	5.37404	8.53016e-06	4.00122	0.00496762	5.98501	0.0538141	11.2587	0.267492	translation	↑RPF/▪mRNA
Crispld2	Crispld2	5.43439	3.72889e-06	4.90017	6.38927e-05	4.29934	0.127891	-3.45871	0.615479	translation	↑RPF/▪mRNA
Dmp1	Dmp1	5.48484	1.48224e-05	3.44884	0.010784	4.99495	0.0889834	-0.872106	0.912281	translation	↑RPF/▪mRNA
Gria4	Gria4	5.60941	1.74974e-05	4.43643	0.00921513	5.14485	0.103716	0.243235	0.979431	translation	↑RPF/▪mRNA
Pgm5	Pgm5	5.68301	1.25314e-05	4.98919	0.000375204	7.652	0.144742	9.14998	0.267492	translation	↑RPF/▪mRNA
Slc26a7	Slc26a7	6.11972	5.39606e-06	5.45289	0.000449196	8.27559	0.0408122	15.3747	0.150833	translation	↑RPF/▪mRNA
Dhrs3	Dhrs3	6.13059	4.94786e-06	5.69117	0.0015402	6.15453	0.0777483	5.96374	0.62569	translation	↑RPF/▪mRNA
Mme	Mme	6.22064	2.50681e-06	5.59031	6.37165e-05	4.20829	0.123823	-5.6901	0.281429	translation	↑RPF/▪mRNA
Emc9	Emc9	6.31226	4.75001e-06	5.65292	0.000501554	4.948	0.130579	-3.93204	0.611355	translation	↑RPF/▪mRNA
Sfrp4	Sfrp4	7.0278	2.27968e-06	5.47014	1.09224e-05	10.0828	0.0655957	12.6368	0.154922	translation	↑RPF/▪mRNA
Kctd16	Kctd16	7.59827	3.32934e-06	6.9448	0.000894622	8.91165	0.0438302	20.4315	0.267492	translation	↑RPF/▪mRNA
Pcdhga5	Pcdhga5	8.11093	2.27968e-06	2.64752	0.00405016	7.90399	0.0316925	0.0548311	0.996111	translation	↑RPF/▪mRNA
Dnajc15	Dnajc15	9.82607	1.3312e-06	8.61043	0.000104984	13.491	0.00344227	30.3023	0.0319688	translation	↑RPF/▪mRNA

## Sheet: ↓RPF ▪mRNA
	identifier	translatedmRNA.apvEff	translatedmRNA.apvRvmPAdj	totalmRNA.apvEff	totalmRNA.apvRvmPAdj	translation.apvEff	translation.apvRvmPAdj	buffering.apvEff	buffering.apvRvmPAdj	singleRegMode
Eva1b	Eva1b	-7.35846	4.94786e-06	-5.26072	0.0010214	-6.28802	0.140307	0.569394	0.947926	translation	↓RPF/▪mRNA
Clca3b	Clca3b	-6.25269	4.94786e-06	-4.88199	0.00073409	-6.1469	0.13209	-4.27006	0.600679	translation	↓RPF/▪mRNA
Defb48	Defb48	-5.74326	8.07109e-06	-3.35328	0.00887194	-4.66044	0.0438302	9.33006	0.267492	translation	↓RPF/▪mRNA
Hoxa7	Hoxa7	-5.22299	0.000271594	-4.73056	0.00264171	-8.25835	0.0987045	-9.23166	0.134144	translation	↓RPF/▪mRNA
Greb1	Greb1	-4.96803	1.11056e-05	-3.95731	0.00207398	-3.7586	0.0987045	5.04903	0.326066	translation	↓RPF/▪mRNA
Aqp6	Aqp6	-4.66107	2.14014e-05	-1.82898	0.058886	-4.53509	0.0618222	-0.107466	0.987654	translation	↓RPF/▪mRNA
Pax8	Pax8	-4.60776	0.000892657	-0.442837	0.714379	-4.59614	0.0937543	-0.0548188	0.992234	translation	↓RPF/▪mRNA
Wfdc2	Wfdc2	-4.47391	9.72537e-05	-1.70418	0.125331	-4.61326	0.0758702	-2.91491	0.560365	translation	↓RPF/▪mRNA
Hba-a2	Hba-a2	-4.30241	5.70281e-05	-1.82898	0.17018	-4.10637	0.0669102	1.65439	0.816291	translation	↓RPF/▪mRNA
Hba-a1	Hba-a1	-4.30241	5.70281e-05	-1.30066	0.200129	-4.18052	0.0538141	2.71225	0.736771	translation	↓RPF/▪mRNA
Fam43b	Fam43b	-4.27072	1.77856e-05	-3.2751	0.00660483	-3.62522	0.086877	4.20197	0.51061	translation	↓RPF/▪mRNA
Etv2	Etv2	-3.73034	0.00131492	-0.744042	0.542911	-3.89715	0.0912263	-4.44028	0.33448	translation	↓RPF/▪mRNA
Meiob	Meiob	-3.38757	0.000422339	-1.58332	0.109834	-3.54822	0.135984	-2.46387	0.469122	translation	↓RPF/▪mRNA
Hoxd8	Hoxd8	-3.36918	0.000145569	1.64695	0.0382864	-3.21701	0.140991	0.764903	0.829988	translation	↓RPF/▪mRNA
Hoxd9	Hoxd9	-3.33037	0.000363727	-2.72143	0.00286976	-5.32993	0.0773928	-5.72288	0.101362	translation	↓RPF/▪mRNA
Tjp3	Tjp3	-2.92806	0.000380569	-0.606588	0.552921	-3.0538	0.0705965	-7.36816	0.267492	translation	↓RPF/▪mRNA
Ccl11	Ccl11	-2.91706	0.000529565	0.654757	0.403347	-2.92183	0.0987045	0.767801	0.860759	translation	↓RPF/▪mRNA
Hoxd11	Hoxd11	-2.80721	0.000268098	-0.119219	0.860865	-2.79306	0.0773928	2.29448	0.606898	translation	↓RPF/▪mRNA
Gm15854	Gm15854	-2.6454	0.000362382	-2.11165	0.0638018	-2.85203	0.130579	-4.18403	0.36444	translation	↓RPF/▪mRNA
LOC108169021	LOC108169021	-2.5489	0.000272295	0.126436	0.883243	-2.54799	0.0868014	-0.206715	0.977151	translation	↓RPF/▪mRNA
Dcst1	Dcst1	-2.42804	0.000322008	-1.70418	0.14308	-2.35844	0.13209	-0.328859	0.955864	translation	↓RPF/▪mRNA
Tnfrsf9	Tnfrsf9	-2.37462	0.00164266	-2.01514	0.173041	-2.83127	0.102833	-6.81782	0.267492	translation	↓RPF/▪mRNA
Lect2	Lect2	-2.34419	0.00255885	-1.58332	0.173041	-2.71437	0.127891	-5.40286	0.267492	translation	↓RPF/▪mRNA
Hist1h2bp	Hist1h2bp	-2.23308	0.000853936	0.706797	0.596494	-2.22539	0.132629	-0.0056393	0.999345	translation	↓RPF/▪mRNA
Hist1h2bb	Hist1h2bb	-2.02265	0.000849655	-0.318038	0.496985	-1.96521	0.141942	1.68903	0.529154	translation	↓RPF/▪mRNA
Hist1h2bj	Hist1h2bj	-1.99021	0.000412892	0.409102	0.399994	-1.94705	0.124264	-2.8272	0.520948	translation	↓RPF/▪mRNA
Orm3	Orm3	-1.93673	0.00205043	-1.30066	0.211145	-2.14084	0.144742	-5.42637	0.267492	translation	↓RPF/▪mRNA
Gchfr	Gchfr	-1.92314	0.000335708	-1.65813	0.00111072	-2.27752	0.114478	-5.10128	0.267492	translation	↓RPF/▪mRNA
LOC102635990	LOC102635990	-1.77492	0.0128442	-0.64754	0.192768	-2.33811	0.0891567	-2.51112	0.0553068	translation	↓RPF/▪mRNA
Hist1h2bk	Hist1h2bk	-1.68566	0.00209012	-0.989697	0.357177	-1.85717	0.133292	-8.70189	0.142663	translation	↓RPF/▪mRNA
Hist1h2ah	Hist1h2ah	-1.52668	0.00152604	0.909558	0.101947	-1.78353	0.142382	4.89762	0.154535	translation	↓RPF/▪mRNA
Gm4988	Gm4988	-1.35705	0.0754552	0.937423	0.173041	-2.32259	0.096291	2.16575	0.0370584	translation	↓RPF/▪mRNA

## Sheet: ▪RPF ↑mRNA
	identifier	translatedmRNA.apvEff	translatedmRNA.apvRvmPAdj	totalmRNA.apvEff	totalmRNA.apvRvmPAdj	translation.apvEff	translation.apvRvmPAdj	buffering.apvEff	buffering.apvRvmPAdj	singleRegMode
Zbtb25	Zbtb25	-0.219836	0.825982	0.11509	0.173041	-0.395314	0.741115	0.249518	0.149868	buffering	▪RPF/↑mRNA
Nans	Nans	-0.057781	0.861518	0.263213	0.00918279	0.639183	0.741115	0.250741	0.138682	buffering	▪RPF/↑mRNA
Wbp2	Wbp2	-0.362274	0.387691	0.0955246	0.185268	-0.581409	0.741115	0.251521	0.133733	buffering	▪RPF/↑mRNA
Bloc1s6	Bloc1s6	-0.0478423	0.861518	0.262919	0.00805184	0.838589	0.741115	0.255409	0.131286	buffering	▪RPF/↑mRNA
Ube2f	Ube2f	-0.0663865	0.861518	0.253059	0.00998334	-0.439448	0.741115	0.259764	0.13483	buffering	▪RPF/↑mRNA
Gnb2	Gnb2	-0.0866876	0.861518	0.226758	0.0378941	-0.480592	0.741115	0.261366	0.14756	buffering	▪RPF/↑mRNA
Fam122b	Fam122b	-0.599604	0.195681	0.0102823	0.924887	-0.623529	0.741115	0.262517	0.139801	buffering	▪RPF/↑mRNA
Nit2	Nit2	-0.0336803	0.884597	0.273446	0.0157972	0.66108	0.741115	0.263044	0.132781	buffering	▪RPF/↑mRNA
Srgap3	Srgap3	-0.0800637	0.861518	0.281405	0.00999902	0.612093	0.741115	0.264708	0.137809	buffering	▪RPF/↑mRNA
Armc9	Armc9	-0.0570138	0.861518	0.285572	0.00848488	0.708092	0.741115	0.273475	0.125211	buffering	▪RPF/↑mRNA
Myl12a	Myl12a	-0.0603906	0.861518	0.259391	0.0156655	-0.68517	0.741115	0.275318	0.127237	buffering	▪RPF/↑mRNA
Rab22a	Rab22a	-0.0330073	0.8867	0.276384	0.00910209	-0.120404	0.899546	0.276942	0.132648	buffering	▪RPF/↑mRNA
Prkd1	Prkd1	-0.0286974	0.904523	0.275475	0.00943561	-0.702322	0.741115	0.278484	0.127237	buffering	▪RPF/↑mRNA
Kif1c	Kif1c	-0.0182724	0.936694	0.275109	0.0325849	-0.479637	0.741115	0.283804	0.128103	buffering	▪RPF/↑mRNA
Ube2w	Ube2w	-0.103889	0.861518	0.25773	0.0131575	-0.510148	0.741115	0.284543	0.128398	buffering	▪RPF/↑mRNA
Cirbp	Cirbp	-0.00807794	0.973167	0.279776	0.161308	-0.376005	0.741115	0.285723	0.117642	buffering	▪RPF/↑mRNA
LOC102635661	LOC102635661	-0.00911798	0.967137	0.286384	0.0114274	-0.428782	0.741115	0.287842	0.133733	buffering	▪RPF/↑mRNA
Paip2	Paip2	-0.123554	0.861518	0.246517	0.0285146	-0.642591	0.741115	0.288385	0.12597	buffering	▪RPF/↑mRNA
Mtmr14	Mtmr14	-0.0686251	0.861518	0.261374	0.0281298	-0.51387	0.741115	0.289317	0.128154	buffering	▪RPF/↑mRNA
Gabarapl1	Gabarapl1	0.0183551	0.935376	0.292142	0.00968322	-0.0484639	0.95131	0.291655	0.134798	buffering	▪RPF/↑mRNA
Basp1	Basp1	-0.253439	0.861518	0.248456	0.0363467	-1.16415	0.593641	0.294087	0.133384	buffering	▪RPF/↑mRNA
Pou6f1	Pou6f1	-0.11864	0.861518	0.249104	0.173041	-0.667495	0.741115	0.297442	0.142875	buffering	▪RPF/↑mRNA
Cfl2	Cfl2	-0.0751077	0.861518	0.292294	0.00845035	-0.225077	0.741115	0.299364	0.128103	buffering	▪RPF/↑mRNA
Ube2d2a	Ube2d2a	-0.143003	0.861518	0.30246	0.00472333	-0.0364851	0.969541	0.299563	0.11156	buffering	▪RPF/↑mRNA
Zfand2a	Zfand2a	-0.523678	0.226156	0.0313925	0.789917	-0.579396	0.741115	0.307143	0.143958	buffering	▪RPF/↑mRNA
Serp2	Serp2	-0.41398	0.420813	0.276029	0.00814799	-2.23715	0.511469	0.311299	0.101276	buffering	▪RPF/↑mRNA
Gng12	Gng12	0.043467	0.861518	0.343526	0.0115489	-0.256718	0.741115	0.311984	0.121948	buffering	▪RPF/↑mRNA
Dusp18	Dusp18	-0.205534	0.861518	0.263935	0.0265624	-1.14042	0.402948	0.315798	0.0965092	buffering	▪RPF/↑mRNA
Eapp	Eapp	0.00473806	0.982713	0.322291	0.0121859	-0.170914	0.772813	0.321639	0.140931	buffering	▪RPF/↑mRNA
Eef1akmt2	Eef1akmt2	0.0245254	0.914744	0.328303	0.0063723	-0.0371588	0.965101	0.327719	0.112694	buffering	▪RPF/↑mRNA
Ptges3l	Ptges3l	-0.120416	0.861518	0.352777	0.00910908	0.220563	0.741115	0.329413	0.143284	buffering	▪RPF/↑mRNA
Ubl7	Ubl7	0.0178138	0.936449	0.328304	0.00986868	0.114204	0.858001	0.329636	0.13119	buffering	▪RPF/↑mRNA
Zfp821	Zfp821	-0.0589369	0.861518	0.361569	0.00540698	0.596891	0.741115	0.330436	0.081619	buffering	▪RPF/↑mRNA
Homer3	Homer3	0.090862	0.861518	0.37218	0.0107026	-0.631795	0.741115	0.332813	0.0955379	buffering	▪RPF/↑mRNA
Myl12b	Myl12b	0.0858207	0.861518	0.354042	0.00412351	-0.935499	0.741115	0.336507	0.0893195	buffering	▪RPF/↑mRNA
Chmp2a	Chmp2a	-0.0805956	0.861518	0.291093	0.0342692	-0.288312	0.741115	0.338355	0.149911	buffering	▪RPF/↑mRNA
Eif1b	Eif1b	-0.344344	0.474446	0.343501	0.00469997	-0.263619	0.804351	0.339378	0.131452	buffering	▪RPF/↑mRNA
Dstn	Dstn	0.0585179	0.861518	0.345129	0.00365226	-0.0784752	0.912934	0.340631	0.0941615	buffering	▪RPF/↑mRNA
Trappc2l	Trappc2l	-0.0375195	0.86687	0.363945	0.0214288	0.310001	0.741115	0.340939	0.132525	buffering	▪RPF/↑mRNA
Fam129b	Fam129b	0.142747	0.861518	0.418747	0.00240183	-0.505967	0.741115	0.341318	0.0867132	buffering	▪RPF/↑mRNA
Rnf34	Rnf34	0.107462	0.861518	0.394236	0.00536545	-0.52832	0.741115	0.341327	0.091081	buffering	▪RPF/↑mRNA
Urod	Urod	0.15996	0.861518	0.4266	0.00594842	-0.288734	0.741115	0.341663	0.139596	buffering	▪RPF/↑mRNA
Zscan21	Zscan21	0.0503118	0.861518	0.372991	0.00685974	-0.318311	0.741115	0.341672	0.100765	buffering	▪RPF/↑mRNA
Sdccag3	Sdccag3	0.0365424	0.865702	0.345802	0.00418765	-0.0251127	0.971898	0.344581	0.0959264	buffering	▪RPF/↑mRNA
Zadh2	Zadh2	0.101286	0.861518	0.385041	0.00925278	-0.529649	0.741115	0.348464	0.110333	buffering	▪RPF/↑mRNA
Cggbp1	Cggbp1	0.110724	0.861518	0.400011	0.00916611	-0.423281	0.741115	0.348655	0.115212	buffering	▪RPF/↑mRNA
3110040N11Rik	3110040N11Rik	0.0360592	0.868431	0.354005	0.00285651	-0.536115	0.741115	0.34954	0.0801233	buffering	▪RPF/↑mRNA
Gmpr2	Gmpr2	0.0923154	0.861518	0.381702	0.00506579	-0.25726	0.741115	0.349681	0.113867	buffering	▪RPF/↑mRNA
Snrpn	Snrpn	0.0327628	0.916238	0.363326	0.0639061	-0.745864	0.741115	0.350076	0.109116	buffering	▪RPF/↑mRNA
Ndufs5	Ndufs5	-0.101985	0.861518	0.256176	0.119267	-0.313646	0.741115	0.350322	0.129466	buffering	▪RPF/↑mRNA
Krt19	Krt19	-0.476192	0.293633	-0.115161	0.563612	-0.36018	0.741115	0.350988	0.0990173	buffering	▪RPF/↑mRNA
Hdac8	Hdac8	0.0699391	0.861518	0.359874	0.0105942	-0.304623	0.741115	0.35322	0.134517	buffering	▪RPF/↑mRNA
Tubb6	Tubb6	0.100372	0.861518	0.385383	0.00330643	-0.146184	0.787294	0.354487	0.11057	buffering	▪RPF/↑mRNA
Entr1	Entr1	0.0474325	0.861518	0.357365	0.00450449	-0.122971	0.885079	0.354722	0.0979431	buffering	▪RPF/↑mRNA
Gas8	Gas8	0.0206978	0.925806	0.363305	0.00462867	-0.304154	0.741115	0.358603	0.0935985	buffering	▪RPF/↑mRNA
Ctps2	Ctps2	0.0038717	0.987593	0.366943	0.0508605	-0.52824	0.741115	0.364932	0.121691	buffering	▪RPF/↑mRNA
Mark1	Mark1	0.122646	0.861518	0.437946	0.013927	-0.519456	0.741115	0.365737	0.0909072	buffering	▪RPF/↑mRNA
Atp6v1g1	Atp6v1g1	0.222517	0.861518	0.544128	0.0100862	-0.418864	0.741115	0.368939	0.0913748	buffering	▪RPF/↑mRNA
Tango2	Tango2	0.0873907	0.861518	0.385774	0.0111333	-0.13423	0.84301	0.37304	0.144383	buffering	▪RPF/↑mRNA
Phf7	Phf7	0.0496473	0.875043	0.37557	0.00649066	-0.436952	0.745792	0.373466	0.109116	buffering	▪RPF/↑mRNA
Kctd10	Kctd10	0.0950745	0.861518	0.398031	0.0049023	-0.0061345	0.990606	0.37365	0.141466	buffering	▪RPF/↑mRNA
Babam2	Babam2	0.101533	0.861518	0.371947	0.00249782	0.435149	0.741115	0.375961	0.0761196	buffering	▪RPF/↑mRNA
Mettl10	Mettl10	0.0843153	0.861518	0.363728	0.00697811	0.342529	0.741115	0.376124	0.108761	buffering	▪RPF/↑mRNA
H2afj	H2afj	0.0773387	0.861518	0.390724	0.0128529	-0.637001	0.741115	0.376509	0.127237	buffering	▪RPF/↑mRNA
Lamtor1	Lamtor1	-0.127834	0.861518	0.323389	0.0275964	-0.74045	0.741115	0.376667	0.087929	buffering	▪RPF/↑mRNA
LOC101055953	LOC101055953	0.1096	0.861518	0.4541	0.00559722	-0.229771	0.741115	0.379121	0.123471	buffering	▪RPF/↑mRNA
Pex19	Pex19	0.124486	0.861518	0.399937	0.00372718	-0.0467348	0.943763	0.37962	0.115917	buffering	▪RPF/↑mRNA
Snx12	Snx12	-0.0311914	0.884723	0.373084	0.00761256	-0.150054	0.767796	0.381283	0.112131	buffering	▪RPF/↑mRNA
Tgfbrap1	Tgfbrap1	0.152247	0.861518	0.418393	0.00217698	-0.694876	0.741115	0.382353	0.0785327	buffering	▪RPF/↑mRNA
Ubtd2	Ubtd2	-0.104533	0.861518	0.364188	0.00969778	-0.240684	0.741115	0.383762	0.134517	buffering	▪RPF/↑mRNA
Ncs1	Ncs1	0.03941	0.861518	0.379797	0.00198235	0.458654	0.741115	0.384279	0.0692678	buffering	▪RPF/↑mRNA
Aktip	Aktip	0.113205	0.861518	0.463163	0.00757099	-0.275751	0.741115	0.385402	0.121512	buffering	▪RPF/↑mRNA
Cd55	Cd55	0.0556976	0.861518	0.394233	0.0144149	-0.828295	0.741115	0.385415	0.126069	buffering	▪RPF/↑mRNA
Bcas3	Bcas3	0.155144	0.861518	0.42182	0.00682604	-0.814202	0.741115	0.3869	0.0990199	buffering	▪RPF/↑mRNA
Zc3h8	Zc3h8	-0.119348	0.861518	0.298666	0.0352947	-0.307287	0.741115	0.387225	0.141903	buffering	▪RPF/↑mRNA
Sorbs3	Sorbs3	0.0518729	0.861518	0.398541	0.00312915	-0.365476	0.741115	0.387728	0.0809649	buffering	▪RPF/↑mRNA
Prkra	Prkra	0.109211	0.861518	0.443555	0.00497352	-0.314731	0.741115	0.388348	0.106137	buffering	▪RPF/↑mRNA
Cand2	Cand2	0.0171301	0.938661	0.388838	0.00526715	0.00513009	0.99407	0.388693	0.100648	buffering	▪RPF/↑mRNA
Inpp5b	Inpp5b	-0.0443457	0.861518	0.384403	0.0039607	-0.0907672	0.866482	0.389442	0.0950475	buffering	▪RPF/↑mRNA
Chchd5	Chchd5	-0.31199	0.466488	0.277733	0.0138722	-0.670489	0.741115	0.39047	0.131471	buffering	▪RPF/↑mRNA
Arid5a	Arid5a	0.0359248	0.871817	0.414635	0.0123446	-0.357985	0.741115	0.390844	0.0988132	buffering	▪RPF/↑mRNA
Pea15a	Pea15a	-0.00652976	0.975618	0.389893	0.00297581	-0.824528	0.741115	0.391782	0.0694367	buffering	▪RPF/↑mRNA
Zfp414	Zfp414	0.0222765	0.927848	0.390107	0.00427837	0.564359	0.741115	0.392901	0.0857832	buffering	▪RPF/↑mRNA
Tmem219	Tmem219	0.0962724	0.861518	0.428895	0.00288982	-0.930953	0.616408	0.394291	0.0665984	buffering	▪RPF/↑mRNA
Parp3	Parp3	0.430342	0.243714	0.767094	0.00205829	-0.398354	0.741115	0.394388	0.106973	buffering	▪RPF/↑mRNA
Smim5	Smim5	0.0556976	0.933493	0.376301	0.173041	1.12715	0.386191	0.39543	0.0822643	buffering	▪RPF/↑mRNA
Alkbh3	Alkbh3	0.000209345	0.999117	0.396448	0.0102063	-0.0136288	0.9789	0.396435	0.130799	buffering	▪RPF/↑mRNA
Gnpnat1	Gnpnat1	0.12276	0.861518	0.459412	0.00187884	-0.214061	0.741115	0.397527	0.099157	buffering	▪RPF/↑mRNA
Ass1	Ass1	0.0428895	0.861518	0.39988	0.0074149	0.0283377	0.961273	0.398027	0.12393	buffering	▪RPF/↑mRNA
Raly	Raly	-0.103393	0.861518	0.298105	0.00998334	-0.29307	0.741115	0.398618	0.0911905	buffering	▪RPF/↑mRNA
Ppp2r3d	Ppp2r3d	0.157971	0.861518	0.483174	0.0116247	-0.64625	0.741115	0.398756	0.0775109	buffering	▪RPF/↑mRNA
Bbip1	Bbip1	0.00261074	0.989711	0.397737	0.0119817	0.174935	0.741115	0.401827	0.0834782	buffering	▪RPF/↑mRNA
Mapre2	Mapre2	0.083043	0.861518	0.414771	0.0068319	-0.133813	0.842404	0.402066	0.119516	buffering	▪RPF/↑mRNA
Mrpl41	Mrpl41	0.0315699	0.885908	0.408524	0.00915089	-0.081446	0.889444	0.402257	0.127237	buffering	▪RPF/↑mRNA
Mapkap1	Mapkap1	0.0588842	0.861518	0.396994	0.00169178	0.954583	0.741115	0.402614	0.0642879	buffering	▪RPF/↑mRNA
Gskip	Gskip	-0.256037	0.73919	0.259697	0.0959477	-0.550393	0.741115	0.404332	0.142183	buffering	▪RPF/↑mRNA
Rbck1	Rbck1	0.000612447	0.997782	0.40675	0.00525765	-0.280144	0.741115	0.406693	0.097177	buffering	▪RPF/↑mRNA
Hras	Hras	0.0845818	0.861518	0.43147	0.00594903	-0.390736	0.741115	0.409111	0.101488	buffering	▪RPF/↑mRNA
Hes1	Hes1	-0.093922	0.861518	0.35047	0.173041	-0.645094	0.741115	0.409119	0.069454	buffering	▪RPF/↑mRNA
A430005L14Rik	A430005L14Rik	-0.209783	0.861518	0.351964	0.00899642	-0.783935	0.741115	0.410404	0.0930999	buffering	▪RPF/↑mRNA
Plin3	Plin3	0.231484	0.846443	0.554446	0.00771323	-0.366168	0.741115	0.411418	0.138477	buffering	▪RPF/↑mRNA
Map3k15	Map3k15	0.217098	0.861518	0.510317	0.0287783	-0.833383	0.656864	0.412294	0.0767575	buffering	▪RPF/↑mRNA
Gid8	Gid8	0.107115	0.861518	0.428403	0.00359877	0.0293262	0.962251	0.412595	0.121773	buffering	▪RPF/↑mRNA
Tceal8	Tceal8	-0.199161	0.861518	0.388511	0.0102949	-0.380875	0.741115	0.413993	0.148151	buffering	▪RPF/↑mRNA
Zfp74	Zfp74	0.0583044	0.861518	0.419811	0.0063047	-0.094569	0.904622	0.415276	0.10975	buffering	▪RPF/↑mRNA
Msi1	Msi1	-0.155409	0.861518	0.379016	0.0270459	-0.750126	0.741115	0.415426	0.136512	buffering	▪RPF/↑mRNA
Epn1	Epn1	0.0960604	0.861518	0.398077	0.00299521	0.621756	0.741115	0.416753	0.0735404	buffering	▪RPF/↑mRNA
Arl6	Arl6	-0.103034	0.861518	0.392641	0.00779768	-0.552404	0.741115	0.416946	0.0979056	buffering	▪RPF/↑mRNA
Cdk5rap1	Cdk5rap1	0.1709	0.861518	0.560336	0.00841854	-0.381706	0.741115	0.417844	0.0965132	buffering	▪RPF/↑mRNA
Rab13	Rab13	-0.13616	0.861518	0.310703	0.108923	-0.442858	0.741115	0.418693	0.107316	buffering	▪RPF/↑mRNA
Rab18	Rab18	0.0586095	0.861518	0.428109	0.00320808	-0.479898	0.741115	0.41875	0.0790167	buffering	▪RPF/↑mRNA
H2afv	H2afv	-0.0318832	0.89752	0.40128	0.0456407	-0.434033	0.741115	0.420025	0.131799	buffering	▪RPF/↑mRNA
2310022B05Rik	2310022B05Rik	0.216436	0.861518	0.489834	0.00215059	-0.823567	0.741115	0.421462	0.073559	buffering	▪RPF/↑mRNA
Arpc5	Arpc5	0.0961383	0.861518	0.424214	0.00170564	0.00467334	0.997021	0.422999	0.0668851	buffering	▪RPF/↑mRNA
Det1	Det1	-0.276819	0.804731	0.290045	0.109383	-0.787025	0.668305	0.424427	0.0871285	buffering	▪RPF/↑mRNA
Mea1	Mea1	-0.370043	0.357484	0.149635	0.173041	-0.535125	0.741115	0.42636	0.124892	buffering	▪RPF/↑mRNA
Elac1	Elac1	0.142992	0.861518	0.424011	0.00252179	0.47732	0.741115	0.428448	0.0748537	buffering	▪RPF/↑mRNA
Clk3	Clk3	0.0279468	0.898013	0.419343	0.00163595	1.00351	0.617426	0.428561	0.0569452	buffering	▪RPF/↑mRNA
Elob	Elob	-0.479212	0.156595	0.0260494	0.743265	-0.50727	0.741115	0.429107	0.113996	buffering	▪RPF/↑mRNA
Pih1d1	Pih1d1	0.0419859	0.861518	0.453845	0.00549085	-0.309333	0.741115	0.430988	0.0877307	buffering	▪RPF/↑mRNA
Nim1k	Nim1k	0.065451	0.861518	0.40853	0.0352992	0.938261	0.658929	0.431985	0.0897414	buffering	▪RPF/↑mRNA
Pgbd1	Pgbd1	0.0927081	0.910138	0.428528	0.00946151	2.72167	0.741115	0.43215	0.107191	buffering	▪RPF/↑mRNA
Mkrn2	Mkrn2	0.117635	0.861518	0.40949	0.00171226	1.52576	0.46951	0.433806	0.0567977	buffering	▪RPF/↑mRNA
Blvra	Blvra	0.149575	0.861518	0.450843	0.001311	-0.250429	0.775116	0.434723	0.0687297	buffering	▪RPF/↑mRNA
Haus1	Haus1	0.0557418	0.861518	0.434006	0.00193949	0.0887433	0.891032	0.435964	0.0721195	buffering	▪RPF/↑mRNA
Neu3	Neu3	-0.0152354	0.970066	0.434202	0.0154658	-1.34458	0.741115	0.436209	0.113939	buffering	▪RPF/↑mRNA
Samd4b	Samd4b	-0.0229582	0.920173	0.436581	0.00167392	0.0359493	0.973804	0.436319	0.0651587	buffering	▪RPF/↑mRNA
Pdcl3	Pdcl3	0.121956	0.861518	0.475254	0.00133386	-1.19693	0.451192	0.437078	0.0557355	buffering	▪RPF/↑mRNA
Lamtor4	Lamtor4	0.0146175	0.945128	0.436448	0.0122081	0.0400437	0.9432	0.437707	0.139596	buffering	▪RPF/↑mRNA
Tprgl	Tprgl	0.117231	0.861518	0.474216	0.00295239	-0.686379	0.741115	0.438005	0.0735404	buffering	▪RPF/↑mRNA
Tnip2	Tnip2	-0.244905	0.861518	0.255382	0.173041	-0.513362	0.741115	0.439337	0.134951	buffering	▪RPF/↑mRNA
Ccdc91	Ccdc91	0.106417	0.861518	0.423664	0.00862675	0.235117	0.741115	0.443067	0.128218	buffering	▪RPF/↑mRNA
Gm36044	Gm36044	0.0556976	0.861518	0.476307	0.0923443	-0.689327	0.741115	0.443275	0.0787887	buffering	▪RPF/↑mRNA
Mthfr	Mthfr	0.0236195	0.923461	0.443855	0.00916956	0.014255	0.984427	0.443714	0.124218	buffering	▪RPF/↑mRNA
Mospd1	Mospd1	0.196844	0.861518	0.600482	0.021439	-0.381154	0.741115	0.445319	0.136179	buffering	▪RPF/↑mRNA
LOC108167952	LOC108167952	-0.21761	0.861518	0.391113	0.00690597	-1.23693	0.568027	0.445816	0.0693518	buffering	▪RPF/↑mRNA
Acaa1b	Acaa1b	-0.0861606	0.861518	0.417675	0.00918279	-0.56881	0.741115	0.446068	0.0911905	buffering	▪RPF/↑mRNA
Ppcdc	Ppcdc	-0.0390961	0.882367	0.46781	0.0203909	0.731247	0.741115	0.447211	0.0699448	buffering	▪RPF/↑mRNA
Lrrc20	Lrrc20	-0.056493	0.861518	0.438593	0.00178944	-1.05067	0.741115	0.447795	0.0598809	buffering	▪RPF/↑mRNA
Dhrs1	Dhrs1	0.269722	0.642262	0.536431	0.00185165	-0.334552	0.741115	0.448095	0.11248	buffering	▪RPF/↑mRNA
Actc1	Actc1	-0.131076	0.861518	0.461513	0.00137231	0.73043	0.741115	0.44881	0.0626715	buffering	▪RPF/↑mRNA
Mmaa	Mmaa	-0.522402	0.26479	0.297483	0.0453656	-1.2462	0.422537	0.449224	0.10018	buffering	▪RPF/↑mRNA
Crebrf	Crebrf	0.121725	0.861518	0.498625	0.013927	-0.559961	0.741115	0.453345	0.11716	buffering	▪RPF/↑mRNA
Pdk3	Pdk3	0.170605	0.861518	0.445014	0.00111693	1.05644	0.741115	0.454755	0.0557154	buffering	▪RPF/↑mRNA
Tmem126a	Tmem126a	0.178507	0.861518	0.468645	0.00211658	-0.1911	0.870302	0.457134	0.0767575	buffering	▪RPF/↑mRNA
Cep131	Cep131	-0.0563681	0.861518	0.439489	0.00314996	-0.959233	0.656864	0.459625	0.057439	buffering	▪RPF/↑mRNA
Psme2b	Psme2b	-0.170775	0.861518	0.3628	0.0092884	-0.572922	0.741115	0.460554	0.0767575	buffering	▪RPF/↑mRNA
Scp2	Scp2	0.141787	0.861518	0.521946	0.00227258	-0.481308	0.741115	0.460578	0.0758321	buffering	▪RPF/↑mRNA
Rbm18	Rbm18	0.108878	0.861518	0.483796	0.00150058	-0.683909	0.741115	0.463263	0.062859	buffering	▪RPF/↑mRNA
Arpc5l	Arpc5l	0.0699209	0.861518	0.445841	0.00922284	0.208792	0.741115	0.466112	0.120114	buffering	▪RPF/↑mRNA
Ankrd42	Ankrd42	-0.0145945	0.961502	0.467709	0.00439221	0.385352	0.773989	0.467053	0.0895953	buffering	▪RPF/↑mRNA
Endog	Endog	-0.0141577	0.952717	0.47233	0.0172809	0.322806	0.741115	0.46786	0.138682	buffering	▪RPF/↑mRNA
Bpgm	Bpgm	0.100454	0.861518	0.472323	0.00147488	0.00449195	0.995765	0.468107	0.0665984	buffering	▪RPF/↑mRNA
Angel2	Angel2	0.0787566	0.861518	0.476103	0.000818574	-2.92265	0.656864	0.469201	0.0480852	buffering	▪RPF/↑mRNA
Cbr4	Cbr4	0.0879486	0.861518	0.454196	0.0127245	0.288298	0.741115	0.471141	0.133768	buffering	▪RPF/↑mRNA
Cdc25c	Cdc25c	0.136038	0.861518	0.42634	0.00223956	1.32679	0.297952	0.471962	0.0480852	buffering	▪RPF/↑mRNA
Snapc3	Snapc3	-0.399328	0.290709	0.252869	0.0543735	-0.71502	0.741115	0.473954	0.119516	buffering	▪RPF/↑mRNA
Ccdc71	Ccdc71	0.0158037	0.941978	0.476281	0.00307546	0.0388878	0.957888	0.476608	0.0784018	buffering	▪RPF/↑mRNA
Capzb	Capzb	0.0644185	0.861518	0.482356	0.00113478	-0.0572217	0.955672	0.479981	0.0570212	buffering	▪RPF/↑mRNA
Gm20604	Gm20604	-0.172802	0.861518	0.487738	0.00110838	-0.096229	0.912371	0.48211	0.0703987	buffering	▪RPF/↑mRNA
Wdr34	Wdr34	0.179223	0.861518	0.467741	0.00159863	0.59649	0.741115	0.482406	0.0659249	buffering	▪RPF/↑mRNA
Sdccag8	Sdccag8	0.130028	0.861518	0.473767	0.00667949	0.280105	0.741115	0.483979	0.113522	buffering	▪RPF/↑mRNA
Wsb2	Wsb2	0.114095	0.861518	0.474948	0.00250843	0.202335	0.741115	0.485291	0.0847199	buffering	▪RPF/↑mRNA
Gpt2	Gpt2	0.361483	0.378036	0.725285	0.0012119	-0.624235	0.741115	0.485441	0.0668822	buffering	▪RPF/↑mRNA
Aldh3b3	Aldh3b3	0.136235	0.861518	0.53237	0.0165999	-0.717635	0.741115	0.485622	0.114056	buffering	▪RPF/↑mRNA
Hspb1	Hspb1	0.147822	0.861518	0.53483	0.00148574	-0.60892	0.741115	0.487357	0.0653901	buffering	▪RPF/↑mRNA
Smurf1	Smurf1	0.428031	0.235878	0.696429	0.000593639	-0.942315	0.5442	0.489105	0.0515015	buffering	▪RPF/↑mRNA
Tgfb1i1	Tgfb1i1	0.153129	0.861518	0.48794	0.00207459	0.163161	0.803989	0.489247	0.0910316	buffering	▪RPF/↑mRNA
Iffo1	Iffo1	0.115411	0.861518	0.558078	0.011408	-0.409727	0.741115	0.490197	0.109384	buffering	▪RPF/↑mRNA
Tssc4	Tssc4	-0.0877835	0.861518	0.436379	0.00923653	-0.298979	0.741115	0.491684	0.100589	buffering	▪RPF/↑mRNA
Zfp580	Zfp580	-0.423696	0.454492	0.370117	0.0319565	-1.13821	0.593641	0.497616	0.107191	buffering	▪RPF/↑mRNA
Ift20	Ift20	-0.033943	0.872593	0.481005	0.00214753	-0.242713	0.741115	0.498357	0.064167	buffering	▪RPF/↑mRNA
Ints4	Ints4	0.157115	0.861518	0.503864	0.00129338	0.00800283	0.994119	0.498451	0.0650845	buffering	▪RPF/↑mRNA
Acaa1a	Acaa1a	-0.0552016	0.861518	0.483473	0.00591027	-0.560292	0.741115	0.499713	0.0801233	buffering	▪RPF/↑mRNA
Mageb3	Mageb3	0.0556976	0.861518	0.471475	0.0938241	0.747555	0.741115	0.50212	0.100765	buffering	▪RPF/↑mRNA
Acsbg1	Acsbg1	0.155669	0.861518	0.580717	0.168153	-0.939578	0.602682	0.503806	0.0905162	buffering	▪RPF/↑mRNA
Cyb5rl	Cyb5rl	0.0960974	0.861518	0.505482	0.00137146	0.175134	0.904059	0.506454	0.0595268	buffering	▪RPF/↑mRNA
1810024B03Rik	1810024B03Rik	0.0556976	0.861518	0.506635	0.00244792	0.317248	0.860103	0.507709	0.0721195	buffering	▪RPF/↑mRNA
Cep250	Cep250	0.254368	0.675743	0.583353	0.00174136	-0.0164518	0.980502	0.513773	0.144547	buffering	▪RPF/↑mRNA
Rab29	Rab29	0.0292006	0.901276	0.527443	0.0118663	-0.296681	0.741115	0.513791	0.114948	buffering	▪RPF/↑mRNA
Ift43	Ift43	0.00425034	0.984356	0.516793	0.00396632	-0.594918	0.741115	0.514307	0.057439	buffering	▪RPF/↑mRNA
Ccdc32	Ccdc32	0.138482	0.861518	0.521225	0.00135512	0.0894469	0.906313	0.516511	0.0735395	buffering	▪RPF/↑mRNA
LOC100044633	LOC100044633	0.26095	0.708881	0.572683	0.00124674	-0.44478	0.741115	0.51796	0.0761196	buffering	▪RPF/↑mRNA
Card19	Card19	-0.241681	0.861518	0.469125	0.0152898	-1.07267	0.741115	0.518428	0.106753	buffering	▪RPF/↑mRNA
Siglecg	Siglecg	-0.273724	0.861518	0.29193	0.387825	-0.618214	0.741115	0.518681	0.0676018	buffering	▪RPF/↑mRNA
Zfp966	Zfp966	-0.472623	0.861518	0.376538	0.173041	-1.5744	0.317831	0.52029	0.114615	buffering	▪RPF/↑mRNA
Zfp967	Zfp967	-0.472623	0.861518	0.376538	0.173041	-1.5744	0.317831	0.52029	0.114615	buffering	▪RPF/↑mRNA
Camk2a	Camk2a	0.0908721	0.861518	0.605881	0.121047	-0.593612	0.741115	0.529586	0.0693168	buffering	▪RPF/↑mRNA
Pagr1a	Pagr1a	-0.0943492	0.861518	0.463712	0.0173312	-0.311616	0.741115	0.530758	0.117634	buffering	▪RPF/↑mRNA
Sirt4	Sirt4	0.235983	0.855133	0.640604	0.00233481	-0.73421	0.741115	0.533687	0.0680234	buffering	▪RPF/↑mRNA
Zfp94	Zfp94	0.158456	0.861518	0.560371	0.00988224	-0.808078	0.741115	0.53478	0.113607	buffering	▪RPF/↑mRNA
Rras	Rras	0.143131	0.861518	0.582777	0.00163375	-1.08086	0.70225	0.535237	0.0510251	buffering	▪RPF/↑mRNA
Gamt	Gamt	0.15216	0.861518	0.507126	0.00725887	0.62976	0.741115	0.5371	0.0972151	buffering	▪RPF/↑mRNA
F830016B08Rik	F830016B08Rik	0.0556976	0.861518	0.49483	0.173041	0.621916	0.741115	0.537327	0.0988132	buffering	▪RPF/↑mRNA
Tceal9	Tceal9	0.0402111	0.865591	0.543312	0.00269591	-0.130619	0.885783	0.540417	0.0740807	buffering	▪RPF/↑mRNA
Svbp	Svbp	-0.268164	0.861518	0.569946	0.00114799	1.49891	0.741115	0.541257	0.0557154	buffering	▪RPF/↑mRNA
2010111I01Rik	2010111I01Rik	-0.0367977	0.862959	0.545819	0.0018421	0.0183883	0.975505	0.542317	0.0668851	buffering	▪RPF/↑mRNA
Rab2b	Rab2b	0.0442699	0.861518	0.583928	0.0237251	-0.278374	0.741115	0.545893	0.132198	buffering	▪RPF/↑mRNA
Rheb	Rheb	0.335098	0.430911	0.621631	0.000408585	-1.8876	0.41031	0.546822	0.0406901	buffering	▪RPF/↑mRNA
Gabra2	Gabra2	0.0556976	0.861518	0.58725	0.0810906	-0.72509	0.714144	0.546901	0.0528905	buffering	▪RPF/↑mRNA
Stx8	Stx8	0.0985997	0.861518	0.566149	0.00353098	0.0195676	0.973968	0.551695	0.10348	buffering	▪RPF/↑mRNA
Ndel1	Ndel1	0.292066	0.565478	0.663527	0.000662954	-0.908291	0.741115	0.55479	0.0557154	buffering	▪RPF/↑mRNA
Snurf	Snurf	-0.279547	0.683866	0.374024	0.0842756	-0.595239	0.741115	0.563357	0.142781	buffering	▪RPF/↑mRNA
Aldh3b2	Aldh3b2	0.0839939	0.861518	0.581694	0.00960012	-0.385001	0.741115	0.563808	0.1176	buffering	▪RPF/↑mRNA
Cyb5a	Cyb5a	0.0874619	0.861518	0.594525	0.00414998	-0.614765	0.741115	0.564363	0.0736461	buffering	▪RPF/↑mRNA
Gstm4	Gstm4	-0.0452214	0.869084	0.592387	0.0244147	0.654785	0.741115	0.565863	0.0893195	buffering	▪RPF/↑mRNA
Gabarap	Gabarap	0.258255	0.687391	0.648123	0.000641411	-0.860161	0.741115	0.567798	0.0545614	buffering	▪RPF/↑mRNA
Dynlt3	Dynlt3	0.317908	0.548797	0.710872	0.00132427	-0.89756	0.741115	0.568606	0.0586787	buffering	▪RPF/↑mRNA
Hspb11	Hspb11	0.194049	0.861518	0.491881	0.0041705	0.751583	0.741115	0.569141	0.0687297	buffering	▪RPF/↑mRNA
Bok	Bok	0.14921	0.861518	0.52763	0.00248941	0.470633	0.741115	0.569801	0.0740839	buffering	▪RPF/↑mRNA
Agtrap	Agtrap	0.220489	0.861518	0.574866	0.00126249	-0.0273217	0.987738	0.570402	0.0604572	buffering	▪RPF/↑mRNA
Tcim	Tcim	-0.226989	0.861518	0.389966	0.173041	-0.684763	0.741115	0.572483	0.0699448	buffering	▪RPF/↑mRNA
Dnpep	Dnpep	0.295211	0.533502	0.623999	0.000626919	-0.244186	0.791246	0.573799	0.0721195	buffering	▪RPF/↑mRNA
Smim10l1	Smim10l1	0.0731062	0.861518	0.58502	0.00146486	-1.5894	0.741115	0.573895	0.050748	buffering	▪RPF/↑mRNA
Moap1	Moap1	0.27178	0.690007	0.558792	0.000782443	0.900991	0.741115	0.577305	0.0512336	buffering	▪RPF/↑mRNA
Lsm10	Lsm10	-0.0314153	0.898555	0.562841	0.00421208	-0.903135	0.70225	0.577505	0.050396	buffering	▪RPF/↑mRNA
3110043O21Rik	3110043O21Rik	0.349447	0.47565	0.660504	0.000793668	-1.09545	0.741115	0.579065	0.057439	buffering	▪RPF/↑mRNA
Bbc3	Bbc3	-0.288845	0.762939	0.36536	0.173041	-0.680916	0.741115	0.57988	0.0976128	buffering	▪RPF/↑mRNA
Dusp28	Dusp28	0.261845	0.861518	0.606287	0.00110615	-1.18467	0.741115	0.580899	0.0557154	buffering	▪RPF/↑mRNA
Rspo1	Rspo1	0.0556976	0.861518	0.5339	0.173041	0.566377	0.741115	0.583746	0.115659	buffering	▪RPF/↑mRNA
Ilk	Ilk	0.411165	0.270366	0.682999	0.000443364	-0.810168	0.741115	0.586562	0.064167	buffering	▪RPF/↑mRNA
Kctd5	Kctd5	0.425392	0.226014	0.709172	0.000279323	-1.6464	0.424814	0.588358	0.0397354	buffering	▪RPF/↑mRNA
Fam241b	Fam241b	0.0238727	0.93556	0.600946	0.0329025	-0.643143	0.741115	0.58899	0.120665	buffering	▪RPF/↑mRNA
Tmem230	Tmem230	0.390757	0.307757	0.803583	0.00084666	-0.447499	0.741115	0.589137	0.109639	buffering	▪RPF/↑mRNA
Irf5	Irf5	-0.186248	0.861518	0.680411	0.00951325	0.662665	0.741115	0.591821	0.0933615	buffering	▪RPF/↑mRNA
Gm14461	Gm14461	0.0556976	0.861518	0.529959	0.173041	0.463965	0.741115	0.595613	0.115015	buffering	▪RPF/↑mRNA
Dym	Dym	0.14573	0.861518	0.491829	0.00340606	0.556909	0.741115	0.598075	0.057439	buffering	▪RPF/↑mRNA
Zfp457	Zfp457	0.2369	0.861518	0.560427	0.0197857	0.931151	0.741115	0.598448	0.137809	buffering	▪RPF/↑mRNA
Crocc	Crocc	0.371831	0.422959	0.702932	0.0018348	-0.28845	0.741115	0.599451	0.118272	buffering	▪RPF/↑mRNA
Ech1	Ech1	0.418483	0.254538	0.727634	0.000628347	-0.340295	0.741115	0.599632	0.105249	buffering	▪RPF/↑mRNA
Ccdc65	Ccdc65	0.0297435	0.927612	0.613128	0.0298654	-0.702225	0.741115	0.601726	0.132318	buffering	▪RPF/↑mRNA
Oaz2	Oaz2	-0.264726	0.638357	0.450303	0.00465639	-0.763215	0.741115	0.603886	0.0653901	buffering	▪RPF/↑mRNA
Abhd14b	Abhd14b	0.149351	0.861518	0.54229	0.00879849	0.369916	0.741115	0.610616	0.11804	buffering	▪RPF/↑mRNA
Zfp442	Zfp442	0.41461	0.581346	0.697417	0.00343107	-0.797208	0.741115	0.613157	0.0963977	buffering	▪RPF/↑mRNA
4931417E11Rik	4931417E11Rik	0.286324	0.861518	0.586275	0.00550333	0.706681	0.741115	0.613601	0.1019	buffering	▪RPF/↑mRNA
Erdr1	Erdr1	0.0343273	0.917794	0.611196	0.0102275	0.566732	0.741115	0.616003	0.114459	buffering	▪RPF/↑mRNA
Tmem132c	Tmem132c	-0.472623	0.861518	0.617747	0.00183846	-0.384316	0.929643	0.617075	0.0668822	buffering	▪RPF/↑mRNA
Trappc2	Trappc2	0.26379	0.736207	0.687123	0.000855569	-0.860739	0.741115	0.617293	0.0557355	buffering	▪RPF/↑mRNA
Gm36712	Gm36712	0.365691	0.348659	0.688301	0.000939392	0.0806159	0.92195	0.617719	0.142413	buffering	▪RPF/↑mRNA
Rhobtb2	Rhobtb2	-0.0361611	0.871425	0.604073	0.00218194	-0.52767	0.741115	0.620152	0.0553068	buffering	▪RPF/↑mRNA
Osbpl9	Osbpl9	0.286088	0.571854	0.663819	0.000307139	-1.73414	0.741115	0.623101	0.0362787	buffering	▪RPF/↑mRNA
Fastk	Fastk	0.0598518	0.861518	0.604721	0.0012183	0.798395	0.741115	0.624048	0.043898	buffering	▪RPF/↑mRNA
E430018J23Rik	E430018J23Rik	0.118069	0.861518	0.61561	0.00372718	0.222684	0.759213	0.62472	0.0895953	buffering	▪RPF/↑mRNA
Rilpl1	Rilpl1	0.212717	0.861518	0.623134	0.00325632	0.220633	0.741115	0.625266	0.131813	buffering	▪RPF/↑mRNA
Rab3a	Rab3a	0.215188	0.861518	0.687283	0.00167184	-0.247654	0.741115	0.627441	0.0843806	buffering	▪RPF/↑mRNA
Wdr13	Wdr13	0.270167	0.646455	0.775478	0.00137231	-0.357982	0.741115	0.631836	0.0974054	buffering	▪RPF/↑mRNA
C9orf72	C9orf72	0.349447	0.47565	0.673997	0.000467378	-1.10164	0.741115	0.632172	0.0449621	buffering	▪RPF/↑mRNA
E330009J07Rik	E330009J07Rik	0.408901	0.726703	0.704254	0.00301493	-1.25902	0.741115	0.632949	0.0765461	buffering	▪RPF/↑mRNA
Gm4952	Gm4952	-1.95991	0.210177	0.82528	0.00496123	3.49404	0.741115	0.6355	0.102187	buffering	▪RPF/↑mRNA
Spx	Spx	-0.963934	0.562436	0.717447	0.0084524	1.29444	0.741115	0.637667	0.139729	buffering	▪RPF/↑mRNA
Ptms	Ptms	-0.0248002	0.931011	0.633869	0.000888646	-2.40725	0.413718	0.638543	0.0360719	buffering	▪RPF/↑mRNA
Bckdk	Bckdk	0.304096	0.544157	0.574122	0.00323064	0.588882	0.741115	0.641279	0.115212	buffering	▪RPF/↑mRNA
Parp11	Parp11	0.254979	0.861518	0.651511	0.0015258	0.0410793	0.977527	0.643153	0.0687297	buffering	▪RPF/↑mRNA
Hspb6	Hspb6	0.273567	0.680483	0.73543	0.000594074	-1.27236	0.672147	0.643838	0.0397927	buffering	▪RPF/↑mRNA
Ctxn1	Ctxn1	0.0392739	0.861518	0.644111	0.000834927	0.0486418	0.955917	0.644347	0.0459522	buffering	▪RPF/↑mRNA
Dnaja4	Dnaja4	-0.042202	0.861518	0.614381	0.00310433	-0.739991	0.741115	0.644547	0.0386625	buffering	▪RPF/↑mRNA
Gm14440	Gm14440	0.0556976	0.861518	0.636279	0.00568385	1.06764	0.741115	0.648121	0.0738601	buffering	▪RPF/↑mRNA
Rsu1	Rsu1	0.287774	0.535434	0.657329	0.000306775	0.0539482	0.972947	0.649238	0.0408789	buffering	▪RPF/↑mRNA
Kank2	Kank2	0.339333	0.426858	0.607172	0.000665527	0.91566	0.741115	0.653578	0.0590309	buffering	▪RPF/↑mRNA
Gmppa	Gmppa	0.158373	0.861518	0.538181	0.00585816	0.563855	0.741115	0.656296	0.0653901	buffering	▪RPF/↑mRNA
Stac	Stac	0.299679	0.861518	0.696688	0.0202649	-1.34459	0.741115	0.657103	0.144558	buffering	▪RPF/↑mRNA
Rnf113a2	Rnf113a2	0.326523	0.44428	0.651583	0.00076337	0.366739	0.741115	0.658636	0.094841	buffering	▪RPF/↑mRNA
Tbc1d7	Tbc1d7	0.124704	0.861518	0.764437	0.00168774	-0.57012	0.741115	0.659182	0.0449621	buffering	▪RPF/↑mRNA
Tcf7l1	Tcf7l1	0.161997	0.861518	0.722101	0.00126249	-0.51932	0.741115	0.660083	0.060605	buffering	▪RPF/↑mRNA
Tspan17	Tspan17	-0.129468	0.861518	0.634922	0.0030375	-1.41681	0.741115	0.66026	0.057475	buffering	▪RPF/↑mRNA
Dbndd2	Dbndd2	0.377026	0.387185	0.733245	0.000705108	-0.401302	0.741115	0.662184	0.0733372	buffering	▪RPF/↑mRNA
Cmc4	Cmc4	0.167314	0.861518	0.577796	0.0284317	0.653738	0.741115	0.665701	0.114348	buffering	▪RPF/↑mRNA
LOC101056073	LOC101056073	0.0556976	0.861518	0.653009	0.00360545	1.47049	0.741115	0.665897	0.0557355	buffering	▪RPF/↑mRNA
N6amt1	N6amt1	0.302636	0.501218	0.702995	0.000293286	-0.50095	0.741115	0.666754	0.0438061	buffering	▪RPF/↑mRNA
Scmh1	Scmh1	0.261152	0.686492	0.609898	0.000493367	2.34482	0.281548	0.668566	0.0309923	buffering	▪RPF/↑mRNA
Tmsb4x	Tmsb4x	0.128588	0.861518	0.668454	0.000628347	0.180485	0.889274	0.669871	0.0436132	buffering	▪RPF/↑mRNA
Eid1	Eid1	0.320985	0.457553	0.652798	0.00132557	0.380523	0.741115	0.671522	0.138473	buffering	▪RPF/↑mRNA
Accs	Accs	0.322969	0.540383	0.782433	0.000585132	-1.31872	0.68093	0.674651	0.0405787	buffering	▪RPF/↑mRNA
Hectd3	Hectd3	0.431565	0.274392	0.726241	0.000344349	-0.55942	0.741115	0.687237	0.0487106	buffering	▪RPF/↑mRNA
Acyp1	Acyp1	0.0391246	0.866699	0.683815	0.00125222	0.760274	0.741115	0.6959	0.043898	buffering	▪RPF/↑mRNA
Tpmt	Tpmt	0.291123	0.641077	0.775834	0.00105005	-0.500827	0.741115	0.696741	0.0700762	buffering	▪RPF/↑mRNA
Aamdc	Aamdc	0.237341	0.861518	0.74055	0.00405	-0.234212	0.808682	0.698171	0.102987	buffering	▪RPF/↑mRNA
Nhej1	Nhej1	0.131134	0.861518	0.672777	0.00252105	1.25368	0.741115	0.701917	0.0553068	buffering	▪RPF/↑mRNA
Zbtb8a	Zbtb8a	0.240515	0.788324	0.525572	0.0222566	0.574505	0.741115	0.703894	0.113867	buffering	▪RPF/↑mRNA
Rusc1	Rusc1	0.361479	0.45998	0.660128	0.00463089	0.576365	0.741115	0.706885	0.136688	buffering	▪RPF/↑mRNA
Id4	Id4	0.356218	0.35162	0.724419	0.000351434	0.225954	0.818912	0.70728	0.0740807	buffering	▪RPF/↑mRNA
Zfp971	Zfp971	-0.351767	0.861518	0.718926	0.00583551	-0.30835	0.879059	0.717536	0.108538	buffering	▪RPF/↑mRNA
Rtl8b	Rtl8b	0.281279	0.574385	0.78651	0.000676442	-0.00945025	0.990039	0.71937	0.0988132	buffering	▪RPF/↑mRNA
Rtl8a	Rtl8a	0.281279	0.574385	0.765631	0.000559546	0.0249867	0.97661	0.719894	0.081619	buffering	▪RPF/↑mRNA
Rasa4	Rasa4	0.181435	0.861518	0.506198	0.013913	0.441298	0.741115	0.721759	0.080539	buffering	▪RPF/↑mRNA
Zcchc24	Zcchc24	0.617329	0.191653	1.03727	0.00168643	-1.37048	0.317773	0.730367	0.0362686	buffering	▪RPF/↑mRNA
9530077C05Rik	9530077C05Rik	0.150865	0.861518	0.817418	0.00488998	-0.551909	0.741115	0.730491	0.0775109	buffering	▪RPF/↑mRNA
Tpk1	Tpk1	0.154649	0.861518	0.571815	0.0322513	0.530947	0.741115	0.731976	0.0753529	buffering	▪RPF/↑mRNA
Rilp	Rilp	0.0289945	0.908409	0.735248	0.00060578	-0.404952	0.775116	0.733371	0.0386625	buffering	▪RPF/↑mRNA
Numbl	Numbl	0.342291	0.377912	0.617952	0.00071195	0.773609	0.741115	0.7337	0.0797396	buffering	▪RPF/↑mRNA
Serf2	Serf2	0.19043	0.861518	0.772488	0.000726041	-1.56216	0.741115	0.736335	0.0386625	buffering	▪RPF/↑mRNA
Arhgap29	Arhgap29	0.292081	0.61009	0.715188	0.000939392	0.581597	0.741115	0.742804	0.0659249	buffering	▪RPF/↑mRNA
Spata33	Spata33	0.186117	0.861518	0.799254	0.00621853	-0.882855	0.741115	0.746785	0.0846928	buffering	▪RPF/↑mRNA
Abtb1	Abtb1	0.206029	0.861518	0.787275	0.0021939	-0.475181	0.741115	0.750573	0.0729426	buffering	▪RPF/↑mRNA
Kank3	Kank3	0.419224	0.861518	0.83846	0.0178756	-2.21687	0.722685	0.752679	0.0911905	buffering	▪RPF/↑mRNA
Spats1	Spats1	0.169377	0.861518	0.775575	0.00327424	-2.31697	0.741115	0.753908	0.0607794	buffering	▪RPF/↑mRNA
Rtl8c	Rtl8c	0.209623	0.861518	0.751127	0.000925597	0.248778	0.741115	0.758303	0.0756727	buffering	▪RPF/↑mRNA
Sra1	Sra1	0.39653	0.270425	0.767863	0.000206212	0.362642	0.816108	0.766043	0.0442405	buffering	▪RPF/↑mRNA
LOC108167368	LOC108167368	0.338363	0.861518	0.817483	0.0272387	-3.12584	0.735715	0.769537	0.10562	buffering	▪RPF/↑mRNA
Poli	Poli	0.255694	0.751981	0.764332	0.000707758	0.367385	0.741115	0.772747	0.057439	buffering	▪RPF/↑mRNA
Cbr1	Cbr1	0.356259	0.372674	0.742312	0.000847261	0.4789	0.741115	0.773052	0.107911	buffering	▪RPF/↑mRNA
Hspa2	Hspa2	-0.107332	0.861518	0.81721	0.00575689	0.331199	0.741115	0.774546	0.0965132	buffering	▪RPF/↑mRNA
Immp1l	Immp1l	0.400872	0.358208	0.684216	0.000631594	2.04957	0.523367	0.77656	0.0362787	buffering	▪RPF/↑mRNA
Ap5s1	Ap5s1	0.204255	0.861518	0.776275	0.000344349	0.244278	0.840799	0.778337	0.0397354	buffering	▪RPF/↑mRNA
Sept4	Sept4	-0.00287192	0.989071	0.784759	0.00168747	0.528749	0.741115	0.781612	0.0340448	buffering	▪RPF/↑mRNA
Tmem241	Tmem241	0.237937	0.812656	0.561343	0.024665	0.675607	0.741115	0.792395	0.0614761	buffering	▪RPF/↑mRNA
Upp2	Upp2	0.301353	0.861518	0.870472	0.0352733	-2.4236	0.405014	0.792765	0.0735404	buffering	▪RPF/↑mRNA
Nicn1	Nicn1	0.45454	0.282222	0.735213	0.00028116	3.687	0.509787	0.793802	0.0280815	buffering	▪RPF/↑mRNA
Gpr52	Gpr52	0.0556976	0.861518	0.801253	0.00282155	-0.515258	0.741115	0.795224	0.0708561	buffering	▪RPF/↑mRNA
Scand1	Scand1	0.309585	0.497549	0.574501	0.00496496	0.766187	0.741115	0.79616	0.0735404	buffering	▪RPF/↑mRNA
Catsper2	Catsper2	0.111569	0.861518	0.770819	0.000515048	1.8639	0.67825	0.796548	0.02883	buffering	▪RPF/↑mRNA
Gng2	Gng2	0.122666	0.861518	0.759473	0.00474963	0.323491	0.741115	0.800587	0.0937334	buffering	▪RPF/↑mRNA
Nudt18	Nudt18	0.274244	0.797869	0.802806	0.000318	0.312533	0.902869	0.803427	0.0354985	buffering	▪RPF/↑mRNA
Dzip1	Dzip1	0.268789	0.861518	0.823852	0.00393385	-0.211539	0.900945	0.804533	0.0911905	buffering	▪RPF/↑mRNA
Prodh2	Prodh2	-0.472623	0.592361	0.625324	0.0382352	-1.48599	0.496199	0.80739	0.0887365	buffering	▪RPF/↑mRNA
Kctd1	Kctd1	0.000767399	0.997439	0.81219	0.00100482	-0.0393604	0.976794	0.812183	0.0480852	buffering	▪RPF/↑mRNA
Bet1l	Bet1l	0.15194	0.861518	0.843982	0.000575585	-1.2126	0.741115	0.812582	0.0362787	buffering	▪RPF/↑mRNA
Mylk2	Mylk2	0.401974	0.859679	1.0552	0.0216829	-1.0817	0.715576	0.827871	0.0877307	buffering	▪RPF/↑mRNA
Wdr27	Wdr27	0.0556976	0.943486	0.831959	0.00284761	-2.00459	0.741115	0.829659	0.0690078	buffering	▪RPF/↑mRNA
Ric8a	Ric8a	0.345429	0.457553	0.802503	0.000308951	1.15392	0.741115	0.836703	0.0383003	buffering	▪RPF/↑mRNA
Myl4	Myl4	0.499716	0.342381	0.956898	0.000648722	-1.61857	0.741115	0.839168	0.0456216	buffering	▪RPF/↑mRNA
Senp8	Senp8	0.229615	0.861518	0.80973	0.0101735	0.37825	0.741115	0.844244	0.147233	buffering	▪RPF/↑mRNA
Gm2004	Gm2004	0.0556976	0.861518	0.840151	0.00126125	0.676685	0.741115	0.84425	0.0515015	buffering	▪RPF/↑mRNA
Tada3	Tada3	0.4366	0.194368	0.906306	0.00019975	0.24108	0.767796	0.846217	0.127787	buffering	▪RPF/↑mRNA
Krba1	Krba1	0.341173	0.68993	0.982246	0.00450449	-0.595711	0.741115	0.846586	0.104241	buffering	▪RPF/↑mRNA
Vmac	Vmac	0.384367	0.409652	0.737036	0.0020715	1.0434	0.741115	0.847646	0.0740317	buffering	▪RPF/↑mRNA
Trpc2	Trpc2	0.0556976	0.861518	0.843672	0.00534117	0.385906	0.741115	0.849109	0.0909072	buffering	▪RPF/↑mRNA
Stard6	Stard6	-0.226968	0.861518	0.887442	0.00132284	1.62136	0.741115	0.875521	0.052811	buffering	▪RPF/↑mRNA
Caprin2	Caprin2	0.488065	0.203719	1.03943	0.000722086	-0.281681	0.767577	0.877828	0.107945	buffering	▪RPF/↑mRNA
Sept5	Sept5	0.470451	0.168882	1.03004	0.000121692	-0.910057	0.741115	0.879322	0.0498106	buffering	▪RPF/↑mRNA
Zfp939	Zfp939	0.295071	0.783614	0.859347	0.00666248	0.444884	0.741115	0.884929	0.129992	buffering	▪RPF/↑mRNA
Fank1	Fank1	0.180496	0.861518	0.873581	0.00698684	1.82286	0.741115	0.888679	0.0909072	buffering	▪RPF/↑mRNA
AI413582	AI413582	-0.0580157	0.861518	0.87261	0.00167285	-1.43602	0.741115	0.891985	0.0386625	buffering	▪RPF/↑mRNA
Map1lc3a	Map1lc3a	0.334629	0.446716	0.79446	0.000975177	0.788583	0.741115	0.899714	0.0740706	buffering	▪RPF/↑mRNA
Syt8	Syt8	-0.0934554	0.861518	0.932737	0.0177869	1.64966	0.70225	0.901536	0.0784018	buffering	▪RPF/↑mRNA
Tdrp	Tdrp	-0.457694	0.419524	0.808834	0.00361241	-1.17958	0.741115	0.902781	0.0876277	buffering	▪RPF/↑mRNA
Tcea3	Tcea3	-0.507527	0.214091	1.1511	0.000576807	1.16754	0.741115	0.906991	0.0510178	buffering	▪RPF/↑mRNA
Cyp2d10	Cyp2d10	0.0556976	0.861518	0.95069	0.0202222	-0.877405	0.741115	0.914092	0.0791347	buffering	▪RPF/↑mRNA
Stmn4	Stmn4	0.111248	0.861518	0.913679	0.0084301	0.141857	0.922763	0.914546	0.116693	buffering	▪RPF/↑mRNA
Ccdc173	Ccdc173	0.232689	0.789143	1.00319	0.00017707	-1.23509	0.741115	0.921862	0.0280815	buffering	▪RPF/↑mRNA
Cdkn3	Cdkn3	0.487262	0.168848	0.833178	0.000196788	2.14062	0.741115	0.921959	0.033177	buffering	▪RPF/↑mRNA
Engase	Engase	0.407592	0.817855	0.924735	0.00119225	0.412929	0.872639	0.924878	0.059164	buffering	▪RPF/↑mRNA
2210418O10Rik	2210418O10Rik	0.0556976	0.861518	0.892586	0.0101984	1.35473	0.386191	0.92532	0.0360719	buffering	▪RPF/↑mRNA
Gm14296	Gm14296	0.0556976	0.861518	0.892586	0.0101984	1.35473	0.386191	0.92532	0.0360719	buffering	▪RPF/↑mRNA
Cbr3	Cbr3	0.444254	0.207103	0.772312	0.00078355	0.947145	0.741115	0.933393	0.0886752	buffering	▪RPF/↑mRNA
Cnih2	Cnih2	0.257294	0.828015	1.0107	0.00121592	-0.475688	0.741115	0.935474	0.0655712	buffering	▪RPF/↑mRNA
Actg2	Actg2	0.147078	0.861518	0.951266	0.000108779	-1.92147	0.741115	0.94068	0.0204064	buffering	▪RPF/↑mRNA
Ccdc96	Ccdc96	0.081562	0.861518	0.962887	0.00162343	-1.35665	0.741115	0.94431	0.046848	buffering	▪RPF/↑mRNA
Ankrd6	Ankrd6	0.322355	0.735858	0.825375	0.00594911	1.22317	0.741115	0.948579	0.0693518	buffering	▪RPF/↑mRNA
Sh3yl1	Sh3yl1	0.484125	0.276361	1.04464	0.000462669	-0.716574	0.741115	0.949778	0.057439	buffering	▪RPF/↑mRNA
Necab3	Necab3	-1.25926	0.372041	0.883338	0.00596517	-2.97089	0.741115	0.957935	0.106753	buffering	▪RPF/↑mRNA
Abhd18	Abhd18	0.154581	0.861518	0.989364	0.00261339	-0.0682744	0.954108	0.973749	0.0767575	buffering	▪RPF/↑mRNA
Zfp46	Zfp46	0.384094	0.370816	0.778598	0.0013008	1.46987	0.3868	0.975292	0.0360719	buffering	▪RPF/↑mRNA
Rcan3	Rcan3	0.444909	0.371226	1.03389	0.000235547	-1.31941	0.741115	0.976452	0.0359184	buffering	▪RPF/↑mRNA
Gm6377	Gm6377	-1.2466	0.389335	1.02664	0.00630266	-0.283396	0.937356	0.976568	0.14488	buffering	▪RPF/↑mRNA
Zfp458	Zfp458	0.376503	0.830197	0.811308	0.0434476	1.19209	0.741115	0.978921	0.128234	buffering	▪RPF/↑mRNA
Tmem247	Tmem247	0.0556976	0.861518	0.972342	0.00248529	0.588499	0.741115	0.979099	0.0660585	buffering	▪RPF/↑mRNA
D130037M23Rik	D130037M23Rik	0.584018	0.559502	0.901444	0.000984389	3.87138	0.609574	0.9814	0.0360719	buffering	▪RPF/↑mRNA
LOC105244413	LOC105244413	0.197452	0.861518	0.982566	0.000208559	2.09806	0.741115	0.988572	0.0262685	buffering	▪RPF/↑mRNA
Rab40b	Rab40b	-0.350912	0.861518	0.80062	0.105075	-1.39885	0.506004	0.993344	0.0999155	buffering	▪RPF/↑mRNA
Tmem191c	Tmem191c	0.217507	0.861518	0.988107	0.00260736	0.49993	0.777581	0.996416	0.0729426	buffering	▪RPF/↑mRNA
LOC102639700	LOC102639700	0.42221	0.861518	0.947277	0.000930054	4.36395	0.40594	1.01275	0.0280815	buffering	▪RPF/↑mRNA
Wbscr27	Wbscr27	0.734052	0.150936	1.15282	0.00115284	-0.456663	0.771963	1.01357	0.0988132	buffering	▪RPF/↑mRNA
Crybb3	Crybb3	0.0556976	0.861518	1.0288	0.0112572	-0.25499	0.798145	1.01912	0.127776	buffering	▪RPF/↑mRNA
Scrg1	Scrg1	0.0556976	0.861518	1.01264	0.0169713	0.398413	0.741115	1.02574	0.142835	buffering	▪RPF/↑mRNA
LOC102638888	LOC102638888	-0.425088	0.861518	1.0671	0.00165258	1.28607	0.741115	1.0276	0.0613875	buffering	▪RPF/↑mRNA
Fam229b	Fam229b	-0.40223	0.861518	1.05701	0.00261175	0.401555	0.869155	1.03045	0.0769654	buffering	▪RPF/↑mRNA
Zfp937	Zfp937	0.607333	0.256148	1.13394	0.000186561	-3.68635	0.656864	1.03587	0.0262685	buffering	▪RPF/↑mRNA
Zfp429	Zfp429	0.378202	0.486164	1.08459	0.00253054	0.145137	0.894236	1.03721	0.1176	buffering	▪RPF/↑mRNA
Nrros	Nrros	0.314009	0.861518	1.07268	0.00847555	-1.33701	0.741115	1.03937	0.107945	buffering	▪RPF/↑mRNA
Nemp2	Nemp2	0.337182	0.75627	1.0645	0.00121482	0.0473772	0.977866	1.04712	0.0642879	buffering	▪RPF/↑mRNA
Adap1	Adap1	0.42221	0.861518	1.04499	0.0046725	0.596153	0.814937	1.05029	0.0953707	buffering	▪RPF/↑mRNA
Zfp575	Zfp575	-0.350318	0.861518	0.96135	0.0207378	-1.16264	0.741115	1.06888	0.128103	buffering	▪RPF/↑mRNA
C330018D20Rik	C330018D20Rik	0.442095	0.477002	0.904853	0.0034478	1.84043	0.474081	1.07565	0.0456216	buffering	▪RPF/↑mRNA
Mettl27	Mettl27	0.649573	0.179538	1.13938	0.000931744	0.103282	0.956478	1.07819	0.0885834	buffering	▪RPF/↑mRNA
Uba7	Uba7	0.250996	0.861518	1.03392	0.00280475	1.76241	0.741115	1.08377	0.057439	buffering	▪RPF/↑mRNA
Tigd4	Tigd4	-0.189958	0.861518	1.00913	0.149088	-2.03417	0.504591	1.08724	0.126349	buffering	▪RPF/↑mRNA
Gsto2	Gsto2	-0.657946	0.0944524	0.706965	0.0154694	-1.17766	0.542252	1.09418	0.145075	buffering	▪RPF/↑mRNA
Grhl1	Grhl1	0.529814	0.733901	1.20717	0.000472513	-5.52551	0.0705965	1.10684	0.0184017	buffering	▪RPF/↑mRNA
Eid2b	Eid2b	0.209356	0.861518	1.01991	0.0013331	0.686446	0.741115	1.10744	0.0581896	buffering	▪RPF/↑mRNA
Fam81a	Fam81a	0.427325	0.687858	0.969946	0.00180105	3.25672	0.072349	1.11026	0.0184017	buffering	▪RPF/↑mRNA
AA986860	AA986860	0.428278	0.861518	1.1381	0.000119486	-7.95814	0.741115	1.12071	0.0193363	buffering	▪RPF/↑mRNA
Garem2	Garem2	0.291964	0.861518	1.06502	0.000416332	2.43972	0.741115	1.12157	0.0280815	buffering	▪RPF/↑mRNA
Strip2	Strip2	0.29147	0.679699	0.84397	0.0308784	0.706616	0.741115	1.12422	0.115829	buffering	▪RPF/↑mRNA
Mpv17l	Mpv17l	0.523633	0.175317	1.07145	0.000493367	0.881565	0.741115	1.12617	0.0731195	buffering	▪RPF/↑mRNA
Arid3b	Arid3b	0.214086	0.861518	0.987012	0.00420049	0.892036	0.741115	1.12789	0.0587355	buffering	▪RPF/↑mRNA
Map2k6	Map2k6	0.301286	0.634728	1.22949	0.00397258	0.0355195	0.968037	1.13096	0.147686	buffering	▪RPF/↑mRNA
Spsb4	Spsb4	0.503682	0.26549	1.03051	0.000308951	2.53203	0.726102	1.13144	0.0302262	buffering	▪RPF/↑mRNA
Ccr9	Ccr9	0.0556976	0.861518	1.14616	0.00767106	-0.257914	0.810045	1.13717	0.107945	buffering	▪RPF/↑mRNA
Krtap1-5	Krtap1-5	0.537446	0.632258	1.10234	0.0043751	1.00413	0.741115	1.1376	0.0999155	buffering	▪RPF/↑mRNA
Tldc2	Tldc2	0.0556976	0.861518	1.1524	0.00617736	-0.409757	0.741115	1.14045	0.0951594	buffering	▪RPF/↑mRNA
Cbln3	Cbln3	0.584018	0.861518	1.17725	0.00548741	-0.303546	0.916574	1.1408	0.108671	buffering	▪RPF/↑mRNA
Wdr5b	Wdr5b	0.151853	0.861518	1.04329	0.00313056	0.292313	0.741115	1.14831	0.108949	buffering	▪RPF/↑mRNA
Actbl2	Actbl2	0.180661	0.861518	1.23169	0.000145683	-0.74617	0.741115	1.14877	0.0280815	buffering	▪RPF/↑mRNA
Dnaic2	Dnaic2	0.527614	0.827588	1.04298	0.00171686	4.7324	0.13512	1.15481	0.0218037	buffering	▪RPF/↑mRNA
Clec11a	Clec11a	0.047985	0.861518	1.16785	0.0045809	-0.286453	0.746063	1.15567	0.0840753	buffering	▪RPF/↑mRNA
Gm5820	Gm5820	0.829674	0.457553	1.34224	0.00125072	-3.85096	0.418158	1.15957	0.033177	buffering	▪RPF/↑mRNA
Plekha4	Plekha4	0.414112	0.861518	1.28857	0.0195397	-1.84032	0.741115	1.16818	0.114703	buffering	▪RPF/↑mRNA
Tmc2	Tmc2	0.0556976	0.861518	1.18699	0.00917473	-0.336168	0.741115	1.17419	0.114056	buffering	▪RPF/↑mRNA
Tmem80	Tmem80	0.184531	0.861518	1.16803	0.000121413	3.40025	0.741115	1.17956	0.0193363	buffering	▪RPF/↑mRNA
Nkx6-2	Nkx6-2	-0.649461	0.861518	1.22403	0.000491497	7.43354	0.741115	1.1938	0.0307905	buffering	▪RPF/↑mRNA
4930539E08Rik	4930539E08Rik	0.0556976	0.861518	1.15478	0.0494711	0.705649	0.741115	1.20619	0.128543	buffering	▪RPF/↑mRNA
Nupr1l	Nupr1l	0.624971	0.861518	1.31659	0.00654818	-2.91125	0.741115	1.22069	0.0801169	buffering	▪RPF/↑mRNA
Aard	Aard	0.0927081	0.916238	1.18308	0.166687	2.08751	0.301386	1.23136	0.0777971	buffering	▪RPF/↑mRNA
Asphd2	Asphd2	-0.0934554	0.923711	1.23131	0.000250716	-2.64055	0.804607	1.2323	0.0267001	buffering	▪RPF/↑mRNA
Trnp1	Trnp1	0.310678	0.861518	1.18183	0.000145398	6.30634	0.13836	1.23411	0.0184017	buffering	▪RPF/↑mRNA
Zscan2	Zscan2	0.432271	0.39445	1.17899	0.000881517	1.01946	0.741115	1.24857	0.0617749	buffering	▪RPF/↑mRNA
Zfp352	Zfp352	-1.00094	0.174708	1.32053	0.0024813	-0.345955	0.886572	1.2488	0.126157	buffering	▪RPF/↑mRNA
Efr3b	Efr3b	0.170087	0.861518	1.30704	0.0103493	-0.14384	0.873473	1.25152	0.138951	buffering	▪RPF/↑mRNA
Mos	Mos	0.0556976	0.861518	1.18308	0.166687	0.62661	0.741115	1.28251	0.0800172	buffering	▪RPF/↑mRNA
Gm40498	Gm40498	0.0556976	0.861518	1.28756	0.000307139	-1.08623	0.741115	1.28254	0.0280815	buffering	▪RPF/↑mRNA
Nlrc5	Nlrc5	0.351354	0.861518	1.25133	0.00117717	2.2393	0.741115	1.29421	0.0442405	buffering	▪RPF/↑mRNA
Pde6h	Pde6h	0.0556976	0.951549	1.29224	0.028442	2.67518	0.741115	1.30418	0.119516	buffering	▪RPF/↑mRNA
Exoc3l	Exoc3l	-1.31542	0.686445	1.25845	0.00266943	-4.46661	0.741115	1.32128	0.0696341	buffering	▪RPF/↑mRNA
Lrrn2	Lrrn2	0.584018	0.861518	0.937423	0.173041	1.78725	0.285562	1.32476	0.0809626	buffering	▪RPF/↑mRNA
Nxf3	Nxf3	0.584018	0.861518	0.937423	0.173041	1.78725	0.285562	1.32476	0.0809626	buffering	▪RPF/↑mRNA
Brd3os	Brd3os	0.816112	0.25697	1.48173	0.000634167	-2.13649	0.741115	1.32706	0.0483799	buffering	▪RPF/↑mRNA
Prss36	Prss36	0.559811	0.697015	1.43876	0.000410215	-4.73668	0.515666	1.33618	0.0230282	buffering	▪RPF/↑mRNA
Tmc3	Tmc3	0.297411	0.861518	1.36413	0.000931744	-1.35714	0.741115	1.34545	0.0449621	buffering	▪RPF/↑mRNA
Fam169a	Fam169a	0.547008	0.861518	1.26778	0.00232172	4.27225	0.725185	1.34938	0.0437941	buffering	▪RPF/↑mRNA
Gm42102	Gm42102	0.0556976	0.861518	1.31659	0.0137371	0.964466	0.741115	1.35767	0.0748537	buffering	▪RPF/↑mRNA
Gm38655	Gm38655	-1.00094	0.288061	1.22403	0.000491497	-7.12723	0.287672	1.36332	0.0216847	buffering	▪RPF/↑mRNA
Gp1bb	Gp1bb	0.0556976	0.861518	1.3851	0.000580015	-2.14631	0.741115	1.36789	0.0267001	buffering	▪RPF/↑mRNA
Tph2	Tph2	0.797727	0.736108	1.53016	0.00135417	-4.61023	0.639063	1.38554	0.0362787	buffering	▪RPF/↑mRNA
Arhgef15	Arhgef15	-0.718278	0.861518	1.11426	0.133008	-2.47471	0.543983	1.38562	0.149868	buffering	▪RPF/↑mRNA
Pth1r	Pth1r	1.01935	0.236273	1.88802	0.00602023	-1.53014	0.741115	1.39332	0.109116	buffering	▪RPF/↑mRNA
Adam3	Adam3	0.584018	0.788324	0.937423	0.173041	1.47164	0.452619	1.39487	0.140389	buffering	▪RPF/↑mRNA
Slc44a5	Slc44a5	0.584018	0.788324	0.937423	0.173041	1.47164	0.452619	1.39487	0.140389	buffering	▪RPF/↑mRNA
Gm27239	Gm27239	0.180496	0.861518	1.43797	0.00269868	-3.24894	0.741115	1.40058	0.0456216	buffering	▪RPF/↑mRNA
Gbp8	Gbp8	1.11234	0.563955	1.46574	0.000105519	-14.6695	0.658079	1.40802	0.0184017	buffering	▪RPF/↑mRNA
Gm3973	Gm3973	-0.472623	0.861518	1.43725	0.0027819	0.292016	0.92853	1.41268	0.0770882	buffering	▪RPF/↑mRNA
Wnk2	Wnk2	-0.299012	0.861518	1.46574	0.000105519	4.04627	0.741115	1.43114	0.0184017	buffering	▪RPF/↑mRNA
LOC108168740	LOC108168740	0.0556976	0.861518	1.4207	0.0161462	0.419055	0.741115	1.44006	0.137809	buffering	▪RPF/↑mRNA
Dlec1	Dlec1	-0.174928	0.861518	1.40087	0.00701086	-5.10222	0.256887	1.44016	0.0345789	buffering	▪RPF/↑mRNA
Mansc1	Mansc1	-0.171418	0.861518	1.36413	0.0564053	-1.42984	0.741115	1.44902	0.147145	buffering	▪RPF/↑mRNA
B3gnt8	B3gnt8	0.584018	0.861518	1.46574	0.000105519	-2.66641	0.77545	1.4542	0.0195168	buffering	▪RPF/↑mRNA
Cntfr	Cntfr	0.584018	0.861518	1.46574	0.000105519	-2.66641	0.77545	1.4542	0.0195168	buffering	▪RPF/↑mRNA
LOC102639021	LOC102639021	0.0556976	0.941363	1.45547	0.00279021	-0.331677	0.93787	1.45456	0.0716921	buffering	▪RPF/↑mRNA
Nat8	Nat8	-0.189958	0.861518	1.46574	0.000105519	3.77677	0.741115	1.46023	0.0184017	buffering	▪RPF/↑mRNA
BC053393	BC053393	0.0556976	0.861518	1.46574	0.000105519	-1.81156	0.741115	1.46176	0.0184017	buffering	▪RPF/↑mRNA
March11	March11	0.0556976	0.861518	1.46574	0.000105519	-1.81156	0.741115	1.46176	0.0184017	buffering	▪RPF/↑mRNA
Trem1	Trem1	0.0556976	0.861518	1.46574	0.000105519	-1.81156	0.741115	1.46176	0.0184017	buffering	▪RPF/↑mRNA
Capn3	Capn3	0.193666	0.861518	1.46574	0.000105519	0.156242	0.970953	1.46549	0.0193363	buffering	▪RPF/↑mRNA
Tceal7	Tceal7	0.0556976	0.902067	1.46574	0.000105519	0.775798	0.909341	1.46632	0.0187322	buffering	▪RPF/↑mRNA
Xirp2	Xirp2	-0.189958	0.861518	1.46574	0.000105519	-19.0301	0.314297	1.47643	0.0157852	buffering	▪RPF/↑mRNA
Hs3st1	Hs3st1	0.584018	0.788324	1.46574	0.000105519	4.49495	0.741115	1.48477	0.0193363	buffering	▪RPF/↑mRNA
Anks4b	Anks4b	-0.472623	0.592361	1.7114	0.00372158	0.871197	0.741115	1.50378	0.0920365	buffering	▪RPF/↑mRNA
Bmp15	Bmp15	0.584018	0.788324	1.7114	0.00150621	-3.82471	0.301386	1.52656	0.0262685	buffering	▪RPF/↑mRNA
Slc28a1	Slc28a1	0.584018	0.788324	1.7114	0.00150621	-3.82471	0.301386	1.52656	0.0262685	buffering	▪RPF/↑mRNA
Trim15	Trim15	0.584018	0.788324	1.7114	0.00150621	-3.82471	0.301386	1.52656	0.0262685	buffering	▪RPF/↑mRNA
Meis3	Meis3	0.540324	0.236273	1.38194	0.00149856	1.20951	0.741115	1.53419	0.0791347	buffering	▪RPF/↑mRNA
Rapgef5	Rapgef5	0.0186872	0.977876	1.53718	0.0258557	2.47405	0.542076	1.54515	0.072377	buffering	▪RPF/↑mRNA
4933408B17Rik	4933408B17Rik	0.704875	0.861518	1.61232	0.000780948	-4.28285	0.741115	1.55301	0.0386625	buffering	▪RPF/↑mRNA
Ago4	Ago4	0.622341	0.371534	1.66862	0.000435324	-1.62748	0.741115	1.55421	0.0404531	buffering	▪RPF/↑mRNA
Prkcg	Prkcg	0.467102	0.301049	1.36379	0.00501417	0.850344	0.741115	1.55421	0.134951	buffering	▪RPF/↑mRNA
LOC102635879	LOC102635879	0.176554	0.861835	1.58336	0.0164123	-1.57641	0.741115	1.56342	0.139729	buffering	▪RPF/↑mRNA
Kcna2	Kcna2	0.0556976	0.861518	1.62244	0.021702	-0.522803	0.741115	1.58102	0.139953	buffering	▪RPF/↑mRNA
Gm684	Gm684	0.301353	0.861518	1.58613	0.00139452	-0.0115671	0.997878	1.5832	0.0557154	buffering	▪RPF/↑mRNA
Tcaf3	Tcaf3	0.338363	0.861518	1.42873	0.0961711	2.37272	0.567099	1.58407	0.123647	buffering	▪RPF/↑mRNA
Frmpd1	Frmpd1	0.273057	0.861518	1.45422	0.00564655	1.30999	0.741115	1.59603	0.0662754	buffering	▪RPF/↑mRNA
Grik1	Grik1	0.829674	0.861518	1.65875	0.000139409	-10.4256	0.741115	1.60869	0.0184017	buffering	▪RPF/↑mRNA
Phactr2	Phactr2	0.203218	0.861518	1.61526	0.000508476	0.716022	0.830504	1.62155	0.0362686	buffering	▪RPF/↑mRNA
Hist1h1c	Hist1h1c	-0.778716	0.031072	0.968184	0.00116549	-1.68064	0.217331	1.6325	0.0434979	buffering	▪RPF/↑mRNA
Gm38999	Gm38999	0.584018	0.861518	1.18308	0.173041	1.67282	0.470536	1.63532	0.147805	buffering	▪RPF/↑mRNA
P2ry4	P2ry4	0.0556976	0.861518	1.57728	0.0170809	1.03993	0.697547	1.63757	0.0602076	buffering	▪RPF/↑mRNA
Map3k9	Map3k9	1.17878	0.165807	1.82666	0.00194167	-0.410671	0.88546	1.64614	0.11148	buffering	▪RPF/↑mRNA
Gdf1	Gdf1	0.0556976	0.861518	1.67903	0.000185407	-3.44999	0.60448	1.6633	0.0184017	buffering	▪RPF/↑mRNA
Mapk4	Mapk4	-0.174214	0.861518	1.69058	0.000190881	6.40356	0.679474	1.66692	0.0184017	buffering	▪RPF/↑mRNA
Crp	Crp	0.0556976	0.861518	1.7114	0.00293502	-1.06181	0.741115	1.68156	0.0557154	buffering	▪RPF/↑mRNA
Gm35911	Gm35911	0.0556976	0.861518	1.7114	0.00293502	-1.06181	0.741115	1.68156	0.0557154	buffering	▪RPF/↑mRNA
Lce3a	Lce3a	0.0556976	0.861518	1.7114	0.00293502	-1.06181	0.741115	1.68156	0.0557154	buffering	▪RPF/↑mRNA
Ppp1r1c	Ppp1r1c	0.0556976	0.861518	1.7114	0.00293502	-1.06181	0.741115	1.68156	0.0557154	buffering	▪RPF/↑mRNA
Tnp2	Tnp2	0.0556976	0.861518	1.7114	0.00293502	-1.06181	0.741115	1.68156	0.0557154	buffering	▪RPF/↑mRNA
Itln1	Itln1	0.829674	0.457553	2.41656	0.0234176	-1.2604	0.741115	1.68207	0.131452	buffering	▪RPF/↑mRNA
Steap4	Steap4	0.584018	0.457553	1.95705	0.00242594	-1.29981	0.741115	1.6847	0.0735404	buffering	▪RPF/↑mRNA
Sfn	Sfn	-0.435613	0.861518	1.72324	0.00184792	0.371668	0.898807	1.6889	0.0668851	buffering	▪RPF/↑mRNA
Eno2	Eno2	-0.151055	0.861518	1.68454	0.000223475	-1.27882	0.741115	1.69384	0.0262685	buffering	▪RPF/↑mRNA
Gm33869	Gm33869	0.0556976	0.861518	1.65121	0.00533543	1.40943	0.555579	1.69873	0.0375765	buffering	▪RPF/↑mRNA
Gm32719	Gm32719	0.0556976	0.861518	1.64285	0.0176343	0.916724	0.741115	1.69883	0.0790167	buffering	▪RPF/↑mRNA
Gm5861	Gm5861	0.0556976	0.861518	1.7114	0.00150621	-0.367757	0.806477	1.70361	0.0557154	buffering	▪RPF/↑mRNA
Ifi209	Ifi209	0.0556976	0.950697	1.7114	0.00150621	2.64843	0.741115	1.71485	0.0517992	buffering	▪RPF/↑mRNA
Mycn	Mycn	0.711466	0.291788	1.5068	0.00081624	3.84102	0.360452	1.72497	0.0277722	buffering	▪RPF/↑mRNA
Dthd1	Dthd1	0.991483	0.464856	2.23972	0.00996407	-2.18497	0.697763	1.72643	0.081619	buffering	▪RPF/↑mRNA
1700080E11Rik	1700080E11Rik	0.584018	0.457553	1.7114	0.00293502	0.718993	0.741115	1.73014	0.0987701	buffering	▪RPF/↑mRNA
Gm20783	Gm20783	0.0556976	0.861518	1.7114	0.00372158	0.905978	0.741115	1.73707	0.0655712	buffering	▪RPF/↑mRNA
Zfp990	Zfp990	0.0556976	0.861518	1.67439	0.0340724	0.797454	0.741115	1.74416	0.0998882	buffering	▪RPF/↑mRNA
Vash1	Vash1	1.45099	0.377412	1.85778	0.000275585	-6.76543	0.741115	1.74769	0.0286917	buffering	▪RPF/↑mRNA
Bspry	Bspry	0.584018	0.861518	1.7114	0.00150621	2.32791	0.741115	1.76476	0.0557154	buffering	▪RPF/↑mRNA
Cyp26c1	Cyp26c1	0.338363	0.861518	1.87321	0.0126545	-1.39353	0.741115	1.78213	0.120964	buffering	▪RPF/↑mRNA
Gm29758	Gm29758	0.584018	0.457553	1.95705	0.00141307	-0.892518	0.741115	1.79934	0.0700762	buffering	▪RPF/↑mRNA
Dsg3	Dsg3	0.584018	0.788324	1.18308	0.173041	1.51771	0.334236	1.80571	0.0898704	buffering	▪RPF/↑mRNA
Myoz3	Myoz3	0.584018	0.788324	1.18308	0.173041	1.51771	0.334236	1.80571	0.0898704	buffering	▪RPF/↑mRNA
Olfr1358	Olfr1358	0.584018	0.788324	1.18308	0.173041	1.51771	0.334236	1.80571	0.0898704	buffering	▪RPF/↑mRNA
Cxcr5	Cxcr5	1.41003	0.326716	1.86662	0.00160951	0.506291	0.921013	1.82248	0.0792858	buffering	▪RPF/↑mRNA
Fam196a	Fam196a	-0.718278	0.861518	1.85697	0.0030045	-0.00490245	0.998992	1.82987	0.0814375	buffering	▪RPF/↑mRNA
Kif1a	Kif1a	0.285286	0.853407	1.83909	0.000443024	0.188498	0.924032	1.83253	0.0394519	buffering	▪RPF/↑mRNA
Oas1d	Oas1d	0.584018	0.788324	2.11886	0.00288146	-3.13105	0.28847	1.83842	0.0280815	buffering	▪RPF/↑mRNA
Rasl10b	Rasl10b	0.0556976	0.938169	1.84513	0.00465248	0.0801757	0.980729	1.84524	0.0877307	buffering	▪RPF/↑mRNA
Nkapl	Nkapl	0.420889	0.232581	1.06346	0.00556362	0.767622	0.704114	1.84844	0.094841	buffering	▪RPF/↑mRNA
Pdzd9	Pdzd9	0.829674	0.450292	1.63032	0.00140376	5.10821	0.240629	1.86219	0.0254677	buffering	▪RPF/↑mRNA
Ido2	Ido2	-0.0691009	0.920418	1.88489	0.000466623	6.40443	0.651554	1.87377	0.0216847	buffering	▪RPF/↑mRNA
Dusp23	Dusp23	0.659609	0.533502	1.83734	0.000327811	2.37614	0.741115	1.88305	0.033177	buffering	▪RPF/↑mRNA
Colca2	Colca2	0.301353	0.861518	1.81645	0.00170976	6.15705	0.25753	1.88808	0.0221496	buffering	▪RPF/↑mRNA
Gimap1	Gimap1	0.0556976	0.861518	1.89036	0.000249595	0.44109	0.870745	1.89285	0.0262685	buffering	▪RPF/↑mRNA
Fignl2	Fignl2	0.584018	0.861518	1.80482	0.0031929	4.6012	0.741115	1.91572	0.0491918	buffering	▪RPF/↑mRNA
Meikin	Meikin	0.0556976	0.861518	1.87321	0.0148244	0.721682	0.741115	1.91841	0.105249	buffering	▪RPF/↑mRNA
Lipo3	Lipo3	0.0556976	0.861518	1.94843	0.00127469	-1.36448	0.741115	1.9211	0.0386625	buffering	▪RPF/↑mRNA
Iqcd	Iqcd	0.618881	0.216428	1.76344	0.00244614	1.17853	0.741115	1.9307	0.101748	buffering	▪RPF/↑mRNA
Dcstamp	Dcstamp	0.301353	0.861518	1.87321	0.0148244	2.83164	0.741115	1.94373	0.10018	buffering	▪RPF/↑mRNA
Fmo3	Fmo3	1.11234	0.546942	2.40153	0.00815413	-2.74972	0.741115	1.96013	0.0841955	buffering	▪RPF/↑mRNA
Gnrhr	Gnrhr	0.829674	0.457553	2.40153	0.00815413	-1.1286	0.741115	2.00562	0.135816	buffering	▪RPF/↑mRNA
Zfp456	Zfp456	0.23224	0.861518	1.98123	0.00383826	1.06334	0.741115	2.02615	0.0758837	buffering	▪RPF/↑mRNA
Hsbp1l1	Hsbp1l1	0.301353	0.861518	1.95705	0.00242594	5.99265	0.0971184	2.05026	0.0184017	buffering	▪RPF/↑mRNA
Nova2	Nova2	1.64066	0.439602	2.0425	0.00099469	3.10966	0.741115	2.08109	0.057475	buffering	▪RPF/↑mRNA
Tnfrsf8	Tnfrsf8	0.0556976	0.861518	2.11886	0.00568566	-0.30992	0.777913	2.10165	0.0929158	buffering	▪RPF/↑mRNA
Oas1e	Oas1e	0.829674	0.503209	2.61889	0.0112152	-1.41541	0.741115	2.10242	0.129295	buffering	▪RPF/↑mRNA
Igsf5	Igsf5	1.77847	0.260549	2.62696	0.00616526	-2.15138	0.741115	2.11071	0.134722	buffering	▪RPF/↑mRNA
Dlgap2	Dlgap2	0.338363	0.861518	1.99801	0.0258446	1.86576	0.741115	2.12257	0.131744	buffering	▪RPF/↑mRNA
Slc35d3	Slc35d3	0.584018	0.457553	1.87321	0.00819908	1.611	0.741115	2.14021	0.0984511	buffering	▪RPF/↑mRNA
Itlnb	Itlnb	0.991483	0.464856	2.20271	3.63069e-05	-13.5134	0.741115	2.1526	0.0129206	buffering	▪RPF/↑mRNA
St6galnac5	St6galnac5	0.991483	0.68962	2.11886	0.0045809	1.87631	0.741115	2.17477	0.0984511	buffering	▪RPF/↑mRNA
Ppp1r3b	Ppp1r3b	0.584018	0.861518	2.23972	0.00647445	-0.0625662	0.981226	2.1823	0.1176	buffering	▪RPF/↑mRNA
Arpp21	Arpp21	-1.12574	0.255742	1.79927	0.00827553	-3.27157	0.604969	2.18356	0.0797396	buffering	▪RPF/↑mRNA
Kcnt1	Kcnt1	0.584018	0.861518	2.10996	0.00288146	2.08172	0.741115	2.19214	0.0703686	buffering	▪RPF/↑mRNA
Ect2l	Ect2l	0.0556976	0.861518	2.24065	0.00903374	-0.657152	0.741115	2.19569	0.0944735	buffering	▪RPF/↑mRNA
Cybb	Cybb	0.0556976	0.861518	2.20271	3.63069e-05	-2.75041	0.741115	2.19872	0.0129206	buffering	▪RPF/↑mRNA
Ppara	Ppara	0.91001	0.310932	2.57008	0.000735082	-3.81525	0.490025	2.20403	0.0280815	buffering	▪RPF/↑mRNA
Lrrc14b	Lrrc14b	1.5198	0.167303	1.83899	0.00532528	4.12111	0.656864	2.20515	0.0809649	buffering	▪RPF/↑mRNA
Rai2	Rai2	0.584018	0.788324	2.11886	0.0045809	1.51058	0.741115	2.20802	0.090345	buffering	▪RPF/↑mRNA
Gm40525	Gm40525	0.0556976	0.861518	2.28067	0.00411276	-1.1791	0.741115	2.2275	0.0510178	buffering	▪RPF/↑mRNA
Hand2	Hand2	-0.472623	0.592361	2.11886	0.00288146	-1.11411	0.741115	2.22759	0.0801233	buffering	▪RPF/↑mRNA
Accsl	Accsl	-1.16275	0.49229	1.68704	0.0757677	-3.09096	0.465149	2.23494	0.129918	buffering	▪RPF/↑mRNA
Cck	Cck	0.584018	0.788324	2.28067	0.00495128	0.166435	0.949491	2.23555	0.109116	buffering	▪RPF/↑mRNA
1700001L19Rik	1700001L19Rik	0.829674	0.527612	2.11886	0.00568566	1.92803	0.741115	2.25478	0.102772	buffering	▪RPF/↑mRNA
Gfy	Gfy	0.0556976	0.861518	2.23972	0.00712735	0.367694	0.741115	2.25721	0.100765	buffering	▪RPF/↑mRNA
Pknox2	Pknox2	0.184489	0.861518	2.23702	0.00149761	2.1382	0.741115	2.2611	0.0510178	buffering	▪RPF/↑mRNA
Zfp467	Zfp467	1.51219	0.292301	2.21705	7.80858e-05	7.92134	0.741115	2.2638	0.0184017	buffering	▪RPF/↑mRNA
1520401A03Rik	1520401A03Rik	1.64066	0.510115	1.99406	0.0156893	4.53786	0.741115	2.2657	0.121691	buffering	▪RPF/↑mRNA
Olfr1384	Olfr1384	0.0556976	0.861518	2.27629	0.00133371	1.01614	0.741115	2.29875	0.0449621	buffering	▪RPF/↑mRNA
Map6d1	Map6d1	0.301353	0.861518	2.36415	0.00293502	-1.46295	0.741115	2.31108	0.0696926	buffering	▪RPF/↑mRNA
Vgll2	Vgll2	0.829674	0.861518	1.92919	0.0365075	4.10031	0.22869	2.31124	0.052811	buffering	▪RPF/↑mRNA
LOC108167358	LOC108167358	1.35799	0.315278	2.36452	0.000130383	-1.13956	0.912312	2.33067	0.0262685	buffering	▪RPF/↑mRNA
Cys1	Cys1	-0.472623	0.861518	2.40153	0.00712848	0.215777	0.933897	2.33927	0.117601	buffering	▪RPF/↑mRNA
Far2	Far2	0.0556976	0.861518	2.33622	0.0107731	0.31068	0.751145	2.35462	0.121948	buffering	▪RPF/↑mRNA
Ccdc92b	Ccdc92b	0.584018	0.788324	2.0509	0.0352733	1.72557	0.741115	2.35748	0.148773	buffering	▪RPF/↑mRNA
Gm41885	Gm41885	0.0556976	0.861518	2.36452	0.000130383	-1.13856	0.741115	2.35803	0.0193363	buffering	▪RPF/↑mRNA
Mst1r	Mst1r	0.914374	0.357154	2.66221	0.00570851	-0.399069	0.855214	2.37881	0.145905	buffering	▪RPF/↑mRNA
Als2cr11	Als2cr11	0.584018	0.861518	2.28067	0.0108989	1.79873	0.741115	2.42376	0.115212	buffering	▪RPF/↑mRNA
Arhgap20	Arhgap20	0.584018	0.861518	2.34366	0.00989164	2.18013	0.741115	2.43878	0.109759	buffering	▪RPF/↑mRNA
Gadl1	Gadl1	0.139544	0.861518	2.23972	0.0219984	1.39448	0.422537	2.44058	0.0408789	buffering	▪RPF/↑mRNA
Kcnip3	Kcnip3	1.60365	0.206578	2.20527	0.00739099	3.06708	0.741115	2.44095	0.133487	buffering	▪RPF/↑mRNA
Enho	Enho	0.708817	0.861518	2.4348	0.00174775	1.49182	0.751902	2.45893	0.0634567	buffering	▪RPF/↑mRNA
Lipo2	Lipo2	0.0556976	0.861518	2.49803	0.0169116	-0.242763	0.789471	2.46893	0.149868	buffering	▪RPF/↑mRNA
Olfr1383	Olfr1383	0.0556976	0.861518	2.46245	0.000746532	0.555151	0.750819	2.47143	0.0394519	buffering	▪RPF/↑mRNA
Cabp1	Cabp1	-0.472623	0.592361	2.81189	0.00578825	0.560921	0.741115	2.47625	0.123642	buffering	▪RPF/↑mRNA
Birc7	Birc7	0.991483	0.693762	2.85736	0.0119758	-1.68202	0.741115	2.4865	0.139942	buffering	▪RPF/↑mRNA
Tctex1d4	Tctex1d4	-0.472623	0.861518	2.20271	0.0626708	-3.28058	0.20849	2.51507	0.0517992	buffering	▪RPF/↑mRNA
Gm40378	Gm40378	0.0556976	0.861518	2.49803	0.0150202	0.367259	0.741115	2.5266	0.136439	buffering	▪RPF/↑mRNA
Ano9	Ano9	0.0556976	0.861518	2.52633	0.000175272	1.82764	0.741115	2.53937	0.0200817	buffering	▪RPF/↑mRNA
Unc79	Unc79	-0.288495	0.756946	2.36452	0.000290097	-2.07436	0.668305	2.54746	0.0216847	buffering	▪RPF/↑mRNA
Cyp11b1	Cyp11b1	0.829674	0.835369	2.28067	0.00495128	5.94807	0.0937543	2.60864	0.0188588	buffering	▪RPF/↑mRNA
Il16	Il16	-0.621776	0.524425	2.48537	0.000683738	-2.53212	0.741115	2.61425	0.0397927	buffering	▪RPF/↑mRNA
Astn2	Astn2	0.991483	0.68962	1.99406	0.0805807	3.31038	0.257134	2.63164	0.0741595	buffering	▪RPF/↑mRNA
Lce1h	Lce1h	0.584018	0.861518	3.13074	0.0235566	-1.41874	0.741115	2.64523	0.141699	buffering	▪RPF/↑mRNA
Lce1i	Lce1i	0.0556976	0.861518	2.74369	0.00114799	-1.72529	0.741115	2.69729	0.0289019	buffering	▪RPF/↑mRNA
Piezo2	Piezo2	0.707287	0.272438	2.46983	0.00246393	1.64595	0.741115	2.70465	0.0826105	buffering	▪RPF/↑mRNA
Fbxo41	Fbxo41	0.829674	0.861518	2.64718	0.000410269	5.80926	0.741115	2.71612	0.0293995	buffering	▪RPF/↑mRNA
Plpp4	Plpp4	1.5198	0.322074	3.02635	0.000139409	-14.3628	0.0937543	2.7616	0.00984292	buffering	▪RPF/↑mRNA
Myh1	Myh1	0.829674	0.457553	1.7114	0.173041	1.91522	0.223245	2.81695	0.071015	buffering	▪RPF/↑mRNA
Rab15	Rab15	0.471788	0.74364	3.1393	0.000794132	-3.30103	0.310287	2.82187	0.0193363	buffering	▪RPF/↑mRNA
Pnmal2	Pnmal2	-0.103959	0.861518	2.80729	0.000151669	-0.725949	0.741115	2.82695	0.0216847	buffering	▪RPF/↑mRNA
Sox18	Sox18	-1.00094	0.174708	2.90549	0.000166363	0.440192	0.932709	2.83376	0.0355052	buffering	▪RPF/↑mRNA
Actr3b	Actr3b	-0.0596533	0.861518	2.88721	0.000847292	1.88097	0.741115	2.84289	0.0280815	buffering	▪RPF/↑mRNA
Il1f9	Il1f9	0.0556976	0.861518	2.86568	0.000120453	-0.0293938	0.992929	2.86513	0.0193363	buffering	▪RPF/↑mRNA
Plek	Plek	1.73716	0.185953	3.24943	0.000301431	-7.92428	0.649652	2.87486	0.0262685	buffering	▪RPF/↑mRNA
Sv2c	Sv2c	-0.513864	0.668178	2.71539	0.0117193	-1.20461	0.741115	2.9378	0.130694	buffering	▪RPF/↑mRNA
F7	F7	0.584018	0.788324	2.59453	0.00983015	2.68816	0.596783	2.96204	0.0644848	buffering	▪RPF/↑mRNA
Tarm1	Tarm1	0.584018	0.861518	3.02635	9.97014e-05	-4.04895	0.741115	2.98099	0.0184017	buffering	▪RPF/↑mRNA
Zfp810	Zfp810	-0.363889	0.457553	3.39824	0.000273288	1.04734	0.741115	3.0148	0.0362787	buffering	▪RPF/↑mRNA
Fcho1	Fcho1	0.792171	0.217382	2.3041	0.00510568	2.87761	0.159622	3.02682	0.0280815	buffering	▪RPF/↑mRNA
Sntb1	Sntb1	0.810539	0.281375	3.41004	0.000842991	-1.62412	0.741115	3.05476	0.0576484	buffering	▪RPF/↑mRNA
Hormad2	Hormad2	0.745827	0.861518	2.78259	0.00854749	4.82625	0.504591	3.07892	0.0535576	buffering	▪RPF/↑mRNA
Zmynd12	Zmynd12	0.584018	0.198733	2.74369	0.00154146	1.29671	0.741115	3.0948	0.0813718	buffering	▪RPF/↑mRNA
Esr1	Esr1	0.0406683	0.934591	3.12737	0.00522945	-0.28958	0.893415	3.1226	0.0909072	buffering	▪RPF/↑mRNA
Zfp454	Zfp454	0.521447	0.547499	2.09057	0.104876	1.44469	0.292832	3.12314	0.0451228	buffering	▪RPF/↑mRNA
Enox1	Enox1	-0.457594	0.861518	3.1102	0.00684083	-1.0373	0.741115	3.15802	0.106265	buffering	▪RPF/↑mRNA
Lhx4	Lhx4	0.584018	0.861518	2.98189	0.016127	2.88912	0.741115	3.19386	0.107372	buffering	▪RPF/↑mRNA
Gm40595	Gm40595	-1.00094	0.446126	3.10669	0.000491497	-3.00874	0.741115	3.19873	0.0394519	buffering	▪RPF/↑mRNA
Elfn2	Elfn2	0.584018	0.861518	3.2067	0.0123764	0.796402	0.757989	3.23418	0.14431	buffering	▪RPF/↑mRNA
Ankk1	Ankk1	0.584018	0.788324	3.28353	0.000443364	-0.10425	0.981513	3.25568	0.0377284	buffering	▪RPF/↑mRNA
LOC108167858	LOC108167858	0.0556976	0.861518	3.3322	0.00113972	-0.658103	0.741115	3.30955	0.0457532	buffering	▪RPF/↑mRNA
Ccdc87	Ccdc87	1.04703	0.861518	2.90549	0.0182109	5.36998	0.490025	3.31492	0.0687297	buffering	▪RPF/↑mRNA
Olfr976	Olfr976	0.0556976	0.861518	3.33441	8.70207e-05	-1.77963	0.741115	3.3236	0.0184017	buffering	▪RPF/↑mRNA
Lce1e	Lce1e	0.0556976	0.861518	3.34021	9.68273e-06	-4.19951	0.741115	3.33623	0.00797343	buffering	▪RPF/↑mRNA
Tnnt3	Tnnt3	0.844703	0.426858	2.61889	0.033354	2.40183	0.467759	3.38482	0.0961203	buffering	▪RPF/↑mRNA
Gng4	Gng4	1.11234	0.181938	3.5697	4.13663e-05	-8.12472	0.741115	3.41419	0.0171967	buffering	▪RPF/↑mRNA
Ptprz1	Ptprz1	0.859792	0.22583	3.28918	0.00119306	1.51433	0.741115	3.41558	0.0735395	buffering	▪RPF/↑mRNA
Ebf3	Ebf3	0.83582	0.268579	3.53628	0.00189519	0.337798	0.890583	3.41565	0.0984511	buffering	▪RPF/↑mRNA
Psg29	Psg29	0.0556976	0.861518	3.45723	0.000164046	-1.63352	0.741115	3.44034	0.0195168	buffering	▪RPF/↑mRNA
Syt9	Syt9	1.11234	0.330882	3.598	0.00288982	0.658088	0.838121	3.51925	0.106892	buffering	▪RPF/↑mRNA
Zkscan2	Zkscan2	0.0683536	0.934873	3.66713	0.00766931	0.334847	0.92529	3.66998	0.108538	buffering	▪RPF/↑mRNA
Rarb	Rarb	0.38984	0.861518	3.99323	0.00106985	-2.68269	0.741115	3.70783	0.0330269	buffering	▪RPF/↑mRNA
Bcl11a	Bcl11a	0.652835	0.511761	3.37973	0.00442413	2.02288	0.741115	3.72599	0.0784018	buffering	▪RPF/↑mRNA
Slc14a2	Slc14a2	1.66835	0.357463	3.3322	0.00113972	10.069	0.247909	3.80657	0.0226922	buffering	▪RPF/↑mRNA
Cnpy1	Cnpy1	0.0556976	0.861518	3.99434	8.47877e-05	2.11014	0.741115	4.00882	0.0184017	buffering	▪RPF/↑mRNA
Cmya5	Cmya5	1.0835	0.343267	4.30583	0.000110155	-2.26586	0.764203	4.20844	0.0246538	buffering	▪RPF/↑mRNA
Jph4	Jph4	1.11234	0.330882	4.47542	0.00156706	-0.302737	0.938369	4.25477	0.0797396	buffering	▪RPF/↑mRNA
Cux2	Cux2	0.991483	0.243208	2.33622	0.173041	2.16549	0.0937543	4.2816	0.0150009	buffering	▪RPF/↑mRNA
1700066C05Rik	1700066C05Rik	0.0556976	0.943399	4.31182	0.000253429	-8.24201	0.741115	4.29797	0.0184017	buffering	▪RPF/↑mRNA

## Sheet: ▪RPF ↓mRNA
	identifier	translatedmRNA.apvEff	translatedmRNA.apvRvmPAdj	totalmRNA.apvEff	totalmRNA.apvRvmPAdj	translation.apvEff	translation.apvRvmPAdj	buffering.apvEff	buffering.apvRvmPAdj	singleRegMode
Slc15a2	Slc15a2	-1.7061	0.165855	-4.87262	0.000874605	-1.52568	0.765809	-4.84985	0.0710866	buffering	▪RPF/↓mRNA
LOC108169061	LOC108169061	0.584018	0.861518	-4.84307	3.12704e-06	-8.89423	0.758382	-4.83152	0.00625957	buffering	▪RPF/↓mRNA
Col1a2	Col1a2	1.75216	0.00602034	-4.56756	2.22909e-05	5.14276	0.741115	-4.7783	0.0262685	buffering	▪RPF/↓mRNA
Edaradd	Edaradd	-1.87142	0.310085	-3.70231	0.00119498	-1.37702	0.840149	-3.67055	0.0703686	buffering	▪RPF/↓mRNA
Klra15	Klra15	-0.472623	0.592361	-3.83995	0.00193742	0.310721	0.862594	-3.64151	0.0791794	buffering	▪RPF/↓mRNA
Vmn1r43	Vmn1r43	0.0556976	0.861518	-3.69661	0.0020682	-1.16017	0.741115	-3.63668	0.0459522	buffering	▪RPF/↓mRNA
Cdh1	Cdh1	0.655726	0.14511	-3.92504	0.000135198	-1.15251	0.741115	-3.61845	0.0377243	buffering	▪RPF/↓mRNA
Efs	Efs	-1.2466	0.210771	-3.38565	6.68824e-05	-12.0723	0.607522	-3.5845	0.0150009	buffering	▪RPF/↓mRNA
Lin28b	Lin28b	-1.49225	0.336677	-3.41621	0.000222555	-6.78688	0.741115	-3.55055	0.0280815	buffering	▪RPF/↓mRNA
Klra20	Klra20	-1.00094	0.174708	-2.53414	0.0309176	-2.237	0.432581	-3.5402	0.114948	buffering	▪RPF/↓mRNA
Gm42267	Gm42267	0.0556976	0.861518	-3.4967	0.00335724	-0.117226	0.932336	-3.48632	0.0761196	buffering	▪RPF/↓mRNA
Oxct2b	Oxct2b	0.0556976	0.861518	-3.41394	0.000301968	-2.60964	0.683604	-3.37532	0.0184017	buffering	▪RPF/↓mRNA
Card14	Card14	-0.718278	0.861518	-3.26479	5.42564e-05	-20.8199	0.154234	-3.36251	0.00797343	buffering	▪RPF/↓mRNA
Prl7d1	Prl7d1	-0.472623	0.592361	-3.02377	0.00150621	-2.32914	0.713703	-3.34363	0.0397927	buffering	▪RPF/↓mRNA
Lbx1	Lbx1	-0.963934	0.622703	-2.88562	0.0282646	-2.57285	0.741115	-3.30579	0.149181	buffering	▪RPF/↓mRNA
Spink10	Spink10	-0.472623	0.861518	-3.37847	0.000825079	3.72968	0.741115	-3.30131	0.0386625	buffering	▪RPF/↓mRNA
Prl2c4	Prl2c4	-1.3431	0.212925	-2.971	0.000734505	-4.787	0.741115	-3.22919	0.0442405	buffering	▪RPF/↓mRNA
Zfp985	Zfp985	0.0556976	0.861518	-3.16564	0.000669802	2.15636	0.658684	-3.21166	0.0229806	buffering	▪RPF/↓mRNA
Oxct2a	Oxct2a	0.0556976	0.861518	-3.25213	0.00126249	-1.45737	0.741115	-3.20238	0.0362686	buffering	▪RPF/↓mRNA
Chrnb4	Chrnb4	0.0556976	0.902067	-3.00648	0.000269189	2.47444	0.741115	-3.01705	0.0249539	buffering	▪RPF/↓mRNA
Ceacam1	Ceacam1	-1.36746	0.549516	-2.40934	0.0131775	-6.12195	0.170648	-2.96148	0.0362686	buffering	▪RPF/↓mRNA
Klra23	Klra23	0.0556976	0.861518	-2.94323	0.00114602	-1.37623	0.741115	-2.90316	0.0365408	buffering	▪RPF/↓mRNA
Zfp982	Zfp982	-1.28361	0.174708	-3.00648	0.000269189	1.50801	0.770936	-2.86713	0.0397354	buffering	▪RPF/↓mRNA
Wnt10a	Wnt10a	-0.435613	0.861518	-2.80528	8.82958e-05	-5.75551	0.741115	-2.84847	0.0184017	buffering	▪RPF/↓mRNA
Vmn1r42	Vmn1r42	0.0556976	0.861518	-2.76476	5.45303e-05	-2.25181	0.741115	-2.75762	0.0150009	buffering	▪RPF/↓mRNA
Chrm3	Chrm3	-1.00094	0.174708	-1.42152	0.173041	-1.895	0.208589	-2.70028	0.0791794	buffering	▪RPF/↓mRNA
Vmn1r45	Vmn1r45	0.0556976	0.861518	-2.72381	0.000451142	-2.36597	0.656864	-2.68833	0.0195168	buffering	▪RPF/↓mRNA
Klra12	Klra12	-1.00094	0.446126	-3.02103	0.00473605	1.3545	0.741115	-2.64471	0.112271	buffering	▪RPF/↓mRNA
C6	C6	0.584018	0.788324	-2.08335	0.0455024	2.35338	0.233798	-2.63902	0.0508116	buffering	▪RPF/↓mRNA
LOC108168187	LOC108168187	0.0556976	0.861518	-2.60296	0.000147482	2.32829	0.741115	-2.6184	0.0184017	buffering	▪RPF/↓mRNA
Ttll6	Ttll6	0.0556976	0.941363	-2.60296	8.70207e-05	-14.6182	0.375083	-2.59608	0.0113294	buffering	▪RPF/↓mRNA
Mgam	Mgam	-0.472623	0.592361	-1.66717	0.173041	-1.12385	0.523846	-2.55083	0.107288	buffering	▪RPF/↓mRNA
Nppc	Nppc	-0.472623	0.861518	-2.23644	0.0159638	-2.0944	0.710851	-2.52633	0.0826286	buffering	▪RPF/↓mRNA
Rassf10	Rassf10	-1.2466	0.39002	-2.76476	0.000270305	8.95228	0.402948	-2.51679	0.0184017	buffering	▪RPF/↓mRNA
LOC108167383	LOC108167383	-1.00094	0.174708	-2.28337	0.000262529	-4.62117	0.741115	-2.46636	0.02883	buffering	▪RPF/↓mRNA
Spry3	Spry3	-0.472623	0.468289	-1.55503	0.136615	-1.04439	0.568176	-2.42784	0.112526	buffering	▪RPF/↓mRNA
Pls1	Pls1	0.0987477	0.861518	-2.33479	0.00027271	2.64198	0.490025	-2.39305	0.0184017	buffering	▪RPF/↓mRNA
Mb	Mb	0.0556976	0.933493	-2.3573	0.00392396	2.75488	0.741115	-2.37539	0.057439	buffering	▪RPF/↓mRNA
Gm11545	Gm11545	0.0556976	0.945128	-2.3573	0.00392396	2.80001	0.741115	-2.36822	0.0665984	buffering	▪RPF/↓mRNA
Aknad1	Aknad1	-1.00094	0.679943	-2.3573	0.0035877	-1.04269	0.795822	-2.35991	0.0938386	buffering	▪RPF/↓mRNA
Serpinb5	Serpinb5	-0.472623	0.861518	-1.82898	0.137449	-1.95484	0.202513	-2.35902	0.0428007	buffering	▪RPF/↓mRNA
LOC108168055	LOC108168055	0.0556976	0.919889	-2.3573	0.00142488	-1.87629	0.741115	-2.34592	0.0474221	buffering	▪RPF/↓mRNA
Cdhr1	Cdhr1	-1.36234	0.283055	-2.56203	0.000950492	2.96741	0.741115	-2.30688	0.057475	buffering	▪RPF/↓mRNA
Cd93	Cd93	-0.672698	0.777029	-2.36898	0.000290097	3.73033	0.741115	-2.28656	0.0280815	buffering	▪RPF/↓mRNA
Ccl28	Ccl28	0.463162	0.861518	-2.14852	0.000142861	3.43965	0.757566	-2.15734	0.0213363	buffering	▪RPF/↓mRNA
Cckar	Cckar	-0.472623	0.861518	-2.19549	0.00123691	1.80076	0.741115	-2.12179	0.0514758	buffering	▪RPF/↓mRNA
Susd5	Susd5	0.0556976	0.941363	-2.07464	0.017532	1.62009	0.741115	-2.08856	0.129992	buffering	▪RPF/↓mRNA
Cdh6	Cdh6	-0.917911	0.214092	-2.33794	0.000405614	3.00597	0.741115	-2.07903	0.0363963	buffering	▪RPF/↓mRNA
Myo7b	Myo7b	-0.678798	0.385252	-2.26193	0.00190705	0.594676	0.759176	-2.07524	0.0869986	buffering	▪RPF/↓mRNA
Klra1	Klra1	0.0556976	0.861518	-2.03614	0.00453537	0.683269	0.741115	-2.06141	0.0753627	buffering	▪RPF/↓mRNA
Txndc2	Txndc2	-0.472623	0.861518	-1.98685	0.00112727	-2.78771	0.741115	-2.05079	0.043898	buffering	▪RPF/↓mRNA
Dnah8	Dnah8	-0.472623	0.861518	-1.94984	0.00304356	-3.19858	0.741115	-2.0225	0.0615681	buffering	▪RPF/↓mRNA
Pcdhgb4	Pcdhgb4	-0.390751	0.861518	-2.089	0.000577944	2.27851	0.741115	-1.98546	0.0348451	buffering	▪RPF/↓mRNA
Foxl1	Foxl1	0.584018	0.341456	-1.9612	0.00488929	0.621954	0.741115	-1.97316	0.142835	buffering	▪RPF/↓mRNA
Olfr629	Olfr629	0.0556976	0.861518	-1.94984	0.00134541	1.12952	0.741115	-1.97122	0.0437941	buffering	▪RPF/↓mRNA
Hoxc11	Hoxc11	-1.40841	0.457553	-2.19549	0.00123691	5.84297	0.723453	-1.93695	0.0394519	buffering	▪RPF/↓mRNA
Ccr4	Ccr4	0.0556976	0.861518	-1.94984	0.000843036	-1.97598	0.68093	-1.91952	0.0262685	buffering	▪RPF/↓mRNA
Dbh	Dbh	0.0556976	0.861518	-1.94984	0.000843036	-1.97598	0.68093	-1.91952	0.0262685	buffering	▪RPF/↓mRNA
Ccdc114	Ccdc114	0.584018	0.457553	-1.46502	0.031745	1.67021	0.501711	-1.91065	0.0899724	buffering	▪RPF/↓mRNA
Ccdc110	Ccdc110	0.84233	0.861518	-1.42152	0.144713	2.92397	0.232323	-1.88683	0.0761196	buffering	▪RPF/↓mRNA
Adamts15	Adamts15	-0.569125	0.575182	-1.94984	0.000843036	0.509638	0.856931	-1.88615	0.0553068	buffering	▪RPF/↓mRNA
Lhx8	Lhx8	-0.388777	0.861518	-1.61667	0.0962315	-2.14669	0.391998	-1.88462	0.0877307	buffering	▪RPF/↓mRNA
Slc38a4	Slc38a4	-0.127991	0.861518	-1.92154	0.00429928	0.0140226	0.984889	-1.87544	0.099421	buffering	▪RPF/↓mRNA
Gpr162	Gpr162	-1.12574	0.282363	-2.1599	0.00137231	2.78817	0.741115	-1.85887	0.0595268	buffering	▪RPF/↓mRNA
Cfap57	Cfap57	-1.2466	0.389335	-2.3573	0.00466713	3.65677	0.24558	-1.82532	0.0360719	buffering	▪RPF/↓mRNA
Klre1	Klre1	-0.472623	0.592361	-1.17586	0.173041	-1.12977	0.515718	-1.79678	0.106351	buffering	▪RPF/↓mRNA
Fgf8	Fgf8	0.584018	0.861518	-1.89605	0.00768135	-0.791211	0.741115	-1.78395	0.121512	buffering	▪RPF/↓mRNA
Creb3l4	Creb3l4	-0.876642	0.253008	-1.25394	0.0235049	-2.61124	0.166486	-1.7773	0.0397927	buffering	▪RPF/↓mRNA
Ptgdr	Ptgdr	-0.718278	0.861518	-1.94984	0.00134541	6.32996	0.123823	-1.77001	0.0184017	buffering	▪RPF/↓mRNA
Gm20594	Gm20594	-0.0847202	0.861518	-1.75439	6.18981e-05	6.5056	0.741115	-1.7492	0.0163376	buffering	▪RPF/↓mRNA
Ly6g	Ly6g	-1.00094	0.174708	-2.47816	0.00429323	1.55887	0.741115	-1.74368	0.0826286	buffering	▪RPF/↓mRNA
Evi2	Evi2	0.0556976	0.861518	-1.82898	0.0614164	-0.636641	0.741115	-1.72969	0.120278	buffering	▪RPF/↓mRNA
Gm6109	Gm6109	-0.53793	0.861518	-1.63487	0.0172027	-2.08557	0.741115	-1.72407	0.131286	buffering	▪RPF/↓mRNA
Zfp979	Zfp979	0.0556976	0.861518	-1.70418	7.16719e-05	2.22671	0.741115	-1.70817	0.0184017	buffering	▪RPF/↓mRNA
Masp2	Masp2	0.0556976	0.861518	-1.7342	0.0118126	-0.6365	0.741115	-1.69562	0.104886	buffering	▪RPF/↓mRNA
Nfe2l3	Nfe2l3	0.0396347	0.940549	-1.71342	0.0224835	-1.77482	0.64964	-1.68886	0.0737277	buffering	▪RPF/↓mRNA
Plac9a	Plac9a	0.584018	0.788324	-1.70418	7.16719e-05	-3.96312	0.741115	-1.68516	0.0184017	buffering	▪RPF/↓mRNA
Strc	Strc	0.0556976	0.861518	-1.67983	0.000551524	0.316416	0.88341	-1.68233	0.0362787	buffering	▪RPF/↓mRNA
Apon	Apon	-0.472623	0.592361	-1.40263	0.00986452	-1.60532	0.722685	-1.63822	0.0792858	buffering	▪RPF/↓mRNA
Emb	Emb	-0.327831	0.653272	-1.1168	0.0810563	-0.800195	0.726553	-1.62869	0.099157	buffering	▪RPF/↓mRNA
Ikzf4	Ikzf4	-0.86682	0.226617	-1.24808	0.0195267	-2.01642	0.623487	-1.59872	0.121948	buffering	▪RPF/↓mRNA
Casz1	Casz1	-0.71541	0.253407	-1.30457	0.00371088	-2.49529	0.432581	-1.59853	0.0512336	buffering	▪RPF/↓mRNA
H2-Q7	H2-Q7	0.584018	0.861518	-1.17586	0.154978	2.08549	0.193613	-1.58628	0.0508832	buffering	▪RPF/↓mRNA
Evi2a	Evi2a	-1.06738	0.70995	-1.97649	0.015776	2.92378	0.648519	-1.58463	0.0824979	buffering	▪RPF/↓mRNA
Zfp984	Zfp984	-0.472623	0.861518	-1.51706	0.0139647	-0.857311	0.741115	-1.54763	0.14815	buffering	▪RPF/↓mRNA
Cxcl17	Cxcl17	-0.472623	0.861518	-1.17586	0.158136	-1.80356	0.344714	-1.50932	0.0863534	buffering	▪RPF/↓mRNA
Klk7	Klk7	-0.472623	0.861518	-1.17586	0.158136	-1.80356	0.344714	-1.50932	0.0863534	buffering	▪RPF/↓mRNA
B4galnt4	B4galnt4	-0.580316	0.337967	-1.50797	0.000163561	-0.418895	0.913502	-1.50351	0.0295139	buffering	▪RPF/↓mRNA
Trpm6	Trpm6	-0.64117	0.595206	-1.46855	0.000246297	-2.8781	0.741115	-1.50021	0.0280815	buffering	▪RPF/↓mRNA
Gstm7	Gstm7	-0.287139	0.585526	-1.0225	0.0068815	-0.765588	0.704114	-1.48772	0.0442979	buffering	▪RPF/↓mRNA
Fgf11	Fgf11	-0.718278	0.861518	-1.45023	0.00842115	-1.405	0.741115	-1.48667	0.121446	buffering	▪RPF/↓mRNA
Cp	Cp	-0.695156	0.278029	-1.68957	0.000352241	3.35838	0.53418	-1.4852	0.0262685	buffering	▪RPF/↓mRNA
Zscan10	Zscan10	-0.472623	0.861518	-1.17586	0.104405	-2.03265	0.261672	-1.47405	0.0634542	buffering	▪RPF/↓mRNA
Sema4b	Sema4b	-0.473521	0.257994	-1.33776	0.00034431	-1.47011	0.741115	-1.45604	0.043103	buffering	▪RPF/↓mRNA
Glrp1	Glrp1	0.0556976	0.959279	-1.45723	0.00361947	-2.87153	0.741115	-1.45368	0.0721644	buffering	▪RPF/↓mRNA
Tmem8	Tmem8	-0.371787	0.741159	-1.42907	0.000387412	-1.08378	0.741115	-1.45297	0.0362686	buffering	▪RPF/↓mRNA
Npff	Npff	0.0556976	0.861518	-1.42341	0.00909548	0.360693	0.741115	-1.43545	0.112271	buffering	▪RPF/↓mRNA
Fras1	Fras1	-0.593416	0.421932	-1.69529	0.00123703	2.33927	0.411077	-1.41929	0.0309923	buffering	▪RPF/↓mRNA
Pcdhgb6	Pcdhgb6	-0.012266	0.9756	-1.40168	0.00472181	-0.908819	0.741115	-1.40416	0.0785327	buffering	▪RPF/↓mRNA
Dnaaf3	Dnaaf3	-0.505819	0.250233	-0.91855	0.0190075	-1.17235	0.490025	-1.36589	0.0761196	buffering	▪RPF/↓mRNA
Zfp992	Zfp992	0.0556976	0.861518	-1.38554	0.00130763	-1.47649	0.741115	-1.36521	0.0386625	buffering	▪RPF/↓mRNA
Lamp3	Lamp3	0.0556976	0.861518	-1.35118	0.000422914	1.21436	0.741115	-1.3582	0.0306346	buffering	▪RPF/↓mRNA
Tnni3	Tnni3	0.0556976	0.955867	-1.33329	0.0130649	2.41384	0.741115	-1.33929	0.114948	buffering	▪RPF/↓mRNA
Vcan	Vcan	-0.491803	0.410199	-1.48979	0.000366514	2.47603	0.613146	-1.32313	0.027489	buffering	▪RPF/↓mRNA
Nxph4	Nxph4	-0.653706	0.276361	-1.02074	0.00840929	-2.0182	0.407411	-1.30899	0.0627476	buffering	▪RPF/↓mRNA
Thbs2	Thbs2	-0.0466669	0.890801	-1.32829	0.00925093	1.03473	0.741115	-1.30008	0.0724555	buffering	▪RPF/↓mRNA
Nhlrc1	Nhlrc1	-0.472791	0.529211	-1.1838	0.00080087	-2.53125	0.741115	-1.28575	0.0362787	buffering	▪RPF/↓mRNA
Acap1	Acap1	-0.814781	0.861518	-1.70812	0.0564053	2.32767	0.187786	-1.2853	0.041754	buffering	▪RPF/↓mRNA
Zfp300	Zfp300	1.62446	0.00209855	0.332355	0.173041	1.31861	0.25753	-1.28461	0.109639	buffering	▪RPF/↓mRNA
Acmsd	Acmsd	0.0556976	0.861518	-1.24407	0.00605635	1.19799	0.741115	-1.27564	0.0560277	buffering	▪RPF/↓mRNA
Pabpc6	Pabpc6	-0.15334	0.861518	-1.04937	0.000850166	-0.363889	0.741115	-1.26683	0.0740289	buffering	▪RPF/↓mRNA
Osmr	Osmr	0.0926381	0.861518	-1.21052	0.0160061	2.18285	0.165229	-1.26048	0.0256646	buffering	▪RPF/↓mRNA
Plxdc1	Plxdc1	2.08864	0.0037914	0.699372	0.173041	1.36065	0.253436	-1.23779	0.0770882	buffering	▪RPF/↓mRNA
Efnb3	Efnb3	-0.137307	0.861518	-1.17694	0.00834952	-1.33133	0.741115	-1.22995	0.0735148	buffering	▪RPF/↓mRNA
Fermt3	Fermt3	0.517553	0.477316	-1.18767	0.00102966	1.21963	0.741115	-1.2281	0.0586587	buffering	▪RPF/↓mRNA
Efemp1	Efemp1	-0.631518	0.261609	-1.24745	0.000950492	-0.313261	0.880581	-1.21969	0.0740807	buffering	▪RPF/↓mRNA
Kcnj14	Kcnj14	-0.472623	0.861518	-1.25132	0.000594708	1.71335	0.741115	-1.21907	0.0393288	buffering	▪RPF/↓mRNA
LOC108168644	LOC108168644	0.0556976	0.861518	-1.19341	0.0209912	0.479743	0.741115	-1.21506	0.146773	buffering	▪RPF/↓mRNA
Muc1	Muc1	1.5198	0.212712	-1.02418	0.0140816	3.29029	0.741115	-1.20871	0.139942	buffering	▪RPF/↓mRNA
Gm40991	Gm40991	2.54815	0.00914125	-1.28904	0.000318573	0.51693	0.92853	-1.199	0.0895953	buffering	▪RPF/↓mRNA
Zfp991	Zfp991	0.0556976	0.861518	-1.20855	0.00108321	-1.24625	0.741115	-1.19561	0.0404531	buffering	▪RPF/↓mRNA
Eppk1	Eppk1	0.862671	0.0277947	-1.1624	0.000299221	0.841995	0.741115	-1.15843	0.115829	buffering	▪RPF/↓mRNA
Itgb2	Itgb2	-0.0969333	0.861518	-1.1216	0.000560016	-2.2532	0.653594	-1.1493	0.0262685	buffering	▪RPF/↓mRNA
Nptxr	Nptxr	-0.600927	0.158223	-1.09981	7.83295e-05	-6.59071	0.729972	-1.14763	0.0184017	buffering	▪RPF/↓mRNA
Gm6958	Gm6958	-0.686242	0.497544	-1.10771	0.00090032	-2.04161	0.741115	-1.14625	0.0512976	buffering	▪RPF/↓mRNA
Reep1	Reep1	-0.613574	0.226156	-1.24327	0.000558276	0.890819	0.741115	-1.1287	0.0595268	buffering	▪RPF/↓mRNA
Layn	Layn	-0.326662	0.440824	-0.708604	0.00757151	-0.652671	0.741115	-1.12282	0.0906171	buffering	▪RPF/↓mRNA
Pabpc2	Pabpc2	-0.317638	0.457553	-1.16948	0.000206212	-0.0712263	0.946684	-1.12089	0.0629194	buffering	▪RPF/↓mRNA
LOC108168534	LOC108168534	0.0556976	0.861518	-1.10625	0.0132522	0.322213	0.741115	-1.11607	0.133295	buffering	▪RPF/↓mRNA
Itgb4	Itgb4	-0.492536	0.272331	-1.14436	0.000443024	-0.13107	0.943284	-1.11338	0.0593987	buffering	▪RPF/↓mRNA
Rims3	Rims3	0.0556976	0.861518	-1.14756	0.0166857	-0.94241	0.741115	-1.10436	0.0687297	buffering	▪RPF/↓mRNA
Plec	Plec	-0.0515131	0.861518	-1.08716	0.000197998	-2.38342	0.495795	-1.10282	0.0184017	buffering	▪RPF/↓mRNA
Hcn3	Hcn3	-0.730934	0.34852	-1.26696	0.000783369	3.10322	0.595741	-1.09997	0.0360719	buffering	▪RPF/↓mRNA
Adcy7	Adcy7	-0.921265	0.196165	-1.4417	0.00235388	1.93592	0.676679	-1.09734	0.0637892	buffering	▪RPF/↓mRNA
Krt84	Krt84	0.0556976	0.861518	-1.17586	0.104405	-0.533568	0.741115	-1.09091	0.127643	buffering	▪RPF/↓mRNA
Mogat2	Mogat2	0.00671433	0.989319	-1.07003	0.00477839	1.83448	0.741115	-1.07122	0.0692678	buffering	▪RPF/↓mRNA
Sema5a	Sema5a	-0.19005	0.861518	-1.06956	0.00257013	-0.187564	0.853515	-1.06928	0.0798726	buffering	▪RPF/↓mRNA
Scd1	Scd1	-0.142742	0.861518	-1.1353	0.00107417	1.08655	0.741115	-1.06198	0.0362787	buffering	▪RPF/↓mRNA
Aldoc	Aldoc	-0.290292	0.545716	-0.782496	0.00194652	-0.810658	0.715576	-1.0535	0.0533676	buffering	▪RPF/↓mRNA
Ror1	Ror1	-0.710105	0.210318	-1.41606	0.00491307	0.760438	0.741115	-1.03531	0.143309	buffering	▪RPF/↓mRNA
Atp4a	Atp4a	-0.0500868	0.881316	-1.05952	0.0666308	0.666031	0.741115	-1.01153	0.134447	buffering	▪RPF/↓mRNA
Tuba8	Tuba8	-0.312243	0.67635	-0.89917	0.00288314	-1.0471	0.741115	-1.00504	0.0680234	buffering	▪RPF/↓mRNA
Lrp5	Lrp5	-0.444347	0.340675	-1.00496	0.00019116	-0.333484	0.902862	-1.00178	0.034274	buffering	▪RPF/↓mRNA
Kcnq3	Kcnq3	-0.472623	0.861518	-0.963351	0.000374113	-8.2989	0.452619	-0.999752	0.0230282	buffering	▪RPF/↓mRNA
Prcp	Prcp	-0.372446	0.589811	-0.963559	0.00312915	-0.587906	0.741115	-0.992067	0.0990199	buffering	▪RPF/↓mRNA
Ccdc24	Ccdc24	-0.718278	0.762864	-0.983166	0.000338002	-1.7819	0.802252	-0.988994	0.033177	buffering	▪RPF/↓mRNA
Adgrg6	Adgrg6	-0.451659	0.708301	-1.24754	0.0121692	1.17305	0.719253	-0.980487	0.0770882	buffering	▪RPF/↓mRNA
Gpt	Gpt	1.85536	0.0244674	-0.882224	0.00112571	3.45363	0.741115	-0.975828	0.0959264	buffering	▪RPF/↓mRNA
Npcd	Npcd	-0.411522	0.25356	-0.911424	0.000358379	-0.690682	0.741115	-0.97293	0.0788385	buffering	▪RPF/↓mRNA
Mas1	Mas1	0.584018	0.788324	-0.959161	0.000468817	0.734883	0.89448	-0.960442	0.0384118	buffering	▪RPF/↓mRNA
Fndc1	Fndc1	0.421897	0.861518	-0.889352	0.00149106	3.19245	0.741115	-0.932859	0.0442405	buffering	▪RPF/↓mRNA
Axl	Axl	-0.413423	0.337292	-0.996897	0.000416879	0.416469	0.745792	-0.920724	0.059164	buffering	▪RPF/↓mRNA
Rhof	Rhof	-0.130189	0.861518	-0.908155	0.00391486	0.462935	0.777893	-0.897174	0.0810983	buffering	▪RPF/↓mRNA
Dagla	Dagla	-0.538835	0.367359	-0.841649	0.00231777	-1.1453	0.741115	-0.893263	0.0842375	buffering	▪RPF/↓mRNA
Il11ra1	Il11ra1	0.0556976	0.943948	-0.880847	0.00418672	0.581928	0.885952	-0.881625	0.0834782	buffering	▪RPF/↓mRNA
Syne2	Syne2	-0.165571	0.861518	-0.919234	0.000343978	1.78317	0.741115	-0.878141	0.0280815	buffering	▪RPF/↓mRNA
Slc20a2	Slc20a2	-0.381803	0.375698	-1.01183	0.000309556	1.17538	0.741115	-0.877503	0.0397927	buffering	▪RPF/↓mRNA
Enpp1	Enpp1	-0.701152	0.226164	-1.05104	0.00109438	1.74475	0.741115	-0.876169	0.0589655	buffering	▪RPF/↓mRNA
Aoc2	Aoc2	-0.50092	0.861518	-0.853679	0.000728191	-9.91274	0.722685	-0.874863	0.0317616	buffering	▪RPF/↓mRNA
LOC108167440	LOC108167440	-0.263426	0.655261	-0.812239	0.000628347	-0.649557	0.741115	-0.87404	0.059855	buffering	▪RPF/↓mRNA
Lrrc8b	Lrrc8b	-0.418398	0.300955	-0.812811	0.000196057	-3.1761	0.641982	-0.873016	0.0262685	buffering	▪RPF/↓mRNA
Vars	Vars	-0.457661	0.208096	-0.78093	0.00093214	-0.743742	0.741115	-0.853159	0.109876	buffering	▪RPF/↓mRNA
2610044O15Rik8	2610044O15Rik8	-0.295996	0.661966	-0.859045	0.000864285	-0.22191	0.860129	-0.853018	0.0637954	buffering	▪RPF/↓mRNA
Bex4	Bex4	1.79842	0.0341233	-0.0679498	0.791051	1.94757	0.133292	-0.828356	0.0791794	buffering	▪RPF/↓mRNA
Lmbrd2	Lmbrd2	-0.320685	0.457553	-0.721279	0.0021939	-0.527048	0.741115	-0.828269	0.143219	buffering	▪RPF/↓mRNA
Adgre5	Adgre5	-0.382469	0.517655	-0.909351	0.000964391	0.787543	0.741115	-0.827357	0.0623849	buffering	▪RPF/↓mRNA
Tmem184b	Tmem184b	-0.46733	0.182469	-0.801625	0.000228209	-0.829537	0.741115	-0.826177	0.0509169	buffering	▪RPF/↓mRNA
Lrig1	Lrig1	-0.230221	0.861518	-0.880517	0.00112342	0.383597	0.741115	-0.823443	0.0647216	buffering	▪RPF/↓mRNA
Zfp983	Zfp983	-0.11299	0.861518	-0.795766	0.00369308	-0.943199	0.741115	-0.819943	0.0680234	buffering	▪RPF/↓mRNA
Kcnq5	Kcnq5	-0.402019	0.350971	-0.915035	0.000491497	0.636648	0.741115	-0.816933	0.0610701	buffering	▪RPF/↓mRNA
Zfp957	Zfp957	-0.455573	0.235913	-0.791917	0.000380515	-0.761726	0.741115	-0.813049	0.0557748	buffering	▪RPF/↓mRNA
Flnc	Flnc	-0.186184	0.861518	-0.755944	0.000855569	-0.641125	0.741115	-0.796193	0.0510178	buffering	▪RPF/↓mRNA
Upk1a	Upk1a	-0.36212	0.861518	-0.90383	0.0215825	1.60483	0.741115	-0.796138	0.100781	buffering	▪RPF/↓mRNA
Ptprn2	Ptprn2	0.463162	0.72391	-0.771557	0.00362672	0.996597	0.741115	-0.795041	0.0893195	buffering	▪RPF/↓mRNA
Acan	Acan	-0.23209	0.861518	-0.99756	0.173041	0.875993	0.583123	-0.793101	0.0471382	buffering	▪RPF/↓mRNA
Amigo1	Amigo1	-0.34214	0.457553	-0.780212	0.00125525	-0.401753	0.741115	-0.791023	0.0974054	buffering	▪RPF/↓mRNA
Itga6	Itga6	0.0818559	0.861518	-0.785873	0.000164046	6.01892	0.741115	-0.788514	0.0249539	buffering	▪RPF/↓mRNA
Tmem184a	Tmem184a	-0.203194	0.861518	-0.891848	0.00915322	0.258253	0.741115	-0.78257	0.143834	buffering	▪RPF/↓mRNA
Laptm4b	Laptm4b	-0.490964	0.228769	-0.756439	0.000506961	-0.885696	0.741115	-0.779265	0.057475	buffering	▪RPF/↓mRNA
Atad5	Atad5	-0.423962	0.276469	-0.802147	0.000921121	-0.246341	0.796127	-0.768902	0.112271	buffering	▪RPF/↓mRNA
Lifr	Lifr	-0.437579	0.652634	-0.879086	0.00430322	0.99839	0.741115	-0.768041	0.0913748	buffering	▪RPF/↓mRNA
Cd320	Cd320	-0.340117	0.631044	-0.790926	0.00385485	-0.128757	0.908034	-0.763784	0.121144	buffering	▪RPF/↓mRNA
D930015E06Rik	D930015E06Rik	0.017681	0.951562	-0.761177	0.000472513	0.141481	0.961	-0.761285	0.0362686	buffering	▪RPF/↓mRNA
Itpr2	Itpr2	0.097202	0.861518	-0.751814	0.000785448	0.238538	0.806477	-0.75723	0.0456216	buffering	▪RPF/↓mRNA
Ccnt1	Ccnt1	-0.385981	0.283779	-0.846515	0.000278046	0.0481822	0.961273	-0.756775	0.0957631	buffering	▪RPF/↓mRNA
Tmem131l	Tmem131l	0.0193669	0.946973	-0.756418	0.000478143	0.09544	0.97132	-0.75649	0.0362787	buffering	▪RPF/↓mRNA
Lmf2	Lmf2	-0.457354	0.292676	-0.874373	0.000722292	1.03265	0.741115	-0.732764	0.0612442	buffering	▪RPF/↓mRNA
Nup210l	Nup210l	-0.250148	0.861518	-0.722927	0.00945908	-0.655531	0.741115	-0.731428	0.121584	buffering	▪RPF/↓mRNA
Pianp	Pianp	-0.206285	0.861518	-0.660178	0.0156893	-0.739498	0.741115	-0.731264	0.114459	buffering	▪RPF/↓mRNA
Gm39701	Gm39701	6.01196	0.000853936	-0.712152	0.000398942	7.3721	0.741115	-0.731203	0.099921	buffering	▪RPF/↓mRNA
Pcdh18	Pcdh18	0.0759794	0.861518	-0.700668	0.00495062	1.71994	0.255536	-0.729417	0.0335286	buffering	▪RPF/↓mRNA
Alg10b	Alg10b	-0.416514	0.35667	-0.775851	0.000290097	1.80386	0.741115	-0.723645	0.0362787	buffering	▪RPF/↓mRNA
Akap1	Akap1	-0.550375	0.161355	-0.826354	0.000683738	0.391828	0.741115	-0.719384	0.0910316	buffering	▪RPF/↓mRNA
Atad2	Atad2	-0.441701	0.314015	-0.752059	0.0011645	-0.108866	0.933208	-0.716131	0.0941615	buffering	▪RPF/↓mRNA
Clic5	Clic5	0.0997375	0.861518	-0.68033	0.00677472	1.69607	0.551003	-0.708249	0.0545614	buffering	▪RPF/↓mRNA
Arid2	Arid2	-0.419974	0.266292	-0.699075	0.000337828	-0.556997	0.741115	-0.70501	0.0480852	buffering	▪RPF/↓mRNA
Lnpep	Lnpep	0.209415	0.861518	-0.660211	0.00299559	0.588514	0.741115	-0.698699	0.0790167	buffering	▪RPF/↓mRNA
Ftcd	Ftcd	0.0556976	0.861518	-0.682239	0.0119043	0.78967	0.741115	-0.696855	0.101548	buffering	▪RPF/↓mRNA
Tagap	Tagap	-0.0256715	0.910903	-0.689528	0.000364942	-2.21172	0.17742	-0.696855	0.0280815	buffering	▪RPF/↓mRNA
Styk1	Styk1	-0.219504	0.861518	-0.719219	0.000405463	1.17214	0.741115	-0.690912	0.0370584	buffering	▪RPF/↓mRNA
Hs2st1	Hs2st1	-0.232271	0.861518	-0.675905	0.000389017	-1.60054	0.741115	-0.690068	0.0354985	buffering	▪RPF/↓mRNA
Nid1	Nid1	0.24503	0.861518	-0.637386	0.00318008	2.18306	0.656864	-0.679565	0.0515841	buffering	▪RPF/↓mRNA
Casq1	Casq1	-0.279383	0.861518	-0.895775	0.0760062	0.669365	0.741115	-0.679266	0.139942	buffering	▪RPF/↓mRNA
Thbs3	Thbs3	-0.077659	0.861518	-0.684606	0.00105672	0.385672	0.772054	-0.67887	0.0510178	buffering	▪RPF/↓mRNA
Nppb	Nppb	-0.717751	0.406097	-1.21727	0.0453598	0.80537	0.736866	-0.677529	0.0985427	buffering	▪RPF/↓mRNA
Tmem194	Tmem194	0.200364	0.861518	-0.65423	0.000493367	2.16962	0.741115	-0.673207	0.0360719	buffering	▪RPF/↓mRNA
Pdgfra	Pdgfra	0.72892	0.217747	-0.276226	0.189654	1.22459	0.301386	-0.670822	0.0408789	buffering	▪RPF/↓mRNA
Tagap1	Tagap1	-0.0325386	0.884591	-0.654037	0.000467378	-0.61174	0.741115	-0.657624	0.0362686	buffering	▪RPF/↓mRNA
Prtg	Prtg	0.107263	0.861518	-0.615987	0.0213618	0.815823	0.741115	-0.64419	0.126506	buffering	▪RPF/↓mRNA
Vgf	Vgf	-0.287289	0.861518	-0.6878	0.00888693	1.0674	0.741115	-0.643233	0.108949	buffering	▪RPF/↓mRNA
Spns2	Spns2	-0.155954	0.861518	-0.655207	0.00172769	0.801113	0.741115	-0.636386	0.0614761	buffering	▪RPF/↓mRNA
Ncln	Ncln	-0.434654	0.346315	-0.766729	0.00137231	0.800949	0.741115	-0.630176	0.0791794	buffering	▪RPF/↓mRNA
Wnk1	Wnk1	-0.422704	0.254329	-0.709684	0.000293044	1.69903	0.741115	-0.629851	0.0400608	buffering	▪RPF/↓mRNA
Galnt7	Galnt7	-0.0650075	0.861518	-0.616981	0.00394276	-0.419942	0.741115	-0.625174	0.0792858	buffering	▪RPF/↓mRNA
Atrnl1	Atrnl1	0.16289	0.861518	-0.612848	0.0110759	0.246598	0.754894	-0.621195	0.141699	buffering	▪RPF/↓mRNA
Slc35e3	Slc35e3	-0.225148	0.861518	-0.649322	0.00283448	0.128809	0.891303	-0.614547	0.0976001	buffering	▪RPF/↓mRNA
Tmem94	Tmem94	-0.130778	0.861518	-0.566262	0.00313368	-0.266508	0.741115	-0.611576	0.101488	buffering	▪RPF/↓mRNA
Cspp1	Cspp1	0.124696	0.861518	-0.513873	0.00301573	0.539609	0.741115	-0.604245	0.0557154	buffering	▪RPF/↓mRNA
Nrp2	Nrp2	0.23255	0.861518	-0.625994	0.00207199	-0.102059	0.927673	-0.60389	0.0809649	buffering	▪RPF/↓mRNA
Tuba1b	Tuba1b	-0.252726	0.76837	-0.534568	0.00123008	-1.71321	0.360452	-0.603523	0.0386625	buffering	▪RPF/↓mRNA
Gja1	Gja1	-0.44844	0.343897	-0.722956	0.00112445	1.16183	0.741115	-0.602623	0.0642879	buffering	▪RPF/↓mRNA
Cemip2	Cemip2	0.0601923	0.861518	-0.605678	0.00149994	-1.05867	0.741115	-0.596654	0.054167	buffering	▪RPF/↓mRNA
Snx25	Snx25	-0.159843	0.861518	-0.566398	0.00182378	-0.90692	0.741115	-0.595959	0.0581752	buffering	▪RPF/↓mRNA
Ust	Ust	-0.210018	0.861518	-0.619053	0.00319455	0.105872	0.914044	-0.593053	0.0974054	buffering	▪RPF/↓mRNA
Ep300	Ep300	-0.346615	0.434068	-0.630681	0.000502293	0.596908	0.741115	-0.591656	0.0549497	buffering	▪RPF/↓mRNA
Tmem2	Tmem2	0.0601923	0.861518	-0.599284	0.00207459	-0.949131	0.741115	-0.588675	0.0595268	buffering	▪RPF/↓mRNA
Gm41844	Gm41844	1.35799	0.131202	-0.693584	0.00111523	-3.90459	0.741115	-0.586855	0.0617749	buffering	▪RPF/↓mRNA
Znrf3	Znrf3	-0.259355	0.861518	-0.539646	0.00685786	-0.743307	0.741115	-0.585762	0.10348	buffering	▪RPF/↓mRNA
Nemp1	Nemp1	0.17429	0.861518	-0.566792	0.000689421	2.93496	0.653594	-0.585523	0.0385474	buffering	▪RPF/↓mRNA
Selenoi	Selenoi	-0.210455	0.861518	-0.651346	0.00110538	1.556	0.321995	-0.582917	0.0386625	buffering	▪RPF/↓mRNA
Lfng	Lfng	0.0296161	0.935505	-0.563648	0.102184	0.792522	0.741115	-0.578975	0.139596	buffering	▪RPF/↓mRNA
Fut4	Fut4	0.248599	0.861518	-0.561043	0.00406491	1.66972	0.741115	-0.571747	0.0791794	buffering	▪RPF/↓mRNA
Abcc1	Abcc1	-0.0302916	0.89876	-0.572647	0.00256279	0.0514618	0.955537	-0.571383	0.0731228	buffering	▪RPF/↓mRNA
Gdpd1	Gdpd1	-0.246802	0.761768	-0.535257	0.0017767	-0.60783	0.741115	-0.570227	0.0759101	buffering	▪RPF/↓mRNA
Gcnt2	Gcnt2	-0.176129	0.861518	-0.615407	0.00341875	1.20016	0.741115	-0.56853	0.0627476	buffering	▪RPF/↓mRNA
Creld2	Creld2	-0.287593	0.679171	-0.564076	0.00547129	-0.315502	0.741115	-0.568524	0.142781	buffering	▪RPF/↓mRNA
Prrc2a	Prrc2a	-0.21202	0.83922	-0.535884	0.000736004	-0.60269	0.741115	-0.568067	0.057475	buffering	▪RPF/↓mRNA
Vamp1	Vamp1	-0.0690745	0.861518	-0.583063	0.0124776	0.330358	0.741115	-0.567141	0.130823	buffering	▪RPF/↓mRNA
Sppl2b	Sppl2b	-0.030216	0.93228	-0.576111	0.00897453	1.64928	0.274048	-0.566825	0.0449621	buffering	▪RPF/↓mRNA
Lamb1	Lamb1	0.601712	0.209911	-0.580349	0.00104355	0.0477625	0.98225	-0.562351	0.0735404	buffering	▪RPF/↓mRNA
Plxnb2	Plxnb2	0.215262	0.861518	-0.58079	0.00119225	-0.6327	0.741115	-0.562148	0.059164	buffering	▪RPF/↓mRNA
Pcnx3	Pcnx3	-0.102916	0.861518	-0.554421	0.000580556	-3.38645	0.741115	-0.561365	0.0386625	buffering	▪RPF/↓mRNA
Itprip	Itprip	-0.116859	0.861518	-0.554415	0.000912177	-0.249784	0.878181	-0.555991	0.0509273	buffering	▪RPF/↓mRNA
Ano6	Ano6	-0.323349	0.456262	-0.639115	0.000440525	1.11509	0.741115	-0.555582	0.0510178	buffering	▪RPF/↓mRNA
Fam134b	Fam134b	-0.0923023	0.861518	-0.575831	0.000941647	1.32604	0.741115	-0.554406	0.0437941	buffering	▪RPF/↓mRNA
Hmgcr	Hmgcr	-0.18778	0.861518	-0.572615	0.00143602	0.445398	0.741115	-0.547232	0.066125	buffering	▪RPF/↓mRNA
Notch2	Notch2	0.801102	0.112337	-0.518765	0.00344759	1.17118	0.741115	-0.547187	0.13489	buffering	▪RPF/↓mRNA
Retreg1	Retreg1	-0.128041	0.861518	-0.568368	0.000769395	1.06674	0.741115	-0.545953	0.0456216	buffering	▪RPF/↓mRNA
Doc2g	Doc2g	0.217507	0.861518	-0.499555	0.0746507	2.49794	0.132408	-0.544409	0.0548528	buffering	▪RPF/↓mRNA
Specc1	Specc1	-0.0239196	0.919988	-0.549746	0.0071072	0.615463	0.741115	-0.534335	0.0595268	buffering	▪RPF/↓mRNA
Atp11b	Atp11b	-0.111937	0.861518	-0.483322	0.00694602	-0.217909	0.741115	-0.52883	0.133493	buffering	▪RPF/↓mRNA
Slc12a2	Slc12a2	0.214122	0.861518	-0.480217	0.00237424	1.25582	0.741115	-0.511739	0.0634567	buffering	▪RPF/↓mRNA
Atp10a	Atp10a	-0.205333	0.861518	-0.484783	0.00210431	-0.626064	0.741115	-0.507414	0.0732444	buffering	▪RPF/↓mRNA
Prpf8	Prpf8	-0.194385	0.861518	-0.511808	0.00121722	-0.104192	0.899967	-0.50263	0.0788931	buffering	▪RPF/↓mRNA
Gxylt1	Gxylt1	0.029795	0.895033	-0.496328	0.00210306	0.420349	0.741115	-0.502603	0.064167	buffering	▪RPF/↓mRNA
Clcn2	Clcn2	-0.0376459	0.879616	-0.506095	0.00538534	0.327021	0.741115	-0.49977	0.0937605	buffering	▪RPF/↓mRNA
Gas1	Gas1	-0.212162	0.861518	-0.543868	0.000908055	0.450774	0.741115	-0.499761	0.0663228	buffering	▪RPF/↓mRNA
Gpaa1	Gpaa1	-0.149716	0.861518	-0.520885	0.00357134	0.670386	0.741115	-0.486407	0.0792858	buffering	▪RPF/↓mRNA
Slit2	Slit2	0.88673	0.0855958	-0.0588053	0.716398	0.995415	0.465914	-0.484721	0.132198	buffering	▪RPF/↓mRNA
Adam15	Adam15	-0.0802253	0.861518	-0.470723	0.002464	-0.385386	0.741115	-0.476744	0.0725238	buffering	▪RPF/↓mRNA
Slc39a10	Slc39a10	0.0810764	0.861518	-0.467908	0.00467193	0.558162	0.741115	-0.476359	0.0871285	buffering	▪RPF/↓mRNA
Gnptab	Gnptab	0.284506	0.604552	-0.352047	0.0179388	0.672016	0.741115	-0.474255	0.119135	buffering	▪RPF/↓mRNA
Lhcgr	Lhcgr	0.0556976	0.861518	-0.492319	0.0334709	-0.690377	0.741115	-0.474225	0.143153	buffering	▪RPF/↓mRNA
Syvn1	Syvn1	0.03661	0.888208	-0.478392	0.00191151	-1.44121	0.741115	-0.471996	0.057439	buffering	▪RPF/↓mRNA
Ints1	Ints1	-0.204803	0.861518	-0.473175	0.0020414	-0.190248	0.776478	-0.471026	0.10669	buffering	▪RPF/↓mRNA
Tle4	Tle4	0.174342	0.861518	-0.317986	0.158123	0.438815	0.741115	-0.46587	0.134517	buffering	▪RPF/↓mRNA
Fzd3	Fzd3	-0.149746	0.861518	-0.512041	0.0031566	0.615084	0.741115	-0.465827	0.0781697	buffering	▪RPF/↓mRNA
Alg12	Alg12	-0.120598	0.861518	-0.541767	0.0326504	0.557138	0.741115	-0.458967	0.0868669	buffering	▪RPF/↓mRNA
Eif4g1	Eif4g1	0.0440185	0.861518	-0.452434	0.00272375	0.296605	0.741115	-0.458478	0.0735404	buffering	▪RPF/↓mRNA
Lman2	Lman2	-0.0740788	0.861518	-0.473548	0.00299521	0.96695	0.741115	-0.458056	0.0687297	buffering	▪RPF/↓mRNA
L3mbtl4	L3mbtl4	0.0556976	0.898191	-0.498387	0.173041	-0.597234	0.741115	-0.457238	0.090345	buffering	▪RPF/↓mRNA
Spen	Spen	-0.095711	0.861518	-0.408972	0.00408028	-0.961079	0.46951	-0.453504	0.0510178	buffering	▪RPF/↓mRNA
Pom121	Pom121	-0.187766	0.861518	-0.454318	0.0021035	8.67682e-05	0.999945	-0.44972	0.0753587	buffering	▪RPF/↓mRNA
Lrp12	Lrp12	0.0957746	0.861518	-0.430189	0.0039359	1.47399	0.712455	-0.446152	0.0668851	buffering	▪RPF/↓mRNA
Oaf	Oaf	-0.0232147	0.924064	-0.442039	0.014913	0.188568	0.758544	-0.437343	0.14488	buffering	▪RPF/↓mRNA
Akap13	Akap13	0.0902265	0.861518	-0.433532	0.00127028	0.537134	0.759265	-0.435766	0.0588661	buffering	▪RPF/↓mRNA
Slc35e2	Slc35e2	0.0233985	0.921894	-0.437177	0.00647911	-0.500988	0.741115	-0.429731	0.0893195	buffering	▪RPF/↓mRNA
Fbxo33	Fbxo33	-0.100129	0.861518	-0.432455	0.0113373	-0.000408463	0.999523	-0.424486	0.148447	buffering	▪RPF/↓mRNA
Atp1a1	Atp1a1	-0.00738905	0.976065	-0.420347	0.00564215	0.404123	0.741115	-0.419579	0.0974946	buffering	▪RPF/↓mRNA
Numa1	Numa1	0.0864929	0.861518	-0.35793	0.00682261	0.536902	0.741115	-0.418127	0.0627476	buffering	▪RPF/↓mRNA
Slc7a6	Slc7a6	-0.167186	0.861518	-0.44814	0.00159091	0.772465	0.741115	-0.417622	0.0699448	buffering	▪RPF/↓mRNA
Helz	Helz	-0.129601	0.861518	-0.418285	0.00609268	-0.103694	0.858988	-0.413035	0.143943	buffering	▪RPF/↓mRNA
Adgrl3	Adgrl3	0.265973	0.861518	-0.341657	0.0596227	0.996869	0.724352	-0.4127	0.13629	buffering	▪RPF/↓mRNA
Atp13a1	Atp13a1	0.183932	0.861518	-0.42322	0.00233514	-0.415825	0.751902	-0.412553	0.0779805	buffering	▪RPF/↓mRNA
Cflar	Cflar	-0.396835	0.332963	-0.661836	0.00309151	0.467214	0.741115	-0.407989	0.123642	buffering	▪RPF/↓mRNA
Gpd2	Gpd2	-0.15017	0.861518	-0.425701	0.0044085	0.232266	0.779644	-0.407972	0.104553	buffering	▪RPF/↓mRNA
Tmem131	Tmem131	0.48124	0.299511	-0.375703	0.0025062	2.28293	0.741115	-0.407107	0.0728716	buffering	▪RPF/↓mRNA
Mogs	Mogs	0.256466	0.861518	-0.350023	0.0173998	1.119	0.696245	-0.405868	0.100503	buffering	▪RPF/↓mRNA
Birc6	Birc6	-0.178703	0.861518	-0.464586	0.00341805	0.198571	0.741115	-0.403073	0.128103	buffering	▪RPF/↓mRNA
Zfp37	Zfp37	0.313696	0.861518	-0.321296	0.0571622	1.56427	0.202807	-0.399319	0.0660585	buffering	▪RPF/↓mRNA
March6	March6	0.0600488	0.861518	-0.414139	0.00345878	-0.614693	0.741115	-0.394793	0.0763713	buffering	▪RPF/↓mRNA
Por	Por	0.0445459	0.861518	-0.399462	0.00287578	-1.80476	0.176869	-0.39024	0.064167	buffering	▪RPF/↓mRNA
6030458C11Rik	6030458C11Rik	0.0616305	0.861518	-0.387055	0.0045809	0.15809	0.839611	-0.389497	0.0965092	buffering	▪RPF/↓mRNA
Erlin1	Erlin1	-0.016977	0.947363	-0.390661	0.00596248	0.804794	0.741115	-0.388055	0.0920365	buffering	▪RPF/↓mRNA
Atad1	Atad1	-0.151527	0.861518	-0.453608	0.00671024	0.768247	0.729972	-0.388004	0.0744995	buffering	▪RPF/↓mRNA
Wbp1l	Wbp1l	0.0666304	0.861518	-0.382383	0.00764291	0.122543	0.827339	-0.38793	0.123633	buffering	▪RPF/↓mRNA
Gapdh-ps15	Gapdh-ps15	-0.0717437	0.861518	-0.353647	0.0415123	-0.577824	0.741115	-0.387538	0.113949	buffering	▪RPF/↓mRNA
Ifngr1	Ifngr1	0.154768	0.861518	-0.354849	0.0127139	1.23339	0.64591	-0.38676	0.0885389	buffering	▪RPF/↓mRNA
Fzd2	Fzd2	0.275429	0.860238	-0.29312	0.0657365	0.862125	0.727194	-0.37827	0.134673	buffering	▪RPF/↓mRNA
Ccbe1	Ccbe1	0.377737	0.737592	-0.142875	0.472238	0.607032	0.741115	-0.370108	0.099421	buffering	▪RPF/↓mRNA
Impad1	Impad1	0.233572	0.861518	-0.327713	0.00903976	0.809314	0.741115	-0.368797	0.109468	buffering	▪RPF/↓mRNA
Qars	Qars	-0.00687658	0.975912	-0.366403	0.00680469	-0.858419	0.740952	-0.368529	0.0791347	buffering	▪RPF/↓mRNA
Slc30a4	Slc30a4	-0.0035145	0.986711	-0.368313	0.0136623	0.19692	0.741115	-0.366792	0.131452	buffering	▪RPF/↓mRNA
Bcap29	Bcap29	0.00306737	0.988812	-0.354084	0.0412407	0.344691	0.741115	-0.356533	0.11248	buffering	▪RPF/↓mRNA
Mboat7	Mboat7	-0.0607928	0.861518	-0.350424	0.00587906	-0.333559	0.741115	-0.355045	0.103916	buffering	▪RPF/↓mRNA
Ylpm1	Ylpm1	0.171509	0.861518	-0.324173	0.00841854	0.73473	0.741115	-0.353555	0.106829	buffering	▪RPF/↓mRNA
Minpp1	Minpp1	-0.0895172	0.861518	-0.395192	0.0123446	0.508491	0.741115	-0.353139	0.105935	buffering	▪RPF/↓mRNA
Ogfod3	Ogfod3	-0.0591281	0.861518	-0.327341	0.0111185	-0.761671	0.722764	-0.350421	0.0809649	buffering	▪RPF/↓mRNA
Clptm1l	Clptm1l	-0.0152075	0.951594	-0.351931	0.0111419	0.423693	0.741115	-0.349994	0.129466	buffering	▪RPF/↓mRNA
Il4ra	Il4ra	0.161465	0.861518	-0.34718	0.00505256	0.23521	0.830068	-0.348915	0.106753	buffering	▪RPF/↓mRNA
Scd3	Scd3	-0.0423516	0.861518	-0.341322	0.0109703	-0.349799	0.741115	-0.347987	0.126692	buffering	▪RPF/↓mRNA
Erbb2	Erbb2	0.128097	0.861518	-0.341104	0.00382987	0.890661	0.741115	-0.347339	0.0884353	buffering	▪RPF/↓mRNA
Slc9a1	Slc9a1	0.138964	0.861518	-0.376224	0.00449838	-1.16094	0.361002	-0.337458	0.0790167	buffering	▪RPF/↓mRNA
Anln	Anln	0.147636	0.861518	-0.230644	0.0406491	0.471786	0.741115	-0.327695	0.0903828	buffering	▪RPF/↓mRNA
Ero1lb	Ero1lb	0.250024	0.861518	-0.327521	0.00291581	-3.65684	0.741115	-0.32564	0.0833592	buffering	▪RPF/↓mRNA
Flvcr1	Flvcr1	-0.0344331	0.884597	-0.310228	0.0161685	-0.361583	0.741115	-0.316441	0.14488	buffering	▪RPF/↓mRNA
Lemd3	Lemd3	0.139079	0.861518	-0.32565	0.00626484	-0.421878	0.741115	-0.314323	0.119389	buffering	▪RPF/↓mRNA
Sh2b3	Sh2b3	0.176859	0.861518	-0.329757	0.00448914	-0.71059	0.741115	-0.309345	0.109116	buffering	▪RPF/↓mRNA
Tmem201	Tmem201	0.0121958	0.959313	-0.303141	0.00679533	0.318431	0.767796	-0.303582	0.115733	buffering	▪RPF/↓mRNA
Satb2	Satb2	-0.00993508	0.962766	-0.29366	0.013838	0.307635	0.741115	-0.290552	0.138992	buffering	▪RPF/↓mRNA
Emx1	Emx1	1.76546	0.0741635	-0.119219	0.173041	2.98219	0.0728389	-0.280611	0.13079	buffering	▪RPF/↓mRNA
Ephb4	Ephb4	0.268802	0.718558	-0.328279	0.00679298	-0.655896	0.741115	-0.27455	0.148123	buffering	▪RPF/↓mRNA
Tm2d3	Tm2d3	0.084535	0.861518	-0.276761	0.0115447	-1.01804	0.741115	-0.271422	0.142039	buffering	▪RPF/↓mRNA

## Sheet: ↓RPF ↓mRNA
	identifier	translatedmRNA.apvEff	translatedmRNA.apvRvmPAdj	totalmRNA.apvEff	totalmRNA.apvRvmPAdj	translation.apvEff	translation.apvRvmPAdj	buffering.apvEff	buffering.apvRvmPAdj	singleRegMode
Lxn	Lxn	-8.6353	2.50681e-06	-11.8334	1.90943e-07	18.3222	0.741115	-10.626	0.0280815	abundance	↓RPF/↓mRNA
Arsj	Arsj	-8.06638	5.44614e-05	-10.9944	1.45823e-07	14.4778	0.895192	-10.921	0.00797343	abundance	↓RPF/↓mRNA
Pax2	Pax2	-7.03881	2.27968e-06	-9.07357	2.1339e-05	-10.5426	0.0316925	-22.9276	0.0809649	abundance	↓RPF/↓mRNA
Dmrt3	Dmrt3	-5.40994	2.14014e-05	-8.50751	2.38694e-07	-47.9707	0.490025	-9.12106	0.00895838	abundance	↓RPF/↓mRNA
Calhm2	Calhm2	-6.53401	0.000160033	-8.43943	0.000159785	-11.0051	0.623487	-10.5636	0.134517	abundance	↓RPF/↓mRNA
Mal	Mal	-6.43441	0.000148002	-8.28743	0.000517468	-2.65898	0.741115	-4.4723	0.277878	abundance	↓RPF/↓mRNA
Tmco4	Tmco4	-6.52528	8.32644e-05	-8.23164	0.000278919	0.285367	0.908788	-2.0677	0.325174	abundance	↓RPF/↓mRNA
2200002D01Rik	2200002D01Rik	-6.51948	3.16219e-06	-8.13996	1.98004e-05	-7.25745	0.4801	-9.41592	0.267492	abundance	↓RPF/↓mRNA
Cntnap4	Cntnap4	-6.95053	0.000108861	-8.10157	0.000159317	3.26064	0.649652	-3.00243	0.155867	abundance	↓RPF/↓mRNA
Tm4sf1	Tm4sf1	-7.16381	3.90606e-06	-7.76663	3.71131e-06	4.92468	0.741115	-4.39037	0.141699	abundance	↓RPF/↓mRNA
Cd82	Cd82	-6.51071	2.50681e-06	-7.59224	3.39445e-05	-9.26369	0.0758431	-16.6187	0.179735	abundance	↓RPF/↓mRNA
Trpa1	Trpa1	-6.93489	8.27215e-06	-7.5714	6.7955e-07	10.6942	0.741115	-6.98013	0.0292106	abundance	↓RPF/↓mRNA
Nav3	Nav3	-6.36688	4.94786e-06	-7.43599	4.72938e-05	-1.58089	0.741115	-0.126401	0.964902	abundance	↓RPF/↓mRNA
Sybu	Sybu	-6.57018	0.000135368	-7.23224	0.00023158	2.44209	0.710851	-2.29652	0.202975	abundance	↓RPF/↓mRNA
Sprr2k	Sprr2k	-4.60462	1.4111e-05	-7.03841	0.000225222	-6.73405	0.0891567	-14.7116	0.168292	abundance	↓RPF/↓mRNA
Gpr149	Gpr149	-5.90002	8.61174e-05	-6.99025	8.9178e-05	1.57023	0.741115	-4.02956	0.267492	abundance	↓RPF/↓mRNA
Slc25a43	Slc25a43	-5.41723	0.000166808	-6.91062	7.63564e-06	-11.2258	0.741115	-7.23408	0.0362787	abundance	↓RPF/↓mRNA
Col5a2	Col5a2	-5.53519	1.11056e-05	-6.91007	1.44972e-05	-3.62891	0.741115	-6.2026	0.217375	abundance	↓RPF/↓mRNA
1700012B09Rik	1700012B09Rik	-6.33212	8.16143e-05	-6.88071	0.00119882	-4.6403	0.697946	-3.66531	0.492658	abundance	↓RPF/↓mRNA
Bmp8b	Bmp8b	-6.56318	3.26051e-05	-6.70704	6.68824e-05	3.43441	0.648933	-2.6874	0.143195	abundance	↓RPF/↓mRNA
Nefm	Nefm	-2.29488	0.000489725	-6.67494	0.000405614	-2.7312	0.656713	-7.77915	0.267492	abundance	↓RPF/↓mRNA
Foxl2	Foxl2	-3.04892	0.00972324	-6.65602	2.48477e-06	21.2807	0.741115	-6.48385	0.00895838	abundance	↓RPF/↓mRNA
Ankrd1	Ankrd1	-6.10393	7.71101e-06	-6.50906	9.69248e-05	-0.949624	0.741115	0.985047	0.267492	abundance	↓RPF/↓mRNA
Entpd2	Entpd2	-6.39446	1.36877e-05	-6.3456	0.00125731	-5.58972	0.270615	-2.97198	0.70283	abundance	↓RPF/↓mRNA
Car12	Car12	-4.65962	0.000683795	-6.34518	0.000110146	1.02095	0.877325	-5.05872	0.139942	abundance	↓RPF/↓mRNA
AI661453	AI661453	-6.67057	0.000203017	-6.28221	5.29938e-05	-1.02084	0.929683	-5.53658	0.115733	abundance	↓RPF/↓mRNA
Isyna1	Isyna1	-8.26341	2.27968e-06	-6.2584	1.02363e-05	-16.6397	0.0545603	-11.2621	0.0397927	abundance	↓RPF/↓mRNA
Cnnm1	Cnnm1	-2.80003	0.00333454	-6.06659	2.91333e-06	-15.8254	0.741115	-6.25263	0.0129206	abundance	↓RPF/↓mRNA
Trim25	Trim25	-4.98199	4.1565e-05	-5.93031	0.000576807	-4.12318	0.622435	-4.05028	0.411087	abundance	↓RPF/↓mRNA
Ptgis	Ptgis	-4.98161	0.00622286	-5.87274	7.04703e-05	-27.1104	0.114478	-6.96686	0.0129206	abundance	↓RPF/↓mRNA
Ptprb	Ptprb	-4.88131	0.000175426	-5.53867	2.44156e-05	-5.89321	0.741115	-5.63932	0.0668851	abundance	↓RPF/↓mRNA
Fgf15	Fgf15	-3.2489	0.000960417	-5.47046	0.00909936	-3.7396	0.375083	-7.16683	0.267492	abundance	↓RPF/↓mRNA
Adm	Adm	-4.7003	0.00987063	-5.36073	0.000730409	-10.7453	0.656864	-6.46697	0.0751163	abundance	↓RPF/↓mRNA
Hoxa10	Hoxa10	-4.99014	0.000875739	-5.36022	9.90225e-05	-3.47693	0.741115	-5.14568	0.106265	abundance	↓RPF/↓mRNA
Hoxc4	Hoxc4	-4.56805	7.57044e-05	-5.33388	0.000625856	-5.40168	0.41031	-6.76989	0.267492	abundance	↓RPF/↓mRNA
Cda	Cda	-4.68994	2.36484e-05	-5.29911	0.000364942	-7.52536	0.052652	-11.9167	0.0740317	abundance	↓RPF/↓mRNA
Ccdc184	Ccdc184	-5.40221	8.27215e-06	-5.24138	0.000540308	-3.63038	0.229469	2.94018	0.548943	abundance	↓RPF/↓mRNA
L1cam	L1cam	-3.94975	0.000391884	-5.20814	3.80055e-05	4.13506	0.741115	-4.19311	0.0703916	abundance	↓RPF/↓mRNA
Hoxa9	Hoxa9	-4.43397	2.02099e-05	-5.11248	0.00117717	-3.90072	0.233798	-1.95072	0.778944	abundance	↓RPF/↓mRNA
Alcam	Alcam	-4.33416	0.000368762	-5.09208	0.000289662	1.92826	0.741115	-2.06269	0.226686	abundance	↓RPF/↓mRNA
BC030500	BC030500	-4.95863	1.69993e-05	-5.05361	0.000995224	-3.20104	0.2812	2.47697	0.57197	abundance	↓RPF/↓mRNA
Fah	Fah	-5.29855	1.15627e-05	-5.0494	0.00284761	-4.35758	0.123823	3.23916	0.684673	abundance	↓RPF/↓mRNA
Cavin3	Cavin3	-5.26276	3.72889e-06	-5.04662	5.33664e-06	-3.60404	0.621909	-1.58716	0.694841	abundance	↓RPF/↓mRNA
Elmod1	Elmod1	-4.91254	6.10508e-05	-5.02952	7.74056e-05	-2.24388	0.741115	-3.96359	0.267492	abundance	↓RPF/↓mRNA
Rnf183	Rnf183	-3.76223	0.000342841	-5.02169	0.000945282	-4.65972	0.554561	-6.16085	0.267492	abundance	↓RPF/↓mRNA
Cd200	Cd200	-4.73722	3.38772e-05	-4.99667	6.68824e-05	0.0063574	0.99827	-2.53818	0.267492	abundance	↓RPF/↓mRNA
Dbndd1	Dbndd1	-3.57584	0.000663109	-4.85922	0.000119486	4.32513	0.151281	-2.75563	0.0295139	abundance	↓RPF/↓mRNA
Tspyl5	Tspyl5	-5.15514	0.000272767	-4.81008	0.00100455	-6.51636	0.524241	-6.02953	0.267492	abundance	↓RPF/↓mRNA
Serping1	Serping1	-2.55971	0.000614833	-4.80267	0.00117517	-1.79081	0.741115	-3.18538	0.311721	abundance	↓RPF/↓mRNA
Cdx2	Cdx2	-4.96286	0.000725831	-4.77511	0.00222438	-0.0191281	0.980265	-0.132982	0.808308	abundance	↓RPF/↓mRNA
Plekhg6	Plekhg6	-2.02058	0.00209012	-4.74392	0.00123043	-4.07272	0.123823	-7.98896	0.061906	abundance	↓RPF/↓mRNA
Hoxc9	Hoxc9	-5.96316	4.5115e-05	-4.73533	0.00194436	-6.36856	0.25753	-5.74174	0.286924	abundance	↓RPF/↓mRNA
Bcl3	Bcl3	-1.93161	0.0127625	-4.64854	0.00292753	-3.31631	0.642771	-5.89862	0.151914	abundance	↓RPF/↓mRNA
Elavl2	Elavl2	-4.43669	1.15743e-05	-4.59835	2.33213e-05	-0.195468	0.946663	-2.1351	0.267492	abundance	↓RPF/↓mRNA
Wnt7b	Wnt7b	-4.47713	0.00201896	-4.58315	0.000139409	-15.5242	0.16973	-5.92792	0.0262685	abundance	↓RPF/↓mRNA
Afap1l2	Afap1l2	-4.45466	5.79204e-06	-4.48791	0.000392549	-3.87123	0.0545603	11.1693	0.304752	abundance	↓RPF/↓mRNA
Sprr2h	Sprr2h	-4.12668	3.18464e-05	-4.47665	0.00121252	-2.72572	0.308166	1.89792	0.640579	abundance	↓RPF/↓mRNA
Cmbl	Cmbl	-2.92806	0.000524526	-4.41451	0.00132897	-5.36627	0.0705965	-8.51976	0.057475	abundance	↓RPF/↓mRNA
Hoxa3	Hoxa3	-2.42804	0.00176784	-4.40958	0.00134246	-0.602824	0.741115	-2.2448	0.267492	abundance	↓RPF/↓mRNA
Tlx1	Tlx1	-3.31425	0.000363727	-4.4085	9.84935e-05	-4.50864	0.741115	-4.77891	0.133984	abundance	↓RPF/↓mRNA
Ifnlr1	Ifnlr1	-2.76274	0.003732	-4.33127	7.7979e-05	-13.092	0.0728389	-5.35341	0.0129206	abundance	↓RPF/↓mRNA
Stmn2	Stmn2	-3.44763	5.24692e-05	-4.32503	2.03811e-05	0.0101443	0.997711	-3.20132	0.215264	abundance	↓RPF/↓mRNA
Gm6445	Gm6445	-1.89972	0.0125458	-4.32466	0.000133028	-1.27936	0.790364	-4.23934	0.061906	abundance	↓RPF/↓mRNA
Larp6	Larp6	-4.18984	0.000771382	-4.3146	0.00372158	-5.33289	0.40594	-5.84754	0.267492	abundance	↓RPF/↓mRNA
Srrm4	Srrm4	-1.61859	0.0155503	-4.30467	0.00112625	1.18254	0.741115	-2.66612	0.156707	abundance	↓RPF/↓mRNA
Sprr2b	Sprr2b	-3.92126	0.000673153	-4.29934	0.0141799	-2.34719	0.595194	0.532689	0.879596	abundance	↓RPF/↓mRNA
Hoxb6	Hoxb6	-3.93489	7.70888e-05	-4.27868	0.000763004	-1.73401	0.741115	0.328062	0.891891	abundance	↓RPF/↓mRNA
Parvb	Parvb	-4.0836	9.63704e-06	-4.2598	9.16096e-06	-1.02261	0.741115	-1.71765	0.337241	abundance	↓RPF/↓mRNA
Map3k6	Map3k6	-3.30599	0.000844836	-4.17059	0.00105523	-2.3914	0.741115	-3.36464	0.267492	abundance	↓RPF/↓mRNA
Hoxb7	Hoxb7	-4.45097	2.68375e-05	-4.16458	0.00104559	-2.48606	0.25753	2.85287	0.283591	abundance	↓RPF/↓mRNA
Hoxc10	Hoxc10	-3.98793	0.000203017	-4.13979	2.1609e-05	-0.903295	0.92374	-3.88697	0.0680234	abundance	↓RPF/↓mRNA
Tlx2	Tlx2	-1.81587	0.119676	-4.10772	0.000201375	0.510314	0.952188	-3.99193	0.0386625	abundance	↓RPF/↓mRNA
Flywch2	Flywch2	-3.44863	0.00227204	-4.10213	0.0175617	-5.08667	0.177839	-7.59261	0.214342	abundance	↓RPF/↓mRNA
Hoxa5	Hoxa5	-1.50491	0.0584685	-4.09748	0.0178098	-2.47265	0.671903	-5.24548	0.207871	abundance	↓RPF/↓mRNA
Hoxb9	Hoxb9	-4.37557	2.14014e-05	-4.08054	2.84778e-05	-0.173208	0.967921	-2.65949	0.267492	abundance	↓RPF/↓mRNA
Gpr39	Gpr39	-3.34269	0.00224348	-4.0497	8.26701e-05	6.43239	0.741115	-3.12134	0.043103	abundance	↓RPF/↓mRNA
Dynap	Dynap	-3.96918	0.000265048	-4.02399	0.0019877	-0.869851	0.652024	1.05982	0.208167	abundance	↓RPF/↓mRNA
Hoxa11	Hoxa11	-2.39974	0.00242633	-4.00245	0.000299367	-4.4104	0.741115	-4.74073	0.101748	abundance	↓RPF/↓mRNA
Prl2c2	Prl2c2	-2.25059	0.0318817	-4.00245	0.00153909	-6.92172	0.213189	-5.28226	0.0386625	abundance	↓RPF/↓mRNA
Efcab12	Efcab12	-5.13141	0.000548323	-3.99815	4.21044e-05	-14.6443	0.741115	-4.56955	0.0405596	abundance	↓RPF/↓mRNA
Hoxb8	Hoxb8	-4.92243	1.00898e-05	-3.99247	0.000167318	-6.50486	0.171132	-6.9982	0.267492	abundance	↓RPF/↓mRNA
Ppl	Ppl	-3.10173	5.85895e-05	-3.97386	0.000571611	-1.9386	0.371053	1.84412	0.569582	abundance	↓RPF/↓mRNA
Krt20	Krt20	-4.08603	9.74097e-05	-3.97194	0.000102236	-5.09594	0.741115	-4.38068	0.209348	abundance	↓RPF/↓mRNA
Plac1	Plac1	-2.31827	0.0277338	-3.9708	0.00183348	-0.662264	0.849656	-3.4559	0.189771	abundance	↓RPF/↓mRNA
Slurp1	Slurp1	-2.77537	0.00410038	-3.96727	0.00263177	-4.65115	0.454584	-5.44402	0.160452	abundance	↓RPF/↓mRNA
Hoxa6	Hoxa6	-3.75043	0.000522549	-3.94867	7.0459e-05	2.07662	0.741115	-3.12223	0.106925	abundance	↓RPF/↓mRNA
Kcng1	Kcng1	-3.3165	0.00173268	-3.91891	5.29938e-05	5.55887	0.741115	-3.27825	0.0465364	abundance	↓RPF/↓mRNA
Wnt7a	Wnt7a	-3.54654	0.000935113	-3.91481	0.000220238	1.39709	0.741115	-2.57389	0.198959	abundance	↓RPF/↓mRNA
St8sia4	St8sia4	-3.50227	0.000326122	-3.90525	0.00933237	-4.28191	0.185054	-6.9015	0.267492	abundance	↓RPF/↓mRNA
Slitrk5	Slitrk5	-3.0487	6.40383e-05	-3.89788	0.000132754	-4.1131	0.277643	-5.95965	0.267492	abundance	↓RPF/↓mRNA
Cnksr1	Cnksr1	-3.33358	0.00827598	-3.87208	0.00488582	-2.56425	0.741115	-3.41682	0.267492	abundance	↓RPF/↓mRNA
Csmd3	Csmd3	-1.75057	0.0599628	-3.86515	0.00182043	-4.6553	0.621468	-4.67544	0.0683635	abundance	↓RPF/↓mRNA
Erbb3	Erbb3	-2.66087	0.00017475	-3.84621	0.000676406	-3.93673	0.133292	-7.52293	0.178136	abundance	↓RPF/↓mRNA
Cxcl5	Cxcl5	-3.06859	0.00813471	-3.83347	0.00129775	-8.44541	0.0937543	-5.56494	0.0309923	abundance	↓RPF/↓mRNA
Epb41l4b	Epb41l4b	-2.92774	0.00583953	-3.82992	5.44214e-05	-17.0605	0.103716	-4.49753	0.0129097	abundance	↓RPF/↓mRNA
Faim2	Faim2	-3.68221	0.00019188	-3.82513	0.00246153	-3.49055	0.480064	-3.38249	0.354939	abundance	↓RPF/↓mRNA
Ecscr	Ecscr	-5.30649	0.000507467	-3.81482	0.00238553	-3.75308	0.741115	-2.52731	0.323715	abundance	↓RPF/↓mRNA
Hoxb2	Hoxb2	-3.45234	9.20088e-05	-3.79648	7.58487e-05	-6.65132	0.344696	-5.30189	0.098569	abundance	↓RPF/↓mRNA
Eps8	Eps8	-3.9121	2.85147e-05	-3.78173	0.000192685	-0.937628	0.656864	1.04312	0.267492	abundance	↓RPF/↓mRNA
Nr1h4	Nr1h4	-3.41727	0.00847968	-3.77934	0.00202194	-5.86797	0.682905	-4.64046	0.143537	abundance	↓RPF/↓mRNA
Hoxb3	Hoxb3	-2.22613	0.00506273	-3.77708	0.00080087	-0.388935	0.882123	-2.90591	0.264353	abundance	↓RPF/↓mRNA
Avpr1a	Avpr1a	-1.2466	0.125588	-3.76304	0.00659758	-0.436069	0.829506	-3.34686	0.224687	abundance	↓RPF/↓mRNA
Artn	Artn	-4.34218	0.00436612	-3.72724	5.34162e-05	-8.79254	0.741115	-3.86868	0.0363963	abundance	↓RPF/↓mRNA
Fggy	Fggy	-3.13741	0.00405973	-3.69661	0.0138945	-1.52409	0.741115	-1.34129	0.548693	abundance	↓RPF/↓mRNA
Ar	Ar	-3.52747	5.27443e-05	-3.68784	6.18981e-05	-5.63302	0.462302	-4.95599	0.161262	abundance	↓RPF/↓mRNA
Ttn	Ttn	-1.15694	0.0699197	-3.67458	0.0175011	0.243166	0.770827	-1.71619	0.267492	abundance	↓RPF/↓mRNA
Ston2	Ston2	-3.87544	8.32644e-05	-3.66655	4.03872e-05	3.49227	0.656864	-2.05477	0.0893195	abundance	↓RPF/↓mRNA
Spint2	Spint2	-3.55506	2.50146e-05	-3.66086	5.28037e-05	-5.15087	0.310287	-5.41818	0.23104	abundance	↓RPF/↓mRNA
Add2	Add2	-1.50195	0.00320578	-3.65666	4.32649e-05	1.71571	0.741115	-2.9882	0.0653901	abundance	↓RPF/↓mRNA
Pcdhgb5	Pcdhgb5	-2.97261	0.00152604	-3.6041	0.000339836	-0.956512	0.775116	-2.94261	0.235564	abundance	↓RPF/↓mRNA
Aspa	Aspa	-3.40916	2.0609e-05	-3.59186	0.000105506	-3.97595	0.163126	-6.09404	0.267492	abundance	↓RPF/↓mRNA
Parvg	Parvg	-2.11357	0.0563588	-3.57852	0.000186866	-10.6376	0.500847	-4.03803	0.0230282	abundance	↓RPF/↓mRNA
Ctsc	Ctsc	-4.08909	0.00234589	-3.56814	0.0169379	-2.18466	0.741115	-0.810216	0.737895	abundance	↓RPF/↓mRNA
Prl2c3	Prl2c3	-1.86791	0.0690061	-3.54697	0.000115687	7.4557	0.741115	-3.1773	0.0254677	abundance	↓RPF/↓mRNA
Ptpn5	Ptpn5	-1.49225	0.137484	-3.54239	0.0131431	-3.50145	0.532894	-4.56539	0.106829	abundance	↓RPF/↓mRNA
Mid1	Mid1	-1.30077	0.00206469	-3.54232	1.75913e-05	-2.46151	0.177892	-6.08626	0.0731228	abundance	↓RPF/↓mRNA
Npas2	Npas2	-2.66258	0.000242073	-3.53383	0.0203524	-2.89641	0.135289	-6.45831	0.335045	abundance	↓RPF/↓mRNA
Rhbg	Rhbg	-2.52103	0.00131344	-3.44163	0.000292575	-1.43763	0.741115	-2.99628	0.243333	abundance	↓RPF/↓mRNA
Il12rb1	Il12rb1	-3.18066	0.0243152	-3.42068	0.00333624	-8.11898	0.22869	-4.757	0.0581896	abundance	↓RPF/↓mRNA
Hoxb5	Hoxb5	-3.39283	0.000285436	-3.38632	7.09092e-05	-6.01524	0.741115	-3.90376	0.0959264	abundance	↓RPF/↓mRNA
Gipc2	Gipc2	-4.50881	0.000130282	-3.37457	0.00250523	-4.03723	0.487374	-2.54103	0.432626	abundance	↓RPF/↓mRNA
Sult2b1	Sult2b1	-3.08966	0.00165515	-3.36688	0.000380164	-3.6585	0.741115	-3.5349	0.168844	abundance	↓RPF/↓mRNA
Enthd1	Enthd1	-3.01655	0.00243763	-3.34864	0.00256233	-2.55421	0.741115	-3.00005	0.267492	abundance	↓RPF/↓mRNA
Hoxc5	Hoxc5	-4.23062	0.000101735	-3.32498	0.0174139	-3.55342	0.193613	0.691589	0.896573	abundance	↓RPF/↓mRNA
Pdx1	Pdx1	-2.48008	0.00344368	-3.31232	0.00393901	-1.49729	0.741115	-2.29118	0.267492	abundance	↓RPF/↓mRNA
Amigo2	Amigo2	-3.35748	0.000239195	-3.30665	2.84778e-05	6.70552	0.272352	-2.33774	0.0280815	abundance	↓RPF/↓mRNA
Blnk	Blnk	-4.36886	0.000894799	-3.30562	0.0022191	-7.8201	0.135824	-5.6932	0.099821	abundance	↓RPF/↓mRNA
C1qtnf3	C1qtnf3	-2.10758	0.0223592	-3.29422	0.00528297	-1.06413	0.741115	-2.70631	0.267492	abundance	↓RPF/↓mRNA
Ocln	Ocln	-3.01655	0.000637122	-3.29309	0.0120244	-3.31835	0.301386	-4.30555	0.267492	abundance	↓RPF/↓mRNA
Sprr1b	Sprr1b	-3.96352	0.000633367	-3.28914	1.01436e-05	4.38983	0.77194	-3.12918	0.0280815	abundance	↓RPF/↓mRNA
Npw	Npw	-2.35922	0.0107652	-3.27982	0.00223777	-1.7686	0.741115	-3.0119	0.267492	abundance	↓RPF/↓mRNA
Irf6	Irf6	-1.3431	0.0737751	-3.27982	0.000967987	-2.5517	0.741115	-3.53044	0.0790167	abundance	↓RPF/↓mRNA
Cadm4	Cadm4	-2.94987	0.000331508	-3.25917	0.000189705	-6.82351	0.0874428	-5.1698	0.0386625	abundance	↓RPF/↓mRNA
Fam181b	Fam181b	-3.17554	0.00112923	-3.25863	0.000311638	1.58392	0.741115	-1.84518	0.211482	abundance	↓RPF/↓mRNA
Hrasls	Hrasls	-2.39623	0.0104292	-3.25213	0.00126249	-2.284	0.741115	-3.21559	0.189647	abundance	↓RPF/↓mRNA
Insl6	Insl6	-3.33315	0.0026806	-3.24284	0.0699878	-5.02999	0.027615	-9.12959	0.0362787	abundance	↓RPF/↓mRNA
Hoxc6	Hoxc6	-3.59597	0.000163398	-3.23382	0.00109858	-1.01959	0.741115	0.414708	0.709289	abundance	↓RPF/↓mRNA
Gap43	Gap43	-3.23534	0.000464343	-3.22801	0.00372718	-1.72804	0.741115	-0.398309	0.857418	abundance	↓RPF/↓mRNA
Apln	Apln	-3.11301	4.75839e-05	-3.22722	6.18981e-05	-4.48546	0.312821	-4.7831	0.23662	abundance	↓RPF/↓mRNA
Ndrg2	Ndrg2	-3.34013	0.000635852	-3.22462	0.00141895	-0.032143	0.968272	-0.223146	0.689932	abundance	↓RPF/↓mRNA
Hoxc8	Hoxc8	-4.3108	5.27443e-05	-3.19589	0.000915289	-2.66831	0.613146	-0.216566	0.93436	abundance	↓RPF/↓mRNA
Lingo3	Lingo3	-2.90712	0.000203017	-3.19099	0.000546978	-1.89636	0.741115	-1.81458	0.383435	abundance	↓RPF/↓mRNA
Krt8	Krt8	-1.34184	0.0595902	-3.18051	4.72938e-05	-2.73291	0.741115	-3.21794	0.0216847	abundance	↓RPF/↓mRNA
1700001C19Rik	1700001C19Rik	-3.95625	0.000220724	-3.17965	0.00805184	-4.24437	0.256887	-4.01199	0.302994	abundance	↓RPF/↓mRNA
Sp7	Sp7	-1.93673	0.014665	-3.17685	0.0204977	-3.41616	0.203351	-5.43833	0.124892	abundance	↓RPF/↓mRNA
Syt7	Syt7	-2.99389	0.000195755	-3.17097	6.68824e-05	-5.05412	0.741115	-3.76464	0.1176	abundance	↓RPF/↓mRNA
Cnfn	Cnfn	-3.63322	0.000121444	-3.16829	9.97014e-05	-0.902019	0.776567	-2.23078	0.267492	abundance	↓RPF/↓mRNA
Tet1	Tet1	-2.57873	0.00488544	-3.15401	6.18981e-05	-10.9624	0.543914	-3.60493	0.0256646	abundance	↓RPF/↓mRNA
Cgn	Cgn	-2.8972	0.00044548	-3.14988	5.60157e-05	-4.44102	0.741115	-3.38562	0.0871285	abundance	↓RPF/↓mRNA
Ccl2	Ccl2	-3.09082	6.75534e-05	-3.14676	0.000175504	-1.14956	0.741115	0.00273079	0.998636	abundance	↓RPF/↓mRNA
Gzmk	Gzmk	-2.58591	0.00358671	-3.14393	0.000115687	-3.69943	0.741115	-3.26468	0.0706889	abundance	↓RPF/↓mRNA
Asic1	Asic1	-2.74963	0.00109832	-3.13612	2.64739e-05	6.13644	0.741115	-2.69416	0.0355052	abundance	↓RPF/↓mRNA
Ispd	Ispd	-3.09505	0.000203017	-3.12324	0.00165524	-4.55447	0.120952	-6.26236	0.178136	abundance	↓RPF/↓mRNA
Dmrta1	Dmrta1	-2.30642	0.00101663	-3.12136	0.000221064	-2.6263	0.741115	-3.26406	0.196228	abundance	↓RPF/↓mRNA
Prodh	Prodh	-3.53173	0.000538409	-3.10115	0.000101235	-3.01831	0.741115	-3.02036	0.133493	abundance	↓RPF/↓mRNA
Hhat	Hhat	-1.66596	0.00658319	-3.09264	0.000520041	1.04518	0.741115	-1.91599	0.168707	abundance	↓RPF/↓mRNA
Ccl7	Ccl7	-2.87179	0.000130403	-3.07702	0.000172224	0.0885245	0.897506	-0.257698	0.546856	abundance	↓RPF/↓mRNA
Camsap3	Camsap3	-2.71677	0.0175177	-3.07291	0.0295355	-0.366298	0.755834	-0.605999	0.6024	abundance	↓RPF/↓mRNA
Kcnip1	Kcnip1	-3.21921	0.00130537	-3.06605	0.00183846	0.369909	0.741115	-0.436386	0.267492	abundance	↓RPF/↓mRNA
Egln3	Egln3	-3.15895	0.00527287	-3.05836	9.16858e-05	2.63564	0.741115	-2.74728	0.0557154	abundance	↓RPF/↓mRNA
Nrxn2	Nrxn2	-4.74947	0.000532007	-3.05401	6.68824e-05	2.34528	0.758544	-2.54979	0.0909072	abundance	↓RPF/↓mRNA
Pik3r5	Pik3r5	-3.34378	0.0197058	-3.03883	0.000743567	-4.63639	0.741115	-3.17918	0.101748	abundance	↓RPF/↓mRNA
Gm14137	Gm14137	-3.62493	0.000275973	-3.03246	5.42564e-05	-6.0087	0.741115	-3.32246	0.0840753	abundance	↓RPF/↓mRNA
Rnf144b	Rnf144b	-2.87496	8.61993e-05	-3.00405	0.000203703	-3.8683	0.261957	-4.68582	0.267492	abundance	↓RPF/↓mRNA
Hoxb13	Hoxb13	-2.88547	0.00263801	-3.00389	0.00421356	-3.07646	0.741115	-3.17475	0.267492	abundance	↓RPF/↓mRNA
Fmnl1	Fmnl1	-2.92497	0.000130511	-2.98637	1.20033e-05	1.63542	0.760312	-2.57521	0.0721719	abundance	↓RPF/↓mRNA
Slc5a7	Slc5a7	-2.92806	0.00355535	-2.98212	0.000736004	-6.75476	0.313716	-4.07271	0.0688491	abundance	↓RPF/↓mRNA
Igfbpl1	Igfbpl1	-2.29295	0.0160212	-2.96596	0.000315563	5.13105	0.279563	-2.16617	0.0286917	abundance	↓RPF/↓mRNA
Slco5a1	Slco5a1	-2.70675	0.000464945	-2.96447	0.00179163	-1.4965	0.741115	-0.919268	0.632034	abundance	↓RPF/↓mRNA
Rgs8	Rgs8	-2.647	0.00199796	-2.93103	0.00492659	-0.633841	0.741115	-0.412671	0.729245	abundance	↓RPF/↓mRNA
Nfatc2	Nfatc2	-2.34809	0.00325833	-2.92427	0.00501449	-0.0723564	0.926377	-0.274148	0.673058	abundance	↓RPF/↓mRNA
Cdh3	Cdh3	-4.6961	0.000902938	-2.92181	0.00121058	-7.05115	0.512437	-3.84729	0.205033	abundance	↓RPF/↓mRNA
Ttyh1	Ttyh1	-0.938865	0.0171854	-2.92109	0.00233481	-1.42956	0.507013	-4.34733	0.208992	abundance	↓RPF/↓mRNA
Prrg4	Prrg4	-2.78303	8.56365e-05	-2.91025	0.000175727	-1.82853	0.738122	-1.00402	0.645221	abundance	↓RPF/↓mRNA
Sele	Sele	-2.5088	0.0241342	-2.90065	0.0261393	-1.98347	0.741115	-2.44334	0.267492	abundance	↓RPF/↓mRNA
Smpd3	Smpd3	-2.1106	0.0107646	-2.87969	0.000740686	1.25649	0.741115	-2.05148	0.154902	abundance	↓RPF/↓mRNA
Cobl	Cobl	-2.38703	0.000208995	-2.8424	6.18981e-05	-0.832673	0.741115	-1.98966	0.267492	abundance	↓RPF/↓mRNA
Traf1	Traf1	-2.99317	0.000227737	-2.83795	0.00227823	-1.67866	0.656864	0.277023	0.894831	abundance	↓RPF/↓mRNA
Slc2a3	Slc2a3	-2.46863	0.000376889	-2.83725	3.36888e-05	2.54732	0.741115	-2.11471	0.0809649	abundance	↓RPF/↓mRNA
Podxl	Podxl	-2.08371	0.00149313	-2.81168	9.70036e-06	9.53588	0.730316	-2.52066	0.0184017	abundance	↓RPF/↓mRNA
Kif19a	Kif19a	-3.51524	0.00503335	-2.7999	0.000315286	-12.3458	0.0874428	-3.72629	0.0195168	abundance	↓RPF/↓mRNA
Klhl1	Klhl1	-2.66864	0.0180156	-2.7999	0.00229405	-5.18693	0.661245	-3.44835	0.115733	abundance	↓RPF/↓mRNA
C1ql1	C1ql1	-2.44511	0.000937434	-2.79814	0.000160685	-4.21808	0.741115	-3.32058	0.114825	abundance	↓RPF/↓mRNA
Fam213a	Fam213a	-2.68001	6.02576e-05	-2.78343	7.81663e-05	-3.51694	0.0705965	-8.16371	0.177025	abundance	↓RPF/↓mRNA
I830127L07Rik	I830127L07Rik	-1.76102	0.0129784	-2.76867	0.012104	-2.79772	0.407411	-4.07329	0.20435	abundance	↓RPF/↓mRNA
Nup210	Nup210	-1.91131	0.00208336	-2.75501	7.09092e-05	-1.23863	0.741115	-2.65485	0.0843806	abundance	↓RPF/↓mRNA
Hoxb4	Hoxb4	-4.21053	0.000117884	-2.74012	0.000526893	-3.34106	0.741115	-2.1487	0.267492	abundance	↓RPF/↓mRNA
Fam131c	Fam131c	-4.05395	0.004375	-2.73343	0.000502391	-0.402325	0.948312	-2.28111	0.168066	abundance	↓RPF/↓mRNA
Ptpn22	Ptpn22	-1.4581	0.0300566	-2.72161	0.00721346	-1.37045	0.741115	-2.65312	0.267492	abundance	↓RPF/↓mRNA
Casd1	Casd1	-2.1356	0.000314793	-2.71676	0.000377797	-2.47096	0.384829	-3.54716	0.267492	abundance	↓RPF/↓mRNA
Adora2b	Adora2b	-3.17385	0.0022012	-2.70497	0.00050896	-0.773869	0.831512	-2.14998	0.245779	abundance	↓RPF/↓mRNA
Atp2c2	Atp2c2	-2.21939	0.051058	-2.68834	0.123111	-3.36902	0.362901	-4.45572	0.267492	abundance	↓RPF/↓mRNA
Castor1	Castor1	-3.59836	0.00153589	-2.67186	0.0390706	-2.34972	0.543983	0.368129	0.884183	abundance	↓RPF/↓mRNA
1700016C15Rik	1700016C15Rik	-2.59704	0.0018418	-2.66765	0.0455269	-3.47142	0.132629	-6.0707	0.267492	abundance	↓RPF/↓mRNA
Ebf2	Ebf2	-1.91896	0.00851931	-2.66149	0.0221001	-2.0838	0.658684	-2.96409	0.267492	abundance	↓RPF/↓mRNA
Galr2	Galr2	-2.51342	0.00191848	-2.6451	0.00121884	-3.93531	0.532684	-3.48375	0.180668	abundance	↓RPF/↓mRNA
Gm38481	Gm38481	-2.85379	8.56365e-05	-2.6435	8.68117e-05	-1.1948	0.741115	-1.22826	0.357879	abundance	↓RPF/↓mRNA
Cldn9	Cldn9	-2.42419	0.00134423	-2.63105	0.00241026	-4.08274	0.17856	-4.55054	0.128972	abundance	↓RPF/↓mRNA
Chrna5	Chrna5	-1.99127	0.00252006	-2.62459	0.000105519	-2.85295	0.741115	-2.7617	0.0833592	abundance	↓RPF/↓mRNA
Celsr2	Celsr2	-1.68042	0.00233247	-2.6184	0.000466623	-1.35975	0.741115	-2.38216	0.267492	abundance	↓RPF/↓mRNA
Alox12e	Alox12e	-2.85925	0.00755926	-2.61561	0.027258	-0.946715	0.741115	-0.29958	0.822335	abundance	↓RPF/↓mRNA
Dennd3	Dennd3	-2.90515	0.000205173	-2.61312	0.0106944	-3.03055	0.193613	-3.31186	0.418213	abundance	↓RPF/↓mRNA
Idi1	Idi1	-2.80945	8.61174e-05	-2.61159	9.16328e-05	-1.51494	0.741115	-1.4091	0.338991	abundance	↓RPF/↓mRNA
Ly6i	Ly6i	-1.93746	0.00407519	-2.60296	0.00689002	-1.73939	0.741115	-2.30236	0.267492	abundance	↓RPF/↓mRNA
D630003M21Rik	D630003M21Rik	-2.05759	0.00370037	-2.60296	0.0182084	-1.19736	0.741115	-0.576907	0.763802	abundance	↓RPF/↓mRNA
Aldh3a1	Aldh3a1	-2.15872	0.000699297	-2.5913	6.68824e-05	0.395951	0.89089	-2.00524	0.156025	abundance	↓RPF/↓mRNA
Hcrtr1	Hcrtr1	-1.2466	0.125588	-2.58116	0.0156209	-1.83714	0.741115	-2.90199	0.220637	abundance	↓RPF/↓mRNA
Ackr3	Ackr3	-2.18568	0.000372913	-2.58086	4.2567e-05	1.37535	0.741115	-1.65565	0.150012	abundance	↓RPF/↓mRNA
Dpf3	Dpf3	-1.14582	0.0210662	-2.57466	0.00866289	-1.87902	0.443001	-3.83118	0.178571	abundance	↓RPF/↓mRNA
Ccdc162	Ccdc162	-1.00341	0.133277	-2.57466	0.0299659	-2.08749	0.44596	-3.66381	0.128103	abundance	↓RPF/↓mRNA
Il34	Il34	-3.47895	0.0012575	-2.56353	0.00313837	-6.39018	0.0874428	-4.71219	0.0728075	abundance	↓RPF/↓mRNA
Ramp2	Ramp2	-2.12595	0.00100344	-2.56283	0.00137231	-0.472009	0.741115	-0.242766	0.800751	abundance	↓RPF/↓mRNA
Tor4a	Tor4a	-2.51281	0.000245669	-2.56148	0.000162289	-4.02839	0.380693	-3.64167	0.165278	abundance	↓RPF/↓mRNA
Rgs9	Rgs9	-2.88664	0.00510238	-2.55849	0.146789	-1.63615	0.361932	2.25842	0.267492	abundance	↓RPF/↓mRNA
Sprr1a	Sprr1a	-3.04385	0.00459345	-2.55182	0.0462596	-1.01913	0.491186	1.21287	0.146036	abundance	↓RPF/↓mRNA
Susd4	Susd4	-2.93958	0.00228568	-2.55145	0.0250134	-3.49501	0.341529	-3.64624	0.267492	abundance	↓RPF/↓mRNA
Kcnn1	Kcnn1	-2.97858	0.0461233	-2.55037	0.00113488	-9.06321	0.528972	-3.0754	0.052811	abundance	↓RPF/↓mRNA
Gas7	Gas7	-2.06684	0.00153002	-2.5486	0.000873156	-3.48286	0.358889	-3.70367	0.150169	abundance	↓RPF/↓mRNA
Npr1	Npr1	-2.09463	0.0077933	-2.54611	0.000105519	-8.15316	0.503075	-2.96676	0.0280815	abundance	↓RPF/↓mRNA
Cldn1	Cldn1	-2.36174	0.000166808	-2.54494	0.000267855	-1.93963	0.623487	-1.59118	0.472519	abundance	↓RPF/↓mRNA
Slc37a1	Slc37a1	-2.57754	0.00100827	-2.5396	0.00615498	-3.78701	0.16534	-4.85412	0.199872	abundance	↓RPF/↓mRNA
Rgs16	Rgs16	-2.77415	0.00011074	-2.52807	0.000124895	0.0706476	0.904622	-0.135865	0.610693	abundance	↓RPF/↓mRNA
Serpina3i	Serpina3i	-3.47153	0.00217614	-2.52522	0.00258837	-4.18767	0.732865	-2.87931	0.267492	abundance	↓RPF/↓mRNA
Kcnab3	Kcnab3	-2.91513	0.00138478	-2.52336	0.000652692	0.868248	0.741115	-1.13599	0.267492	abundance	↓RPF/↓mRNA
Nebl	Nebl	-1.55661	0.00465516	-2.52206	0.000318859	1.1553	0.741115	-1.46916	0.142835	abundance	↓RPF/↓mRNA
Ttc39a	Ttc39a	-2.06621	0.00274429	-2.51935	0.00016211	-0.501595	0.884647	-2.23209	0.130698	abundance	↓RPF/↓mRNA
Ankrd35	Ankrd35	-2.72132	0.0233501	-2.51477	0.00183846	-4.22878	0.741115	-2.77994	0.135455	abundance	↓RPF/↓mRNA
Serpina3g	Serpina3g	-2.31827	0.0175008	-2.51252	0.00625049	0.794333	0.741115	-1.05843	0.267492	abundance	↓RPF/↓mRNA
Serpina3f	Serpina3f	-2.35922	0.00274903	-2.50584	0.0287865	-1.45331	0.735082	-0.0771803	0.971775	abundance	↓RPF/↓mRNA
Tmsb15l	Tmsb15l	-2.00295	0.00118811	-2.50534	0.124817	-1.7338	0.257134	1.91961	0.701236	abundance	↓RPF/↓mRNA
Gatsl3	Gatsl3	-2.52103	0.00755243	-2.49825	0.0518348	-1.23718	0.741115	-0.00695401	0.996972	abundance	↓RPF/↓mRNA
Rhov	Rhov	-2.33908	0.00190275	-2.49319	0.0889642	-2.04546	0.365849	-0.623428	0.871724	abundance	↓RPF/↓mRNA
Nkx2-3	Nkx2-3	-1.77492	0.00152269	-2.49081	0.0472755	-1.30648	0.376171	2.7172	0.368896	abundance	↓RPF/↓mRNA
Klra4	Klra4	-3.1182	8.97472e-05	-2.46912	0.000370492	-1.74752	0.741115	-0.690225	0.67012	abundance	↓RPF/↓mRNA
Bend4	Bend4	-1.75188	0.0831731	-2.45942	0.000330249	3.25957	0.741115	-2.20392	0.0480852	abundance	↓RPF/↓mRNA
Ccser2	Ccser2	-1.93662	0.000422432	-2.45599	0.0001134	-0.48425	0.741115	-0.708082	0.486656	abundance	↓RPF/↓mRNA
Vmn1r44	Vmn1r44	-1.49225	0.0239822	-2.4538	0.0195686	-0.262145	0.770009	-0.850532	0.423346	abundance	↓RPF/↓mRNA
Krt18	Krt18	-2.27099	0.00711697	-2.45029	0.058886	-0.877697	0.741115	0.972766	0.319502	abundance	↓RPF/↓mRNA
Tmsb15b1	Tmsb15b1	-1.98546	0.00187383	-2.44298	0.131625	-1.64177	0.317831	1.53561	0.704879	abundance	↓RPF/↓mRNA
Crybg2	Crybg2	-2.18238	0.00147157	-2.44115	2.84778e-05	-9.64953	0.512551	-2.78892	0.0221496	abundance	↓RPF/↓mRNA
Aim1l	Aim1l	-2.34419	0.00263801	-2.44115	2.84778e-05	-10.8707	0.741115	-2.6757	0.0216847	abundance	↓RPF/↓mRNA
Lpar3	Lpar3	-1.52926	0.00698947	-2.44115	2.84778e-05	1.5806	0.795991	-2.33174	0.0280815	abundance	↓RPF/↓mRNA
Llgl2	Llgl2	-2.50091	0.000148002	-2.43854	1.44837e-05	3.1539	0.741115	-1.76789	0.0693518	abundance	↓RPF/↓mRNA
Dhcr24	Dhcr24	-1.81106	0.00344609	-2.43236	0.000257998	1.09006	0.741115	-1.63833	0.154781	abundance	↓RPF/↓mRNA
Eml5	Eml5	-2.5107	0.00166813	-2.43216	0.000410269	1.4643	0.741115	-1.22511	0.183653	abundance	↓RPF/↓mRNA
Gt(pU21)140Imeg	Gt(pU21)140Imeg	-3.44458	0.000902938	-2.43107	6.68824e-05	1.60556	0.799984	-2.10087	0.0787235	abundance	↓RPF/↓mRNA
Ccnd1	Ccnd1	-2.66124	8.73228e-05	-2.4298	5.41122e-05	0.234348	0.741115	-0.241519	0.267492	abundance	↓RPF/↓mRNA
Chn2	Chn2	-1.09745	0.115769	-2.42437	0.120076	-1.365	0.741115	-2.97537	0.267492	abundance	↓RPF/↓mRNA
Vill	Vill	-2.5206	0.0830768	-2.41823	0.127878	-4.89032	0.0728389	-4.63026	0.0545614	abundance	↓RPF/↓mRNA
Ly6a	Ly6a	-2.22015	0.000368762	-2.41358	0.000409678	-0.964244	0.741115	-0.74035	0.566663	abundance	↓RPF/↓mRNA
Shh	Shh	-2.18238	0.00490627	-2.40934	0.0588312	-1.67976	0.656864	-0.828432	0.739107	abundance	↓RPF/↓mRNA
Rassf3	Rassf3	-2.85011	0.000321462	-2.40679	1.85592e-05	2.42326	0.741115	-2.18665	0.0455931	abundance	↓RPF/↓mRNA
Cst6	Cst6	-2.29077	0.00174173	-2.40505	5.41122e-05	-0.0875304	0.987358	-2.25023	0.0629472	abundance	↓RPF/↓mRNA
Pkp3	Pkp3	-3.07484	0.00605489	-2.39921	0.00027449	2.45746	0.741115	-1.91832	0.0959264	abundance	↓RPF/↓mRNA
Adamts1	Adamts1	-1.62793	0.00503335	-2.39237	2.90824e-05	1.78382	0.761406	-2.2633	0.0307905	abundance	↓RPF/↓mRNA
Klra17	Klra17	-1.93673	0.0229308	-2.38268	0.00276058	-4.97032	0.208589	-3.35375	0.0542237	abundance	↓RPF/↓mRNA
Rgs20	Rgs20	-2.58066	9.51329e-05	-2.36879	9.89142e-05	-1.63538	0.741115	-1.00804	0.533656	abundance	↓RPF/↓mRNA
Rab20	Rab20	-2.94183	0.000854479	-2.36861	0.000352477	-1.78128	0.741115	-2.02191	0.267492	abundance	↓RPF/↓mRNA
Dnajc22	Dnajc22	-1.77492	0.0133203	-2.36811	0.00472181	-1.28493	0.741115	-2.05241	0.267492	abundance	↓RPF/↓mRNA
Grhl2	Grhl2	-3.36773	0.00621067	-2.3637	0.000315563	-1.87342	0.754503	-2.23935	0.108748	abundance	↓RPF/↓mRNA
Arhgap22	Arhgap22	-2.12577	0.00040787	-2.36018	3.92114e-05	-5.03284	0.506004	-2.97612	0.0627572	abundance	↓RPF/↓mRNA
Cd40	Cd40	-2.605	0.00237467	-2.35741	0.00258774	-4.91986	0.168074	-3.89719	0.0895184	abundance	↓RPF/↓mRNA
Vip	Vip	-2.5489	0.000272295	-2.3573	0.00142488	-2.16707	0.551801	-1.5265	0.488389	abundance	↓RPF/↓mRNA
Qrfpr	Qrfpr	-1.81587	0.0395341	-2.3573	0.00170564	-2.41622	0.741115	-2.47496	0.132654	abundance	↓RPF/↓mRNA
Cacna1g	Cacna1g	-1.27643	0.0347865	-2.35012	0.00207427	-1.2026	0.741115	-2.32039	0.189199	abundance	↓RPF/↓mRNA
Zfp185	Zfp185	-1.85273	0.00280647	-2.34691	0.000675687	-0.904606	0.741115	-1.84112	0.267492	abundance	↓RPF/↓mRNA
Elovl6	Elovl6	-2.08902	0.000515108	-2.33587	8.39705e-05	0.894235	0.741115	-1.23447	0.241815	abundance	↓RPF/↓mRNA
Scarf2	Scarf2	-1.62837	0.000999576	-2.3332	9.79698e-05	-0.437908	0.741115	-1.19254	0.267492	abundance	↓RPF/↓mRNA
Aqp5	Aqp5	-3.89951	1.4111e-05	-2.31886	0.000281266	-3.22227	0.25753	-0.327909	0.915284	abundance	↓RPF/↓mRNA
Ly6c2	Ly6c2	-2.02544	0.000696578	-2.3183	0.00147059	-0.809765	0.741115	0.317686	0.779561	abundance	↓RPF/↓mRNA
Htatip2	Htatip2	-2.506	0.0371669	-2.31587	0.00392396	1.59514	0.741115	-1.45911	0.208167	abundance	↓RPF/↓mRNA
Rhpn2	Rhpn2	-2.64371	9.51329e-05	-2.31166	0.000454733	-3.13375	0.193102	-3.8926	0.267492	abundance	↓RPF/↓mRNA
Cd59a	Cd59a	-2.01267	0.000931577	-2.30563	0.000344122	0.55236	0.741115	-0.559356	0.242362	abundance	↓RPF/↓mRNA
Cbln1	Cbln1	-2.47616	0.00157633	-2.30524	0.00280307	-0.203181	0.789371	-0.172351	0.768257	abundance	↓RPF/↓mRNA
Spdye4b	Spdye4b	-2.15409	0.00605489	-2.29199	0.022147	-1.20345	0.741115	-0.772535	0.623353	abundance	↓RPF/↓mRNA
Podnl1	Podnl1	-2.7109	0.000151049	-2.29105	0.000864695	-2.8663	0.369276	-2.61252	0.267492	abundance	↓RPF/↓mRNA
Pkd1l1	Pkd1l1	-1.65406	0.0139503	-2.28848	0.0170517	-1.4285	0.741115	-1.99125	0.267492	abundance	↓RPF/↓mRNA
Col18a1	Col18a1	-1.54555	0.00490627	-2.27876	0.000975177	-0.0188121	0.987384	-1.23267	0.267492	abundance	↓RPF/↓mRNA
Adssl1	Adssl1	-2.48097	0.000320762	-2.27858	0.000908154	-0.907416	0.741115	0.107381	0.923544	abundance	↓RPF/↓mRNA
Hist1h4i	Hist1h4i	-1.51608	0.00389213	-2.27842	0.0011654	-1.92246	0.727194	-2.68121	0.267492	abundance	↓RPF/↓mRNA
Ly6c1	Ly6c1	-2.47385	0.000173226	-2.27789	0.000290097	-1.70513	0.741115	-1.19687	0.460907	abundance	↓RPF/↓mRNA
Ppp1r9a	Ppp1r9a	-1.45482	0.00445617	-2.2691	0.000125875	-0.349446	0.887609	-2.01118	0.128398	abundance	↓RPF/↓mRNA
Has3	Has3	-2.00939	0.0441111	-2.26182	0.000398942	-1.44433	0.783699	-2.22561	0.0688069	abundance	↓RPF/↓mRNA
Hoxc13	Hoxc13	-2.39974	0.0174774	-2.25568	0.00809871	0.0532449	0.975936	-1.13512	0.267492	abundance	↓RPF/↓mRNA
Hook1	Hook1	-2.18619	0.000363727	-2.25413	0.000108779	0.339611	0.757126	-0.879778	0.267492	abundance	↓RPF/↓mRNA
Mgmt	Mgmt	-3.06529	0.00166813	-2.2514	0.0451235	-3.69176	0.220163	-3.92074	0.267492	abundance	↓RPF/↓mRNA
Epn3	Epn3	-2.33964	0.000136173	-2.2458	6.37165e-05	-0.437103	0.741115	-0.045725	0.949919	abundance	↓RPF/↓mRNA
Ankrd33b	Ankrd33b	-1.52926	0.00364861	-2.24532	0.000694513	0.3112	0.741115	-0.898381	0.267492	abundance	↓RPF/↓mRNA
Cd59b	Cd59b	-1.21869	0.0269202	-2.24095	0.000309556	1.18475	0.741115	-1.86009	0.0788681	abundance	↓RPF/↓mRNA
Piwil4	Piwil4	-1.81587	0.037285	-2.24035	0.00261339	1.74211	0.741115	-1.3778	0.128398	abundance	↓RPF/↓mRNA
Cldn6	Cldn6	-1.77492	0.00152269	-2.23644	0.0149256	-1.69051	0.405824	-1.78202	0.537036	abundance	↓RPF/↓mRNA
Tst	Tst	-2.65181	0.000465836	-2.23216	0.000501554	-1.64658	0.741115	-1.6161	0.267492	abundance	↓RPF/↓mRNA
Cldn23	Cldn23	-1.9959	0.0204667	-2.22635	0.00228685	-1.20646	0.741115	-2.00917	0.235564	abundance	↓RPF/↓mRNA
Arhgef9	Arhgef9	-2.06476	0.0227109	-2.22502	7.09092e-05	8.27797	0.741115	-1.98575	0.0230282	abundance	↓RPF/↓mRNA
Sh2d4b	Sh2d4b	-1.49225	0.137484	-2.22312	0.000143399	-2.61348	0.741115	-2.24873	0.0309923	abundance	↓RPF/↓mRNA
Asxl3	Asxl3	-2.08948	0.00255885	-2.22138	0.00157696	0.346652	0.741115	-0.56569	0.267492	abundance	↓RPF/↓mRNA
Spire2	Spire2	-2.48835	0.00071522	-2.21709	0.000183713	-5.80241	0.23306	-3.14689	0.0590781	abundance	↓RPF/↓mRNA
Grin1	Grin1	-1.49225	0.0237106	-2.20815	0.0820045	-1.85659	0.526707	-3.16206	0.267492	abundance	↓RPF/↓mRNA
Diras1	Diras1	-2.06188	0.0229308	-2.20139	0.000600024	-3.80967	0.741115	-2.3961	0.0798726	abundance	↓RPF/↓mRNA
Hist1h4m	Hist1h4m	-1.4107	0.0030176	-2.19822	0.000429861	-0.376745	0.741115	-1.22335	0.267492	abundance	↓RPF/↓mRNA
Tnxb	Tnxb	-1.60479	0.000955578	-2.19643	8.68117e-05	-1.43223	0.741115	-2.00038	0.267492	abundance	↓RPF/↓mRNA
Chmp4c	Chmp4c	-2.28976	0.000404853	-2.19596	0.000263081	0.352062	0.741115	-0.368379	0.267492	abundance	↓RPF/↓mRNA
Htr4	Htr4	-1.49225	0.128638	-2.19549	0.000440525	-7.5725	0.435174	-2.4978	0.0262685	abundance	↓RPF/↓mRNA
Il24	Il24	-1.77492	0.0128442	-2.19549	0.000440525	-5.62128	0.297011	-2.79591	0.0375765	abundance	↓RPF/↓mRNA
Sult5a1	Sult5a1	-1.65406	0.0844739	-2.19549	0.00170564	-0.605233	0.863581	-2.05824	0.12654	abundance	↓RPF/↓mRNA
Eaf2	Eaf2	-2.55281	0.0881878	-2.18127	0.00010189	-21.3923	0.226498	-2.40134	0.0149636	abundance	↓RPF/↓mRNA
Cd24a	Cd24a	-2.63799	0.000166349	-2.17874	2.44156e-05	2.76528	0.741115	-1.67672	0.0767575	abundance	↓RPF/↓mRNA
Gcnt1	Gcnt1	-1.64166	0.00159359	-2.17311	8.85137e-05	0.402512	0.823634	-1.55644	0.186493	abundance	↓RPF/↓mRNA
Arhgap27	Arhgap27	-2.39197	0.000563589	-2.16576	0.000146659	-0.405308	0.867834	-1.56041	0.267492	abundance	↓RPF/↓mRNA
Apol9b	Apol9b	-1.4704	0.00358163	-2.15836	0.000660633	-0.329375	0.767156	-1.24276	0.267492	abundance	↓RPF/↓mRNA
Upp1	Upp1	-2.25638	0.000208227	-2.15345	2.49737e-05	-1.25048	0.741115	-1.96244	0.151337	abundance	↓RPF/↓mRNA
Lhpp	Lhpp	-2.25905	0.00585682	-2.15259	0.000184574	0.350058	0.94118	-1.91375	0.090071	abundance	↓RPF/↓mRNA
Klra18	Klra18	-2.87669	7.42449e-05	-2.15171	0.000101484	-0.472821	0.741115	0.0581826	0.92155	abundance	↓RPF/↓mRNA
Bcl6b	Bcl6b	-2.13302	0.00138478	-2.1284	0.00110838	0.0416891	0.96387	-0.430013	0.416287	abundance	↓RPF/↓mRNA
Igf2	Igf2	-3.58725	0.00554009	-2.12614	0.000659004	2.93006	0.741115	-1.37423	0.136524	abundance	↓RPF/↓mRNA
Sp8	Sp8	-2.26532	0.000269414	-2.12578	8.44497e-05	-1.23359	0.741115	-1.61351	0.267492	abundance	↓RPF/↓mRNA
Celsr1	Celsr1	-1.6847	0.00412208	-2.12488	0.00279241	-0.446253	0.741115	-0.831675	0.382052	abundance	↓RPF/↓mRNA
Zfp462	Zfp462	-1.96299	0.00105263	-2.12236	5.26599e-05	3.44212	0.384266	-1.46212	0.0377848	abundance	↓RPF/↓mRNA
Zfpm2	Zfpm2	-2.096	0.000324841	-2.11644	1.59851e-05	1.26296	0.749602	-1.83426	0.0692678	abundance	↓RPF/↓mRNA
Tmsb15b2	Tmsb15b2	-1.84908	0.00140067	-2.11556	0.138633	-1.5625	0.26611	2.73976	0.508005	abundance	↓RPF/↓mRNA
Tspan33	Tspan33	-1.624	0.0833526	-2.11451	0.009749	0.117383	0.957207	-1.55156	0.267492	abundance	↓RPF/↓mRNA
Coro2a	Coro2a	-2.04549	0.000428289	-2.11288	4.83211e-05	-3.48296	0.741115	-2.47223	0.109468	abundance	↓RPF/↓mRNA
Hbb-bh1	Hbb-bh1	-2.49625	0.00360551	-2.11165	0.00645056	-3.6243	0.405014	-3.03131	0.255478	abundance	↓RPF/↓mRNA
Ablim1	Ablim1	-1.90452	0.000912592	-2.10631	0.000257998	0.535863	0.741115	-0.526025	0.250831	abundance	↓RPF/↓mRNA
Zfp618	Zfp618	-2.0801	0.000866944	-2.09809	0.000493367	-1.75077	0.741115	-1.85761	0.267492	abundance	↓RPF/↓mRNA
Tbc1d2	Tbc1d2	-1.93399	0.00044548	-2.08955	0.00134541	-1.12164	0.489313	1.63969	0.267492	abundance	↓RPF/↓mRNA
Klra22	Klra22	-1.52926	0.141767	-2.08276	0.00288776	-3.22408	0.741115	-2.30159	0.0967411	abundance	↓RPF/↓mRNA
Notum	Notum	-1.96462	0.00101517	-2.08012	0.000626537	-0.183467	0.837519	-0.490755	0.465973	abundance	↓RPF/↓mRNA
Sgsm1	Sgsm1	-2.27822	0.00071522	-2.07563	0.000203018	-3.07921	0.741115	-2.35632	0.184518	abundance	↓RPF/↓mRNA
Nrg2	Nrg2	-1.87618	0.00350987	-2.07472	0.000247207	-2.56046	0.741115	-2.2119	0.119087	abundance	↓RPF/↓mRNA
Vcam1	Vcam1	-1.38313	0.00715119	-2.07343	1.09224e-05	1.68495	0.909132	-2.05561	0.0149636	abundance	↓RPF/↓mRNA
Dab2	Dab2	-1.93961	0.000280081	-2.06927	8.27412e-05	-1.70598	0.215715	1.14617	0.782476	abundance	↓RPF/↓mRNA
Cxcr6	Cxcr6	-1.27346	0.0116696	-2.06643	0.000718382	0.690608	0.741115	-1.22595	0.203323	abundance	↓RPF/↓mRNA
Crabp1	Crabp1	-2.53163	8.30129e-05	-2.06249	0.000107392	-1.54604	0.264833	2.1739	0.267492	abundance	↓RPF/↓mRNA
Ppm1j	Ppm1j	-1.71031	0.125692	-2.05997	0.00496496	-2.46585	0.741115	-2.18163	0.147805	abundance	↓RPF/↓mRNA
Hoxa4	Hoxa4	-2.18238	0.00292774	-2.05786	0.0015846	-2.65182	0.741115	-2.3064	0.267492	abundance	↓RPF/↓mRNA
Pthlh	Pthlh	-1.44427	0.00167176	-2.05543	3.23955e-05	0.110549	0.961494	-1.6743	0.141448	abundance	↓RPF/↓mRNA
Apol9a	Apol9a	-1.3759	0.00405973	-2.05497	0.000712276	-0.565327	0.741115	-1.29675	0.267492	abundance	↓RPF/↓mRNA
Gjb5	Gjb5	-1.59608	0.00152814	-2.0477	0.0627256	-1.37843	0.312821	1.88258	0.647241	abundance	↓RPF/↓mRNA
Hist1h4b	Hist1h4b	-1.94067	0.000966343	-2.04634	0.0584894	-2.23286	0.148094	-5.41902	0.267492	abundance	↓RPF/↓mRNA
Dchs1	Dchs1	-1.27814	0.00764593	-2.04512	0.000309556	-1.96917	0.741115	-2.29294	0.125818	abundance	↓RPF/↓mRNA
Coro1a	Coro1a	-0.871737	0.0214336	-2.04082	0.00119113	-0.524949	0.741115	-1.49759	0.267492	abundance	↓RPF/↓mRNA
She	She	-1.99003	0.0213112	-2.04009	0.00168888	0.452361	0.857187	-1.53137	0.208506	abundance	↓RPF/↓mRNA
Dkk2	Dkk2	-1.31157	0.00219436	-2.03328	0.000301431	-0.989252	0.741115	-0.828124	0.645158	abundance	↓RPF/↓mRNA
Arc	Arc	-2.21963	0.00761179	-2.02718	0.00419366	0.749001	0.741115	-0.545623	0.156256	abundance	↓RPF/↓mRNA
Syk	Syk	-1.86513	0.00715119	-2.02162	0.00268766	0.436601	0.741115	-0.770393	0.267492	abundance	↓RPF/↓mRNA
Nrarp	Nrarp	-2.65351	0.0014188	-2.01999	0.00213898	-3.26553	0.627704	-2.43184	0.267492	abundance	↓RPF/↓mRNA
Adamts5	Adamts5	-1.28212	0.0284713	-2.01266	0.00123	1.13283	0.741115	-1.31694	0.134722	abundance	↓RPF/↓mRNA
Gstk1	Gstk1	-1.77321	0.0197057	-1.99891	0.0030536	-1.22764	0.741115	-1.8104	0.267492	abundance	↓RPF/↓mRNA
Kcnn3	Kcnn3	-1.76629	0.00132383	-1.99747	0.0183696	-1.61723	0.377153	-1.04859	0.719269	abundance	↓RPF/↓mRNA
Proser2	Proser2	-2.3054	0.00251428	-1.99492	0.000305141	-1.3793	0.741115	-1.82791	0.168844	abundance	↓RPF/↓mRNA
Tmcc3	Tmcc3	-1.98993	0.000419889	-1.99445	8.26701e-05	0.542721	0.741115	-0.693965	0.267492	abundance	↓RPF/↓mRNA
Fbxo17	Fbxo17	-2.14814	0.000459698	-1.99173	3.85691e-05	-5.53008	0.613146	-2.40318	0.0533676	abundance	↓RPF/↓mRNA
Hist1h4n	Hist1h4n	-1.01515	0.0110551	-1.99173	8.70207e-05	-2.8716	0.465776	-2.4877	0.0442405	abundance	↓RPF/↓mRNA
Slc5a8	Slc5a8	-1.76629	0.00520227	-1.98567	0.0400117	-1.49943	0.656864	-1.19252	0.560318	abundance	↓RPF/↓mRNA
Cxcl16	Cxcl16	-1.74609	0.0154073	-1.98355	0.00468604	-3.14916	0.492598	-2.69201	0.143441	abundance	↓RPF/↓mRNA
Bmp8a	Bmp8a	-3.73119	0.000340498	-1.98116	0.00372718	-5.20134	0.186095	-3.52551	0.267492	abundance	↓RPF/↓mRNA
Mylip	Mylip	-1.80032	0.00179905	-1.96965	8.08994e-05	-0.361437	0.91314	-1.76871	0.108361	abundance	↓RPF/↓mRNA
Pdlim2	Pdlim2	-2.13823	0.000320008	-1.96867	0.0001134	0.0761623	0.933417	-0.452446	0.356115	abundance	↓RPF/↓mRNA
Tigit	Tigit	-1.87502	0.0043494	-1.96499	0.106771	-1.15217	0.50557	1.79237	0.267492	abundance	↓RPF/↓mRNA
Syngr1	Syngr1	-1.54896	0.00124141	-1.96436	9.82385e-05	-0.466167	0.741115	-1.12348	0.267492	abundance	↓RPF/↓mRNA
Piwil2	Piwil2	-1.40841	0.131832	-1.96126	0.00545497	-2.01287	0.741115	-2.08	0.152546	abundance	↓RPF/↓mRNA
Kcnn4	Kcnn4	-1.37798	0.00755243	-1.96028	3.65423e-05	-0.922201	0.869851	-1.9433	0.0324248	abundance	↓RPF/↓mRNA
Ttc23l	Ttc23l	-3.02457	0.000642975	-1.94984	0.000843036	-3.92645	0.645577	-2.36345	0.267492	abundance	↓RPF/↓mRNA
Hist1h3h	Hist1h3h	-1.53586	0.00440591	-1.94984	0.000843036	-0.530463	0.741115	-1.3624	0.267492	abundance	↓RPF/↓mRNA
Asgr1	Asgr1	-3.90923	3.38772e-05	-1.9484	0.00270645	-2.90742	0.186812	1.47369	0.527415	abundance	↓RPF/↓mRNA
Mpzl2	Mpzl2	-1.97584	0.00723624	-1.94822	0.000139642	4.81857	0.280077	-1.4573	0.0280815	abundance	↓RPF/↓mRNA
Fgf5	Fgf5	-1.7474	0.00670835	-1.93723	0.000501815	-0.578174	0.807408	-1.67266	0.180506	abundance	↓RPF/↓mRNA
Cd74	Cd74	-2.43016	0.00100344	-1.92543	0.00320639	-2.78533	0.50204	-2.33989	0.267492	abundance	↓RPF/↓mRNA
Sqle	Sqle	-1.54646	0.00204724	-1.92253	0.000124895	0.524895	0.741115	-1.20907	0.226625	abundance	↓RPF/↓mRNA
Rsph1	Rsph1	-2.43335	0.000385025	-1.90101	0.000740485	-3.00669	0.46799	-2.45563	0.267492	abundance	↓RPF/↓mRNA
Hist4h4	Hist4h4	-1.00309	0.0178213	-1.89719	4.15283e-05	-2.40713	0.741115	-1.97143	0.0306346	abundance	↓RPF/↓mRNA
Syne1	Syne1	-1.32399	0.00418229	-1.89637	0.00011763	0.836752	0.741115	-1.28407	0.145075	abundance	↓RPF/↓mRNA
Alox12	Alox12	-2.47332	0.0168031	-1.89542	0.0826512	-0.972172	0.741115	0.0869557	0.938578	abundance	↓RPF/↓mRNA
Unc45b	Unc45b	-1.77916	0.00981088	-1.89464	0.0131213	-3.40044	0.0884819	-3.56958	0.0541007	abundance	↓RPF/↓mRNA
Hr	Hr	-2.34483	0.000384125	-1.89459	0.000118519	0.814736	0.741115	-0.923166	0.267492	abundance	↓RPF/↓mRNA
Met	Met	-1.23614	0.00927427	-1.89443	2.68538e-05	-3.49397	0.741115	-1.94445	0.0216847	abundance	↓RPF/↓mRNA
Fyb	Fyb	-2.9512	0.00391098	-1.89168	0.000172224	5.04656	0.718028	-1.39519	0.0545614	abundance	↓RPF/↓mRNA
Dpysl5	Dpysl5	-3.1332	0.00247891	-1.89106	0.0144859	-4.81957	0.168572	-3.51184	0.176058	abundance	↓RPF/↓mRNA
Nadk2	Nadk2	-2.13968	0.000191764	-1.88712	2.90824e-05	-2.78128	0.741115	-2.1867	0.228007	abundance	↓RPF/↓mRNA
Nkpd1	Nkpd1	-1.88408	0.0420124	-1.88523	0.0184202	-2.03321	0.741115	-1.95924	0.267492	abundance	↓RPF/↓mRNA
Foxj1	Foxj1	-2.61076	0.00146573	-1.88314	0.000299221	-4.97964	0.656864	-2.32056	0.101167	abundance	↓RPF/↓mRNA
Deptor	Deptor	-1.96778	0.00184636	-1.8827	0.000143364	-1.82198	0.741115	-1.85789	0.132525	abundance	↓RPF/↓mRNA
Mov10l1	Mov10l1	-2.25059	0.00384537	-1.87778	0.0197857	-2.0771	0.668435	-1.62263	0.334304	abundance	↓RPF/↓mRNA
Rab6b	Rab6b	-2.12918	0.000486421	-1.86496	8.68117e-05	-0.456989	0.842128	-1.42319	0.259074	abundance	↓RPF/↓mRNA
Slc6a17	Slc6a17	-1.68841	0.00278177	-1.86153	6.18981e-05	3.73688	0.604203	-1.4315	0.0363963	abundance	↓RPF/↓mRNA
Tjp2	Tjp2	-1.86763	0.000538409	-1.85868	5.44214e-05	1.3646	0.335655	-0.808719	0.0484156	abundance	↓RPF/↓mRNA
Parp8	Parp8	-1.88896	0.000325331	-1.85733	0.000187135	-1.85981	0.203351	-1.53904	0.685474	abundance	↓RPF/↓mRNA
Loxl4	Loxl4	-1.48055	0.00531438	-1.85658	0.000130383	-2.30793	0.741115	-1.97768	0.0797396	abundance	↓RPF/↓mRNA
Kitl	Kitl	-1.94495	0.000864023	-1.85572	0.000359619	-0.00974476	0.991627	-0.542542	0.327164	abundance	↓RPF/↓mRNA
Hist1h2ae	Hist1h2ae	-1.0791	0.00863395	-1.84967	0.0805237	-0.730044	0.687599	3.49606	0.1176	abundance	↓RPF/↓mRNA
Areg	Areg	-1.69929	0.00795161	-1.84846	0.00429615	0.234277	0.741727	-0.494008	0.267492	abundance	↓RPF/↓mRNA
Mfap3l	Mfap3l	-1.2972	0.00310857	-1.84621	0.000109304	0.0469565	0.969411	-1.16446	0.267492	abundance	↓RPF/↓mRNA
Zfp750	Zfp750	-2.22334	0.00355535	-1.84555	0.0108714	-1.18231	0.741115	-0.672806	0.567945	abundance	↓RPF/↓mRNA
Sema4d	Sema4d	-1.11299	0.0180722	-1.84463	0.000267855	-2.07219	0.741115	-2.03364	0.0775886	abundance	↓RPF/↓mRNA
Dock9	Dock9	-1.84081	0.000515744	-1.83992	2.17621e-05	0.338007	0.933226	-1.65058	0.0735404	abundance	↓RPF/↓mRNA
Kcnk10	Kcnk10	-1.92617	0.00113845	-1.83924	0.000698358	-2.91462	0.399701	-2.62924	0.205507	abundance	↓RPF/↓mRNA
Dlx2	Dlx2	-2.29474	0.00157633	-1.83888	0.00054601	0.659296	0.741115	-0.876957	0.267492	abundance	↓RPF/↓mRNA
Ank3	Ank3	-1.59929	0.00112046	-1.83802	9.08058e-05	-0.178521	0.889861	-1.02887	0.267492	abundance	↓RPF/↓mRNA
Slc5a3	Slc5a3	-1.24806	0.00474206	-1.83677	0.00109438	-0.626164	0.741115	-0.902906	0.381873	abundance	↓RPF/↓mRNA
Tbx20	Tbx20	-1.94311	0.000668232	-1.83382	2.84778e-05	5.21555	0.202513	-1.38789	0.0218037	abundance	↓RPF/↓mRNA
Ccdc141	Ccdc141	-1.4284	0.0015698	-1.82965	0.000166363	-1.14625	0.741115	-1.35056	0.304949	abundance	↓RPF/↓mRNA
Hist1h2ap	Hist1h2ap	-1.03615	0.0203418	-1.82898	0.0345477	-0.401168	0.741115	0.414674	0.628287	abundance	↓RPF/↓mRNA
Scube3	Scube3	-1.66392	0.0260349	-1.8284	0.0010214	-1.03347	0.741115	-1.72858	0.142835	abundance	↓RPF/↓mRNA
Ank	Ank	-1.70795	0.00129254	-1.82806	9.62861e-05	1.01737	0.741115	-1.08049	0.170905	abundance	↓RPF/↓mRNA
Slc9a3r1	Slc9a3r1	-1.84093	0.00109832	-1.82492	0.000167559	0.699469	0.741115	-0.865721	0.267492	abundance	↓RPF/↓mRNA
Bmp6	Bmp6	-1.09479	0.0227334	-1.82067	0.00422274	-1.30639	0.741115	-2.00814	0.267492	abundance	↓RPF/↓mRNA
Milr1	Milr1	-2.69938	0.00729972	-1.81999	0.00372158	0.227047	0.904162	-0.863222	0.267492	abundance	↓RPF/↓mRNA
Gls2	Gls2	-2.04428	0.00126133	-1.81913	0.000793155	-0.246437	0.8256	-0.657955	0.328419	abundance	↓RPF/↓mRNA
Slc1a5	Slc1a5	-1.47979	0.00320201	-1.8143	5.26599e-05	3.00908	0.741115	-1.43701	0.0420448	abundance	↓RPF/↓mRNA
Klk8	Klk8	-1.04758	0.0334415	-1.81127	0.00125472	-3.01557	0.185054	-2.52264	0.0362686	abundance	↓RPF/↓mRNA
Pcdh1	Pcdh1	-1.2133	0.0217918	-1.80452	0.000305235	0.442363	0.851781	-1.56856	0.0938386	abundance	↓RPF/↓mRNA
Faah	Faah	-1.6994	0.00333454	-1.80434	0.000754674	-1.87299	0.741115	-1.88581	0.262678	abundance	↓RPF/↓mRNA
Trim6	Trim6	-2.03323	0.137004	-1.80068	0.111428	-3.38115	0.543983	-2.60001	0.267492	abundance	↓RPF/↓mRNA
Mpp7	Mpp7	-2.11279	0.000403635	-1.79825	0.000375204	-0.420163	0.741115	-0.0417979	0.94588	abundance	↓RPF/↓mRNA
Rapgef3	Rapgef3	-2.26133	0.000873575	-1.79433	0.00149281	-0.371301	0.741115	-0.0352534	0.949442	abundance	↓RPF/↓mRNA
Dhrs9	Dhrs9	-1.55236	0.00477697	-1.79019	0.00276779	-2.05452	0.617934	-2.27358	0.267492	abundance	↓RPF/↓mRNA
Hhip	Hhip	-1.12436	0.0273662	-1.789	0.00223956	-1.44756	0.741115	-1.94844	0.19927	abundance	↓RPF/↓mRNA
Pcsk4	Pcsk4	-2.21207	0.00112776	-1.78707	0.000111861	2.47335	0.741115	-1.14324	0.0803412	abundance	↓RPF/↓mRNA
Cela1	Cela1	-1.63326	0.000965201	-1.78447	0.0017767	-1.00091	0.543983	1.51123	0.267492	abundance	↓RPF/↓mRNA
Wnk4	Wnk4	-1.80931	0.0011386	-1.77967	0.000324077	-2.16409	0.741115	-1.99281	0.267492	abundance	↓RPF/↓mRNA
M1ap	M1ap	-2.01161	0.0182836	-1.77864	0.0973042	-1.8946	0.725426	-1.57777	0.376298	abundance	↓RPF/↓mRNA
Efhd1	Efhd1	-1.77267	0.00152269	-1.77666	0.00156089	-2.55785	0.312821	-2.79626	0.245567	abundance	↓RPF/↓mRNA
Fat2	Fat2	-1.13633	0.0133612	-1.77362	0.0456729	-1.52356	0.337797	-3.47608	0.267492	abundance	↓RPF/↓mRNA
Mmp25	Mmp25	-2.15946	0.00548665	-1.77231	0.000162559	-1.57047	0.741115	-1.73015	0.0787907	abundance	↓RPF/↓mRNA
Hmx2	Hmx2	-2.26154	0.00705693	-1.7697	0.00171669	-1.17514	0.741115	-1.47408	0.267492	abundance	↓RPF/↓mRNA
Nol4	Nol4	-1.74985	0.0241041	-1.76747	0.0990895	-1.01806	0.741115	-0.442656	0.753319	abundance	↓RPF/↓mRNA
Zdhhc23	Zdhhc23	-2.72573	0.0214704	-1.76167	0.00376776	-0.284198	0.930683	-1.31216	0.267492	abundance	↓RPF/↓mRNA
Lrp8	Lrp8	-1.21114	0.00982602	-1.75461	0.000105519	1.88169	0.741115	-1.38129	0.0595268	abundance	↓RPF/↓mRNA
Gramd4	Gramd4	-1.61883	0.00099368	-1.75247	3.0948e-05	-5.99336	0.027615	-2.37829	0.0112752	abundance	↓RPF/↓mRNA
Map1b	Map1b	-1.75722	0.000500206	-1.72414	3.23955e-05	-0.743658	0.741115	-1.21158	0.267492	abundance	↓RPF/↓mRNA
Mrgprf	Mrgprf	-1.65226	0.00140697	-1.71955	0.000726041	-0.400353	0.741115	-0.175068	0.794356	abundance	↓RPF/↓mRNA
Gsto1	Gsto1	-1.9571	0.000331508	-1.71909	0.000204197	-1.08014	0.714144	0.293821	0.806117	abundance	↓RPF/↓mRNA
Ppp1r14c	Ppp1r14c	-0.653177	0.124867	-1.7058	0.0204619	0.159086	0.741115	-0.454672	0.267492	abundance	↓RPF/↓mRNA
Spint1	Spint1	-1.97878	0.00246972	-1.70542	0.00055174	-0.569663	0.767796	-1.27438	0.267492	abundance	↓RPF/↓mRNA
Plet1	Plet1	-1.77492	0.0128442	-1.70418	7.16719e-05	5.2936	0.741115	-1.52611	0.02883	abundance	↓RPF/↓mRNA
Phlda2	Phlda2	-2.79455	0.00751879	-1.69907	0.0328056	-1.1675	0.741115	-0.247384	0.80602	abundance	↓RPF/↓mRNA
Adam8	Adam8	-1.42143	0.0995072	-1.69569	0.00153607	-3.55095	0.741115	-1.91185	0.0735148	abundance	↓RPF/↓mRNA
Chrdl1	Chrdl1	-1.34562	0.0482516	-1.69533	0.020359	0.390908	0.741115	-0.491339	0.267492	abundance	↓RPF/↓mRNA
Arhgap24	Arhgap24	-1.49673	0.0018688	-1.6915	0.00378584	-0.680571	0.741115	1.31531	0.119967	abundance	↓RPF/↓mRNA
Rai14	Rai14	-1.85428	0.000380569	-1.68715	5.05108e-05	-0.410844	0.741115	-0.452696	0.497427	abundance	↓RPF/↓mRNA
Smpdl3b	Smpdl3b	-1.21626	0.00975676	-1.68447	0.000327289	0.571993	0.741115	-1.19346	0.163826	abundance	↓RPF/↓mRNA
Prkar2b	Prkar2b	-1.76381	0.000521298	-1.68016	0.000139573	-0.733832	0.741115	0.506974	0.506634	abundance	↓RPF/↓mRNA
Srebf2	Srebf2	-1.6709	0.000660942	-1.67951	4.80833e-05	-2.25319	0.550316	-2.1652	0.267136	abundance	↓RPF/↓mRNA
Ipmk	Ipmk	-2.08474	0.000308961	-1.67539	7.16719e-05	-1.92585	0.741115	-1.60691	0.267492	abundance	↓RPF/↓mRNA
Sgcd	Sgcd	-1.39587	0.00310689	-1.67493	0.000110663	-0.252139	0.899546	-1.39187	0.172049	abundance	↓RPF/↓mRNA
E2f2	E2f2	-1.875	0.00157268	-1.67337	0.000481197	-1.29208	0.741115	-1.41126	0.267492	abundance	↓RPF/↓mRNA
Cpne8	Cpne8	-1.88887	0.000356109	-1.67179	9.22633e-05	-1.18617	0.741115	-0.406944	0.744401	abundance	↓RPF/↓mRNA
Gcat	Gcat	-1.7135	0.00138478	-1.67042	0.000901917	-0.300019	0.741115	-0.0642054	0.905898	abundance	↓RPF/↓mRNA
Gjb4	Gjb4	-1.8172	0.000866944	-1.66882	0.00124674	-1.02312	0.741115	-0.181538	0.880002	abundance	↓RPF/↓mRNA
Rbp1	Rbp1	-1.8628	0.000610615	-1.66717	0.0602012	-1.82244	0.185054	-0.776056	0.883324	abundance	↓RPF/↓mRNA
Sp5	Sp5	-1.16565	0.0197583	-1.66717	0.0827395	-0.682789	0.741115	0.150241	0.916283	abundance	↓RPF/↓mRNA
Tuba3a	Tuba3a	-1.50491	0.0257745	-1.66717	0.0460525	-1.54202	0.741115	-1.71599	0.267492	abundance	↓RPF/↓mRNA
Slc9a4	Slc9a4	-1.40841	0.119875	-1.66717	0.0712041	-0.669854	0.741115	-1.14871	0.26798	abundance	↓RPF/↓mRNA
Kcnk3	Kcnk3	-1.13332	0.0805315	-1.66274	0.017459	0.0284015	0.979499	-0.985294	0.267492	abundance	↓RPF/↓mRNA
Klc3	Klc3	-1.6746	0.00328762	-1.65997	0.000203543	-4.76553	0.230047	-2.22556	0.0389441	abundance	↓RPF/↓mRNA
Krt80	Krt80	-1.9038	0.0011386	-1.65678	0.00262416	-0.569373	0.741115	0.510483	0.267492	abundance	↓RPF/↓mRNA
Ccdc134	Ccdc134	-1.41969	0.0051657	-1.65658	0.000236849	1.06927	0.741115	-1.07863	0.138477	abundance	↓RPF/↓mRNA
Ddr2	Ddr2	-0.716853	0.0634513	-1.6536	5.29938e-05	-0.292648	0.935911	-1.63541	0.0280815	abundance	↓RPF/↓mRNA
Gper1	Gper1	-1.43677	0.00695756	-1.64121	0.00075135	-1.34839	0.741115	-1.6082	0.232985	abundance	↓RPF/↓mRNA
Rrad	Rrad	-1.78964	0.00179905	-1.63796	0.00130141	-0.0301241	0.96405	-0.138298	0.669179	abundance	↓RPF/↓mRNA
Aqp1	Aqp1	-1.41652	0.00171559	-1.63582	6.93219e-05	-2.94263	0.312821	-2.33744	0.0777452	abundance	↓RPF/↓mRNA
Npy5r	Npy5r	-2.36343	0.0181121	-1.63536	0.00689424	-4.8132	0.301386	-2.37574	0.101903	abundance	↓RPF/↓mRNA
Hspa1l	Hspa1l	-1.28422	0.00417016	-1.63519	2.88438e-05	5.72133	0.636616	-1.44108	0.0195168	abundance	↓RPF/↓mRNA
Gm266	Gm266	-1.60593	0.011952	-1.63429	0.00289538	-2.2328	0.741115	-1.90386	0.216883	abundance	↓RPF/↓mRNA
Cftr	Cftr	-0.992128	0.0511753	-1.63198	0.00456835	0.256953	0.779747	-0.979641	0.267492	abundance	↓RPF/↓mRNA
LOC108167925	LOC108167925	-1.83741	0.00452706	-1.62958	0.108018	-2.05259	0.312821	-2.57689	0.282203	abundance	↓RPF/↓mRNA
Smoc2	Smoc2	-1.13085	0.045275	-1.62782	0.00139496	0.779703	0.741115	-1.19508	0.150211	abundance	↓RPF/↓mRNA
Rem2	Rem2	-2.1629	0.000642975	-1.62748	0.0201582	-1.4724	0.313716	1.76414	0.267492	abundance	↓RPF/↓mRNA
Flt3	Flt3	-1.28232	0.0131878	-1.62707	0.11787	-1.77311	0.218341	-4.0596	0.19553	abundance	↓RPF/↓mRNA
Npl	Npl	-2.00623	0.000271594	-1.62327	0.000139642	-1.47496	0.543914	-0.227991	0.889525	abundance	↓RPF/↓mRNA
Adgrf5	Adgrf5	-2.18238	0.0421108	-1.6216	0.0286625	-2.84468	0.741115	-1.91751	0.267492	abundance	↓RPF/↓mRNA
Ldhd	Ldhd	-2.11357	0.00416899	-1.61904	0.0316464	-2.1287	0.548538	-1.64513	0.319531	abundance	↓RPF/↓mRNA
Hspa1b	Hspa1b	-1.3014	0.00274429	-1.6185	7.54271e-05	0.187808	0.890583	-1.07872	0.25312	abundance	↓RPF/↓mRNA
Aqp3	Aqp3	-2.34419	0.0274308	-1.61452	0.0180619	-2.35	0.741115	-1.61685	0.267492	abundance	↓RPF/↓mRNA
Fbxw10	Fbxw10	-1.31169	0.0111929	-1.61309	0.00842519	-0.374889	0.741115	-0.470456	0.529844	abundance	↓RPF/↓mRNA
Slc6a4	Slc6a4	-1.65406	0.068201	-1.61101	0.0203972	-0.0975069	0.954555	-0.993003	0.267492	abundance	↓RPF/↓mRNA
Ccl9	Ccl9	-1.59093	0.0230157	-1.60873	0.0186166	-0.352695	0.741115	-0.663123	0.375008	abundance	↓RPF/↓mRNA
Itgb7	Itgb7	-1.2812	0.0252618	-1.60819	0.0387892	-0.291173	0.741115	-0.0587625	0.930197	abundance	↓RPF/↓mRNA
Cmss1	Cmss1	-1.98178	0.000386919	-1.60595	5.44214e-05	-2.50815	0.741115	-1.73443	0.162795	abundance	↓RPF/↓mRNA
Hapln4	Hapln4	-1.0384	0.0867991	-1.59885	0.0013303	0.712673	0.741115	-1.32823	0.116949	abundance	↓RPF/↓mRNA
Eomes	Eomes	-1.91995	0.142385	-1.59076	0.0333313	0.744466	0.741115	-0.878478	0.267492	abundance	↓RPF/↓mRNA
Plek2	Plek2	-2.3522	0.00369441	-1.58939	0.0103303	-2.21174	0.741115	-1.47149	0.267492	abundance	↓RPF/↓mRNA
Rps6ka1	Rps6ka1	-1.33495	0.0022864	-1.58641	0.000557791	-0.590896	0.741115	0.139117	0.876473	abundance	↓RPF/↓mRNA
Fam195a	Fam195a	-1.65186	0.00288776	-1.58338	0.000853973	-0.386905	0.750318	-0.908931	0.267492	abundance	↓RPF/↓mRNA
Man1a	Man1a	-0.857381	0.018088	-1.5832	7.94785e-05	-2.01687	0.707882	-1.8985	0.0637884	abundance	↓RPF/↓mRNA
Nfkbie	Nfkbie	-2.12918	0.00028081	-1.57023	7.16719e-05	-1.69205	0.741115	-1.41392	0.267492	abundance	↓RPF/↓mRNA
Sh2d4a	Sh2d4a	-3.39645	0.00550909	-1.57006	0.0152919	-3.22294	0.741115	-1.48283	0.267492	abundance	↓RPF/↓mRNA
Hap1	Hap1	-1.7607	0.0192112	-1.56919	0.0018348	1.14846	0.741115	-0.969004	0.187759	abundance	↓RPF/↓mRNA
2310030G06Rik	2310030G06Rik	-2.60169	0.00812618	-1.56511	0.00216526	-1.69982	0.741115	-1.37877	0.267492	abundance	↓RPF/↓mRNA
1700092M07Rik	1700092M07Rik	-1.40841	0.115254	-1.56204	0.060949	-1.40797	0.741115	-1.56177	0.267492	abundance	↓RPF/↓mRNA
Mfsd2a	Mfsd2a	-1.2065	0.0107597	-1.5616	2.90824e-05	-3.05392	0.741115	-1.57716	0.0184017	abundance	↓RPF/↓mRNA
Rab27a	Rab27a	-1.72892	0.0333203	-1.55581	0.0379095	-1.72643	0.741115	-1.5539	0.267492	abundance	↓RPF/↓mRNA
Lhx6	Lhx6	-1.94473	0.00625189	-1.55083	0.00138272	-1.4127	0.741115	-1.39997	0.267492	abundance	↓RPF/↓mRNA
Ssh3	Ssh3	-2.16938	0.0011386	-1.54962	0.000293286	0.557558	0.741115	-0.876835	0.267492	abundance	↓RPF/↓mRNA
Cdk6	Cdk6	-1.29711	0.00261235	-1.54639	6.68824e-05	0.428369	0.741115	-0.942889	0.239366	abundance	↓RPF/↓mRNA
Dock8	Dock8	-1.51837	0.00141126	-1.54054	8.68117e-05	-0.377495	0.789733	-1.09676	0.267492	abundance	↓RPF/↓mRNA
Greb1l	Greb1l	-1.08767	0.00525151	-1.53975	6.18981e-05	-1.56056	0.741115	-1.78988	0.1649	abundance	↓RPF/↓mRNA
Cracr2b	Cracr2b	-2.38369	0.0162916	-1.53861	0.0020872	1.91211	0.741115	-0.866703	0.149868	abundance	↓RPF/↓mRNA
Stn1	Stn1	-1.7591	0.000731417	-1.53675	0.000699123	-1.68478	0.526112	-1.38353	0.356095	abundance	↓RPF/↓mRNA
Hsph1	Hsph1	-1.45181	0.0013904	-1.53596	0.000435324	-0.724981	0.723119	1.28657	0.254342	abundance	↓RPF/↓mRNA
Tnfrsf21	Tnfrsf21	-1.0696	0.0146668	-1.53339	0.00113688	-0.201796	0.846831	-1.01967	0.267492	abundance	↓RPF/↓mRNA
Pard6b	Pard6b	-1.51533	0.00129947	-1.5327	0.000105506	-2.19175	0.59502	-1.97392	0.210934	abundance	↓RPF/↓mRNA
Arhgef3	Arhgef3	-2.07402	0.000353751	-1.52894	0.000236035	-1.29876	0.741115	-0.859508	0.370632	abundance	↓RPF/↓mRNA
1600002K03Rik	1600002K03Rik	-2.3192	0.000265048	-1.52857	0.000248047	-3.86906	0.193613	-2.57231	0.133384	abundance	↓RPF/↓mRNA
Cd34	Cd34	-1.04963	0.0102632	-1.52759	0.000162289	-1.62714	0.741115	-1.68948	0.111139	abundance	↓RPF/↓mRNA
Sipa1l1	Sipa1l1	-1.46611	0.00188058	-1.52754	8.41929e-05	-1.2402	0.741115	-1.47183	0.166267	abundance	↓RPF/↓mRNA
Itpr1	Itpr1	-0.933031	0.0181373	-1.52677	0.000454679	0.659629	0.741115	-0.736659	0.126953	abundance	↓RPF/↓mRNA
Reep6	Reep6	-2.1511	0.000623235	-1.52675	0.00247028	-1.3418	0.741115	-0.223695	0.854811	abundance	↓RPF/↓mRNA
Tmem238	Tmem238	-1.305	0.00271416	-1.52463	0.000235999	-1.06746	0.741115	-1.29306	0.267492	abundance	↓RPF/↓mRNA
Mfsd6	Mfsd6	-1.22739	0.0324174	-1.52268	0.000493367	-4.57893	0.220163	-1.91142	0.0280815	abundance	↓RPF/↓mRNA
Gpat3	Gpat3	-1.06445	0.00880174	-1.52154	0.00023137	-1.24812	0.741115	-1.60264	0.182509	abundance	↓RPF/↓mRNA
Mtcl1	Mtcl1	-1.17607	0.00333898	-1.51628	0.000131392	-0.492232	0.741115	0.835954	0.267492	abundance	↓RPF/↓mRNA
C3ar1	C3ar1	-1.2466	0.0304259	-1.51451	0.0254782	-1.4592	0.741115	-1.74455	0.267492	abundance	↓RPF/↓mRNA
LOC108169013	LOC108169013	-1.32603	0.0078884	-1.51005	3.92114e-05	1.69601	0.793618	-1.4588	0.0259891	abundance	↓RPF/↓mRNA
Agpat9	Agpat9	-1.06445	0.00880174	-1.50875	0.00025121	-0.963825	0.741115	-1.46233	0.223566	abundance	↓RPF/↓mRNA
Fabp5	Fabp5	-1.75082	0.000705683	-1.50779	0.000491497	-0.677498	0.741115	0.431731	0.491731	abundance	↓RPF/↓mRNA
Polr3g	Polr3g	-1.66645	0.00178565	-1.50634	0.000431638	-2.94619	0.383045	-2.15086	0.129992	abundance	↓RPF/↓mRNA
Ifi30	Ifi30	-1.51083	0.00371342	-1.50214	0.000169983	-0.699997	0.751902	-1.36225	0.145075	abundance	↓RPF/↓mRNA
Has2	Has2	-1.35874	0.00613229	-1.49869	0.000135231	2.46891	0.301386	-1.0199	0.0362787	abundance	↓RPF/↓mRNA
LOC108168162	LOC108168162	-0.767262	0.0341259	-1.49302	0.000108326	0.070454	0.967462	-1.3303	0.0897414	abundance	↓RPF/↓mRNA
S100a5	S100a5	-2.52126	0.00969831	-1.48766	0.00939183	-1.47048	0.741115	-1.06235	0.267492	abundance	↓RPF/↓mRNA
Ngfr	Ngfr	-1.75057	0.0844544	-1.48621	0.0141168	-0.232017	0.915735	-1.11304	0.267492	abundance	↓RPF/↓mRNA
Mcrip2	Mcrip2	-1.66927	0.00214562	-1.48169	0.00152765	-0.454095	0.741115	-0.386901	0.547879	abundance	↓RPF/↓mRNA
Pdzd2	Pdzd2	-0.944658	0.0726291	-1.47879	0.000712276	0.297331	0.887613	-1.31407	0.0984511	abundance	↓RPF/↓mRNA
Plpp2	Plpp2	-1.33225	0.00224348	-1.47226	9.85627e-05	-2.86482	0.17856	-2.31542	0.057475	abundance	↓RPF/↓mRNA
Fam151b	Fam151b	-1.21503	0.0070198	-1.46731	0.00925031	-1.63829	0.359568	-2.51367	0.267492	abundance	↓RPF/↓mRNA
Smim20	Smim20	-1.9705	0.000337621	-1.46666	0.000135437	-2.18996	0.543983	-1.69355	0.267492	abundance	↓RPF/↓mRNA
Sash1	Sash1	-0.936889	0.03596	-1.46644	0.000653345	0.892698	0.741115	-1.02541	0.117145	abundance	↓RPF/↓mRNA
Ptn	Ptn	-1.1948	0.0153337	-1.46327	0.000984251	0.951442	0.741115	-0.749716	0.117166	abundance	↓RPF/↓mRNA
Nhsl2	Nhsl2	-0.881473	0.0130593	-1.46227	0.000172811	-1.42401	0.355048	-2.56661	0.142039	abundance	↓RPF/↓mRNA
Slc22a4	Slc22a4	-0.868412	0.0149291	-1.46192	0.000171889	-0.395964	0.741115	-0.95116	0.267492	abundance	↓RPF/↓mRNA
S100a3	S100a3	-2.39443	0.000176414	-1.46082	0.00353466	-1.76794	0.238743	1.4869	0.396697	abundance	↓RPF/↓mRNA
Tead4	Tead4	-1.28269	0.00359759	-1.46007	8.68117e-05	-0.299821	0.880516	-1.26452	0.145905	abundance	↓RPF/↓mRNA
Tmem267	Tmem267	-0.937659	0.0219185	-1.45598	0.000160711	2.03558	0.107836	-0.999306	0.0184017	abundance	↓RPF/↓mRNA
2610318N02Rik	2610318N02Rik	-2.05872	0.0278845	-1.45507	0.000297806	-4.91388	0.741115	-1.56154	0.0517992	abundance	↓RPF/↓mRNA
Mt2	Mt2	-2.20769	0.000849655	-1.44908	0.000647018	0.169377	0.835743	-0.322511	0.328857	abundance	↓RPF/↓mRNA
Sh3pxd2a	Sh3pxd2a	-1.49383	0.00123084	-1.44847	0.000133028	-1.7961	0.515214	-1.85004	0.267492	abundance	↓RPF/↓mRNA
Hspa1a	Hspa1a	-1.29792	0.00275603	-1.4478	5.26599e-05	1.40358	0.741115	-1.06815	0.0828015	abundance	↓RPF/↓mRNA
Cxcl1	Cxcl1	-1.547	0.00711022	-1.44717	0.00521155	-0.015406	0.981396	-0.230453	0.527415	abundance	↓RPF/↓mRNA
Trim47	Trim47	-1.43175	0.00198288	-1.44441	3.63069e-05	0.878676	0.833302	-1.34541	0.0438061	abundance	↓RPF/↓mRNA
Ssx2ip	Ssx2ip	-1.56266	0.00112046	-1.44165	7.81118e-05	0.655953	0.741115	-0.573142	0.254747	abundance	↓RPF/↓mRNA
Phex	Phex	-2.32357	0.00298656	-1.44063	0.00107417	-3.99529	0.577552	-1.85509	0.142958	abundance	↓RPF/↓mRNA
Zmynd15	Zmynd15	-1.2466	0.125588	-1.43417	0.0084046	-0.547691	0.772813	-1.28392	0.248485	abundance	↓RPF/↓mRNA
Tlr6	Tlr6	-1.19949	0.0283446	-1.43205	0.000493367	1.75459	0.741115	-1.06554	0.0736461	abundance	↓RPF/↓mRNA
Plch1	Plch1	-1.1231	0.0055651	-1.42734	8.88998e-05	-0.640313	0.741115	-1.29054	0.172049	abundance	↓RPF/↓mRNA
Rnd1	Rnd1	-1.58499	0.00155208	-1.42239	0.000944861	-0.34253	0.741115	0.148561	0.704872	abundance	↓RPF/↓mRNA
Hpdl	Hpdl	-1.42643	0.00427942	-1.42219	0.00050275	-1.89152	0.741115	-1.60021	0.196228	abundance	↓RPF/↓mRNA
Ldlr	Ldlr	-0.764168	0.0844174	-1.42197	0.000105519	-0.276767	0.938719	-1.40244	0.0359184	abundance	↓RPF/↓mRNA
Fam185a	Fam185a	-1.54905	0.00113845	-1.42036	0.000192975	-1.23581	0.741115	-1.06975	0.280013	abundance	↓RPF/↓mRNA
S100a4	S100a4	-1.66822	0.00106102	-1.41892	4.21506e-05	-6.43483	0.380413	-1.69452	0.0280815	abundance	↓RPF/↓mRNA
Sema4a	Sema4a	-2.14691	0.0463143	-1.41759	0.00208183	-1.02958	0.773269	-1.3127	0.15874	abundance	↓RPF/↓mRNA
L2hgdh	L2hgdh	-1.5223	0.00350033	-1.41365	3.57804e-05	2.9326	0.741115	-1.37151	0.0211752	abundance	↓RPF/↓mRNA
Tpd52	Tpd52	-1.53753	0.0012575	-1.39957	7.58487e-05	-3.48894	0.261594	-1.99116	0.062859	abundance	↓RPF/↓mRNA
Pop1	Pop1	-1.63735	0.000764469	-1.39671	0.000158231	-0.541834	0.741115	0.614649	0.259683	abundance	↓RPF/↓mRNA
Tm6sf1	Tm6sf1	-1.81587	0.107873	-1.39569	0.0177818	-4.1635	0.39993	-1.89628	0.105172	abundance	↓RPF/↓mRNA
Bik	Bik	-1.59682	0.0784677	-1.39322	0.0223128	-1.18721	0.741115	-1.25236	0.267492	abundance	↓RPF/↓mRNA
Igsf11	Igsf11	-1.26248	0.0466873	-1.39202	0.00029106	-0.180428	0.965619	-1.33608	0.0612442	abundance	↓RPF/↓mRNA
Hist1h2ao	Hist1h2ao	-1.4419	0.00186395	-1.39043	0.0015448	-1.58636	0.434844	-1.75915	0.267492	abundance	↓RPF/↓mRNA
Angpt2	Angpt2	-1.86711	0.00546576	-1.38837	0.0186516	-0.509751	0.741115	0.224264	0.625796	abundance	↓RPF/↓mRNA
Sipa1l3	Sipa1l3	-1.35888	0.00220813	-1.38817	4.42086e-05	0.706566	0.804607	-1.23119	0.0668822	abundance	↓RPF/↓mRNA
Pfkl	Pfkl	-1.60045	0.00113761	-1.38807	5.05108e-05	-3.24118	0.741115	-1.54883	0.066125	abundance	↓RPF/↓mRNA
Fzd5	Fzd5	-0.93414	0.0108395	-1.38294	0.000628347	-1.07151	0.656119	-1.74222	0.267492	abundance	↓RPF/↓mRNA
Hecw2	Hecw2	-0.824017	0.136744	-1.38205	0.0212773	0.530058	0.741115	-0.546139	0.0545614	abundance	↓RPF/↓mRNA
Rftn2	Rftn2	-1.76074	0.00146811	-1.37868	0.00117227	-0.382685	0.741115	-0.169462	0.744254	abundance	↓RPF/↓mRNA
Snca	Snca	-2.08177	0.000789175	-1.37495	0.00222959	-0.971362	0.741115	0.0122837	0.988432	abundance	↓RPF/↓mRNA
Csgalnact1	Csgalnact1	-1.6183	0.0307046	-1.37381	0.000315563	-5.32528	0.741115	-1.54981	0.0412207	abundance	↓RPF/↓mRNA
Foxd3	Foxd3	-1.00094	0.0354002	-1.37232	0.00534535	-2.37724	0.118623	-2.24862	0.0289019	abundance	↓RPF/↓mRNA
Dpf1	Dpf1	-1.42177	0.00169913	-1.36915	0.000931744	-1.25285	0.583123	-0.864639	0.552327	abundance	↓RPF/↓mRNA
Etv4	Etv4	-1.6887	0.00129171	-1.35446	0.00127533	-0.987299	0.741115	-0.424748	0.644259	abundance	↓RPF/↓mRNA
Obfc1	Obfc1	-1.6084	0.00106963	-1.35171	0.000135446	-0.848577	0.741115	-0.944646	0.267492	abundance	↓RPF/↓mRNA
Il18rap	Il18rap	-1.33098	0.00627593	-1.34589	0.00383092	-0.20842	0.741115	-0.118374	0.788908	abundance	↓RPF/↓mRNA
Rbm38	Rbm38	-1.7144	0.00152604	-1.34501	0.000285212	-0.237091	0.875724	-0.848236	0.267492	abundance	↓RPF/↓mRNA
Cyp51	Cyp51	-1.00047	0.0129784	-1.34266	0.000391105	-0.219057	0.848904	-1.01576	0.267492	abundance	↓RPF/↓mRNA
1700001O22Rik	1700001O22Rik	-2.05759	0.00657053	-1.34158	0.00748285	-0.621016	0.741115	-0.570491	0.377492	abundance	↓RPF/↓mRNA
Hgh1	Hgh1	-1.60937	0.00114397	-1.33921	0.000576807	-0.850955	0.741115	-0.30202	0.723195	abundance	↓RPF/↓mRNA
Fam49b	Fam49b	-1.3631	0.00204163	-1.3377	6.86755e-05	-0.114652	0.947753	-1.02785	0.214647	abundance	↓RPF/↓mRNA
Trmt11	Trmt11	-1.67208	0.000933851	-1.33701	0.000190261	0.0422505	0.953318	-0.23169	0.441967	abundance	↓RPF/↓mRNA
Lpar1	Lpar1	-1.26653	0.00422039	-1.33664	0.000471849	-1.65612	0.738629	-1.58881	0.255532	abundance	↓RPF/↓mRNA
Recql4	Recql4	-1.57235	0.0010938	-1.33637	6.18981e-05	-1.5854	0.741115	-1.33898	0.155233	abundance	↓RPF/↓mRNA
Ptp4a3	Ptp4a3	-1.28729	0.0098266	-1.33624	0.00325067	-0.201971	0.812899	-0.561663	0.302574	abundance	↓RPF/↓mRNA
Bcl6	Bcl6	-1.62542	0.00184565	-1.33405	0.00102006	-0.0468243	0.933594	-0.0385479	0.859643	abundance	↓RPF/↓mRNA
Trib1	Trib1	-1.36273	0.00173784	-1.334	7.81118e-05	-2.53016	0.171132	-2.33154	0.0761196	abundance	↓RPF/↓mRNA
Hmga1	Hmga1	-1.8315	0.00189029	-1.3303	0.00106965	-0.0316639	0.972896	-0.392424	0.343307	abundance	↓RPF/↓mRNA
Hps6	Hps6	-1.45487	0.00165348	-1.32269	0.000468817	-2.44185	0.130579	-2.69782	0.0792858	abundance	↓RPF/↓mRNA
S1pr1	S1pr1	-1.25195	0.0160949	-1.322	0.00198123	0.767935	0.741115	-0.5521	0.127777	abundance	↓RPF/↓mRNA
Dnph1	Dnph1	-1.47719	0.00115493	-1.32005	0.00112134	-1.28939	0.308166	1.56667	0.582873	abundance	↓RPF/↓mRNA
Prag1	Prag1	-1.30741	0.00914125	-1.31886	0.0015448	0.501402	0.741115	-0.470708	0.267492	abundance	↓RPF/↓mRNA
D8Ertd82e	D8Ertd82e	-1.30741	0.00914125	-1.31852	0.0014751	0.521915	0.741115	-0.487632	0.267492	abundance	↓RPF/↓mRNA
Hmga1b	Hmga1b	-1.83057	0.00190938	-1.31782	0.00116079	-0.0756032	0.93787	-0.369952	0.376849	abundance	↓RPF/↓mRNA
Pitpnm1	Pitpnm1	-1.21192	0.0033702	-1.31602	0.000253429	-0.451266	0.741115	-0.347692	0.592216	abundance	↓RPF/↓mRNA
Sh3kbp1	Sh3kbp1	-1.6259	0.00610667	-1.31424	0.0128731	-0.2661	0.741115	0.243488	0.267492	abundance	↓RPF/↓mRNA
Cdkn1c	Cdkn1c	-1.25622	0.0177824	-1.31341	0.00524995	-0.457994	0.741115	-0.840514	0.267492	abundance	↓RPF/↓mRNA
Nfkb2	Nfkb2	-1.49809	0.00113845	-1.31305	0.000108326	-0.780364	0.741115	-0.404841	0.610702	abundance	↓RPF/↓mRNA
Mkl1	Mkl1	-1.04143	0.00626285	-1.31095	7.18357e-05	-1.52118	0.741115	-1.56412	0.171736	abundance	↓RPF/↓mRNA
Msi2	Msi2	-1.32086	0.00344368	-1.31017	0.000309556	0.27651	0.741115	-0.54085	0.267492	abundance	↓RPF/↓mRNA
Espl1	Espl1	-1.27547	0.00274429	-1.31013	0.0001134	-1.20828	0.741115	-1.27416	0.267492	abundance	↓RPF/↓mRNA
Stxbp2	Stxbp2	-1.45457	0.00428438	-1.30898	0.00120024	0.0183127	0.98287	-0.473811	0.267492	abundance	↓RPF/↓mRNA
BC028528	BC028528	-3.07861	0.112963	-1.3081	0.0296428	1.056	0.741115	-0.720158	0.267492	abundance	↓RPF/↓mRNA
Lrrc8d	Lrrc8d	-0.889364	0.0252127	-1.30547	0.000135231	-0.304692	0.888361	-1.23894	0.0740839	abundance	↓RPF/↓mRNA
Slc19a1	Slc19a1	-1.17329	0.00731286	-1.30343	0.000665527	0.460891	0.741115	-0.420499	0.214469	abundance	↓RPF/↓mRNA
S100a7a	S100a7a	-2.22291	0.0131249	-1.30273	0.116994	-0.841655	0.656864	0.722456	0.227265	abundance	↓RPF/↓mRNA
Shcbp1	Shcbp1	-1.52831	0.00145586	-1.30107	0.000135231	-1.52925	0.741115	-1.30144	0.267492	abundance	↓RPF/↓mRNA
Zdhhc2	Zdhhc2	-0.854783	0.0493444	-1.30035	0.000124895	3.55806	0.190969	-1.0751	0.0211922	abundance	↓RPF/↓mRNA
Slc16a1	Slc16a1	-0.928367	0.0227121	-1.29192	7.16719e-05	2.68935	0.741115	-1.14986	0.0315215	abundance	↓RPF/↓mRNA
Rps19bp1	Rps19bp1	-1.50877	0.00157633	-1.28903	0.000114075	0.680169	0.741115	-0.664883	0.24474	abundance	↓RPF/↓mRNA
Gm6637	Gm6637	-1.67599	0.000835539	-1.28902	0.000222972	-0.705757	0.741115	-0.387836	0.566563	abundance	↓RPF/↓mRNA
Snu13	Snu13	-1.7714	0.000841478	-1.28383	0.000273338	-0.341511	0.741115	-0.434125	0.391415	abundance	↓RPF/↓mRNA
Smagp	Smagp	-2.39951	0.000562751	-1.28241	0.0188506	-1.86335	0.355048	0.282723	0.864415	abundance	↓RPF/↓mRNA
Rpl30	Rpl30	-0.849963	0.019355	-1.27989	0.000252985	-1.38677	0.741115	-1.55942	0.141571	abundance	↓RPF/↓mRNA
Hist1h2ai	Hist1h2ai	-1.18528	0.00820155	-1.27787	0.00956002	-1.18039	0.698279	-1.26817	0.277011	abundance	↓RPF/↓mRNA
Tfrc	Tfrc	-0.857049	0.0728649	-1.27493	0.000423981	2.19986	0.456954	-0.983713	0.0373655	abundance	↓RPF/↓mRNA
Trerf1	Trerf1	-1.45671	0.00378174	-1.27223	0.00163522	0.0829359	0.871135	-0.108459	0.482195	abundance	↓RPF/↓mRNA
Socs1	Socs1	-1.68232	0.00813471	-1.27221	0.00124674	0.667384	0.741115	-0.72855	0.267492	abundance	↓RPF/↓mRNA
Kcnmb4	Kcnmb4	-1.86948	0.114598	-1.27043	0.00116534	2.09742	0.741115	-1.11173	0.0822643	abundance	↓RPF/↓mRNA
Pcolce2	Pcolce2	-0.862756	0.0456163	-1.26828	0.000722086	0.392483	0.748178	-0.990751	0.145075	abundance	↓RPF/↓mRNA
Lsm7	Lsm7	-1.82726	0.000854479	-1.26768	0.000526893	-0.423268	0.741115	-0.209944	0.673239	abundance	↓RPF/↓mRNA
Sv2a	Sv2a	-1.10921	0.0641901	-1.2673	0.00156457	-2.18278	0.741115	-1.42337	0.0967411	abundance	↓RPF/↓mRNA
Rgs2	Rgs2	-1.67891	0.0130283	-1.26579	0.0104364	0.124576	0.858354	-0.255198	0.38765	abundance	↓RPF/↓mRNA
Mreg	Mreg	-1.45994	0.00195452	-1.26532	0.00420194	-1.3682	0.499114	-0.970382	0.520336	abundance	↓RPF/↓mRNA
Dlx3	Dlx3	-1.5132	0.0851014	-1.26493	0.0393557	-0.754339	0.741115	-0.937735	0.267492	abundance	↓RPF/↓mRNA
Gm7244	Gm7244	-1.43126	0.00245112	-1.26293	0.00158811	-0.362543	0.741115	0.257729	0.434463	abundance	↓RPF/↓mRNA
Slc19a2	Slc19a2	-0.853138	0.0210444	-1.26199	0.000576807	-0.366148	0.741115	-0.913803	0.267492	abundance	↓RPF/↓mRNA
Pnpo	Pnpo	-1.56601	0.00130537	-1.26164	0.000157449	-0.81364	0.741115	-0.935153	0.267492	abundance	↓RPF/↓mRNA
Mthfd1	Mthfd1	-1.38528	0.00183414	-1.25469	0.00105925	-0.859484	0.712455	0.498843	0.624329	abundance	↓RPF/↓mRNA
LOC100862468	LOC100862468	-1.7714	0.000841478	-1.25267	0.00025123	-0.496525	0.741115	-0.574548	0.298566	abundance	↓RPF/↓mRNA
Slc9a2	Slc9a2	-0.842379	0.0287685	-1.25218	0.000502293	-1.64862	0.719253	-1.5409	0.099421	abundance	↓RPF/↓mRNA
Ehd1	Ehd1	-1.39785	0.00152604	-1.25078	0.000288971	-0.886811	0.656864	0.778406	0.456621	abundance	↓RPF/↓mRNA
Foxd1	Foxd1	-1.0085	0.0122822	-1.24898	9.41663e-05	1.33043	0.741115	-1.03631	0.0633562	abundance	↓RPF/↓mRNA
Cryab	Cryab	-1.81666	0.00154241	-1.24741	0.00148966	-0.342728	0.741115	-0.156333	0.726499	abundance	↓RPF/↓mRNA
Ccdc88c	Ccdc88c	-1.22389	0.00314479	-1.246	0.00135222	-0.927158	0.656864	0.0656644	0.964896	abundance	↓RPF/↓mRNA
Wwc1	Wwc1	-1.31619	0.00237467	-1.24531	8.68117e-05	0.553077	0.741115	-0.702723	0.238453	abundance	↓RPF/↓mRNA
Mtmr11	Mtmr11	-1.37247	0.00339292	-1.2431	0.000697513	0.0185569	0.980063	-0.354234	0.328928	abundance	↓RPF/↓mRNA
Kcnk13	Kcnk13	-1.7908	0.0104389	-1.24308	0.00033291	-4.80805	0.723119	-1.44742	0.0559106	abundance	↓RPF/↓mRNA
Ddx21	Ddx21	-1.26655	0.00263801	-1.24266	0.00035527	-0.382818	0.741115	0.50294	0.181793	abundance	↓RPF/↓mRNA
Hist1h2ad	Hist1h2ad	-1.83187	0.00201896	-1.242	0.0292804	-1.43994	0.526112	-0.128794	0.9332	abundance	↓RPF/↓mRNA
Sp6	Sp6	-1.81877	0.00306477	-1.23952	0.0098907	-2.84005	0.166486	-2.42968	0.147928	abundance	↓RPF/↓mRNA
Slc35g1	Slc35g1	-0.706328	0.0971912	-1.23736	0.000203543	1.10764	0.741115	-1.11987	0.047842	abundance	↓RPF/↓mRNA
Apcdd1	Apcdd1	-0.740719	0.146246	-1.23687	0.000340449	2.29097	0.741115	-1.07219	0.0386625	abundance	↓RPF/↓mRNA
Arap3	Arap3	-1.77492	0.089502	-1.23605	0.134135	-2.47083	0.647621	-1.72042	0.267492	abundance	↓RPF/↓mRNA
Lmo1	Lmo1	-1.66887	0.00264993	-1.23518	0.00176409	-0.106233	0.888361	-0.212795	0.550307	abundance	↓RPF/↓mRNA
Arg2	Arg2	-2.34444	0.00113845	-1.23184	0.115055	-1.92803	0.261796	0.920125	0.651268	abundance	↓RPF/↓mRNA
Dennd6b	Dennd6b	-1.33866	0.00384916	-1.2313	0.00321781	-1.99164	0.253643	-2.26312	0.196228	abundance	↓RPF/↓mRNA
Pcgf5	Pcgf5	-1.44909	0.00161191	-1.23078	9.22633e-05	-2.35355	0.741115	-1.48011	0.13489	abundance	↓RPF/↓mRNA
Tmc4	Tmc4	-1.601	0.00576325	-1.22733	0.0210115	-1.81257	0.515718	-1.54355	0.267492	abundance	↓RPF/↓mRNA
Phlpp1	Phlpp1	-1.02047	0.0107997	-1.22554	0.000537845	0.0755723	0.92927	-0.606986	0.267492	abundance	↓RPF/↓mRNA
Tbx3	Tbx3	-1.40591	0.00172349	-1.22541	8.68117e-05	-0.211402	0.881977	-0.849394	0.267492	abundance	↓RPF/↓mRNA
Tspan9	Tspan9	-0.738059	0.0422499	-1.22295	0.00016983	1.07631	0.741115	-0.907323	0.0693518	abundance	↓RPF/↓mRNA
Rrp12	Rrp12	-1.40844	0.00180502	-1.22115	0.000535563	-0.515345	0.741115	0.20135	0.703035	abundance	↓RPF/↓mRNA
S100a1	S100a1	-1.46778	0.00231495	-1.22095	0.000552314	-0.972789	0.741115	-0.915102	0.267492	abundance	↓RPF/↓mRNA
Adat3	Adat3	-1.74307	0.00070131	-1.21843	0.000819831	-1.46779	0.548538	-0.644854	0.606029	abundance	↓RPF/↓mRNA
Tbc1d22a	Tbc1d22a	-1.31649	0.00328936	-1.21745	6.44547e-05	-3.99128	0.741115	-1.35937	0.0386625	abundance	↓RPF/↓mRNA
Suclg2	Suclg2	-1.43027	0.00177605	-1.21593	0.000174652	-1.15948	0.741115	-1.06903	0.267492	abundance	↓RPF/↓mRNA
Trim13	Trim13	-1.32526	0.00368072	-1.21577	0.00128198	-1.78977	0.491186	-1.69729	0.267492	abundance	↓RPF/↓mRNA
Bicd1	Bicd1	-0.880225	0.0239766	-1.21503	0.000491497	0.292177	0.750187	-0.806931	0.223359	abundance	↓RPF/↓mRNA
Fst	Fst	-0.753076	0.0640244	-1.21417	8.45529e-05	-2.80545	0.741115	-1.268	0.0262685	abundance	↓RPF/↓mRNA
Nudt15	Nudt15	-1.29463	0.00454671	-1.21187	0.0027502	-0.911541	0.741115	-0.695422	0.425495	abundance	↓RPF/↓mRNA
Slc29a2	Slc29a2	-0.848988	0.0669404	-1.21025	0.000722086	0.997127	0.741115	-0.943035	0.0928319	abundance	↓RPF/↓mRNA
Tomm22	Tomm22	-1.68059	0.00080534	-1.20779	0.000368999	-0.935803	0.741115	-0.203058	0.805716	abundance	↓RPF/↓mRNA
Heatr1	Heatr1	-1.3536	0.00274429	-1.20549	0.000185395	0.023134	0.984394	-0.731905	0.267492	abundance	↓RPF/↓mRNA
Nop16	Nop16	-1.50968	0.00131418	-1.20425	0.000734505	-0.781746	0.741115	0.39103	0.598884	abundance	↓RPF/↓mRNA
Ngef	Ngef	-1.60451	0.000937434	-1.2029	0.00106865	-1.03818	0.551227	0.784914	0.454215	abundance	↓RPF/↓mRNA
Nfkbia	Nfkbia	-1.27759	0.00403554	-1.20235	0.000441404	0.0874983	0.916195	-0.464232	0.267492	abundance	↓RPF/↓mRNA
Cbx7	Cbx7	-0.870303	0.10394	-1.19874	0.000229929	2.08058	0.741115	-1.09273	0.0397354	abundance	↓RPF/↓mRNA
Ttc12	Ttc12	-1.79426	0.00143191	-1.1984	0.00130841	-2.52308	0.386611	-1.74687	0.267492	abundance	↓RPF/↓mRNA
Arntl2	Arntl2	-0.951168	0.0193497	-1.1967	0.00285307	-0.128918	0.848937	-0.426391	0.358094	abundance	↓RPF/↓mRNA
Cdc40	Cdc40	-1.19265	0.00328936	-1.19016	6.38927e-05	-1.23064	0.741115	-1.19896	0.152855	abundance	↓RPF/↓mRNA
Cacnb2	Cacnb2	-1.04861	0.0096724	-1.18931	0.000175504	-0.901567	0.741115	-1.15776	0.143397	abundance	↓RPF/↓mRNA
Pa2g4	Pa2g4	-1.38816	0.001796	-1.18574	0.000560809	-0.590405	0.741115	0.535633	0.284139	abundance	↓RPF/↓mRNA
Trpv4	Trpv4	-1.11158	0.00915797	-1.18382	0.0069514	-0.364962	0.741115	0.218968	0.632034	abundance	↓RPF/↓mRNA
Fam65b	Fam65b	-1.10115	0.00482894	-1.1836	0.00153607	-0.767814	0.694022	1.20798	0.321253	abundance	↓RPF/↓mRNA
Rpl8	Rpl8	-1.35405	0.00200763	-1.18318	0.000506961	-1.85659	0.25753	-2.19933	0.267492	abundance	↓RPF/↓mRNA
Polr3h	Polr3h	-1.40086	0.00153545	-1.18262	0.000119486	-0.701169	0.741115	-0.39108	0.570148	abundance	↓RPF/↓mRNA
Ppid	Ppid	-1.66378	0.000902938	-1.18194	0.000208689	-0.52933	0.741115	-0.464564	0.39181	abundance	↓RPF/↓mRNA
Stard4	Stard4	-1.33598	0.00282056	-1.17993	0.000389322	0.0333844	0.963894	-0.28648	0.36274	abundance	↓RPF/↓mRNA
Wasf1	Wasf1	-1.1635	0.00636309	-1.17949	0.000175272	-0.563489	0.741115	-1.05271	0.169386	abundance	↓RPF/↓mRNA
Dkkl1	Dkkl1	-1.77492	0.141327	-1.17909	0.0664536	-3.52035	0.386191	-1.73686	0.155233	abundance	↓RPF/↓mRNA
Atp23	Atp23	-1.43012	0.00268363	-1.17607	0.000973374	-1.79785	0.602682	-1.48135	0.267492	abundance	↓RPF/↓mRNA
Lcn2	Lcn2	-1.7061	0.0460536	-1.17586	0.104405	-1.07288	0.741115	-0.615078	0.502994	abundance	↓RPF/↓mRNA
Nudt4	Nudt4	-1.1228	0.00541982	-1.1728	7.30665e-05	-3.41139	0.549777	-1.40773	0.0408523	abundance	↓RPF/↓mRNA
Traf3ip2	Traf3ip2	-1.15751	0.00375869	-1.17273	0.000108326	-0.0185135	0.973513	-0.145928	0.57716	abundance	↓RPF/↓mRNA
Arhgap18	Arhgap18	-1.35334	0.00328936	-1.17236	0.000613431	-0.397095	0.741115	-0.585987	0.267492	abundance	↓RPF/↓mRNA
Thop1	Thop1	-1.28428	0.00245112	-1.16575	0.000308951	-0.811987	0.741115	-0.387929	0.645293	abundance	↓RPF/↓mRNA
Aig1	Aig1	-0.927478	0.063967	-1.16355	0.00637521	0.154198	0.872328	-0.711943	0.267492	abundance	↓RPF/↓mRNA
Slc25a24	Slc25a24	-1.34543	0.00205305	-1.16295	0.000284176	-0.583978	0.741115	-0.236062	0.710328	abundance	↓RPF/↓mRNA
Nqo1	Nqo1	-1.3779	0.00203302	-1.15666	0.000145683	0.138306	0.876149	-0.481825	0.267492	abundance	↓RPF/↓mRNA
Ppm1l	Ppm1l	-0.571214	0.100433	-1.15387	0.000105389	1.43891	0.741115	-0.993317	0.0386625	abundance	↓RPF/↓mRNA
Dkc1	Dkc1	-1.45898	0.00165515	-1.15101	0.00228115	-0.775182	0.68093	1.00725	0.267492	abundance	↓RPF/↓mRNA
Cdc6	Cdc6	-1.2566	0.00383384	-1.15063	0.00240651	-0.420347	0.741115	0.527544	0.218845	abundance	↓RPF/↓mRNA
Pced1b	Pced1b	-1.81149	0.00209538	-1.14991	0.0124858	-1.69502	0.550316	-0.957757	0.421266	abundance	↓RPF/↓mRNA
Cstf2t	Cstf2t	-1.31921	0.00216583	-1.1496	0.000203018	-1.64029	0.543983	-1.49481	0.267492	abundance	↓RPF/↓mRNA
Gm4925	Gm4925	-0.906461	0.0177993	-1.1474	0.000636032	-0.468077	0.741115	-0.905721	0.267492	abundance	↓RPF/↓mRNA
S100a10	S100a10	-1.51308	0.00234565	-1.14716	0.000732115	-0.478086	0.741115	-0.554137	0.295516	abundance	↓RPF/↓mRNA
Rap1gap	Rap1gap	-1.36111	0.00237467	-1.14469	0.000279323	-1.39648	0.741115	-1.16533	0.267492	abundance	↓RPF/↓mRNA
Lrpprc	Lrpprc	-1.1094	0.00557848	-1.14468	0.000214537	-0.278584	0.754256	-0.681485	0.267492	abundance	↓RPF/↓mRNA
Pla2g6	Pla2g6	-1.28934	0.00570324	-1.14309	7.36889e-05	1.54551	0.741115	-1.06855	0.0385474	abundance	↓RPF/↓mRNA
LOC100862473	LOC100862473	-2.29168	0.000830981	-1.14276	0.00534616	-1.08269	0.741115	0.252669	0.700669	abundance	↓RPF/↓mRNA
Bahcc1	Bahcc1	-0.793556	0.0259925	-1.13939	0.000115028	1.3054	0.658929	-0.792043	0.0557154	abundance	↓RPF/↓mRNA
Abcb1b	Abcb1b	-0.797094	0.0508935	-1.13934	0.000128742	2.29235	0.741115	-0.994568	0.0362787	abundance	↓RPF/↓mRNA
Rps26	Rps26	-1.27005	0.00274915	-1.13841	0.000707715	-1.70023	0.299518	-2.07352	0.267492	abundance	↓RPF/↓mRNA
Slc29a1	Slc29a1	-1.03561	0.0207842	-1.13702	0.0015402	0.492147	0.741115	-0.547268	0.267492	abundance	↓RPF/↓mRNA
Pwp2	Pwp2	-1.30051	0.00246972	-1.13612	0.000199947	-0.348559	0.741115	-0.419858	0.393569	abundance	↓RPF/↓mRNA
Rcor2	Rcor2	-1.3122	0.00290342	-1.13605	0.000201924	-1.58624	0.741115	-1.24176	0.230275	abundance	↓RPF/↓mRNA
Rcl1	Rcl1	-1.41965	0.00152814	-1.13584	0.000502293	-0.883845	0.727194	0.279278	0.765172	abundance	↓RPF/↓mRNA
Ripor2	Ripor2	-1.12435	0.00433911	-1.13556	0.000915107	-0.740719	0.741115	0.880242	0.389879	abundance	↓RPF/↓mRNA
Hmgcs1	Hmgcs1	-1.50019	0.00152202	-1.13547	0.000543345	-0.334403	0.741115	0.181569	0.516373	abundance	↓RPF/↓mRNA
Nbeal2	Nbeal2	-1.23875	0.00503335	-1.13519	0.00111416	-0.443354	0.741115	-0.488777	0.376925	abundance	↓RPF/↓mRNA
Myg1	Myg1	-1.33266	0.00189029	-1.13449	0.000193363	-0.85933	0.741115	-0.127327	0.893397	abundance	↓RPF/↓mRNA
Msmo1	Msmo1	-1.02897	0.0111757	-1.13448	0.000739947	-0.155113	0.862256	-0.643608	0.267492	abundance	↓RPF/↓mRNA
Polr2f	Polr2f	-1.87295	0.00221254	-1.1337	0.00125076	-0.0301884	0.977727	-0.418437	0.272128	abundance	↓RPF/↓mRNA
Trub1	Trub1	-1.59743	0.000930365	-1.13363	0.000167856	-1.69541	0.672111	-1.214	0.267492	abundance	↓RPF/↓mRNA
Lpin3	Lpin3	-1.29157	0.00379954	-1.13081	0.00100455	-0.894404	0.741115	-0.766459	0.288685	abundance	↓RPF/↓mRNA
Zbtb7c	Zbtb7c	-0.969528	0.0111186	-1.12961	0.00111245	-1.11349	0.734183	-1.31911	0.267492	abundance	↓RPF/↓mRNA
Zfp7	Zfp7	-1.33849	0.00263985	-1.12893	9.36838e-05	-4.05361	0.253861	-1.47717	0.0362787	abundance	↓RPF/↓mRNA
Got1	Got1	-1.434	0.00141462	-1.12695	0.000158231	-2.19095	0.203403	-2.12522	0.160304	abundance	↓RPF/↓mRNA
LOC102641031	LOC102641031	-1.38157	0.0026806	-1.12688	0.00315755	-2.20704	0.0957514	-2.83148	0.0377848	abundance	↓RPF/↓mRNA
Fdft1	Fdft1	-1.35784	0.0018684	-1.12182	0.000533081	-0.738163	0.741115	0.504231	0.486672	abundance	↓RPF/↓mRNA
Pwp1	Pwp1	-1.30963	0.00205305	-1.12101	9.1872e-05	-0.326939	0.741115	-0.482601	0.311492	abundance	↓RPF/↓mRNA
Them6	Them6	-1.04625	0.0068662	-1.12058	0.000135346	-0.704625	0.741115	-0.986247	0.267492	abundance	↓RPF/↓mRNA
Bop1	Bop1	-1.30088	0.00209012	-1.11998	0.000288669	-0.933175	0.656864	0.167271	0.887767	abundance	↓RPF/↓mRNA
Pitpnm3	Pitpnm3	-1.48187	0.00737226	-1.11933	0.0184547	-0.592245	0.741115	0.00935263	0.988167	abundance	↓RPF/↓mRNA
Tfap4	Tfap4	-1.50884	0.00727369	-1.11854	0.000670454	1.17742	0.741115	-0.644348	0.149868	abundance	↓RPF/↓mRNA
Amd1	Amd1	-1.14097	0.0043494	-1.11691	0.000574335	-0.912108	0.741115	-0.635891	0.513926	abundance	↓RPF/↓mRNA
Amd2	Amd2	-1.1408	0.0043494	-1.11637	0.000567309	-0.913531	0.741115	-0.643601	0.507143	abundance	↓RPF/↓mRNA
Ppa1	Ppa1	-1.32271	0.00202146	-1.11393	0.0015402	-0.899439	0.521416	2.21472	0.0767575	abundance	↓RPF/↓mRNA
Rps12	Rps12	-1.15271	0.00401289	-1.11371	0.000532927	-1.77859	0.16973	-2.72337	0.0731228	abundance	↓RPF/↓mRNA
Wdr46	Wdr46	-1.31228	0.00226002	-1.10857	0.000745722	-0.620991	0.741115	0.695634	0.267492	abundance	↓RPF/↓mRNA
Fdps	Fdps	-1.46425	0.00251428	-1.10831	0.013874	-0.774782	0.656864	1.19345	0.0721195	abundance	↓RPF/↓mRNA
Oxr1	Oxr1	-1.20771	0.00316902	-1.10636	0.000344349	-0.500563	0.741115	0.289513	0.573864	abundance	↓RPF/↓mRNA
Mrps6	Mrps6	-1.48608	0.00205043	-1.10559	0.00221695	-0.582099	0.741115	0.279523	0.566182	abundance	↓RPF/↓mRNA
Brix1	Brix1	-1.26954	0.00252516	-1.10047	0.000374113	-1.00924	0.741115	-0.564251	0.569397	abundance	↓RPF/↓mRNA
Slc25a33	Slc25a33	-1.31386	0.00216163	-1.10037	0.000320354	-1.00045	0.741115	-0.567189	0.53273	abundance	↓RPF/↓mRNA
Tspan14	Tspan14	-0.880553	0.014296	-1.10023	0.000139926	-0.971994	0.741115	-1.13955	0.205507	abundance	↓RPF/↓mRNA
Rhebl1	Rhebl1	-1.32593	0.0037961	-1.09981	0.000222972	-1.44747	0.741115	-1.12638	0.169755	abundance	↓RPF/↓mRNA
Elk3	Elk3	-1.23424	0.00292774	-1.09926	8.34314e-05	-1.51001	0.741115	-1.1582	0.146065	abundance	↓RPF/↓mRNA
Coro6	Coro6	-0.921967	0.0420699	-1.09892	0.0370774	-0.837281	0.741115	-0.97012	0.279888	abundance	↓RPF/↓mRNA
Dhfr	Dhfr	-1.18599	0.00340655	-1.09471	0.000544339	-1.01378	0.656864	-0.553826	0.644198	abundance	↓RPF/↓mRNA
Sh3tc1	Sh3tc1	-2.48008	0.00986733	-1.09411	0.0880056	-2.23841	0.656864	-0.846514	0.459488	abundance	↓RPF/↓mRNA
Sdcbp2	Sdcbp2	-1.14114	0.0111757	-1.09313	0.00217538	-2.41934	0.133292	-1.87557	0.0438061	abundance	↓RPF/↓mRNA
Ttll12	Ttll12	-1.22996	0.00274429	-1.09255	0.000210109	-1.04991	0.658684	-0.636414	0.562603	abundance	↓RPF/↓mRNA
Ctnnal1	Ctnnal1	-1.12201	0.00878231	-1.09234	0.000580588	0.611206	0.741115	-0.443215	0.168292	abundance	↓RPF/↓mRNA
Cct5	Cct5	-1.33985	0.00179497	-1.09129	0.000216904	-1.38152	0.395204	-1.24572	0.392282	abundance	↓RPF/↓mRNA
Mif	Mif	-1.26844	0.00237467	-1.08868	0.00127533	-1.48697	0.233798	-3.1472	0.267492	abundance	↓RPF/↓mRNA
Rpf2	Rpf2	-1.21857	0.00350033	-1.08746	0.000517468	-0.689662	0.741115	-0.421236	0.539816	abundance	↓RPF/↓mRNA
Agpat3	Agpat3	-0.722789	0.0409241	-1.08518	0.000765984	-0.173026	0.817238	-0.719949	0.267492	abundance	↓RPF/↓mRNA
Sms	Sms	-1.2143	0.00318079	-1.08481	0.000118452	-0.91273	0.741115	-0.944441	0.267492	abundance	↓RPF/↓mRNA
Dusp9	Dusp9	-1.12393	0.00885291	-1.084	0.000730409	-0.124271	0.904712	-0.654164	0.267492	abundance	↓RPF/↓mRNA
Gdnf	Gdnf	-0.856347	0.0230874	-1.08351	0.000365525	-1.29657	0.741115	-1.21842	0.134198	abundance	↓RPF/↓mRNA
Dazap2	Dazap2	-1.61507	0.00133576	-1.0815	6.38927e-05	-8.10675	0.741115	-1.13256	0.0218037	abundance	↓RPF/↓mRNA
Hmga2	Hmga2	-1.26048	0.00322945	-1.08032	0.000604381	-0.705383	0.741115	-0.476826	0.473392	abundance	↓RPF/↓mRNA
Isg20	Isg20	-1.16081	0.0107717	-1.0786	0.00727879	-0.868982	0.741115	-0.745768	0.333788	abundance	↓RPF/↓mRNA
Exoc6	Exoc6	-1.04751	0.0064074	-1.0783	0.000267855	-1.13347	0.741115	-1.1711	0.267492	abundance	↓RPF/↓mRNA
Cenpm	Cenpm	-1.54644	0.00112776	-1.07577	9.02457e-05	-2.61069	0.741115	-1.27008	0.117601	abundance	↓RPF/↓mRNA
Lhfpl4	Lhfpl4	-1.55389	0.00147157	-1.07503	0.000396301	-2.14012	0.522764	-1.43053	0.265706	abundance	↓RPF/↓mRNA
Ifrd2	Ifrd2	-1.69915	0.0012933	-1.07281	0.00149281	-0.451336	0.741115	0.23405	0.422784	abundance	↓RPF/↓mRNA
Nsdhl	Nsdhl	-1.15773	0.00737226	-1.07032	0.000613431	-0.407176	0.741115	-0.763169	0.267492	abundance	↓RPF/↓mRNA
Cdc34	Cdc34	-1.28882	0.00334851	-1.06815	0.000739493	-0.649126	0.741115	-0.502954	0.405698	abundance	↓RPF/↓mRNA
Slc38a2	Slc38a2	-0.715869	0.0560504	-1.06785	0.000135437	2.00131	0.741115	-0.897637	0.0386625	abundance	↓RPF/↓mRNA
Pycrl	Pycrl	-1.52865	0.00109075	-1.06719	0.000481429	-0.7136	0.704114	0.91915	0.0431721	abundance	↓RPF/↓mRNA
Tmc6	Tmc6	-1.03887	0.0834139	-1.06712	0.034572	-0.0647254	0.943081	-0.484132	0.295159	abundance	↓RPF/↓mRNA
Eif3l	Eif3l	-1.30561	0.00205245	-1.06695	0.000267016	-1.06598	0.615518	-0.312624	0.79751	abundance	↓RPF/↓mRNA
Elovl7	Elovl7	-0.948307	0.033332	-1.06509	0.0164971	-1.20222	0.725426	-1.34419	0.267492	abundance	↓RPF/↓mRNA
Zfp599	Zfp599	-1.14663	0.0114921	-1.06442	0.000416619	-0.665172	0.741115	-0.979632	0.160619	abundance	↓RPF/↓mRNA
Sh3bgrl2	Sh3bgrl2	-1.1591	0.00573947	-1.06405	0.000866454	-0.679536	0.741115	-0.665388	0.279289	abundance	↓RPF/↓mRNA
Utp4	Utp4	-1.27683	0.00263801	-1.06359	0.000273288	-0.528154	0.741115	-0.348051	0.527402	abundance	↓RPF/↓mRNA
Tesk2	Tesk2	-1.46034	0.00404101	-1.06256	0.00126116	-1.5682	0.741115	-1.11348	0.267492	abundance	↓RPF/↓mRNA
Gm13212	Gm13212	-0.782974	0.14525	-1.06131	0.00400787	-0.127562	0.931005	-0.930598	0.189647	abundance	↓RPF/↓mRNA
Xrcc6bp1	Xrcc6bp1	-1.62471	0.000947025	-1.06109	0.000175272	-2.30246	0.53418	-1.39838	0.234823	abundance	↓RPF/↓mRNA
Atxn10	Atxn10	-1.30243	0.00382883	-1.06067	0.00024112	-0.151882	0.919382	-0.781947	0.267492	abundance	↓RPF/↓mRNA
Als2cr12	Als2cr12	-1.12958	0.00569399	-1.06033	0.00870833	-1.10526	0.543983	-0.954605	0.505113	abundance	↓RPF/↓mRNA
Adsl	Adsl	-1.36084	0.00169653	-1.05938	0.000478563	-1.38716	0.338488	-1.20241	0.487219	abundance	↓RPF/↓mRNA
[truncated: 2,221 more rows]

## Sheet: ↑RPF ↑mRNA
	identifier	translatedmRNA.apvEff	translatedmRNA.apvRvmPAdj	totalmRNA.apvEff	totalmRNA.apvRvmPAdj	translation.apvEff	translation.apvRvmPAdj	buffering.apvEff	buffering.apvRvmPAdj	singleRegMode
[truncated: 2,617 more rows]
