# Supplementary material for: Mutant Huntingtin stalls ribosomes and represses protein synthesis in a cellular model of Huntington disease
Source: Nat Commun. 2021 Mar 5;12:1461. doi: 10.1038/s41467-021-21637-y (PMC7935949; doi:10.1038/s41467-021-21637-y)
Supplement: Supplementary file 8 — Supplementary Data 6 [file 41467_2021_21637_MOESM8_ESM.xlsx]

## Sheet: center weighted scores
Supplementary Data 6
The HD-homo cells showed more genes with 5’ ribosome occupancy (5’ = 790; 3’ = 138)
gene	cont1	cont2	cont3	homo1	homo2	homo3	cont-mean	cont-SD	homo-mean	homo-SD	homo/cont ratio
NM_019639	0.467617	0.368739	0.0643351	0.0630397	0.0630397	0.0630397	0.30023	0.210188	0.0630397	0	0.209971
NM_001002239	0.44252	0.107087	0.0677165	0.0440945	0.0614173	0.0440945	0.205774	0.20597	0.0498688	0.0100013	0.242347
NM_146035	0.326027	0.429589	0.321644	0.0953425	0.0843836	0.0953425	0.359087	0.0610961	0.0916895	0.00632713	0.255341
XM_017314112	0.733811	0.739186	0.185308	0.163041	0.184797	0.163041	0.552769	0.318241	0.170293	0.0125607	0.308072
NM_001168535	0.223986	0.3398	0.0811287	0.0517343	0.0805409	0.0728983	0.214972	0.129571	0.0683911	0.0149228	0.31814
XM_006511951	0.614633	0.617146	0.180676	0.184585	0.179559	0.16783	0.470818	0.251274	0.177325	0.00859805	0.376631
NM_133797	0.398438	0.451562	0.125	0.125	0.125	0.125	0.325	0.17523	0.125	0	0.384615
NM_011756	0.337033	0.323915	0.17558	0.120081	0.125126	0.0918264	0.278843	0.0896683	0.112344	0.0179473	0.402895
NM_145510	0.489899	0.45202	0.239899	0.252525	0.0959596	0.141414	0.393939	0.134741	0.1633	0.0805446	0.41453
NM_001252645	0.395973	0.417785	0.134228	0.134228	0.134228	0.134228	0.315996	0.157792	0.134228	0	0.424779
NM_018757	0.377713	0.335745	0.322721	0.151954	0.173661	0.128799	0.345393	0.0287378	0.151471	0.0224351	0.438547
NM_178618	0.356613	0.728053	0.699181	0.272337	0.248147	0.266875	0.594616	0.206621	0.262453	0.012687	0.441382
NM_001024385	0.503293	0.480715	0.478833	0.105362	0.155221	0.406397	0.487614	0.0136109	0.222327	0.161347	0.455949
NM_001356284	0.536398	0.538314	0.52682	0.229885	0.250958	0.250958	0.533844	0.00615814	0.243934	0.0121664	0.456938
NM_001357202	0.236168	0.415359	0.204789	0.180842	0.104872	0.105698	0.285439	0.113603	0.130471	0.043625	0.457088
NM_001004150	0.0807312	0.0974867	0.485149	0.107388	0.0982483	0.0982483	0.221122	0.228807	0.101295	0.00527662	0.458094
XM_017315601	0.414627	0.430946	0.159565	0.159565	0.14929	0.160169	0.335046	0.15219	0.156341	0.00611423	0.466627
NM_001143777	0.442403	0.797418	0.797418	0.439424	0.170308	0.342105	0.67908	0.204968	0.317279	0.136265	0.467219
NM_133187	0.666667	0.641815	0.324689	0.360886	0.157753	0.251216	0.54439	0.190672	0.256618	0.101674	0.471386
NM_009351	0.848808	0.847071	0.847443	0.385551	0.417205	0.408391	0.847774	0.000914985	0.403716	0.0163365	0.476207
XM_017316207	0.15748	0.310666	0.110236	0.0773085	0.112384	0.0858984	0.192794	0.104777	0.0918635	0.0182826	0.476485
NM_001355142	0.568113	0.57114	0.5333	0.255298	0.281029	0.260848	0.557518	0.0210279	0.265725	0.0135414	0.476621
NM_001252646	0.375115	0.404608	0.147465	0.147465	0.147465	0.147465	0.309063	0.140722	0.147465	0	0.477137
NM_011347	0.92428	0.986831	0.202058	0.373251	0.296296	0.36214	0.70439	0.436155	0.343896	0.041595	0.488218
NM_001130457	0.150659	0.15113	0.189266	0.0819209	0.0795669	0.0786252	0.163685	0.0221548	0.0800377	0.00169753	0.488974
NM_001357203	0.252205	0.375661	0.216931	0.194885	0.111993	0.112875	0.281599	0.0833477	0.139918	0.0476054	0.496868
NM_022563	0.755653	0.755653	0.725018	0.374179	0.369803	0.36725	0.745441	0.0176869	0.370411	0.00350439	0.496901
XM_006496696	0.77193	0.726721	0.668016	0.37247	0.365722	0.355263	0.722222	0.0521027	0.364485	0.00866969	0.504671
NM_009404	0.405322	0.224156	0.420676	0.372569	0.0818833	0.0777892	0.350051	0.109299	0.177414	0.169022	0.506823
XM_006521319	0.748906	0.749702	0.746518	0.746518	0.213291	0.210107	0.748375	0.00165672	0.389972	0.308782	0.521092
NM_001190975	0.458001	0.473964	0.442037	0.258837	0.204485	0.253896	0.458001	0.0159635	0.239073	0.0300555	0.521992
NM_001081232	0.152964	0.180441	0.178061	0.0817828	0.117914	0.0672869	0.170489	0.0152236	0.0889947	0.0260728	0.521997
NM_001170954	0.107908	0.124169	0.50037	0.133038	0.124908	0.124908	0.244149	0.222043	0.127618	0.0046939	0.522704
NM_001177595	0.371128	0.267699	0.452434	0.195796	0.190819	0.184181	0.363754	0.0925878	0.190265	0.00582724	0.523061
NM_001348168	0.200708	0.294628	0.21486	0.131232	0.125442	0.11515	0.236732	0.0506367	0.123941	0.00814556	0.523551
XM_006539989	0.459459	0.460863	0.451386	0.267111	0.194103	0.258687	0.457236	0.00511466	0.239967	0.0399421	0.524821
NM_172500	0.400349	0.450262	0.389529	0.271553	0.192321	0.187086	0.41338	0.0323956	0.216987	0.0473285	0.524909
NM_001289647	0.443548	0.346774	0.450372	0.270471	0.184864	0.198511	0.413565	0.057943	0.217949	0.045995	0.527
NM_019652	0.279701	0.336763	0.234799	0.209542	0.118803	0.120674	0.283754	0.0511029	0.149673	0.0518565	0.527473
XM_006495748	0.627694	0.675634	0.587343	0.330574	0.421107	0.245732	0.630224	0.0441998	0.332471	0.0877029	0.527545
XM_006522352	0.135759	0.182707	0.134781	0.135759	0.0541862	0.0498826	0.151082	0.0273924	0.0799426	0.0483863	0.529132
XM_006499958	0.989571	0.0787949	0.604867	0.335458	0.29664	0.253766	0.557744	0.457213	0.295288	0.0408627	0.529432
NM_175093	0.502758	0.57368	0.337273	0.229314	0.323877	0.196217	0.471237	0.121314	0.249803	0.0662501	0.5301
NM_018743	0.355432	0.355432	0.266467	0.175791	0.173225	0.171514	0.325777	0.0513639	0.17351	0.00215279	0.532604
XM_006504627	0.241306	0.362226	0.171215	0.132156	0.11557	0.165329	0.258249	0.0966262	0.137685	0.0253362	0.533149
NM_021398	0.990405	0.152452	0.636461	0.348614	0.303305	0.30064	0.593106	0.420656	0.31752	0.0269616	0.535351
XM_017312985	0.511156	0.523327	0.511156	0.393509	0.210953	0.225152	0.515213	0.00702658	0.276538	0.101548	0.536745
NM_001291748	0.20458	0.392366	0.531298	0.20458	0.201527	0.201527	0.376081	0.163966	0.202545	0.0017629	0.538566
XM_006530877	0.342122	0.340866	0.310734	0.185185	0.150659	0.200251	0.331241	0.0177701	0.178698	0.0254244	0.539482
NM_177472	0.140831	0.164003	0.108869	0.135837	0.0463444	0.0413504	0.137901	0.0276834	0.0745106	0.0531689	0.540319
NM_001190974	0.476684	0.478756	0.461831	0.28601	0.209326	0.274266	0.472424	0.00923213	0.256534	0.0413027	0.543017
NM_008127	0.172152	0.377215	0.2	0.274262	0.0666667	0.0666667	0.249789	0.111229	0.135865	0.119855	0.543919
XM_017315347	0.479682	0.623757	0.478829	0.625462	0.121625	0.11992	0.527423	0.0834289	0.289003	0.291383	0.547953
XM_006496697	0.780184	0.780184	0.752625	0.430774	0.425525	0.41437	0.770997	0.0159112	0.423556	0.00837739	0.549362
NM_013788	0.613793	0.575369	0.466995	0.312315	0.292611	0.305419	0.552053	0.076126	0.303448	0.00999891	0.549673
NM_175124	0.140422	0.200487	0.181006	0.116883	0.107143	0.0641234	0.173972	0.0306441	0.0960498	0.0280747	0.5521
NM_001291747	0.177465	0.350704	0.478873	0.204225	0.176056	0.176056	0.335681	0.151265	0.185446	0.0162634	0.552448
XM_006517751	0.372856	0.372856	0.384965	0.216953	0.212916	0.195762	0.376892	0.00699112	0.208544	0.0112518	0.553324
NM_028130	0.242049	0.357412	0.169811	0.137466	0.106739	0.181671	0.256424	0.0946231	0.141959	0.0376678	0.553609
NM_020295	0.454817	0.384201	0.454219	0.213046	0.211849	0.293836	0.431079	0.0405987	0.239577	0.0469934	0.555761
XM_006499960	0.990201	0.134458	0.628743	0.367991	0.334241	0.28797	0.584467	0.429586	0.330067	0.0401738	0.564731
NM_001161746	0.468153	0.493631	0.503185	0.235669	0.245223	0.350318	0.488323	0.018109	0.27707	0.0636146	0.567391
NM_001277861	0.541841	0.508368	0.527197	0.240586	0.211297	0.443515	0.525802	0.0167799	0.298466	0.126467	0.567639
NM_001009978	0.457244	0.466431	0.403534	0.232509	0.24311	0.278445	0.442403	0.0339738	0.251355	0.0240525	0.568158
NM_001302268	0.490214	0.455732	0.418453	0.254427	0.246039	0.275862	0.4548	0.0358898	0.258776	0.0153798	0.568989
NM_001081242	0.287521	0.355218	0.288798	0.211904	0.158896	0.15928	0.310512	0.0387214	0.176693	0.0304942	0.569039
XM_006510706	0.43838	0.446303	0.403169	0.315141	0.196303	0.221831	0.429284	0.0229606	0.244425	0.0625578	0.569378
NM_001356407	0.350928	0.330046	0.218097	0.214037	0.165893	0.132251	0.299691	0.071429	0.170727	0.041107	0.569677
XM_006495747	0.648792	0.687762	0.589372	0.358776	0.457649	0.282287	0.641975	0.0495478	0.366237	0.0879189	0.570485
NM_181815	0.276483	0.17161	0.225636	0.122617	0.163136	0.102489	0.224576	0.0524445	0.129414	0.0308892	0.576258
NM_001160404	0.365854	0.37727	0.32849	0.271406	0.183186	0.162948	0.357205	0.0255145	0.205847	0.057671	0.576271
NM_153388	0.304265	0.304646	0.296649	0.297791	0.100533	0.123762	0.301853	0.00451113	0.174029	0.107809	0.576535
NM_001302266	0.492108	0.439183	0.420613	0.265552	0.248839	0.269266	0.450634	0.0370976	0.261219	0.0108811	0.57967
NM_172758	0.356357	0.352689	0.229218	0.18643	0.167482	0.190098	0.312755	0.0723685	0.181337	0.012138	0.579805
NM_175436	0.349414	0.35257	0.166366	0.165014	0.130298	0.208296	0.28945	0.106605	0.167869	0.0390774	0.579958
XM_006515792	0.642349	0.70344	0.270463	0.392645	0.273428	0.273428	0.53875	0.234343	0.313167	0.06883	0.581284
NM_009266	0.18012	0.192795	0.14543	0.12942	0.0673783	0.104736	0.172782	0.0245203	0.100511	0.0312357	0.581725
NM_001359318	0.524517	0.550768	0.349183	0.255077	0.26944	0.304606	0.474823	0.109596	0.276374	0.0254824	0.582058
NM_001310634	0.431818	0.494401	0.41749	0.230896	0.358696	0.194335	0.447903	0.0409004	0.261309	0.086298	0.583405
XM_006495746	0.328758	0.420704	0.259798	0.178436	0.275674	0.135274	0.33642	0.0807263	0.196461	0.0719148	0.583975
NM_001033532	0.437061	0.432739	0.419773	0.25986	0.235548	0.258239	0.429858	0.00899694	0.251216	0.0135924	0.584416
NM_001331170	0.460352	0.460352	0.314978	0.251101	0.244493	0.226872	0.411894	0.083932	0.240822	0.0125248	0.58467
XM_011240743	0.155274	0.181435	0.181435	0.0877637	0.127637	0.0877637	0.172714	0.0151037	0.101055	0.0230209	0.585098
NM_001359319	0.473134	0.542289	0.346269	0.251741	0.251741	0.293532	0.453897	0.0994158	0.265672	0.0241281	0.585312
NM_026173	0.33753	0.376755	0.39661	0.215012	0.243584	0.191768	0.370299	0.0300645	0.216788	0.0259536	0.58544
NM_201373	0.452777	0.44548	0.37576	0.301986	0.229834	0.21443	0.424672	0.0425161	0.24875	0.0467426	0.585746
NM_001364179	0.792383	0.793612	0.800983	0.678133	0.179361	0.541769	0.795659	0.00465103	0.466421	0.257781	0.586207
XM_006512198	0.483794	0.452581	0.459784	0.222089	0.390156	0.206483	0.465386	0.016343	0.272909	0.101838	0.586414
NM_001242407	0.211529	0.218045	0.109774	0.137845	0.0706767	0.108271	0.179783	0.0607165	0.105597	0.0336637	0.587361
XM_017314958	0.16506	0.254819	0.155422	0.151205	0.0915663	0.096988	0.191767	0.0548171	0.113253	0.0329788	0.590576
XM_006539957	0.684803	0.684803	0.69606	0.510319	0.219512	0.491557	0.688555	0.00649925	0.407129	0.162752	0.591281
NM_033314	0.788378	0.9046	0.867312	0.529782	0.501211	0.494431	0.85343	0.059342	0.508475	0.0187616	0.595801
NM_001361200	0.444693	0.458128	0.384684	0.349306	0.210479	0.20824	0.429169	0.0391058	0.256008	0.0808058	0.596522
XM_006534034	0.319579	0.326052	0.249191	0.194175	0.169903	0.169903	0.298274	0.0426302	0.177994	0.0140134	0.596745
NM_001172099	0.352493	0.366343	0.200831	0.353878	0.149584	0.0470914	0.306556	0.0918219	0.183518	0.156183	0.598645
NM_183025	0.108716	0.217901	0.0960637	0.0960637	0.0763824	0.0805998	0.140893	0.0669896	0.0843486	0.0103624	0.59867
NM_021438	0.211886	0.224806	0.367786	0.158484	0.169681	0.155039	0.26816	0.0865208	0.161068	0.00765564	0.600642
XM_017315965	0.217644	0.607501	0.219757	0.236661	0.190703	0.201268	0.348301	0.224477	0.209544	0.0240712	0.601618
NM_027510	0.207598	0.374491	0.497965	0.236092	0.206242	0.207598	0.360018	0.145723	0.216644	0.0168563	0.601759
XM_006501984	0.55097	0.627051	0.370462	0.411735	0.224764	0.295873	0.516161	0.131788	0.310791	0.0943743	0.602119
XM_006500854	0.225693	0.243829	0.225693	0.108816	0.200504	0.10932	0.231738	0.0104708	0.139547	0.0527911	0.602174
XM_006500853	0.222333	0.240199	0.222333	0.107196	0.197519	0.107692	0.228288	0.0103149	0.137469	0.0520051	0.602174
XM_011242811	0.286001	0.35631	0.286627	0.22108	0.169069	0.169445	0.309646	0.0404136	0.186531	0.0299209	0.602402
NM_013642	0.494014	0.517159	0.505188	0.419792	0.275339	0.220271	0.505454	0.0115745	0.305134	0.103044	0.603684
NM_001195687	0.373094	0.304627	0.373629	0.242311	0.194437	0.198449	0.35045	0.039685	0.211732	0.0265577	0.604172
NM_001253832	0.2022	0.219966	0.361252	0.155668	0.166667	0.152284	0.261139	0.0871541	0.158206	0.00751962	0.605832
NM_001199114	0.330369	0.351573	0.304378	0.26539	0.166895	0.166895	0.328773	0.0236383	0.199726	0.0568662	0.60749
XM_011240745	0.166423	0.194439	0.19632	0.0961739	0.146979	0.0959649	0.185727	0.0167446	0.113039	0.0293928	0.60863
XM_017313910	0.844925	0.841474	0.136372	0.841474	0.128019	0.14073	0.60759	0.408091	0.370074	0.408294	0.609085
XM_006495749	0.839041	0.842197	0.842354	0.439009	0.692283	0.406344	0.841197	0.00186938	0.512545	0.156512	0.609305
NM_007743	0.933195	0.932965	0.932734	0.577517	0.554941	0.577286	0.932965	0.000230362	0.569915	0.012968	0.610864
NM_009744	0.311175	0.405791	0.281811	0.275285	0.171289	0.166395	0.332926	0.064789	0.204323	0.061504	0.61372
XM_006535765	0.541133	0.469835	0.529555	0.230347	0.280926	0.436929	0.513508	0.038262	0.316067	0.107681	0.615506
NM_001014995	0.177538	0.195291	0.209572	0.120803	0.119645	0.118101	0.194134	0.0160483	0.119516	0.00135542	0.615639
XM_006530364	0.0746186	0.107628	0.0807212	0.0723994	0.0466019	0.0432732	0.087656	0.0175636	0.0540915	0.0159422	0.617089
NM_001355760	0.168899	0.188244	0.202009	0.116443	0.115327	0.113839	0.186384	0.0166333	0.115203	0.0013065	0.618097
XM_006511433	0.290307	0.361921	0.290307	0.228497	0.177113	0.177485	0.314178	0.0413468	0.194365	0.0295596	0.618646
NM_153134	0.179513	0.254102	0.178021	0.198906	0.0895077	0.090005	0.203879	0.0435015	0.12614	0.0630181	0.618699
NM_001033573	0.127494	0.26663	0.210089	0.125831	0.126386	0.121951	0.201404	0.069973	0.124723	0.00241624	0.619266
XM_006504441	0.463654	0.445187	0.37721	0.316306	0.242043	0.238114	0.428684	0.0455236	0.265488	0.044054	0.61931
NM_001270495	0.166149	0.427019	0.164596	0.164596	0.142857	0.163043	0.252588	0.151063	0.156832	0.0121277	0.620902
NM_001159552	0.394472	0.393216	0.394472	0.160804	0.39196	0.182161	0.394054	0.000725315	0.244975	0.12774	0.621679
NM_001042699	0.406522	0.453416	0.375776	0.275776	0.25	0.244099	0.411905	0.0390988	0.256625	0.0168457	0.623021
NM_021435	0.379599	0.437291	0.428094	0.283445	0.244147	0.25	0.414994	0.0309967	0.259197	0.0212019	0.62458
XM_011248307	0.510657	0.476021	0.423623	0.308171	0.278863	0.294849	0.470101	0.0438179	0.293961	0.0146738	0.625315
NM_001253390	0.337168	0.343363	0.217699	0.184956	0.230973	0.146018	0.29941	0.0708315	0.187316	0.042527	0.625616
XM_006535770	0.446768	0.380228	0.422053	0.232573	0.231305	0.318124	0.41635	0.0336346	0.260668	0.049763	0.626078
NM_001252647	0.286976	0.381898	0.1766	0.1766	0.1766	0.1766	0.281825	0.102746	0.1766	0	0.626632
NM_001304956	0.323508	0.358143	0.308769	0.210759	0.206338	0.206338	0.33014	0.0253462	0.207811	0.00255276	0.629464
NM_001355765	0.184486	0.202974	0.205386	0.125804	0.124598	0.12299	0.197615	0.0114344	0.124464	0.00141153	0.629831
XM_006497595	0.2231	0.205331	0.123889	0.138203	0.0863771	0.123396	0.184107	0.052901	0.115992	0.0266946	0.630027
NM_001364269	0.394342	0.407621	0.406467	0.266744	0.275982	0.220554	0.40281	0.00735624	0.254426	0.0296956	0.631629
NM_172753	0.20087	0.40913	0.528696	0.302174	0.201739	0.216087	0.379565	0.165901	0.24	0.05432	0.632302
NM_020012	0.487521	0.492512	0.406545	0.370494	0.264559	0.241819	0.462193	0.0482572	0.292291	0.0686736	0.6324
NM_144887	0.28394	0.367643	0.273292	0.369713	0.107365	0.108252	0.308291	0.0516747	0.19511	0.151211	0.632875
NM_001081229	0.917658	0.917658	0.917658	0.593779	0.532174	0.617261	0.917658	0	0.581071	0.0439437	0.633211
NM_133937	0.32766	0.446809	0.246809	0.208511	0.212766	0.225532	0.340426	0.100609	0.215603	0.00885815	0.633333
NM_001177774	0.381623	0.358858	0.350993	0.286838	0.206126	0.198675	0.363825	0.0159072	0.230546	0.0488919	0.633675
NM_001302267	0.52677	0.478411	0.457686	0.309154	0.301382	0.316926	0.487622	0.0354515	0.309154	0.00777202	0.634002
NM_001291025	0.278067	0.277594	0.340597	0.17243	0.19801	0.19801	0.298753	0.036239	0.189484	0.0147688	0.634249
NM_010167	0.458313	0.439257	0.444021	0.521201	0.126727	0.20343	0.447197	0.00991742	0.283786	0.209153	0.634588
NM_027179	0.489696	0.480864	0.501472	0.350343	0.350343	0.233562	0.490677	0.0103392	0.311416	0.0674236	0.634667
XM_006535767	0.472453	0.417358	0.418113	0.249811	0.275472	0.30566	0.435975	0.0315931	0.276981	0.0279551	0.635314
NM_028716	0.0949972	0.147274	0.0770096	0.0994941	0.0657673	0.0376616	0.106427	0.0364999	0.067641	0.0309588	0.635563
NM_134118	0.511278	0.50094	0.522556	0.37782	0.37782	0.220865	0.511591	0.0108117	0.325501	0.0906179	0.636252
XM_017318425	0.247988	0.35664	0.137324	0.142354	0.197183	0.1333	0.247317	0.109659	0.157612	0.034567	0.637288
NM_001105557	0.128122	0.0732899	0.128122	0.0722041	0.0684039	0.0694897	0.109844	0.0316571	0.0700326	0.00195741	0.637562
NM_001364495	0.168618	0.259953	0.257611	0.156909	0.135831	0.145199	0.228728	0.0520693	0.14598	0.0105603	0.638225
NM_001291236	0.404847	0.539497	0.604129	0.340215	0.303411	0.344704	0.516158	0.10167	0.329443	0.0226561	0.638261
NM_001159553	0.475894	0.312597	0.225505	0.197512	0.225505	0.225505	0.337999	0.127112	0.216174	0.0161622	0.639571
XM_006503480	0.333952	0.612245	0.61039	0.328386	0.333952	0.333952	0.518862	0.16014	0.332096	0.00321345	0.640048
NM_009739	0.0950798	0.228723	0.09375	0.087766	0.0884309	0.0910904	0.139184	0.0775459	0.0890957	0.00175914	0.640127
NM_023538	0.463396	0.406038	0.463396	0.282264	0.298868	0.272453	0.444277	0.0331159	0.284528	0.0133523	0.64043
NM_173030	0.747137	0.746679	0.746679	0.545579	0.377462	0.513972	0.746832	0.000264475	0.479004	0.089347	0.641382
XM_006526849	0.402866	0.404459	0.407113	0.196921	0.325902	0.256369	0.404812	0.00214514	0.259731	0.0645561	0.641608
XM_006530876	0.382904	0.357143	0.241803	0.220726	0.201991	0.207845	0.327283	0.0751402	0.210187	0.00958472	0.642218
XM_011248357	0.367829	0.343082	0.232283	0.212036	0.194038	0.199663	0.314398	0.0721819	0.201912	0.00920737	0.642218
NM_001271499	0.330519	0.934861	0.419783	0.366707	0.373945	0.3462	0.561721	0.326217	0.362284	0.0143913	0.644953
NM_029606	0.317678	0.369211	0.369211	0.223744	0.220157	0.237769	0.352033	0.0297526	0.227223	0.00930741	0.64546
NM_001361561	0.535652	0.466087	0.453913	0.353043	0.293913	0.293913	0.485217	0.0440999	0.313623	0.034139	0.646356
NM_001356531	0.61775	0.617051	0.555556	0.419287	0.366876	0.371069	0.596785	0.0357079	0.385744	0.0291246	0.64637
NM_001302384	0.586055	0.578994	0.349515	0.429832	0.315975	0.235658	0.504854	0.134575	0.327155	0.0975689	0.648019
NM_001289645	0.51461	0.430195	0.520563	0.36039	0.288961	0.300866	0.488456	0.0505434	0.316739	0.0382685	0.648449
NM_001347233	0.915809	0.915809	0.915809	0.607733	0.544434	0.631119	0.915809	0	0.594429	0.044848	0.649075
XM_006539036	0.569038	0.606695	0.535565	0.589958	0.287308	0.23431	0.570432	0.0355854	0.370525	0.191873	0.649552
NM_194444	0.335175	0.31768	0.200737	0.175875	0.200737	0.178637	0.28453	0.0730929	0.185083	0.0136267	0.650485
NM_001359083	0.331577	0.370085	0.346575	0.293069	0.17876	0.210377	0.349412	0.0194103	0.227402	0.0590255	0.650812
XM_006525173	0.513471	0.426307	0.44691	0.291601	0.285261	0.328051	0.462229	0.0455563	0.301638	0.023093	0.652571
NM_008120	0.671642	0.671642	0.67252	0.446883	0.433714	0.43547	0.671934	0.000506892	0.438689	0.0071506	0.652875
NM_001159640	0.219089	0.229212	0.149675	0.16269	0.118583	0.109183	0.199325	0.0432955	0.130152	0.028568	0.652963
XM_006514960	0.208439	0.367565	0.205897	0.203864	0.148449	0.159634	0.260634	0.0926137	0.170649	0.0293033	0.654746
NM_001270498	0.186364	0.440909	0.184848	0.184848	0.163636	0.183333	0.270707	0.147401	0.177273	0.0118337	0.654851
NM_026679	0.186364	0.440909	0.184848	0.184848	0.163636	0.183333	0.270707	0.147401	0.177273	0.0118337	0.654851
XM_006531714	0.282914	0.331061	0.282914	0.195995	0.196421	0.196421	0.298963	0.0277974	0.196279	0.000245995	0.656532
NM_145425	0.182654	0.147175	0.247919	0.140604	0.128778	0.109943	0.192583	0.0511009	0.126442	0.0154636	0.656558
NM_001162465	0.227882	0.347632	0.209562	0.201072	0.152368	0.162198	0.261692	0.0749876	0.17188	0.025755	0.656801
NM_001291039	0.302752	0.303517	0.252294	0.295107	0.058104	0.211009	0.286188	0.0293555	0.188073	0.120155	0.657168
NM_172422	0.376799	0.350719	0.358813	0.249101	0.267086	0.199191	0.36211	0.0133486	0.238459	0.0351765	0.658526
NM_026519	0.728889	0.705185	0.731852	0.471111	0.497778	0.457778	0.721975	0.0146159	0.475556	0.020367	0.658687
NM_026837	0.313417	0.398323	0.191824	0.188679	0.191824	0.214885	0.301188	0.103791	0.198463	0.0143086	0.658933
NM_001177552	0.399057	0.39513	0.297722	0.276512	0.219953	0.223881	0.36397	0.0574058	0.240115	0.0315818	0.659712
NM_001359135	0.273874	0.692492	0.72973	0.406607	0.332733	0.380781	0.565365	0.253125	0.373373	0.0374899	0.660411
NM_001310718	0.568951	0.639141	0.730801	0.456647	0.415359	0.409579	0.646298	0.0811618	0.427195	0.0256696	0.660988
NM_008135	0.394296	0.3866	0.290629	0.348574	0.189679	0.171118	0.357175	0.0577588	0.236457	0.0975387	0.662019
NM_019466	0.640693	0.522367	0.53824	0.470418	0.343434	0.313131	0.5671	0.0642257	0.375661	0.0834491	0.662426
NM_001164567	0.671976	0.878271	0.360258	0.422829	0.420554	0.422829	0.636835	0.260788	0.422071	0.00131365	0.662763
NM_175935	0.334385	0.339117	0.332808	0.239748	0.208991	0.218454	0.335436	0.00328338	0.222397	0.0157531	0.663009
NM_001145877	0.258278	0.310312	0.26017	0.284768	0.0804163	0.184484	0.276254	0.0295108	0.183223	0.102182	0.663242
NM_175187	0.393125	0.40875	0.2625	0.261875	0.246875	0.1975	0.354792	0.0803078	0.235417	0.0336824	0.663535
NM_001357290	0.445701	0.473982	0.442308	0.418552	0.230769	0.254525	0.453997	0.0173904	0.301282	0.102251	0.663621
NM_001143776	0.41269	0.783429	0.41269	0.417934	0.302045	0.348715	0.53627	0.214046	0.356231	0.0583089	0.664276
NM_001199271	0.190418	0.253686	0.212531	0.25	0.0878378	0.0988943	0.218878	0.0321079	0.145577	0.0906014	0.665108
XM_017314747	0.565708	0.343943	0.585729	0.307495	0.343943	0.343943	0.49846	0.13419	0.331793	0.0210431	0.665637
NM_175392	0.312529	0.318077	0.189552	0.223301	0.142857	0.179843	0.273386	0.0726555	0.182	0.0402653	0.665727
NM_001177773	0.44276	0.404069	0.379737	0.314719	0.268049	0.234543	0.408855	0.0317833	0.272437	0.0402674	0.666341
XM_006534425	0.338924	0.381962	0.387658	0.246835	0.242405	0.25	0.369515	0.026645	0.246414	0.00381501	0.666857
NM_023887	0.836029	0.836029	0.843837	0.631902	0.507529	0.540993	0.838632	0.00450803	0.560141	0.0643594	0.667923
NM_001013813	0.545731	0.608732	0.497375	0.398176	0.30478	0.402321	0.550613	0.0558386	0.368426	0.0551576	0.66912
NM_028399	0.203041	0.165921	0.229875	0.0849732	0.164132	0.15161	0.199612	0.0321143	0.133572	0.0425509	0.669156
NM_145420	0.651203	0.743986	0.582474	0.704467	0.316151	0.304124	0.659221	0.081054	0.441581	0.227746	0.669852
NM_001359477	0.353276	0.401709	0.316239	0.438746	0.116809	0.162393	0.357075	0.0428615	0.239316	0.174209	0.670213
NM_178592	0.454705	0.353594	0.443016	0.302747	0.27294	0.263004	0.417105	0.0553115	0.279564	0.0206828	0.670248
XM_006534423	0.334289	0.378266	0.383684	0.241555	0.23805	0.255258	0.365413	0.0270898	0.244954	0.00909386	0.670349
XM_006524772	0.49176	0.481872	0.481213	0.379697	0.290705	0.305208	0.484948	0.0059083	0.325203	0.0477466	0.670594
NM_145517	0.465364	0.500888	0.333925	0.362345	0.255773	0.255773	0.433393	0.0879532	0.291297	0.0615293	0.672131
NM_021327	0.333812	0.444923	0.387452	0.309866	0.277299	0.196839	0.388729	0.0555666	0.261335	0.05818	0.672279
XM_006530362	0.0758174	0.0822999	0.0822999	0.0698985	0.0473506	0.0445321	0.080139	0.00374269	0.0539271	0.0139033	0.672919
NM_001164622	0.443973	0.453059	0.390672	0.330709	0.276196	0.259843	0.429235	0.0337036	0.288916	0.0371058	0.673095
XM_006529722	0.375411	0.402159	0.41389	0.267011	0.28015	0.255279	0.397153	0.0197221	0.26748	0.0124421	0.673494
NM_025275	0.395517	0.468547	0.283442	0.467101	0.154736	0.151121	0.382502	0.0932362	0.257652	0.181396	0.673598
NM_001348167	0.295062	0.382099	0.308642	0.228395	0.22284	0.213889	0.328601	0.0468255	0.221708	0.007319	0.674703
NM_010180	0.591355	0.591355	0.591355	0.400178	0.395722	0.40107	0.591355	0	0.39899	0.00286502	0.674705
NM_001361911	0.380922	0.410371	0.267606	0.267606	0.245198	0.202305	0.352966	0.0753767	0.23837	0.0331817	0.675333
NM_153525	0.402344	0.402344	0.402344	0.292969	0.260742	0.261719	0.402344	0	0.27181	0.0183306	0.675566
NM_016684	0.422345	0.421731	0.301412	0.327808	0.228975	0.217311	0.381829	0.0696442	0.258032	0.0607094	0.675777
NM_001316684	0.288338	0.323232	0.291093	0.235996	0.187328	0.187328	0.300888	0.0194	0.203551	0.0280988	0.676501
XM_006501978	0.124457	0.198736	0.211774	0.122481	0.120901	0.11853	0.178322	0.0471021	0.120637	0.00198863	0.676514
NM_172268	0.289077	0.344162	0.31764	0.203547	0.234149	0.205744	0.31696	0.0275487	0.21448	0.0170696	0.676679
XM_006518388	0.274247	0.377926	0.25864	0.254738	0.181159	0.180602	0.303605	0.0648359	0.2055	0.0426424	0.676867
NM_029478	0.637268	0.635942	0.572944	0.448939	0.399204	0.40252	0.615385	0.0367604	0.416888	0.0278067	0.677443
XM_006504747	0.144551	0.230378	0.208922	0.152456	0.14681	0.0965556	0.194617	0.0446659	0.131941	0.030774	0.67795
NM_026817	0.575942	0.444714	0.594168	0.413123	0.379101	0.303767	0.538275	0.0815363	0.36533	0.0559635	0.678706
NM_001099632	0.660584	0.442518	0.660584	0.381387	0.375	0.440693	0.587895	0.1259	0.399027	0.0362254	0.678738
XM_006535768	0.549568	0.476868	0.53635	0.330452	0.330452	0.400102	0.520929	0.0387255	0.353669	0.040212	0.67892
XM_011239069	0.163539	0.20351	0.190105	0.117231	0.108945	0.152328	0.185718	0.0203433	0.126168	0.0230307	0.679353
NM_173451	0.331004	0.369989	0.320706	0.218095	0.283192	0.194189	0.340566	0.0259957	0.231825	0.0460629	0.680706
NM_028427	0.197183	0.342362	0.295775	0.178765	0.197183	0.192849	0.27844	0.0741255	0.189599	0.00962968	0.680934
NM_001359134	0.407193	0.703016	0.738979	0.456497	0.392691	0.412413	0.616396	0.182066	0.420534	0.0326685	0.682246
XM_006497945	0.292493	0.346808	0.319963	0.207429	0.237553	0.209614	0.319754	0.0271584	0.218199	0.0167965	0.682395
NM_001357289	0.425731	0.454971	0.423392	0.388304	0.238596	0.263158	0.434698	0.0175958	0.296686	0.0802882	0.682511
NM_023386	0.623171	0.82561	0.681707	0.447561	0.514634	0.492683	0.710163	0.104176	0.484959	0.0341971	0.682885
NM_009419	0.439204	0.484893	0.286662	0.434783	0.121592	0.27045	0.403586	0.103805	0.275608	0.156659	0.682897
NM_134083	0.323681	0.371768	0.324716	0.324716	0.216649	0.155636	0.340055	0.0274693	0.232334	0.085624	0.683224
NM_001122767	0.413878	0.357551	0.416327	0.272653	0.267755	0.272653	0.395918	0.0332497	0.27102	0.00282784	0.684536
NM_001204931	0.450082	0.495908	0.435352	0.436989	0.265139	0.243863	0.460447	0.0315809	0.31533	0.105895	0.684834
XM_006533535	0.292549	0.442353	0.238039	0.25451	0.232549	0.179608	0.324314	0.105796	0.222222	0.038504	0.685208
NM_177725	0.284886	0.308079	0.187089	0.253576	0.105528	0.175493	0.260018	0.0642139	0.178199	0.074061	0.685332
XM_006523357	0.396894	0.389129	0.384814	0.247627	0.33132	0.223469	0.390279	0.00612131	0.267472	0.0565982	0.685335
NM_001146084	0.329779	0.425368	0.234559	0.278676	0.200735	0.201103	0.329902	0.0954045	0.226838	0.0448936	0.687593
XM_006496313	0.33986	0.34359	0.339394	0.224242	0.268065	0.211189	0.340948	0.00229971	0.234499	0.0297931	0.687785
NM_001324557	0.344371	0.34989	0.200883	0.347682	0.133554	0.134658	0.298381	0.084481	0.205298	0.123309	0.688039
NM_001355557	0.287379	0.317152	0.287379	0.168932	0.357929	0.0873786	0.297303	0.0171897	0.204746	0.138785	0.688679
NM_024243	0.272791	0.388309	0.271399	0.386221	0.113431	0.142658	0.310833	0.0671	0.214103	0.149773	0.688806
NM_001254762	0.260361	0.239107	0.412327	0.25186	0.199787	0.176408	0.303932	0.0944727	0.209352	0.0386244	0.688811
XM_011248306	0.57265	0.579643	0.528361	0.394716	0.369075	0.393939	0.560218	0.0278097	0.38591	0.0145847	0.688858
NM_001347088	0.617922	0.617922	0.617922	0.426661	0.422202	0.42889	0.617922	0	0.425918	0.00340509	0.689274
NM_001170694	0.291903	0.356369	0.322847	0.322331	0.191336	0.15575	0.323706	0.0322417	0.223139	0.0877261	0.689326
XM_017317351	0.451735	0.357375	0.440889	0.304772	0.28308	0.273861	0.416667	0.0516334	0.287238	0.0158694	0.689371
NM_028763	0.422824	0.446233	0.42575	0.348939	0.309437	0.235552	0.431602	0.0127546	0.297976	0.0575557	0.690395
XM_006510464	0.323922	0.350103	0.312628	0.25	0.227669	0.203542	0.328884	0.0192237	0.22707	0.0232347	0.690427
XM_011239070	0.188536	0.227144	0.210327	0.142113	0.114164	0.17622	0.208669	0.019357	0.144165	0.0310788	0.690882
NM_001199116	0.343627	0.378449	0.316032	0.310118	0.203679	0.203679	0.346036	0.0312786	0.239159	0.0614525	0.691139
NM_001039511	0.492308	0.488889	0.397436	0.482051	0.235897	0.235043	0.459544	0.0538145	0.317664	0.142364	0.691259
NM_001039509	0.506276	0.396653	0.479498	0.188285	0.389121	0.378243	0.460809	0.0571514	0.31855	0.112944	0.691283
XM_017315828	0.55973	0.535687	0.567243	0.450038	0.323817	0.375657	0.55422	0.0164833	0.383171	0.063445	0.691369
NM_001362397	0.92068	0.684608	0.585458	0.504249	0.492918	0.518414	0.730249	0.172208	0.505194	0.0127741	0.69181
NM_001199115	0.377081	0.398207	0.353393	0.331626	0.224072	0.225352	0.376227	0.0224194	0.26035	0.0617303	0.692002
XM_006533156	0.433892	0.427064	0.316574	0.24581	0.243327	0.326505	0.39251	0.0658513	0.271881	0.0473225	0.692673
NM_001356408	0.30116	0.30538	0.219937	0.216772	0.205169	0.150844	0.275492	0.0481588	0.190928	0.0351956	0.693044
XM_006514568	0.212357	0.175324	0.278335	0.141214	0.160706	0.160121	0.222006	0.052179	0.154014	0.0110883	0.693737
NM_001331168	0.434903	0.434903	0.373961	0.293629	0.288089	0.282548	0.414589	0.0351848	0.288089	0.00554017	0.694878
XM_006533537	0.27551	0.440738	0.231947	0.252355	0.231947	0.174647	0.316065	0.110145	0.219649	0.0402871	0.69495
NM_145495	0.28169	0.331199	0.28169	0.20828	0.209134	0.204439	0.298193	0.0285841	0.207284	0.00250084	0.695134
NM_001013806	0.279145	0.441245	0.261496	0.433813	0.124477	0.124477	0.327295	0.099077	0.227589	0.178595	0.695364
XM_011238600	0.241291	0.253116	0.225951	0.17162	0.198466	0.131032	0.240119	0.0136205	0.16704	0.0339494	0.695652
NM_001024619	0.41875	0.416964	0.250893	0.253571	0.251786	0.250893	0.362202	0.096401	0.252083	0.00136386	0.695974
NM_173440	0.454027	0.455215	0.432644	0.290093	0.395581	0.24899	0.447295	0.0127022	0.311555	0.0756152	0.69653
XM_006513492	0.464396	0.467492	0.488501	0.309155	0.355595	0.324635	0.473463	0.0131146	0.329795	0.0236459	0.696559
NM_001364079	0.178421	0.198762	0.194782	0.144152	0.160292	0.0939642	0.190655	0.01078	0.132803	0.0345897	0.69656
NM_001361264	0.512698	0.522222	0.439153	0.452381	0.297884	0.27672	0.491358	0.0454606	0.342328	0.0958943	0.696698
NM_001285459	0.748177	0.514583	0.476562	0.414323	0.397917	0.4	0.579774	0.147075	0.40408	0.0089317	0.696961
NM_011947	0.315872	0.250393	0.23363	0.136197	0.187533	0.234678	0.266632	0.0434593	0.186136	0.0492553	0.698101
NM_001290742	0.588421	0.583158	0.549474	0.372632	0.445263	0.384211	0.573684	0.0211314	0.400702	0.0390232	0.698471
NM_198176	0.335872	0.4251	0.240841	0.288357	0.210374	0.201306	0.333938	0.0921444	0.233345	0.0478566	0.698769
XM_006498087	0.775974	0.775568	0.775568	0.59862	0.453328	0.574675	0.775703	0.000234314	0.542208	0.0778978	0.698988
NM_001079822	0.449023	0.312203	0.363973	0.372425	0.247755	0.166403	0.375066	0.0690812	0.262194	0.103767	0.699061
NM_009178	0.3214	0.3214	0.192026	0.236778	0.172498	0.174939	0.278275	0.0746938	0.194738	0.0364278	0.699805
XM_006498614	0.779176	0.770023	0.681922	0.776888	0.392449	0.392449	0.743707	0.0537027	0.520595	0.221956	0.7
NM_173368	0.243551	0.282669	0.261112	0.181058	0.178757	0.191474	0.262444	0.0195932	0.183763	0.00677599	0.7002
NM_027109	0.659073	0.443833	0.398272	0.384918	0.292223	0.375491	0.500393	0.139297	0.350877	0.0510141	0.701204
NM_001347372	0.489736	0.446237	0.497067	0.540078	0.108993	0.355816	0.47768	0.0274765	0.334963	0.216298	0.701228
NM_019767	0.306335	0.295108	0.295108	0.234964	0.205293	0.188452	0.298851	0.00648188	0.20957	0.0235489	0.701252
NM_026140	0.405573	0.431579	0.426006	0.317647	0.270588	0.297833	0.421053	0.0136925	0.295356	0.023627	0.701471
NM_001358238	0.492903	0.45301	0.441508	0.283651	0.418257	0.271415	0.462473	0.0269727	0.324441	0.0814773	0.701535
NM_001310720	0.583612	0.665552	0.681438	0.519231	0.420569	0.415552	0.643534	0.0524983	0.451784	0.0584647	0.702036
NM_028986	0.322739	0.285139	0.32453	0.227842	0.232766	0.19427	0.310803	0.0222437	0.218293	0.0209494	0.702352
NM_172780	0.58716	0.450328	0.654171	0.380037	0.448922	0.359419	0.563886	0.103895	0.396126	0.0468705	0.702493
NM_010169	0.325632	0.306859	0.352347	0.290253	0.174007	0.228159	0.328279	0.022859	0.230806	0.0581679	0.703079
XM_017321184	0.176088	0.31495	0.185543	0.185543	0.144771	0.145558	0.225527	0.0775866	0.158624	0.0233157	0.703348
NM_133658	0.264572	0.34229	0.166598	0.372055	0.0632493	0.108723	0.25782	0.0880406	0.181342	0.166719	0.703367
XM_006523098	0.42765	0.608295	0.435023	0.382488	0.327189	0.325346	0.490323	0.102234	0.345008	0.0324724	0.703634
NM_178891	0.36824	0.36824	0.274678	0.418884	0.144206	0.148498	0.337053	0.0540182	0.237196	0.157361	0.703735
NM_001302649	0.175612	0.182183	0.219058	0.147499	0.146039	0.112815	0.192284	0.0234184	0.135451	0.0196169	0.70443
XM_017315504	0.490583	0.566816	0.205381	0.486996	0.215247	0.188341	0.420927	0.19052	0.296861	0.16521	0.705256
NM_026617	0.343284	0.369064	0.305292	0.358209	0.0936228	0.265943	0.339213	0.0320803	0.239258	0.134296	0.705333
NM_177282	0.193599	0.30174	0.182101	0.252331	0.109695	0.116221	0.225813	0.0660056	0.159416	0.0805328	0.705963
NM_009201	0.539361	0.540261	0.537562	0.482231	0.255061	0.405758	0.539061	0.00137429	0.381017	0.115589	0.706815
XM_006531715	0.288324	0.338235	0.272282	0.208111	0.219251	0.208111	0.299614	0.0343956	0.211824	0.00643216	0.706991
NM_001360385	0.199219	0.243089	0.220252	0.159856	0.148738	0.159856	0.220853	0.0219413	0.15615	0.00641886	0.707029
NM_010305	0.276547	0.245225	0.666157	0.233766	0.328495	0.278075	0.395977	0.234507	0.280112	0.0473972	0.707395
XM_006521829	0.386139	0.39604	0.346535	0.345875	0.210561	0.242244	0.376238	0.0261956	0.266227	0.0707729	0.707602
NM_001346695	0.449057	0.723989	0.757412	0.475472	0.43558	0.454987	0.643486	0.169208	0.455346	0.0199485	0.707624
XM_006518012	0.393775	0.405954	0.399188	0.281461	0.281461	0.285521	0.399639	0.00610183	0.282815	0.00234378	0.707675
NM_025613	0.522727	0.545455	0.512238	0.512238	0.326923	0.27972	0.526807	0.01698	0.37296	0.122905	0.707965
NM_009332	0.436521	0.317666	0.349541	0.358185	0.253377	0.170178	0.367909	0.0615196	0.26058	0.09421	0.708272
NM_029649	0.338112	0.467145	0.362007	0.468339	0.106332	0.252091	0.389088	0.0686466	0.275587	0.182144	0.708291
NM_019804	0.30155	0.388372	0.309302	0.305426	0.174419	0.227907	0.333075	0.0480453	0.235917	0.0658702	0.708301
NM_001013362	0.377285	0.353786	0.204308	0.275457	0.210183	0.177546	0.311793	0.0938231	0.221062	0.049854	0.709002
XM_006531716	0.281915	0.336436	0.255319	0.192376	0.222961	0.204344	0.291223	0.0413519	0.20656	0.0154125	0.709285
XM_017321183	0.173047	0.320766	0.191029	0.200309	0.142885	0.142885	0.22828	0.0805975	0.162026	0.0331541	0.709768
NM_172660	0.442114	0.446309	0.338087	0.371644	0.21057	0.288591	0.408837	0.0613067	0.290268	0.08055	0.709986
NM_001033175	0.521994	0.510264	0.434018	0.391984	0.324536	0.324536	0.488759	0.0477685	0.347019	0.0389415	0.71
NM_001037098	0.613296	0.599919	0.550466	0.423591	0.414674	0.415079	0.587894	0.0330959	0.417781	0.00503571	0.710641
XM_006511287	0.528627	0.524706	0.530196	0.410196	0.388235	0.327059	0.527843	0.00282788	0.375163	0.0430826	0.710748
XM_006501560	0.455399	0.501408	0.484507	0.349296	0.33615	0.338967	0.480438	0.023273	0.341471	0.00692123	0.710749
NM_001348089	0.578773	0.451078	0.574627	0.341625	0.443615	0.355721	0.534826	0.0725575	0.380321	0.055266	0.711111
XM_017320155	0.577558	0.581683	0.390264	0.367987	0.377888	0.356436	0.516502	0.109344	0.367437	0.0107366	0.711395
NM_013908	0.29543	0.296493	0.221573	0.219447	0.207226	0.153029	0.271165	0.0429518	0.193234	0.0353511	0.712606
XM_017321074	0.365471	0.369208	0.456652	0.285501	0.286248	0.27728	0.39711	0.0515984	0.283009	0.00497633	0.712673
NM_011049	0.273695	0.318956	0.15655	0.161874	0.219915	0.15229	0.249734	0.083813	0.178026	0.0365917	0.712864
XM_006518386	0.320297	0.379208	0.321782	0.349505	0.217327	0.161386	0.340429	0.0335917	0.242739	0.0965998	0.713039
NM_021884	0.601715	0.479345	0.52767	0.367888	0.395168	0.384256	0.536243	0.0616336	0.382437	0.0137305	0.713178
NM_133796	0.337838	0.409459	0.336486	0.254054	0.262162	0.256757	0.361261	0.0417463	0.257658	0.00412845	0.713217
NM_133884	0.611384	0.511286	0.478901	0.359176	0.417076	0.366045	0.533857	0.0690653	0.380765	0.0316325	0.713235
NM_001199275	0.328584	0.477293	0.328139	0.32992	0.258682	0.220837	0.378005	0.0859859	0.269813	0.0553867	0.713781
NM_172733	0.435223	0.371457	0.432186	0.286437	0.298583	0.299595	0.412955	0.0359704	0.294872	0.00732204	0.714052
NM_001364077	0.227902	0.244783	0.23095	0.174678	0.228136	0.0996483	0.234545	0.00899672	0.167487	0.0645449	0.714095
XM_006505870	0.337573	0.350291	0.337573	0.305776	0.193429	0.233704	0.341812	0.00734309	0.244303	0.0569188	0.714729
XM_006510108	0.323601	0.330089	0.199513	0.257097	0.175182	0.177616	0.284401	0.0735865	0.203298	0.0466066	0.714829
XM_006534402	0.664623	0.66401	0.60515	0.490497	0.444513	0.447578	0.644594	0.034161	0.460862	0.0257097	0.714965
NM_013901	0.459963	0.505587	0.492551	0.354749	0.341713	0.346369	0.486034	0.0234999	0.34761	0.00660577	0.715198
NM_001364078	0.214799	0.230364	0.215278	0.157807	0.213602	0.101772	0.220147	0.00885152	0.157727	0.0559148	0.716461
NM_001355673	0.239339	0.255868	0.186116	0.152397	0.17157	0.164628	0.227107	0.0364492	0.162865	0.00970761	0.717128
NM_001081323	0.0943345	0.131201	0.105449	0.0970453	0.0718352	0.0691244	0.110328	0.0189113	0.079335	0.0153973	0.719083
XM_006501985	0.413043	0.538043	0.257905	0.382905	0.228261	0.258893	0.402997	0.140339	0.29002	0.0818862	0.719657
NM_134188	0.589451	0.573058	0.565217	0.555239	0.562366	0.126158	0.575909	0.0123659	0.414588	0.249813	0.719884
NM_145400	0.299491	0.279724	0.20605	0.184187	0.189877	0.191375	0.261755	0.0492442	0.18848	0.00379224	0.720061
NM_019955	0.401308	0.535077	0.848395	0.453032	0.431629	0.402497	0.594927	0.229474	0.429053	0.0253659	0.721186
NM_001170911	0.769231	0.711538	0.688462	0.228846	0.775	0.561538	0.723077	0.0416025	0.521795	0.275237	0.721631
XM_011245879	0.336138	0.373773	0.312997	0.317672	0.195886	0.224638	0.340969	0.0306747	0.246065	0.0636577	0.721664
NM_001357591	0.192251	0.10307	0.111842	0.0899123	0.0928363	0.111111	0.135721	0.0491527	0.0979532	0.0114885	0.721724
NM_001358861	0.569404	0.468719	0.639296	0.361193	0.495601	0.35435	0.55914	0.0857503	0.403715	0.0796497	0.722028
XM_011249164	0.2842	0.43738	0.295761	0.307803	0.267341	0.159441	0.339114	0.0852968	0.244862	0.076693	0.722064
NM_009154	0.405099	0.398146	0.280968	0.288694	0.259078	0.235127	0.361404	0.0697464	0.260967	0.0268333	0.72209
XM_006504625	0.333807	0.434803	0.263632	0.241821	0.21669	0.286866	0.344081	0.0860468	0.248459	0.0355556	0.722095
NM_001252623	0.294163	0.478111	0.583717	0.379416	0.294547	0.3053	0.451997	0.146533	0.326421	0.0462092	0.722175
NM_178066	0.420547	0.425721	0.242424	0.373984	0.181818	0.230599	0.362897	0.104365	0.262134	0.0998886	0.722335
NM_001093765	0.43876	0.462791	0.43876	0.429457	0.269767	0.269767	0.44677	0.0138743	0.322997	0.092197	0.722961
XM_006506790	0.415162	0.564621	0.536462	0.322022	0.402166	0.372563	0.505415	0.0794191	0.365584	0.0405255	0.723333
NM_001193305	0.162459	0.25	0.156147	0.216246	0.0968716	0.0982437	0.189535	0.052459	0.13712	0.0685281	0.723456
NM_198013	0.428047	0.445805	0.298836	0.432333	0.253521	0.16289	0.390896	0.0802189	0.282915	0.137105	0.72376
NM_025976	0.456917	0.385922	0.378641	0.365898	0.225121	0.293083	0.40716	0.0432446	0.294701	0.0704023	0.723795
NM_001272033	0.839172	0.839172	0.839172	0.629777	0.596338	0.596338	0.839172	1.35974e-16	0.607484	0.0193063	0.723909
NM_001357117	0.328657	0.371409	0.260521	0.337341	0.148297	0.209753	0.320196	0.0559264	0.231797	0.096431	0.723922
NM_030705	0.279765	0.268447	0.268447	0.280217	0.155727	0.155274	0.27222	0.00653407	0.197073	0.0720058	0.723947
NM_001360327	0.420908	0.429161	0.420908	0.298487	0.298487	0.323246	0.423659	0.00476493	0.30674	0.0142948	0.724026
NM_001359909	0.278121	0.450878	0.196963	0.416232	0.127195	0.127195	0.308654	0.129682	0.223541	0.166875	0.724244
NM_201230	0.397867	0.365874	0.370796	0.23708	0.347826	0.23708	0.378179	0.0172272	0.273995	0.0639395	0.724512
XM_017317653	0.365155	0.365155	0.356404	0.355609	0.229117	0.202864	0.362238	0.00505239	0.26253	0.0816704	0.724744
NM_011394	0.229894	0.24411	0.202275	0.241267	0.128351	0.120634	0.225426	0.0212728	0.163417	0.0675304	0.724925
XM_006497593	0.479559	0.448323	0.321543	0.409279	0.209922	0.286633	0.416475	0.0836837	0.301945	0.100557	0.725
NM_026510	0.309371	0.278562	0.444159	0.301669	0.297818	0.148909	0.344031	0.0880713	0.249465	0.0871056	0.725124
XM_017321868	0.585196	0.610335	0.410615	0.437151	0.405028	0.322626	0.535382	0.10878	0.388268	0.0590734	0.725217
NM_001310467	0.249251	0.42955	0.398287	0.270664	0.240257	0.270236	0.359029	0.0963477	0.260385	0.0174331	0.725249
NM_001195284	0.190623	0.26897	0.194324	0.220234	0.135719	0.118445	0.217972	0.0442037	0.158133	0.0544706	0.725472
NM_001128094	0.307438	0.355674	0.289414	0.316578	0.162224	0.212744	0.317509	0.0342589	0.230515	0.0786965	0.726013
NM_001077709	0.496198	0.413815	0.502535	0.338403	0.360583	0.326996	0.470849	0.0494946	0.341994	0.0170789	0.726335
NM_009396	0.711447	0.706717	0.757332	0.504257	0.519868	0.556764	0.725166	0.0279572	0.526963	0.0269631	0.72668
XM_011241421	0.421678	0.496659	0.492205	0.363771	0.327394	0.334076	0.470181	0.0420637	0.341747	0.0193639	0.726842
XM_006519606	0.760518	0.762316	0.75872	0.56023	0.549083	0.549083	0.760518	0.00179791	0.552799	0.00643576	0.726872
NM_027045	0.762301	0.76411	0.761939	0.562952	0.549566	0.551375	0.762783	0.00116301	0.554631	0.00726297	0.727115
NM_001305678	0.468161	0.530942	0.359641	0.454709	0.265471	0.269058	0.452915	0.086662	0.329746	0.108236	0.728053
NM_016801	0.254658	0.350932	0.197723	0.214286	0.179089	0.191511	0.267771	0.0774417	0.194962	0.0178503	0.728093
NM_001177871	0.292919	0.324007	0.267358	0.241451	0.248705	0.154059	0.294761	0.0283696	0.214738	0.0526749	0.728516
NM_145410	0.432184	0.46092	0.344828	0.44023	0.227586	0.234483	0.412644	0.0604624	0.300766	0.120828	0.728877
NM_001356453	0.539125	0.483672	0.452249	0.406654	0.359827	0.308688	0.491682	0.0439885	0.35839	0.0489992	0.728906
NM_001128096	0.300571	0.350707	0.283197	0.309754	0.163564	0.207992	0.311492	0.0350552	0.227103	0.0749455	0.729084
NM_025962	0.442117	0.441014	0.631753	0.370452	0.36935	0.364939	0.504961	0.109806	0.368247	0.00291704	0.729258
XM_006513280	0.308857	0.246637	0.347534	0.220291	0.237668	0.200673	0.301009	0.0509041	0.219544	0.0185091	0.729361
NM_001161737	0.631356	0.627119	0.622881	0.466102	0.459746	0.447034	0.627119	0.00423729	0.457627	0.00970885	0.72973
NM_030721	0.311447	0.418143	0.443197	0.316199	0.260907	0.27905	0.390929	0.0699637	0.285385	0.028185	0.730018
NM_001029890	0.25016	0.377479	0.211772	0.443378	0.0838132	0.0857326	0.279804	0.0867397	0.204308	0.207043	0.730183
NM_001276425	0.456446	0.530488	0.463415	0.385889	0.375436	0.297909	0.483449	0.0408851	0.353078	0.0480623	0.73033
NM_025555	0.707483	0.727891	0.576531	0.491497	0.477891	0.5	0.670635	0.0821331	0.489796	0.0111521	0.730347
NM_001362961	0.410979	0.45178	0.410237	0.433976	0.244807	0.251484	0.424332	0.0237736	0.310089	0.107341	0.730769
NM_011824	0.578431	0.593838	0.537815	0.431373	0.407563	0.411765	0.570028	0.0289411	0.4169	0.0127084	0.731368
NM_001285793	0.336035	0.433309	0.343405	0.332351	0.215181	0.266765	0.370916	0.054159	0.271432	0.0587244	0.731788
NM_172465	0.389313	0.401804	0.394171	0.343511	0.229702	0.29424	0.395096	0.00629686	0.289151	0.0570753	0.73185
XM_006529678	0.284664	0.324055	0.268908	0.322479	0.16334	0.156513	0.292542	0.0284051	0.214111	0.0939118	0.731897
XM_006501313	0.458564	0.48453	0.397238	0.360221	0.296685	0.324309	0.446777	0.0448241	0.327072	0.0318579	0.732069
XM_011250332	0.70375	0.655	0.6525	0.6625	0.63125	0.17875	0.670417	0.0288946	0.490833	0.270723	0.732132
NM_175836	0.194312	0.214206	0.187167	0.186607	0.150322	0.0993275	0.198562	0.0140112	0.145419	0.0438458	0.732361
NM_145583	0.352705	0.307615	0.365731	0.284569	0.259519	0.207415	0.342017	0.0304967	0.250501	0.0393598	0.732422
NM_001355528	0.237945	0.320231	0.235849	0.22956	0.174004	0.178721	0.264675	0.0481239	0.194095	0.0308038	0.733333
NM_001355126	0.358568	0.337922	0.295251	0.234343	0.282519	0.210599	0.33058	0.0322907	0.242487	0.0366452	0.733518
NM_026439	0.5116	0.563492	0.585775	0.425519	0.39652	0.39652	0.553622	0.0380601	0.406186	0.0167425	0.733689
NM_025397	0.776119	0.701493	0.773632	0.452736	0.768657	0.430348	0.750415	0.042386	0.55058	0.189191	0.733702
NM_001200002	0.51929	0.469688	0.510716	0.4703	0.186773	0.444581	0.499898	0.0265117	0.367218	0.156798	0.734586
NM_001283011	0.331562	0.386754	0.324612	0.217498	0.336059	0.212592	0.347642	0.0340493	0.255383	0.0699105	0.734614
NM_172339	0.17334	0.215332	0.206055	0.125977	0.14624	0.164795	0.198242	0.0220593	0.145671	0.0194154	0.734811
NM_001357665	0.428306	0.432547	0.413729	0.331036	0.279618	0.326001	0.424861	0.00987078	0.312218	0.0283445	0.734872
NM_001282119	0.429448	0.35057	0.424189	0.287467	0.352761	0.244961	0.401402	0.0441008	0.295063	0.0543	0.73508
XM_006498379	0.158258	0.197026	0.143919	0.157196	0.118959	0.0908125	0.166401	0.0274739	0.122323	0.0333193	0.735106
NM_009284	0.547696	0.464094	0.827438	0.444802	0.444444	0.463023	0.613076	0.190291	0.450756	0.0106244	0.735237
NM_001290419	0.196679	0.238434	0.22847	0.154448	0.144958	0.188612	0.221194	0.0218079	0.162673	0.0229596	0.735431
NM_010442	0.329341	0.335329	0.310379	0.330339	0.211577	0.175649	0.325017	0.0130251	0.239188	0.0809573	0.735926
XM_006501316	0.439597	0.464765	0.352349	0.352349	0.256711	0.315996	0.418904	0.0589959	0.308352	0.0482748	0.736093
XM_006538245	0.53526	0.546821	0.544509	0.431214	0.454335	0.312139	0.542197	0.00611734	0.399229	0.0763035	0.736318
NM_001357019	0.310255	0.417135	0.442233	0.315448	0.265253	0.280831	0.389875	0.0700848	0.287177	0.0256921	0.736589
NM_016915	0.334495	0.334495	0.333333	0.334495	0.216028	0.188153	0.334108	0.000670558	0.246225	0.0777037	0.736964
XM_006515423	0.119279	0.101248	0.127601	0.0559408	0.115118	0.0855294	0.116043	0.0134709	0.0855294	0.0295885	0.737052
NM_026272	0.428281	0.384303	0.222598	0.428958	0.169147	0.165088	0.345061	0.108311	0.254398	0.151187	0.737255
XM_006533116	0.503356	0.499803	0.507304	0.409396	0.360837	0.343466	0.503487	0.00375222	0.371233	0.0341722	0.737324
NM_010261	0.525568	0.566761	0.514205	0.514205	0.241477	0.428977	0.535511	0.0276533	0.394886	0.139523	0.737401
XM_017315933	0.5282	0.528691	0.520353	0.455125	0.356057	0.354095	0.525748	0.00467847	0.388426	0.0577717	0.738806
NM_145379	0.321217	0.27388	0.256974	0.257819	0.194421	0.177515	0.284024	0.0333013	0.209918	0.0423358	0.739087
NM_001346698	0.309117	0.28547	0.212821	0.192308	0.196866	0.207977	0.269136	0.0501832	0.19905	0.00805988	0.739591
XM_006511731	0.872546	0.874688	0.918243	0.662263	0.655837	0.653695	0.888492	0.0257876	0.657265	0.00445912	0.739754
XM_017317974	0.265734	0.291958	0.168706	0.181818	0.158217	0.197552	0.242133	0.064927	0.179196	0.0197985	0.740072
NM_008239	0.514359	0.597949	0.513846	0.442051	0.381538	0.38	0.542051	0.0484093	0.401197	0.0353896	0.740145
NM_133983	0.583765	0.510363	0.506045	0.445596	0.354059	0.385147	0.533391	0.0436787	0.394934	0.0465468	0.740421
NM_001081117	0.482709	0.485369	0.461428	0.312769	0.408021	0.337937	0.476502	0.0131221	0.352909	0.0493597	0.740624
NM_001359325	0.680429	0.680429	0.612717	0.676301	0.393064	0.393064	0.657859	0.0390939	0.487476	0.163527	0.741004
XM_006524837	0.690621	0.665043	0.618758	0.602923	0.427527	0.433618	0.65814	0.0364256	0.488023	0.0995534	0.741518
NM_018788	0.099007	0.132886	0.0984229	0.0946262	0.0750584	0.0753505	0.110105	0.0197305	0.0816783	0.0112141	0.741821
NM_021513	0.488095	0.606293	0.454082	0.488095	0.328231	0.332483	0.516156	0.0798913	0.382937	0.0910949	0.7419
NM_133840	0.248421	0.261053	0.209123	0.269474	0.13193	0.13193	0.239532	0.027082	0.177778	0.079411	0.742188
NM_001127233	0.348427	0.3868	0.297774	0.272448	0.265541	0.228703	0.344334	0.0446536	0.255564	0.0235173	0.742199
NM_001252435	0.369946	0.3839	0.411091	0.334884	0.334884	0.194991	0.388312	0.0209244	0.288253	0.0807671	0.742322
NM_010043	0.578125	0.578125	0.578125	0.388021	0.577474	0.322266	0.578125	0	0.429253	0.132506	0.742492
XM_011251389	0.203229	0.193752	0.248508	0.159003	0.175851	0.144612	0.215163	0.0292638	0.159822	0.0156356	0.742795
XM_011249216	0.477099	0.423664	0.476463	0.274809	0.475827	0.272901	0.459075	0.0306688	0.341179	0.116612	0.743187
NM_001039103	0.432334	0.433144	0.428282	0.382496	0.311183	0.267828	0.431253	0.00260498	0.320502	0.0578991	0.743188
XM_006508114	0.276625	0.261411	0.172891	0.181189	0.170124	0.17704	0.236976	0.056018	0.176118	0.00558984	0.743191
NM_172669	0.231707	0.356004	0.255629	0.231004	0.225375	0.170966	0.281113	0.0659508	0.209115	0.0331575	0.743882
XM_017322349	0.751634	0.744372	0.777052	0.772694	0.766885	0.152505	0.757686	0.0171598	0.564028	0.356401	0.744409
XM_006514120	0.27757	0.298131	0.269159	0.257009	0.2	0.171963	0.28162	0.0149045	0.209657	0.043338	0.744469
XM_006522399	0.346686	0.439913	0.351056	0.347414	0.224326	0.27531	0.379218	0.0526082	0.28235	0.0618454	0.744558
NM_028756	0.489545	0.48032	0.410209	0.361009	0.358549	0.308118	0.460025	0.0433874	0.342558	0.0298516	0.744652
NM_001305677	0.509917	0.57438	0.466116	0.499174	0.298347	0.357025	0.516804	0.0544598	0.384848	0.103264	0.74467
NM_001359890	0.577627	0.441715	0.570308	0.362781	0.410873	0.41035	0.529883	0.0764439	0.394668	0.0276163	0.744821
NM_001166501	0.161317	0.169037	0.157253	0.14425	0.108492	0.110524	0.162536	0.00598575	0.121089	0.020084	0.745
NM_153526	0.529777	0.532258	0.5	0.465261	0.328784	0.369727	0.520678	0.0179508	0.387924	0.0700343	0.745036
XM_006526789	0.720937	0.717742	0.714242	0.719872	0.416768	0.468351	0.71764	0.00334869	0.534997	0.162171	0.745494
NM_001355728	0.332746	0.343016	0.368838	0.263204	0.262031	0.253815	0.3482	0.0185958	0.259683	0.00511608	0.745787
NM_172406	0.242624	0.248588	0.229441	0.180791	0.212492	0.145323	0.240218	0.00979734	0.179535	0.033602	0.747387
NM_001361266	0.521694	0.529012	0.474124	0.516989	0.319394	0.303711	0.508277	0.0298022	0.380031	0.118868	0.747686
NM_001347428	0.520388	0.518447	0.469903	0.551456	0.403883	0.172816	0.502913	0.0286037	0.376052	0.190849	0.747748
NM_001253391	0.420279	0.421827	0.315789	0.285604	0.327399	0.253096	0.385965	0.0607786	0.2887	0.0372483	0.747995
NM_178277	0.227682	0.366321	0.293195	0.295271	0.1797	0.188697	0.295732	0.0693543	0.221223	0.0642854	0.74805
XM_006504443	0.362438	0.380148	0.397035	0.363262	0.265651	0.223641	0.379874	0.0172998	0.284185	0.071632	0.748103
NM_001364445	0.455357	0.403274	0.31002	0.37004	0.234623	0.270337	0.38955	0.0736341	0.291667	0.0701828	0.748727
NM_001355556	0.304348	0.360334	0.314473	0.287076	0.363311	0.0827874	0.326385	0.0298332	0.244392	0.145051	0.748783
NM_199198	0.328451	0.259654	0.216156	0.220595	0.213049	0.168664	0.268087	0.0566204	0.200769	0.0280588	0.748896
NM_001081091	0.260081	0.254399	0.248167	0.209861	0.178519	0.182918	0.254216	0.00595886	0.190433	0.0169684	0.749099
NM_001360022	0.350084	0.365159	0.364322	0.369347	0.171692	0.268007	0.359855	0.00847236	0.269682	0.0988381	0.749418
XM_006527119	0.354026	0.380455	0.363245	0.35464	0.130301	0.338045	0.365909	0.0134143	0.274329	0.125007	0.74972
NM_001081685	0.379427	0.490388	0.272513	0.3457	0.266105	0.244857	0.380776	0.108944	0.285554	0.0531605	0.749926
NM_001081316	0.176159	0.335289	0.208325	0.217408	0.161211	0.161211	0.239924	0.0841393	0.179943	0.0324452	0.75
NM_172824	0.250439	0.267299	0.297506	0.225501	0.191078	0.194942	0.271748	0.0238469	0.20384	0.0188575	0.750108
XM_006499252	0.240485	0.355138	0.259277	0.238582	0.227165	0.175547	0.284967	0.0614922	0.213765	0.0335861	0.750139
NM_001359326	0.645929	0.645014	0.63312	0.641354	0.47484	0.327539	0.641354	0.0071457	0.481244	0.157006	0.750357
NM_201394	0.269646	0.286159	0.26769	0.248425	0.179981	0.189542	0.274498	0.0101457	0.205982	0.0370656	0.750396
XM_017314793	0.552989	0.584239	0.611413	0.377717	0.471467	0.463315	0.58288	0.0292356	0.4375	0.0519335	0.750583
XM_006523206	0.457023	0.453296	0.454228	0.366876	0.313767	0.343583	0.454849	0.00193959	0.341408	0.0266215	0.750597
NM_001001932	0.386997	0.305396	0.4069	0.277532	0.27709	0.270898	0.366431	0.0537864	0.275173	0.0037092	0.750956
NM_019483	0.740695	0.795285	0.734491	0.727667	0.441067	0.5366	0.756824	0.0334528	0.568445	0.14593	0.751093
NM_001285812	0.332308	0.413333	0.252308	0.22359	0.271795	0.254359	0.33265	0.0805134	0.249915	0.024408	0.751285
NM_001039556	0.212198	0.229159	0.207867	0.104655	0.183688	0.199567	0.216408	0.0112531	0.162637	0.0508372	0.751529
NM_025454	0.458607	0.453351	0.320631	0.363995	0.34954	0.212878	0.410863	0.0781875	0.308804	0.0833885	0.751599
XM_006523050	0.510284	0.497593	0.477462	0.347702	0.460394	0.308315	0.495113	0.0165513	0.372137	0.078929	0.751621
NM_024439	0.570533	0.525078	0.526646	0.384013	0.446708	0.388715	0.540752	0.0258026	0.406479	0.0349193	0.751691
NM_028173	0.520183	0.486672	0.504189	0.393755	0.371668	0.370906	0.503681	0.0167613	0.378776	0.0129773	0.752016
XM_006522500	0.537257	0.586547	0.606263	0.448536	0.42679	0.425921	0.576689	0.0355433	0.433749	0.0128132	0.752137
NM_029293	0.528256	0.53317	0.407862	0.476658	0.336609	0.292383	0.489762	0.0709701	0.36855	0.0962004	0.752508
NM_146201	0.407592	0.403525	0.373701	0.320831	0.272029	0.299141	0.394939	0.0185048	0.297334	0.0244514	0.75286
XM_011238760	0.177754	0.17881	0.233721	0.160859	0.154523	0.12918	0.196762	0.0320116	0.148187	0.0167629	0.753131
NM_001080127	0.471507	0.556985	0.472426	0.467831	0.334559	0.328125	0.500306	0.0490875	0.376838	0.0788676	0.753215
XM_006497594	0.477184	0.463592	0.300485	0.415534	0.221359	0.298058	0.413754	0.0983286	0.31165	0.0977984	0.753226
XM_006521904	0.386401	0.46143	0.331067	0.364361	0.264478	0.259789	0.392966	0.0654292	0.296209	0.0590676	0.753779
NM_133979	0.26017	0.32403	0.256386	0.32403	0.157048	0.152791	0.280196	0.0380091	0.21129	0.0976593	0.75408
NM_177262	0.434883	0.495879	0.419716	0.322123	0.323112	0.373228	0.450159	0.0403137	0.339488	0.0292239	0.75415
NM_001199113	0.35305	0.390635	0.350585	0.327172	0.248922	0.249538	0.364757	0.0224449	0.275211	0.0450009	0.754505
NM_019750	0.472755	0.485035	0.37759	0.343054	0.382195	0.282425	0.445127	0.0588097	0.335892	0.0502691	0.754598
NM_027188	0.362382	0.623094	0.60276	0.440813	0.407407	0.350763	0.529412	0.145009	0.399661	0.0455224	0.754915
XM_006514892	0.429388	0.383194	0.425429	0.298284	0.384954	0.25165	0.41267	0.025604	0.311629	0.0676466	0.755153
NM_001205287	0.364684	0.453883	0.299757	0.364684	0.240291	0.239684	0.372775	0.077381	0.281553	0.0719943	0.75529
NM_028976	0.367583	0.332851	0.367583	0.283647	0.191751	0.331404	0.356006	0.0200527	0.268934	0.0709794	0.75542
NM_001320492	0.339117	0.350158	0.358833	0.347003	0.223186	0.221609	0.349369	0.00988168	0.263933	0.0719454	0.755455
XM_011246247	0.309237	0.254351	0.290495	0.179384	0.24498	0.220884	0.284694	0.0278992	0.215083	0.0331804	0.755486
XM_006514599	0.217956	0.240265	0.212277	0.211736	0.16901	0.126014	0.223499	0.0147946	0.16892	0.0428611	0.755798
NM_026553	0.216573	0.378531	0.172316	0.216573	0.171375	0.19209	0.255807	0.108562	0.193346	0.022625	0.755828
NM_025321	0.504673	0.542056	0.308411	0.433645	0.293458	0.297196	0.451713	0.125503	0.341433	0.0798797	0.755862
NM_001359469	0.435015	0.4763	0.495413	0.478593	0.30581	0.279052	0.468909	0.0308696	0.354485	0.10831	0.755978
NM_001197046	0.383112	0.370602	0.378421	0.269742	0.344019	0.242377	0.377378	0.00631971	0.285379	0.0525943	0.756215
NM_028259	0.396388	0.418251	0.437262	0.273764	0.339354	0.33365	0.4173	0.0204538	0.315589	0.0363337	0.756264
NM_001081152	0.393315	0.445055	0.442079	0.282509	0.343178	0.34272	0.426816	0.029051	0.322802	0.0348955	0.756303
NM_025864	0.358725	0.40744	0.35341	0.306466	0.184234	0.356067	0.373192	0.0297789	0.282256	0.088438	0.756329
NM_016925	0.268017	0.361501	0.36058	0.246143	0.240847	0.262031	0.330033	0.053709	0.249674	0.0110242	0.756512
NM_172462	0.144245	0.199126	0.301117	0.304517	0.0995629	0.0835357	0.214829	0.0796064	0.162538	0.123218	0.756594
NM_026044	0.218645	0.279007	0.263581	0.183099	0.299799	0.093226	0.253745	0.0313603	0.192041	0.103576	0.756828
NM_001080755	0.261718	0.279962	0.211702	0.165775	0.210444	0.194086	0.251127	0.035341	0.190102	0.0225991	0.756994
XM_006505987	0.439094	0.429984	0.405258	0.369079	0.283967	0.311817	0.424779	0.0175086	0.321621	0.0433947	0.757149
XM_006523355	0.396777	0.38373	0.392172	0.273216	0.356101	0.258634	0.390893	0.00661679	0.295984	0.0525715	0.757199
NM_007862	0.462211	0.469394	0.471893	0.396002	0.398813	0.267958	0.467833	0.00502607	0.354258	0.0747514	0.757232
NM_001164107	0.395195	0.53033	0.846847	0.451652	0.466066	0.424625	0.590791	0.231817	0.447447	0.0210382	0.75737
XM_017317155	0.65313	0.453469	0.65313	0.441624	0.460237	0.431472	0.586576	0.115275	0.444444	0.0145883	0.757692
NM_144526	0.506562	0.507874	0.467192	0.475066	0.33727	0.311024	0.493876	0.0231185	0.374453	0.0881156	0.758193
NM_170779	0.559286	0.555556	0.592859	0.460432	0.439648	0.395417	0.569234	0.0205452	0.431832	0.0332046	0.758621
NM_001252193	0.363171	0.367008	0.248082	0.248082	0.248082	0.246164	0.326087	0.0675816	0.247442	0.00110745	0.758824
NM_001033273	0.0594452	0.190225	0.180317	0.227213	0.0521797	0.0468956	0.143329	0.0728142	0.108763	0.102615	0.758833
NM_173752	0.404531	0.441748	0.435275	0.402913	0.242718	0.326861	0.427184	0.0198838	0.324164	0.0801311	0.758838
NM_177323	0.254683	0.45835	0.39179	0.288163	0.233958	0.316859	0.368274	0.10385	0.27966	0.0420998	0.75938
XM_006501247	0.387909	0.419395	0.429471	0.259446	0.259446	0.420655	0.412259	0.0216805	0.313182	0.0930741	0.759674
NM_001289898	0.287977	0.312455	0.315335	0.191505	0.284377	0.220302	0.305256	0.0150328	0.232061	0.0475398	0.76022
NM_177688	0.939834	0.939834	0.651452	0.639004	0.643154	0.643154	0.843707	0.166497	0.64177	0.00239564	0.760656
NM_001305676	0.470332	0.530541	0.366492	0.468586	0.259162	0.312391	0.455788	0.0829858	0.346713	0.108849	0.760689
XM_017319155	0.64726	0.657534	0.630137	0.623288	0.424658	0.424658	0.644977	0.0138406	0.490868	0.114679	0.761062
NM_001256224	0.555363	0.535467	0.579585	0.514706	0.256055	0.500865	0.556805	0.0220941	0.423875	0.145501	0.761264
NM_001358898	0.325273	0.328393	0.25507	0.328393	0.172387	0.191108	0.302912	0.0414617	0.230629	0.0851819	0.761373
XM_011241943	0.414659	0.446438	0.328806	0.404408	0.298821	0.202973	0.396634	0.0608522	0.302067	0.100757	0.761577
NM_001304575	0.270723	0.338506	0.238056	0.311556	0.176807	0.157207	0.282428	0.0512374	0.21519	0.0840287	0.761928
XM_006520093	0.296739	0.344565	0.246739	0.279891	0.199457	0.197283	0.296014	0.0489171	0.225543	0.0470791	0.761934
NM_023326	0.703571	0.730357	0.730357	0.417857	0.703571	0.528571	0.721429	0.0154647	0.55	0.144057	0.762376
XM_006504857	0.370018	0.348602	0.355741	0.293278	0.300416	0.225461	0.35812	0.0109044	0.273052	0.041369	0.762458
NM_173051	0.431642	0.509888	0.425623	0.375752	0.373173	0.294067	0.455718	0.0470092	0.347664	0.0464343	0.762893
XM_006527684	0.384585	0.31413	0.384196	0.278318	0.276761	0.271312	0.360971	0.0405656	0.275464	0.00367911	0.76312
NM_011170	0.306639	0.458377	0.289779	0.319283	0.246575	0.239199	0.351598	0.0928568	0.268353	0.0442613	0.763237
NM_001177370	0.281599	0.244508	0.269355	0.195175	0.227224	0.184732	0.265154	0.0188987	0.202377	0.0221425	0.763241
XM_006533975	0.535322	0.532182	0.532182	0.497645	0.414443	0.309262	0.533229	0.00181272	0.407117	0.094405	0.763494
NM_001080754	0.246555	0.334002	0.266349	0.24455	0.232774	0.169381	0.282302	0.0458541	0.215568	0.0404304	0.763609
XM_006526128	0.494475	0.501105	0.444199	0.444199	0.329282	0.325967	0.479926	0.0311179	0.366483	0.0673248	0.763622
XM_006498320	0.37996	0.286483	0.378615	0.28312	0.37189	0.143241	0.348352	0.0535848	0.266084	0.115272	0.763835
NM_001099674	0.531977	0.563953	0.235465	0.552326	0.232558	0.232558	0.443798	0.181129	0.339147	0.184618	0.764192
NM_008984	0.447066	0.46043	0.389852	0.328043	0.324076	0.339737	0.432449	0.0374909	0.330619	0.00814188	0.764526
XM_006500977	0.318182	0.3221	0.245298	0.260188	0.211599	0.205329	0.295193	0.0432552	0.225705	0.030027	0.764602
XM_006508908	0.40885	0.347493	0.384071	0.333333	0.231268	0.307375	0.380138	0.030867	0.290659	0.053046	0.764615
NM_001316748	0.4811	0.426117	0.43299	0.353952	0.344788	0.32646	0.446735	0.0299581	0.341733	0.0139979	0.764957
XM_006515123	0.134102	0.144975	0.138056	0.105437	0.108402	0.105437	0.139044	0.00550356	0.106425	0.00171208	0.765403
NM_199007	0.412669	0.390772	0.429614	0.297706	0.323253	0.323253	0.411018	0.0194738	0.314738	0.0147498	0.765751
NM_001252433	0.44	0.452258	0.455806	0.377097	0.38	0.275806	0.449355	0.00829352	0.344301	0.0593358	0.766212
XM_006525060	0.703704	0.589226	0.470258	0.470258	0.438833	0.4422	0.587729	0.11673	0.45043	0.0172538	0.766391
NM_023166	0.434328	0.608955	0.30597	0.519403	0.261194	0.253731	0.449751	0.15208	0.344776	0.151277	0.766593
NM_013789	0.248252	0.358741	0.327972	0.28042	0.248252	0.188112	0.311655	0.0570234	0.238928	0.0468549	0.766642
NM_001357625	0.441398	0.454398	0.383912	0.322364	0.321755	0.33699	0.426569	0.0375095	0.327036	0.00862518	0.766667
XM_017313862	0.5192	0.50027	0.47431	0.553813	0.294754	0.296917	0.497927	0.0225361	0.381828	0.148947	0.766836
NM_001347502	0.59981	0.60076	0.59981	0.464829	0.459759	0.456274	0.600127	0.000548812	0.460287	0.00430195	0.766983
XM_006510336	0.370975	0.44768	0.437737	0.288589	0.341146	0.334044	0.418797	0.0417124	0.321259	0.0285154	0.7671
NM_013636	0.495231	0.443561	0.443561	0.36089	0.384738	0.314785	0.460784	0.0298313	0.353471	0.0355614	0.767108
NM_001359290	0.4188	0.3288	0.4108	0.2872	0.3036	0.298	0.386133	0.049813	0.296267	0.00833627	0.767265
XM_006534448	0.312253	0.308547	0.318676	0.224555	0.271739	0.224555	0.313159	0.00512462	0.240283	0.0272416	0.767289
NM_001081431	0.371886	0.349348	0.357058	0.295374	0.302491	0.229537	0.359431	0.011455	0.275801	0.040223	0.767327
NM_028717	0.288548	0.317816	0.261049	0.234532	0.216068	0.215085	0.289138	0.028388	0.221895	0.0109547	0.767437
NM_177586	0.475591	0.588976	0.507087	0.576378	0.319685	0.310236	0.523885	0.0585296	0.4021	0.151003	0.767535
XM_011248919	0.192052	0.250647	0.18854	0.154344	0.174677	0.155638	0.210413	0.034888	0.161553	0.011384	0.767789
NM_144839	0.463171	0.474407	0.47191	0.359551	0.359551	0.363296	0.469829	0.00589989	0.360799	0.00216236	0.767936
NM_175459	0.2342	0.32782	0.304194	0.296515	0.18104	0.187832	0.288738	0.0486865	0.221796	0.064798	0.768155
NM_001113351	0.406696	0.410589	0.389567	0.320789	0.288866	0.317675	0.402284	0.0111843	0.30911	0.0176008	0.768387
NM_001168540	0.469919	0.455285	0.317886	0.318699	0.318699	0.317886	0.414363	0.0838713	0.318428	0.00046939	0.768476
NM_133692	0.368421	0.29255	0.307587	0.246753	0.298018	0.19959	0.322853	0.0401733	0.24812	0.0492282	0.768525
XM_006514335	0.505842	0.506529	0.506529	0.369759	0.506529	0.291409	0.5063	0.000396805	0.389233	0.108874	0.768778
NM_011239	0.551075	0.498656	0.491935	0.302419	0.475806	0.407258	0.513889	0.0323792	0.395161	0.0873242	0.768963
NM_001282013	0.504493	0.385109	0.341463	0.34018	0.317073	0.290116	0.410355	0.084396	0.315789	0.0250568	0.769552
XM_017317897	0.583539	0.581067	0.579654	0.577888	0.191452	0.574002	0.58142	0.00196671	0.447781	0.221996	0.77015
NM_001164325	0.339462	0.301668	0.30967	0.222165	0.291624	0.21859	0.316933	0.0199163	0.244127	0.0411728	0.770278
NM_198308	0.383478	0.375902	0.356061	0.295094	0.36075	0.203463	0.371813	0.0141584	0.286436	0.0790002	0.770375
NM_023260	0.276596	0.297872	0.241135	0.421277	0.102128	0.104965	0.271868	0.0286628	0.209456	0.183447	0.770435
NM_001357458	0.559833	0.517992	0.501255	0.502092	0.369874	0.34477	0.52636	0.030172	0.405579	0.0845202	0.770535
NM_001256131	0.247951	0.346995	0.247951	0.249317	0.247951	0.152322	0.280965	0.0571829	0.21653	0.0556097	0.770665
XM_006513522	0.405788	0.326688	0.42508	0.299678	0.29925	0.293248	0.385852	0.0521376	0.297392	0.0035955	0.770741
NM_177673	0.20021	0.20301	0.20021	0.160308	0.20021	0.104655	0.201143	0.00161666	0.155058	0.0479933	0.770882
NM_145515	0.348479	0.489655	0.348073	0.33428	0.262475	0.318053	0.395402	0.0816256	0.304936	0.0376569	0.771204
NM_134002	0.326249	0.325101	0.240092	0.360138	0.163699	0.163699	0.297147	0.0494147	0.229179	0.113414	0.771263
NM_001361909	0.400549	0.395062	0.375171	0.353909	0.369684	0.179698	0.390261	0.0133525	0.301097	0.10543	0.771529
NM_026004	0.573727	0.567471	0.537087	0.466488	0.416443	0.411975	0.559428	0.0195994	0.431635	0.0302658	0.771565
XM_006522497	0.379971	0.379971	0.298233	0.336524	0.240059	0.240059	0.352725	0.0471914	0.272214	0.0556943	0.771747
XM_006507518	0.33808	0.325468	0.34703	0.272579	0.235557	0.272172	0.336859	0.0108328	0.260103	0.0212582	0.772142
NM_001177813	0.33945	0.319433	0.545455	0.261885	0.33945	0.329441	0.401446	0.125116	0.310259	0.0421906	0.772853
XM_006531805	0.184913	0.220791	0.263109	0.172953	0.172953	0.171113	0.222938	0.0391426	0.17234	0.00106228	0.77304
NM_001359558	0.493471	0.545704	0.644674	0.548454	0.375945	0.37732	0.561283	0.0767957	0.433906	0.0992035	0.773061
XM_017314078	0.437164	0.416756	0.441461	0.28464	0.28464	0.432868	0.431794	0.0131989	0.334049	0.0855793	0.773632
NM_001164676	0.195132	0.204868	0.137931	0.152941	0.130223	0.133063	0.17931	0.0361647	0.138742	0.0123782	0.773756
XM_006499991	0.669307	0.543564	0.620792	0.440594	0.515842	0.462376	0.611221	0.0634153	0.472937	0.0387195	0.773758
XM_006508246	0.385224	0.367414	0.342348	0.306398	0.297823	0.243404	0.364996	0.0215401	0.282542	0.0341647	0.774096
XM_006523200	0.293363	0.34115	0.419469	0.285398	0.242035	0.288496	0.351327	0.0636661	0.271976	0.0259759	0.774139
NM_001357176	0.313793	0.313793	0.258621	0.33908	0.105747	0.241379	0.295402	0.0318538	0.228736	0.117179	0.774319
XM_006524768	0.362757	0.370617	0.35006	0.31318	0.262999	0.262999	0.361145	0.0103725	0.279726	0.0289722	0.774554
XM_006513525	0.414758	0.338422	0.431722	0.310221	0.306828	0.300891	0.394967	0.0496986	0.30598	0.00472245	0.774696
NM_001360328	0.4625	0.47375	0.4675	0.3625	0.3625	0.3625	0.467917	0.00563656	0.3625	0	0.774711
NM_001361908	0.409091	0.409091	0.387032	0.370321	0.383021	0.180481	0.401738	0.0127357	0.311275	0.113448	0.77482
NM_001172154	0.651384	0.628028	0.540657	0.538062	0.338235	0.534602	0.60669	0.0583659	0.4703	0.114384	0.77519
NM_021567	0.3361	0.387967	0.30083	0.30083	0.246888	0.246888	0.341632	0.0438311	0.264869	0.0311434	0.775304
NM_010508	0.39327	0.363828	0.326498	0.312303	0.215563	0.312303	0.361199	0.0334634	0.280056	0.055853	0.775352
NM_001302549	0.375197	0.383605	0.307935	0.301629	0.290068	0.235418	0.355579	0.0414746	0.275705	0.0353654	0.775369
NM_007801	0.733852	0.507393	0.733852	0.516732	0.508171	0.506615	0.658366	0.130746	0.510506	0.00544747	0.775414
NM_001159616	0.396584	0.647059	0.519924	0.647059	0.282732	0.282732	0.521189	0.125242	0.404175	0.210344	0.775485
NM_001081406	0.187643	0.254005	0.194508	0.184592	0.128909	0.180015	0.212052	0.0364939	0.164505	0.0309121	0.775779
XM_006518385	0.387036	0.436355	0.387976	0.387506	0.30108	0.251292	0.403789	0.028207	0.313293	0.0689234	0.775882
NM_001164108	0.428815	0.556438	0.85536	0.481566	0.494611	0.45207	0.613538	0.218931	0.476082	0.0217941	0.775963
NM_001282118	0.448305	0.372458	0.408898	0.311017	0.373729	0.269915	0.409887	0.0379334	0.31822	0.0522803	0.776361
NM_001039824	0.585455	0.398182	0.463636	0.454545	0.398182	0.270909	0.482424	0.0950395	0.374545	0.0940722	0.776382
NM_001347452	0.351863	0.406231	0.225412	0.351863	0.194258	0.217471	0.327835	0.092773	0.254531	0.0850878	0.776398
XM_006538825	0.240414	0.290931	0.19294	0.193244	0.193244	0.175898	0.241428	0.0490036	0.187462	0.0100149	0.776471
NM_021506	0.187033	0.197556	0.140869	0.200272	0.106925	0.100815	0.175153	0.0301532	0.136004	0.0557414	0.776486
NM_178208	0.258567	0.23676	0.146417	0.17134	0.140187	0.186916	0.213915	0.0594627	0.166147	0.0237932	0.776699
XM_006504856	0.430504	0.371464	0.324723	0.302583	0.303813	0.268758	0.375564	0.0530096	0.291718	0.0198937	0.776747
NM_001348246	0.595202	0.547226	0.550225	0.412294	0.487256	0.415292	0.564218	0.0268752	0.438281	0.0424405	0.776794
XM_006532292	0.384106	0.326395	0.400189	0.452223	0.206244	0.204352	0.37023	0.0388044	0.287606	0.142566	0.776831
NM_001177945	0.287319	0.243981	0.18138	0.189406	0.17817	0.186196	0.23756	0.0532605	0.184591	0.0057874	0.777027
NM_001013384	0.0318436	0.0480447	0.0329609	0.027933	0.027933	0.0318436	0.0376164	0.00904844	0.0292365	0.00225779	0.777228
NM_001359934	0.408348	0.333333	0.405021	0.245614	0.418633	0.227163	0.382234	0.0423822	0.297137	0.105623	0.777367
XM_011243614	0.284003	0.303251	0.203165	0.202737	0.210009	0.201882	0.263473	0.0531074	0.204876	0.00446549	0.777597
NM_133906	0.243623	0.251952	0.230609	0.21291	0.174909	0.176991	0.242061	0.0107569	0.18827	0.0213642	0.777778
XM_006540171	0.505042	0.538655	0.484874	0.433613	0.376471	0.378992	0.509524	0.0271694	0.396359	0.0322883	0.7779
NM_001271873	0.269588	0.309794	0.258763	0.321649	0.167526	0.162887	0.279381	0.0268882	0.217354	0.0903524	0.777983
NM_001256104	0.251163	0.3	0.219767	0.251744	0.136047	0.212209	0.256977	0.040431	0.2	0.0588072	0.778281
NM_009320	0.410541	0.425335	0.404531	0.384189	0.280629	0.300971	0.413469	0.0107068	0.321929	0.054869	0.778606
XM_006532361	0.486264	0.500749	0.343157	0.48951	0.293706	0.252498	0.44339	0.087106	0.345238	0.126631	0.778633
NM_010882	0.425609	0.428314	0.16862	0.449955	0.176736	0.169522	0.340848	0.149159	0.265404	0.159866	0.77866
NM_001271408	0.57111	0.57111	0.563977	0.503344	0.413732	0.411502	0.568732	0.00411841	0.442859	0.0523929	0.778678
NM_026618	0.272989	0.505747	0.16954	0.293103	0.16954	0.275862	0.316092	0.172198	0.246169	0.0669197	0.778788
XM_006507488	0.474808	0.5	0.531597	0.507686	0.35696	0.309137	0.502135	0.0284547	0.391261	0.103623	0.779195
NM_172992	0.127451	0.256944	0.115196	0.166667	0.104575	0.118056	0.166531	0.0785402	0.129766	0.0326602	0.779231
NM_009179	0.508007	0.604537	0.520018	0.527135	0.357651	0.387456	0.544187	0.0526085	0.424081	0.0904835	0.779292
NM_177409	0.427755	0.454694	0.490612	0.382041	0.330612	0.357551	0.457687	0.0315353	0.356735	0.025724	0.779429
NM_001080995	0.38258	0.360134	0.357119	0.316583	0.306533	0.234171	0.366611	0.0139113	0.285762	0.0449611	0.77947
NM_001357986	0.167253	0.186374	0.204176	0.18989	0.126374	0.118681	0.185934	0.0184655	0.144982	0.0390816	0.779748
XM_006507411	0.468673	0.465217	0.462542	0.290301	0.438685	0.359978	0.465478	0.00307404	0.362988	0.0742375	0.779818
XM_006509627	0.362759	0.531379	0.626207	0.442759	0.366897	0.376207	0.506782	0.133436	0.395287	0.041374	0.779995
XM_011243988	0.115689	0.0750132	0.116746	0.0612784	0.116746	0.0618067	0.102483	0.0237953	0.0799437	0.0318728	0.780069
XM_006516527	0.419189	0.524791	0.414037	0.423696	0.285898	0.35029	0.452672	0.0625095	0.353295	0.068948	0.780465
NM_001357403	0.418121	0.41729	0.416459	0.348296	0.298421	0.33084	0.41729	0.000831255	0.325852	0.025309	0.780876
NM_025385	0.80721	0.755486	0.642633	0.371473	0.818182	0.532915	0.73511	0.0841592	0.57419	0.226196	0.781095
NM_001048143	0.25961	0.295265	0.445682	0.261281	0.261281	0.259053	0.333519	0.0987587	0.260539	0.00128657	0.78118
XM_006533047	0.527697	0.45967	0.412051	0.360544	0.407191	0.325559	0.466472	0.0581225	0.364431	0.0409549	0.78125
NM_001360963	0.594549	0.593697	0.580068	0.494037	0.445486	0.442078	0.589438	0.00812555	0.460534	0.029065	0.78131
XM_006541091	0.333555	0.333555	0.33289	0.217276	0.270432	0.293688	0.333333	0.000383622	0.260465	0.0391689	0.781395
NM_177128	0.496706	0.492144	0.365433	0.438419	0.291941	0.327927	0.451428	0.0745081	0.352762	0.0763315	0.781437
NM_001122822	0.327222	0.364354	0.392899	0.280111	0.288234	0.279183	0.361491	0.0329317	0.282509	0.0049792	0.781511
NM_173757	0.332016	0.320158	0.426087	0.301186	0.271146	0.270356	0.35942	0.0580386	0.280896	0.017576	0.781525
NM_181452	0.444288	0.622003	0.38646	0.557123	0.28914	0.28914	0.48425	0.122751	0.378467	0.15472	0.781553
NM_001357387	0.466667	0.441791	0.517413	0.351244	0.432836	0.330348	0.47529	0.0385414	0.371476	0.0541565	0.781577
XM_017313799	0.582803	0.539278	0.545294	0.632343	0.324841	0.346072	0.555791	0.0235849	0.434418	0.171736	0.781621
NM_001364273	0.541144	0.594142	0.507206	0.64993	0.425848	0.208275	0.547497	0.043815	0.428018	0.220836	0.781772
NM_173741	0.304539	0.351965	0.203591	0.262534	0.24187	0.168022	0.286698	0.0757789	0.224142	0.0496876	0.781804
NM_144915	0.51296	0.396544	0.537062	0.33106	0.457026	0.342883	0.482189	0.0751434	0.37699	0.0695652	0.78183
NM_026211	0.638554	0.633199	0.630522	0.47925	0.457831	0.550201	0.634092	0.00408976	0.495761	0.0483475	0.781844
NM_001159948	0.315779	0.339734	0.309316	0.260076	0.253422	0.241065	0.32161	0.0160253	0.251521	0.00964724	0.782069
NM_173761	0.406611	0.422875	0.376705	0.398216	0.314795	0.230325	0.402064	0.0234184	0.314446	0.083946	0.782079
NM_001361009	0.40814	0.436405	0.348219	0.33974	0.329565	0.263991	0.397588	0.0450297	0.311099	0.0411124	0.782464
NM_011758	0.328035	0.412362	0.362472	0.331567	0.237086	0.294481	0.367623	0.0423987	0.287712	0.047603	0.782626
NM_145128	0.464123	0.517676	0.481974	0.484424	0.329016	0.332167	0.487924	0.0272677	0.381869	0.0888293	0.78264
NM_001243050	0.292147	0.298846	0.268701	0.263119	0.198735	0.211016	0.286565	0.0158289	0.22429	0.0341829	0.782684
XM_006508040	0.482281	0.518126	0.553564	0.396334	0.415886	0.404073	0.51799	0.0356417	0.405431	0.00984643	0.7827
NM_026855	0.520095	0.49409	0.406619	0.388889	0.382979	0.340426	0.473601	0.0594474	0.370764	0.0264399	0.782862
NM_001290496	0.35814	0.311628	0.344186	0.251163	0.311628	0.231008	0.337984	0.0238679	0.264599	0.0419561	0.782875
NM_001291248	0.477816	0.515358	0.416382	0.474403	0.401593	0.227531	0.469852	0.0499663	0.367842	0.126849	0.782889
NM_001331197	0.208109	0.215437	0.143625	0.126527	0.158769	0.158769	0.189057	0.0395158	0.148021	0.0186151	0.782946
XM_006522248	0.509453	0.501493	0.387562	0.448756	0.304975	0.341791	0.466169	0.0681919	0.365174	0.0746882	0.783351
NM_010189	0.33468	0.405387	0.263973	0.374411	0.196633	0.215488	0.33468	0.0707071	0.262177	0.0976532	0.783367
NM_001005767	0.23781	0.279726	0.301112	0.210436	0.211292	0.219846	0.272883	0.0322011	0.213858	0.00520339	0.783699
NM_001033132	0.638796	0.638796	0.377926	0.458194	0.408027	0.431438	0.551839	0.150613	0.432553	0.0251022	0.783838
NM_201410	0.384526	0.325189	0.291449	0.31879	0.235602	0.230366	0.333721	0.0471216	0.261586	0.0496091	0.783847
XM_017319254	0.363071	0.304288	0.363071	0.289765	0.371369	0.146611	0.343476	0.0339383	0.269249	0.113775	0.783893
NM_145604	0.420878	0.388298	0.267952	0.319149	0.273936	0.25133	0.359043	0.080551	0.281472	0.0345318	0.783951
NM_001290455	0.4219	0.324176	0.421507	0.293171	0.311224	0.311224	0.389194	0.0563079	0.305207	0.0104231	0.784202
XM_006525996	0.555061	0.365962	0.337041	0.324805	0.337041	0.324805	0.419355	0.118411	0.328884	0.00706435	0.784262
NM_001285870	0.484381	0.520081	0.555375	0.398783	0.418256	0.406491	0.519946	0.0354972	0.407843	0.00980649	0.784395
NM_134000	0.411202	0.565821	0.535184	0.420775	0.369555	0.395883	0.504069	0.0818713	0.395404	0.0256137	0.784425
NM_001164420	0.403955	0.477401	0.403955	0.402072	0.213748	0.392655	0.428437	0.0424043	0.336158	0.106115	0.784615
NM_001363991	0.412017	0.440153	0.475441	0.448736	0.323319	0.269909	0.442537	0.0317791	0.347322	0.0917979	0.784842
NM_172259	0.574176	0.583791	0.57967	0.493132	0.384615	0.486264	0.579212	0.00482402	0.45467	0.0607665	0.78498
NM_001163848	0.406687	0.42515	0.305389	0.321856	0.248503	0.322355	0.379075	0.0644782	0.297572	0.0424953	0.784993
NM_001017426	0.207003	0.264514	0.203556	0.169993	0.189949	0.169993	0.225024	0.0342424	0.176645	0.0115219	0.785004
XM_006519335	0.459818	0.415079	0.551781	0.272577	0.461475	0.386081	0.475559	0.0696975	0.373378	0.0950876	0.785134
NM_146014	0.315932	0.320678	0.218983	0.302373	0.136271	0.23322	0.285198	0.0573927	0.223955	0.0834376	0.785261
NM_028398	0.353542	0.356267	0.299046	0.228202	0.333106	0.230926	0.336285	0.0322786	0.264078	0.0597957	0.78528
NM_029643	0.299613	0.344389	0.254837	0.300166	0.202875	0.202875	0.299613	0.0447761	0.235305	0.0561712	0.785363
NM_001331171	0.331395	0.343023	0.321221	0.321221	0.302326	0.15843	0.33188	0.0109092	0.260659	0.0890353	0.785401
NM_001079513	0.414246	0.423149	0.357076	0.314433	0.319119	0.305061	0.398157	0.0358546	0.312871	0.00715804	0.785798
XM_006521061	0.350631	0.346424	0.573633	0.333801	0.333801	0.330996	0.423562	0.129982	0.332866	0.0016195	0.785872
XM_017317881	0.388968	0.378223	0.360315	0.323066	0.30086	0.262178	0.375836	0.0144751	0.295368	0.0308134	0.785896
NM_001347463	0.412844	0.430487	0.393084	0.367678	0.294284	0.309809	0.412138	0.0187115	0.323924	0.0386794	0.785959
NM_033134	0.276786	0.319876	0.272127	0.28222	0.200699	0.199922	0.289596	0.0263261	0.227614	0.0472923	0.78597
NM_001357987	0.149012	0.192371	0.175631	0.159989	0.127058	0.119374	0.172338	0.0218662	0.135474	0.0215756	0.786093
XM_006512523	0.588774	0.563192	0.604811	0.631157	0.303933	0.445972	0.585592	0.0209911	0.460354	0.164085	0.786133
NM_001145930	0.438179	0.467844	0.360281	0.411232	0.329257	0.255208	0.422101	0.0555549	0.331899	0.0780453	0.786302
XM_011246633	0.421016	0.439109	0.384134	0.388309	0.302018	0.2881	0.414753	0.0280178	0.326142	0.0542857	0.786353
XM_006521425	0.339983	0.258456	0.25412	0.201214	0.212489	0.256722	0.284186	0.0483698	0.223475	0.0293391	0.786368
XM_017315116	0.383987	0.388889	0.434641	0.388072	0.217048	0.344499	0.402505	0.0279375	0.31654	0.088874	0.786423
NM_001165256	0.3638	0.244137	0.265183	0.343355	0.191822	0.151533	0.29104	0.0638847	0.228904	0.101144	0.786501
NM_001271407	0.5922	0.5922	0.584994	0.50869	0.44256	0.440441	0.589798	0.00416064	0.463897	0.0388063	0.786536
XM_011242929	0.267943	0.310048	0.261722	0.329187	0.167943	0.163636	0.279904	0.0262897	0.220255	0.0943619	0.786895
XM_011242928	0.256446	0.297882	0.252302	0.315838	0.161142	0.157919	0.268877	0.0252048	0.211633	0.0902586	0.7871
XM_006538619	0.346714	0.411998	0.499338	0.375827	0.278341	0.336127	0.41935	0.0765774	0.330099	0.0490216	0.787167
XM_006505871	0.404773	0.424427	0.404305	0.38044	0.281235	0.30978	0.411168	0.0114845	0.323818	0.0510704	0.787557
NM_013926	0.470486	0.40191	0.467882	0.470486	0.292535	0.292535	0.446759	0.0388627	0.351852	0.10274	0.787565
XM_006529057	0.458865	0.511702	0.476241	0.484043	0.320567	0.335106	0.48227	0.0269294	0.379905	0.0904779	0.787745
NM_008555	0.215126	0.221429	0.202941	0.212605	0.115546	0.17563	0.213165	0.00939837	0.167927	0.0489858	0.787779
NM_001168526	0.346505	0.363526	0.255319	0.365957	0.189666	0.204863	0.321783	0.0581853	0.253495	0.0976909	0.787783
XM_011243527	0.12921	0.128598	0.166565	0.084507	0.1188	0.131047	0.141457	0.0217456	0.111451	0.0241246	0.787879
NM_011895	0.246218	0.339496	0.246218	0.247059	0.197479	0.210924	0.277311	0.0538537	0.218487	0.0256406	0.787879
NM_001360128	0.381074	0.493606	0.2711	0.286445	0.235294	0.381074	0.381927	0.111256	0.300938	0.0739627	0.787946
NM_133683	0.467147	0.43109	0.448718	0.420673	0.332532	0.308494	0.448985	0.0180303	0.3539	0.0590634	0.788221
NM_133733	0.438108	0.446453	0.3637	0.326843	0.33032	0.326843	0.416087	0.0455604	0.328002	0.00200748	0.788301
NM_001357018	0.3624	0.4612	0.4844	0.3668	0.3324	0.3324	0.436	0.0647864	0.343867	0.0198608	0.788685
NM_031196	0.20964	0.254355	0.195703	0.245645	0.135889	0.138792	0.219899	0.0306427	0.173442	0.0625464	0.788732
NM_001361008	0.386719	0.433594	0.349888	0.348214	0.326451	0.248326	0.390067	0.041953	0.307664	0.0525275	0.788746
NM_011640	0.419549	0.401504	0.381955	0.291729	0.378947	0.278195	0.401003	0.018802	0.316291	0.0546826	0.78875
XM_011240206	0.517582	0.443956	0.505495	0.340659	0.347253	0.469231	0.489011	0.0394841	0.385714	0.0724025	0.788764
XM_006495872	0.566753	0.581126	0.570736	0.455758	0.500087	0.399827	0.572872	0.00742034	0.45189	0.0502416	0.788816
XM_017317037	0.37858	0.37858	0.37609	0.377335	0.303238	0.213574	0.37775	0.00143798	0.298049	0.0820037	0.789011
XM_006518458	0.600457	0.694064	0.686073	0.578767	0.583333	0.400685	0.660198	0.0518915	0.520928	0.104159	0.789049
XM_006511118	0.340418	0.473009	0.469298	0.384278	0.291161	0.337045	0.427575	0.075503	0.337494	0.0465603	0.789321
NM_001357993	0.379668	0.376349	0.380498	0.245643	0.383817	0.267635	0.378838	0.00219564	0.299032	0.0742453	0.789339
NM_178065	0.130095	0.228888	0.0935768	0.177372	0.0899902	0.0899902	0.150853	0.0700034	0.119117	0.0504499	0.789625
NM_001357299	0.216056	0.216056	0.218646	0.152793	0.152793	0.208287	0.216919	0.00149517	0.171291	0.0320394	0.789653
NM_177372	0.351368	0.368583	0.347372	0.289886	0.292346	0.260682	0.355774	0.0112712	0.280971	0.0176137	0.789747
NM_001081684	0.37142	0.419638	0.406487	0.387493	0.363238	0.195207	0.399182	0.0249251	0.315313	0.104719	0.789898
NM_172482	0.389919	0.426613	0.408468	0.343548	0.308871	0.315323	0.408333	0.0183471	0.322581	0.0184429	0.789993
XM_006529721	0.471134	0.484021	0.484021	0.345361	0.470103	0.321649	0.479725	0.00744008	0.379038	0.079751	0.790115
NM_172505	0.449866	0.463271	0.463807	0.319571	0.449866	0.319035	0.458981	0.00789862	0.362824	0.0753811	0.790498
XM_006503009	0.329255	0.340749	0.286244	0.329255	0.190582	0.236188	0.318749	0.028731	0.252008	0.0706769	0.790617
NM_009506	0.721739	0.642809	0.437458	0.505017	0.405351	0.514381	0.600669	0.146751	0.474916	0.0604269	0.790646
NM_010110	0.462695	0.534622	0.348363	0.517982	0.275362	0.271068	0.44856	0.0939304	0.354804	0.141332	0.790985
NM_008794	0.486301	0.504795	0.375685	0.350342	0.372945	0.357877	0.455594	0.069818	0.360388	0.0115088	0.79103
NM_001164769	0.457973	0.434407	0.450118	0.235664	0.434407	0.391987	0.447499	0.0119994	0.354019	0.10467	0.791106
XM_006516191	0.135082	0.234426	0.097377	0.18	0.0947541	0.0947541	0.155628	0.0707972	0.123169	0.0492167	0.791433
NM_001285814	0.374038	0.451923	0.299038	0.272115	0.317308	0.300962	0.375	0.0764468	0.296795	0.0228825	0.791453
NM_023794	0.658258	0.623423	0.657658	0.562162	0.468468	0.504505	0.646446	0.0199408	0.511712	0.0472608	0.791576
XM_006537528	0.45288	0.490085	0.514636	0.378848	0.397167	0.377904	0.485867	0.0310935	0.38464	0.0108594	0.791656
NM_001198571	0.706822	0.806392	0.572833	0.556238	0.548248	0.547019	0.695349	0.117201	0.550502	0.00500586	0.791691
NM_021297	0.211545	0.319469	0.337038	0.286483	0.239512	0.161348	0.289351	0.0679519	0.229114	0.0632119	0.791822
NM_177870	0.392326	0.406421	0.405247	0.410337	0.226703	0.316366	0.401331	0.00782106	0.317802	0.0918252	0.79187
XM_006506797	0.30079	0.331634	0.292378	0.323987	0.247515	0.160846	0.308267	0.0206684	0.244116	0.0816233	0.791896
NM_001357769	0.420927	0.436385	0.440349	0.355133	0.322632	0.34998	0.432554	0.0102619	0.342582	0.0174681	0.791998
NM_173052	0.615566	0.549528	0.418239	0.418239	0.418239	0.418239	0.527778	0.100446	0.418239	0	0.792453
NM_029075	0.576741	0.446203	0.392405	0.390823	0.406646	0.324367	0.471783	0.0947927	0.373945	0.0436587	0.792622
NM_026125	0.4933	0.4933	0.536013	0.386097	0.401173	0.419598	0.507538	0.0246607	0.402289	0.0167783	0.792629
NM_001164251	0.415598	0.464744	0.382479	0.415598	0.32265	0.262821	0.42094	0.0413918	0.333689	0.0769849	0.792724
NM_007722	0.400654	0.361406	0.434178	0.357318	0.295993	0.295176	0.398746	0.0364234	0.316162	0.0356442	0.792891
XM_011249203	0.5752	0.5936	0.6472	0.4896	0.4568	0.4936	0.605333	0.0374066	0.48	0.0201911	0.792952
NM_001139504	0.443255	0.471092	0.441113	0.458244	0.271949	0.344754	0.45182	0.0167243	0.358315	0.0938853	0.793049
XM_006499162	0.549261	0.557882	0.464286	0.520936	0.360837	0.364532	0.52381	0.051729	0.415435	0.0913851	0.793103
XM_006511781	0.400161	0.409018	0.359098	0.330918	0.299517	0.296296	0.389426	0.026635	0.30891	0.019127	0.793246
NM_001362713	0.356889	0.377778	0.377333	0.353333	0.253333	0.275556	0.370667	0.011934	0.294074	0.0525091	0.793365
NM_007542	0.569758	0.470772	0.477007	0.44583	0.3788	0.379579	0.505846	0.0554378	0.401403	0.038477	0.793529
NM_001359470	0.493949	0.446293	0.492436	0.399395	0.369894	0.367625	0.477559	0.0270875	0.378971	0.0177237	0.793559
NM_001355260	0.282251	0.362771	0.250649	0.280087	0.232035	0.198701	0.298557	0.0578118	0.236941	0.0409139	0.79362
NM_008138	0.475712	0.490787	0.4866	0.397822	0.399497	0.355946	0.484366	0.00778189	0.384422	0.0246749	0.79366
NM_027153	0.560278	0.994796	0.598439	0.582827	0.582827	0.543799	0.717838	0.240611	0.569818	0.0225332	0.793798
NM_001281974	0.592	0.592	0.581333	0.339333	0.546667	0.515333	0.588444	0.0061584	0.467111	0.111762	0.793807
NM_001359179	0.231201	0.306397	0.191919	0.199776	0.185185	0.194164	0.243172	0.0581704	0.193042	0.00735964	0.793846
XM_006498321	0.368746	0.283756	0.368746	0.296093	0.369431	0.145305	0.340416	0.0490688	0.270276	0.114272	0.79396
NM_001164275	0.38375	0.43625	0.43625	0.37375	0.3125	0.31125	0.41875	0.0303109	0.3325	0.035729	0.79403
XM_006525812	0.333333	0.325941	0.289315	0.246976	0.261425	0.24496	0.316196	0.0235719	0.25112	0.00898085	0.794191
NM_028331	0.47454	0.403034	0.280607	0.325027	0.307692	0.287107	0.38606	0.0980743	0.306609	0.0189831	0.7942
XM_006508415	0.405449	0.377404	0.35016	0.303686	0.321314	0.27484	0.377671	0.0276452	0.299947	0.0234617	0.794201
XM_006531976	0.550777	0.551971	0.514934	0.518519	0.39546	0.371565	0.539227	0.0210469	0.428515	0.0788561	0.794682
NM_024240	0.620112	0.620112	0.697207	0.493855	0.587709	0.458101	0.64581	0.0445108	0.513222	0.0669397	0.794694
XM_011239043	0.283044	0.327103	0.267913	0.275478	0.229194	0.193146	0.292687	0.0307506	0.232606	0.0412719	0.794729
XM_006500204	0.451269	0.388206	0.381654	0.336609	0.34398	0.289926	0.407043	0.0384407	0.323505	0.0293129	0.794769
XM_006530252	0.418851	0.431724	0.354023	0.358851	0.307586	0.291034	0.401533	0.041645	0.319157	0.0353577	0.794847
XM_006505273	0.608586	0.598485	0.590067	0.517677	0.458754	0.45202	0.599046	0.009272	0.47615	0.0361202	0.794848
NM_001164597	0.486619	0.421787	0.365247	0.260837	0.380701	0.370901	0.424551	0.0607332	0.33748	0.0665552	0.79491
XM_011240837	0.280116	0.363812	0.280116	0.320755	0.187228	0.226899	0.308015	0.048322	0.24496	0.0685713	0.795288
NM_001039092	0.508008	0.502242	0.506086	0.358104	0.49007	0.358104	0.505445	0.00293567	0.402093	0.076191	0.795522
NM_001302334	0.577143	0.574286	0.574286	0.542857	0.458571	0.371429	0.575238	0.00164957	0.457619	0.0857183	0.79553
NM_175423	0.545041	0.55596	0.463148	0.546861	0.33303	0.364877	0.521383	0.0507274	0.414923	0.115366	0.795812
NM_026686	0.424806	0.417054	0.418605	0.334884	0.339535	0.328682	0.420155	0.00410194	0.334367	0.00544478	0.795818
NM_009963	0.423562	0.419178	0.498082	0.395616	0.386301	0.285479	0.446941	0.0443441	0.355799	0.0610764	0.796077
NM_146234	0.568584	0.542035	0.59292	0.382743	0.55531	0.418142	0.567847	0.0254505	0.452065	0.0911476	0.796104
XM_017318042	0.907407	0.73594	0.663923	0.613169	0.596708	0.627572	0.76909	0.125081	0.612483	0.0154435	0.796373
XM_006503649	0.36125	0.379375	0.4425	0.322813	0.299687	0.32	0.394375	0.0426514	0.314167	0.0126179	0.796619
NM_001166552	0.346017	0.353817	0.3394	0.281966	0.264713	0.281966	0.346411	0.00721677	0.276215	0.00996137	0.797362
NM_001359327	0.596215	0.59306	0.622503	0.596215	0.534175	0.314406	0.603926	0.0161652	0.481598	0.148078	0.797446
NM_020260	0.357328	0.425862	0.353664	0.291379	0.307974	0.307543	0.378951	0.0406673	0.302299	0.00945905	0.797725
NM_001271727	0.413075	0.433528	0.417458	0.295471	0.41271	0.300219	0.421354	0.0107686	0.336133	0.0663597	0.797746
XM_006498382	0.155942	0.15897	0.112793	0.115821	0.112793	0.112793	0.142569	0.0258307	0.113803	0.00174822	0.79823
NM_001357990	0.132017	0.153846	0.132536	0.114345	0.130977	0.0888773	0.139466	0.012456	0.1114	0.0212039	0.798758
XM_006538113	0.43755	0.417661	0.339698	0.336781	0.301512	0.316362	0.398303	0.0517186	0.318218	0.0177077	0.798935
NM_029809	0.28935	0.298775	0.658812	0.314797	0.602262	0.0791706	0.415646	0.210641	0.332077	0.261973	0.798942
NM_019877	0.675039	0.635793	0.66562	0.485086	0.55259	0.541601	0.658817	0.0204885	0.526426	0.0362203	0.799047
XM_006524377	0.478295	0.479084	0.460931	0.478295	0.314128	0.340963	0.47277	0.0102605	0.377795	0.0880636	0.79911
NM_001358380	0.498496	0.51203	0.483459	0.408271	0.377444	0.408271	0.497995	0.0142923	0.397995	0.017798	0.799195
NM_009866	0.45875	0.48533	0.221609	0.254401	0.182603	0.49465	0.388563	0.145196	0.310551	0.163426	0.79923
NM_001359426	0.333962	0.344025	0.337107	0.30566	0.25283	0.25283	0.338365	0.00514802	0.27044	0.0305015	0.799257
NM_175311	0.403602	0.556674	0.380297	0.396186	0.267479	0.407839	0.446857	0.095815	0.357168	0.0778914	0.799289
NM_001167743	0.55846	0.529412	0.378359	0.557008	0.388526	0.22658	0.488744	0.0966932	0.390704	0.165225	0.799406
NM_001303502	0.710813	0.124476	0.247695	0.331098	0.295474	0.239732	0.360995	0.309153	0.288768	0.0460508	0.799923
XM_006516660	0.544751	0.502177	0.383164	0.429608	0.358007	0.356555	0.476697	0.0837526	0.38139	0.0417643	0.800068
NM_030246	0.365116	0.218605	0.222093	0.291279	0.187209	0.166279	0.268605	0.0835997	0.214922	0.0669497	0.800144
XM_017319343	0.319459	0.353255	0.297759	0.322305	0.300961	0.153326	0.323491	0.0279669	0.258864	0.0920194	0.80022
NM_009423	0.397242	0.359816	0.271832	0.269206	0.267236	0.286934	0.342963	0.0643813	0.274458	0.0108488	0.800255
NM_025607	0.417699	0.426549	0.40531	0.415929	0.376991	0.20708	0.416519	0.0106685	0.333333	0.111059	0.800283
XM_011249707	0.67092	0.601075	0.736736	0.498321	0.601746	0.508395	0.669577	0.0678407	0.536154	0.0570273	0.800736
NM_001033305	0.481953	0.484076	0.484076	0.339703	0.481953	0.339703	0.483369	0.0012258	0.38712	0.0821284	0.800878
NM_019980	0.410935	0.500882	0.232804	0.552028	0.164021	0.201058	0.38154	0.136435	0.305703	0.214127	0.801233
XM_006511061	0.782708	0.783276	0.795222	0.606371	0.696246	0.589306	0.787069	0.00706661	0.630641	0.0574526	0.801253
NM_145928	0.513144	0.46898	0.478444	0.404837	0.392219	0.373291	0.486856	0.0232527	0.390116	0.0158777	0.801296
NM_145353	0.504125	0.50495	0.485974	0.504125	0.333333	0.360561	0.49835	0.0107261	0.39934	0.0917624	0.801325
NM_001360676	0.588313	0.577689	0.608898	0.490704	0.491368	0.440239	0.591633	0.0158669	0.474104	0.0293294	0.801347
NM_001252625	0.114754	0.895678	0.577496	0.421013	0.441878	0.409836	0.529309	0.392686	0.424242	0.0162631	0.801502
NM_178600	0.482759	0.482759	0.482759	0.482759	0.195402	0.482759	0.482759	6.7987e-17	0.386973	0.165905	0.801587
XM_006507517	0.234312	0.26772	0.293002	0.28623	0.151693	0.199549	0.265011	0.029439	0.212491	0.068196	0.801817
NM_027886	0.271292	0.298392	0.329065	0.282311	0.218582	0.219774	0.299583	0.0289047	0.240222	0.0364546	0.801856
NM_001326585	0.428902	0.22659	0.349133	0.261272	0.260116	0.284393	0.334875	0.101907	0.268593	0.0136951	0.802071
NM_001113478	0.396525	0.406234	0.373531	0.397036	0.272867	0.273889	0.392097	0.0167953	0.314597	0.0713962	0.802346
NM_018889	0.485895	0.550374	0.516983	0.413932	0.468048	0.364421	0.517751	0.0322463	0.415467	0.0518305	0.802446
NM_009573	0.82032	0.82079	0.830668	0.662277	0.693791	0.627469	0.823926	0.00584341	0.661179	0.0331745	0.802474
NM_001005858	0.428343	0.522018	0.642914	0.397918	0.464371	0.416333	0.531092	0.107573	0.426208	0.0343094	0.802513
NM_001256112	0.375	0.429795	0.274829	0.316781	0.274829	0.274829	0.359874	0.0785823	0.288813	0.024221	0.802538
XM_006497924	0.30871	0.275634	0.309813	0.24366	0.262404	0.211687	0.298052	0.0194226	0.23925	0.0256443	0.802713
NM_026497	0.545333	0.532	0.387333	0.444	0.387333	0.344667	0.488222	0.0876263	0.392	0.0498308	0.802913
NM_001037955	0.364964	0.281752	0.345985	0.280292	0.275912	0.240876	0.3309	0.0436087	0.265693	0.0216039	0.802941
NM_029789	0.255385	0.350769	0.305385	0.333077	0.197692	0.201538	0.303846	0.0477109	0.244103	0.077078	0.803376
NM_001177621	0.427767	0.431144	0.433771	0.434897	0.258912	0.344841	0.430894	0.00300968	0.346216	0.0880006	0.803483
NM_001167763	0.257453	0.285908	0.248509	0.280488	0.199187	0.15664	0.263957	0.0195291	0.212105	0.0629265	0.803559
NM_145413	0.459227	0.47711	0.418455	0.422031	0.296137	0.370529	0.451598	0.0300628	0.362899	0.0632929	0.80359
XM_011249897	0.424509	0.459869	0.479139	0.343312	0.402432	0.350047	0.454506	0.0277073	0.365263	0.0323647	0.80365
XM_006522349	0.109473	0.15657	0.0837678	0.132303	0.0771167	0.0717239	0.116604	0.0369213	0.0937144	0.033527	0.8037
NM_001256132	0.518359	0.519798	0.513319	0.479482	0.365011	0.402448	0.517159	0.00340232	0.415647	0.0583657	0.803712
NM_001362627	0.401053	0.3845	0.387509	0.302483	0.317532	0.322799	0.391021	0.00881786	0.314271	0.0105432	0.80372
XM_006516284	0.369641	0.223638	0.225377	0.294322	0.192352	0.171495	0.272885	0.0837972	0.21939	0.065726	0.803963
NM_001348088	0.55427	0.450178	0.543594	0.399466	0.438612	0.406584	0.516014	0.0572652	0.414887	0.0208522	0.804023
NM_198652	0.270104	0.282403	0.314097	0.235099	0.235099	0.226585	0.288868	0.0226976	0.232261	0.00491594	0.804039
NM_001358266	0.487374	0.50947	0.347222	0.460859	0.301136	0.318813	0.448022	0.0879914	0.360269	0.08756	0.804133
NM_019781	0.58012	0.544987	0.870608	0.478149	0.58012	0.546701	0.665239	0.178721	0.53499	0.0519844	0.804208
NM_001110150	0.466942	0.470484	0.489374	0.455136	0.412043	0.280401	0.4756	0.0120595	0.382527	0.0910298	0.804303
XM_017318975	0.41744	0.323748	0.273655	0.376623	0.221707	0.217996	0.338281	0.0729858	0.272109	0.0905313	0.804388
NM_008125	0.577375	0.598719	0.618997	0.528282	0.457844	0.457844	0.598364	0.0208134	0.481323	0.0406671	0.8044
NM_198017	0.494942	0.351751	0.494163	0.485603	0.316732	0.276265	0.446952	0.0824474	0.359533	0.111039	0.804411
NM_001168358	0.680473	0.595661	0.650888	0.690335	0.343195	0.516765	0.642341	0.0430475	0.516765	0.17357	0.804504
NM_001293715	0.543402	0.482004	0.371912	0.482357	0.335215	0.306634	0.465773	0.0868891	0.374735	0.0942924	0.804545
XM_006518382	0.411487	0.463352	0.437205	0.430347	0.327047	0.298328	0.437348	0.0259326	0.351907	0.0694319	0.804639
NM_008959	0.534762	0.528571	0.499524	0.52381	0.362381	0.371429	0.520952	0.018814	0.419206	0.0907019	0.804692
NM_001278220	0.306303	0.313445	0.263866	0.244748	0.240756	0.22563	0.294538	0.026802	0.237045	0.0100848	0.804803
NM_146224	0.368082	0.46686	0.455277	0.391892	0.294723	0.351995	0.430073	0.0539969	0.346203	0.0488425	0.804988
NM_030559	0.34605	0.382274	0.322543	0.349133	0.331021	0.166089	0.350289	0.0300899	0.282081	0.10086	0.805281
NM_001093766	0.519544	0.542345	0.466612	0.439739	0.395765	0.395765	0.509501	0.0388526	0.410423	0.0253884	0.805541
NM_026635	0.343533	0.453408	0.347705	0.310153	0.310153	0.301808	0.381548	0.0622667	0.307371	0.00481794	0.805589
NM_133724	0.158358	0.231672	0.130499	0.266862	0.0718475	0.0806452	0.173509	0.0522606	0.139785	0.11014	0.805634
NM_001081107	0.397962	0.405454	0.385975	0.271501	0.314654	0.372191	0.396464	0.00982535	0.319449	0.0505156	0.805745
NM_001164248	0.50641	0.519231	0.455128	0.467949	0.383547	0.34188	0.49359	0.0339199	0.397792	0.06423	0.805916
XM_006504854	0.418311	0.393092	0.398026	0.34375	0.348684	0.282346	0.403143	0.0133657	0.324927	0.0369582	0.805984
NM_133926	0.413183	0.411576	0.434887	0.368167	0.292605	0.354502	0.419882	0.0130199	0.338424	0.0402652	0.805999
NM_008841	0.582264	0.560377	0.598491	0.414717	0.59434	0.39434	0.580377	0.0191265	0.467799	0.11006	0.806025
NM_181048	0.552608	0.443733	0.608417	0.431839	0.430924	0.430924	0.534919	0.083755	0.431229	0.000528225	0.806157
XM_006522350	0.120007	0.176347	0.109541	0.13431	0.104134	0.0887842	0.135299	0.0359325	0.109076	0.0231618	0.806188
NM_001111023	0.475102	0.530014	0.420532	0.478854	0.384038	0.286494	0.475216	0.0547409	0.383129	0.0961833	0.80622
XM_006529056	0.454732	0.526478	0.489238	0.496754	0.340963	0.348138	0.490149	0.0358816	0.395285	0.087948	0.806459
XM_006535480	0.373362	0.403057	0.39476	0.390393	0.296943	0.257205	0.390393	0.0153212	0.314847	0.0683751	0.806488
XM_011245340	0.422497	0.415575	0.289246	0.355501	0.288752	0.265019	0.375773	0.0750141	0.30309	0.0469143	0.806579
NM_001305671	0.249528	0.259283	0.309629	0.269666	0.19163	0.198867	0.272813	0.0322541	0.220055	0.0431173	0.806613
NM_001305803	0.448008	0.387755	0.377065	0.388727	0.340136	0.249757	0.404276	0.0382481	0.326207	0.0705243	0.806891
XM_017313342	0.371959	0.46959	0.458067	0.395006	0.298335	0.355314	0.433205	0.0533529	0.349552	0.0485924	0.806897
NM_172162	0.598605	0.5948	0.447051	0.567533	0.371592	0.384908	0.546819	0.0864221	0.441344	0.109485	0.807112
NM_173876	0.336727	0.339468	0.339076	0.344166	0.253328	0.222005	0.338423	0.00148236	0.273166	0.0634509	0.807173
NM_001352887	0.928947	0.928947	0.913158	0.760526	0.752632	0.723684	0.923684	0.00911606	0.745614	0.0193977	0.807217
XM_011248920	0.225412	0.281588	0.222045	0.189261	0.208754	0.190502	0.243015	0.0334475	0.196172	0.0109139	0.807244
XM_017313283	0.612009	0.648961	0.562356	0.598152	0.549654	0.32448	0.607775	0.0434575	0.490762	0.146032	0.807473
XM_017317657	0.355191	0.351828	0.350988	0.335015	0.238335	0.281211	0.352669	0.00222426	0.284854	0.0484425	0.807708
NM_144868	0.195443	0.273883	0.245545	0.195589	0.153959	0.22787	0.23829	0.03972	0.192472	0.0370543	0.807724
NM_011400	0.443458	0.438721	0.42984	0.414446	0.299586	0.345767	0.43734	0.00691308	0.353266	0.0577965	0.807762
XM_006525063	0.488712	0.511288	0.361222	0.50996	0.262948	0.326693	0.453741	0.0809149	0.366534	0.128235	0.807805
NM_001113464	0.240481	0.322144	0.279559	0.323647	0.146794	0.20992	0.280728	0.0408442	0.226787	0.0896252	0.807852
XM_006507096	0.409546	0.422468	0.440665	0.346255	0.344673	0.337289	0.424226	0.0156334	0.342739	0.00478574	0.807915
NM_007793	0.73747	0.859189	0.739857	0.73031	0.544153	0.613365	0.778839	0.0695954	0.629276	0.0940932	0.807967
XM_006505274	0.596354	0.586806	0.579861	0.50434	0.475694	0.444444	0.587674	0.00828072	0.474826	0.0299574	0.807976
NM_011237	0.243437	0.245028	0.228321	0.230708	0.163882	0.184566	0.238929	0.00922055	0.193052	0.0342115	0.807991
NM_134134	0.202594	0.362736	0.233726	0.279953	0.181604	0.184198	0.266352	0.0849097	0.215252	0.0560479	0.808146
NM_024180	0.409524	0.496825	0.334921	0.336508	0.331746	0.334921	0.413757	0.0810353	0.334392	0.00242464	0.808184
NM_028904	0.473173	0.52914	0.478723	0.490749	0.402868	0.303885	0.493679	0.0308353	0.399167	0.0934869	0.808557
NM_001177369	0.298111	0.251225	0.278866	0.217985	0.248775	0.202939	0.276067	0.023568	0.223233	0.0233645	0.808619
NM_172884	0.300353	0.353357	0.287986	0.274735	0.233216	0.253534	0.313899	0.0347268	0.253828	0.0207613	0.80863
NM_007706	0.421152	0.356941	0.564684	0.389991	0.354108	0.341832	0.447592	0.106365	0.361977	0.0250251	0.80872
NM_001360912	0.416221	0.410428	0.389483	0.343583	0.308824	0.331105	0.405377	0.0140663	0.327837	0.0176086	0.808721
NM_025362	0.724823	0.760284	0.561702	0.556028	0.568794	0.530496	0.68227	0.105909	0.551773	0.0195003	0.808732
NM_001285990	0.456067	0.430582	0.434005	0.324458	0.4283	0.315329	0.440218	0.0138318	0.356029	0.0627546	0.808756
NM_144541	0.397841	0.416113	0.397841	0.318106	0.397841	0.26412	0.403931	0.0105496	0.326689	0.0672723	0.808773
NM_144801	0.23504	0.368421	0.27181	0.287671	0.28695	0.133381	0.291757	0.0688917	0.236001	0.0888719	0.808896
NM_027877	0.499216	0.50758	0.443806	0.388918	0.440669	0.343962	0.483534	0.0346588	0.391183	0.0483931	0.809009
XM_011250855	0.444365	0.444604	0.39255	0.405922	0.315186	0.315664	0.427173	0.0299844	0.345591	0.0522488	0.809018
NM_175308	0.466357	0.445476	0.396752	0.38051	0.392111	0.286543	0.436195	0.0357188	0.353055	0.0578924	0.809397
NM_153587	0.356992	0.427966	0.409958	0.301201	0.362994	0.302966	0.398305	0.0368942	0.322387	0.0351781	0.809397
NM_001080158	0.413115	0.331148	0.4	0.304918	0.309836	0.311475	0.381421	0.0440289	0.308743	0.00341257	0.809456
XM_006511637	0.495974	0.510467	0.506441	0.421095	0.422705	0.380837	0.504294	0.00748114	0.408213	0.0237213	0.809473
NM_001360679	0.559508	0.530401	0.546572	0.474127	0.421734	0.428849	0.545494	0.0145836	0.44157	0.0284189	0.809486
NM_001276408	0.435586	0.448671	0.461217	0.349116	0.370295	0.369756	0.448491	0.0128163	0.363056	0.012075	0.809505
NM_001164578	0.607431	0.675283	0.610662	0.471729	0.57189	0.489499	0.631125	0.0382754	0.511039	0.0534422	0.809727
NM_001357771	0.366001	0.373866	0.353902	0.352692	0.266183	0.266788	0.36459	0.0100564	0.295221	0.0497725	0.809735
XM_006522860	0.352108	0.403012	0.392771	0.368675	0.387349	0.173494	0.382631	0.0269243	0.309839	0.118447	0.809761
NM_177475	0.237486	0.139043	0.158509	0.138487	0.159066	0.135706	0.178346	0.0521332	0.14442	0.0127597	0.809771
NM_001142357	0.440129	0.338511	0.283495	0.284142	0.300324	0.275728	0.354045	0.0794642	0.286731	0.0125005	0.809872
NM_001123386	0.628694	0.633937	0.56816	0.593422	0.414204	0.475214	0.610264	0.0365569	0.49428	0.0911177	0.809945
NM_022992	0.520134	0.47651	0.543624	0.34396	0.5	0.404362	0.513423	0.0340567	0.416107	0.0786804	0.810458
NM_001362651	0.337945	0.372727	0.323715	0.346245	0.323715	0.168379	0.344796	0.025214	0.279447	0.0968444	0.81047
NM_009833	0.344828	0.377931	0.371494	0.337931	0.312184	0.236782	0.364751	0.0175517	0.295632	0.0525668	0.810504
NM_007806	0.400307	0.420245	0.369632	0.319018	0.354294	0.291411	0.396728	0.0254958	0.321575	0.0315196	0.810567
XM_006507643	0.396243	0.328265	0.423077	0.34347	0.322004	0.264758	0.382528	0.0488714	0.310078	0.0406887	0.8106
NM_201385	0.262006	0.279209	0.260102	0.258785	0.193997	0.196779	0.267106	0.010525	0.21652	0.0366286	0.810616
NM_001331169	0.381132	0.390566	0.366038	0.377358	0.335849	0.209434	0.379245	0.0123725	0.307547	0.0874666	0.810945
NM_001276410	0.448551	0.459191	0.473751	0.362173	0.379252	0.379252	0.460497	0.0126505	0.373559	0.00986095	0.811208
XM_006534169	0.339436	0.355764	0.346858	0.275606	0.275606	0.294409	0.347353	0.00817551	0.281874	0.0108557	0.811491
NM_009368	0.498722	0.554514	0.377342	0.531516	0.202726	0.426746	0.47686	0.0905868	0.386996	0.167961	0.811551
NM_148952	0.464531	0.472921	0.487414	0.395881	0.375286	0.385202	0.474956	0.0115765	0.385456	0.0102998	0.811563
NM_008990	0.51073	0.482833	0.321888	0.397532	0.310086	0.359979	0.438484	0.101933	0.355866	0.043868	0.811582
NM_172508	0.225211	0.282566	0.225211	0.225211	0.187297	0.182437	0.244329	0.0331144	0.198315	0.0234188	0.811671
NM_001357424	0.444802	0.449089	0.448553	0.355305	0.409968	0.324759	0.447481	0.00233596	0.363344	0.0431695	0.811976
NM_133767	0.503791	0.405231	0.430629	0.335861	0.405231	0.346854	0.44655	0.0511723	0.362648	0.0372851	0.812111
XM_006521902	0.473469	0.501182	0.433512	0.468314	0.362406	0.312997	0.469388	0.0340187	0.381239	0.0793526	0.812204
NM_009261	0.299911	0.341171	0.285271	0.289264	0.255546	0.207631	0.308784	0.0289874	0.250813	0.0410216	0.812261
NM_001302547	0.418377	0.426686	0.355327	0.35044	0.335777	0.288856	0.40013	0.0390222	0.325024	0.0321691	0.812296
XM_006527117	0.2901	0.340226	0.221178	0.331454	0.151003	0.209273	0.283835	0.0597706	0.230576	0.0920925	0.812362
NM_001276409	0.439493	0.449169	0.464568	0.352548	0.373535	0.373262	0.451077	0.0126459	0.366449	0.0120387	0.812387
XM_006508041	0.51766	0.550703	0.583745	0.442461	0.455374	0.44436	0.550703	0.0330422	0.447398	0.00697211	0.812414
XM_011241625	0.414149	0.423703	0.445133	0.351149	0.348309	0.343403	0.427662	0.0158667	0.34762	0.0039186	0.81284
NM_001330702	0.38339	0.459613	0.44179	0.323474	0.395525	0.32537	0.428264	0.0398709	0.348123	0.0410626	0.812869
XM_006525636	0.242023	0.373098	0.132548	0.392734	0.0854197	0.129602	0.249223	0.120436	0.202586	0.166149	0.812869
XM_006500850	0.322326	0.331385	0.26768	0.230859	0.266511	0.251607	0.30713	0.0344642	0.249659	0.0179055	0.812877
NM_029153	0.414873	0.423679	0.327789	0.325832	0.327789	0.294521	0.38878	0.0530034	0.316047	0.0186681	0.812919
NM_009592	0.359053	0.399386	0.474353	0.334502	0.334502	0.333187	0.410931	0.0585107	0.334064	0.000759338	0.812945
NM_026448	0.402908	0.404984	0.327622	0.367082	0.277259	0.278816	0.378505	0.0440779	0.307719	0.0514159	0.812986
NM_008362	0.229668	0.293095	0.301279	0.251662	0.203581	0.214834	0.27468	0.0391964	0.223359	0.025149	0.81316
XM_006530786	0.564237	0.642368	0.565445	0.577124	0.418445	0.445429	0.590683	0.0447644	0.480333	0.0849027	0.813182
NM_025876	0.516164	0.423562	0.328767	0.364932	0.345753	0.321096	0.422831	0.0937008	0.343927	0.0219748	0.813391
NM_026981	0.584615	0.531731	0.455769	0.407692	0.463462	0.407692	0.524038	0.0647666	0.426282	0.0321984	0.813456
XM_006514009	0.481949	0.477437	0.454874	0.481949	0.519856	0.148917	0.47142	0.0145061	0.383574	0.204101	0.813657
NM_019694	0.434089	0.437448	0.455919	0.379093	0.366079	0.335013	0.442485	0.0117548	0.360062	0.022648	0.813725
NM_011682	0.275477	0.285398	0.268349	0.215565	0.225294	0.233963	0.276408	0.00856242	0.224941	0.0092037	0.8138
NM_001008502	0.345781	0.369756	0.364223	0.357308	0.26971	0.251729	0.35992	0.012553	0.292915	0.0564853	0.813834
NM_028056	0.405063	0.411392	0.310127	0.35443	0.288326	0.274262	0.375527	0.0567271	0.305673	0.0428069	0.813983
XM_011240197	0.518331	0.52086	0.579014	0.460177	0.429836	0.427307	0.539402	0.0343285	0.439107	0.0182912	0.814063
XM_006503648	0.385975	0.413464	0.389902	0.322581	0.322861	0.322861	0.396447	0.0148676	0.322768	0.00016195	0.814151
NM_001346515	0.442039	0.518855	0.516061	0.446927	0.401536	0.35405	0.492318	0.0435656	0.400838	0.0464425	0.814184
NM_001357696	0.43032	0.505099	0.502379	0.435078	0.390891	0.344663	0.479266	0.0424105	0.390211	0.0452112	0.814184
XM_006496461	0.149399	0.281532	0.235736	0.138889	0.266517	0.137387	0.222222	0.0670946	0.180931	0.0741231	0.814189
NM_001005847	0.45979	0.45979	0.451049	0.379371	0.365385	0.371503	0.456876	0.00504677	0.372086	0.00701119	0.814413
NM_178762	0.54446	0.482168	0.54446	0.431764	0.427009	0.420827	0.523696	0.0359643	0.426534	0.00548386	0.814467
NM_018747	0.386736	0.390181	0.33764	0.33764	0.287683	0.282515	0.371519	0.0293905	0.302613	0.0304444	0.814529
NM_001357395	0.490798	0.478528	0.467485	0.353988	0.464417	0.352147	0.478937	0.0116618	0.390184	0.0642944	0.814688
NM_001112699	0.571644	0.593514	0.569382	0.4819	0.524133	0.40724	0.57818	0.013328	0.471091	0.0591914	0.814783
NM_148924	0.327296	0.358775	0.333765	0.278137	0.275119	0.277706	0.339945	0.0166248	0.276987	0.00163257	0.814799
XM_006531612	0.171333	0.264114	0.212351	0.188588	0.127289	0.212048	0.215933	0.0464938	0.175975	0.0437643	0.814953
XM_006533536	0.223573	0.377532	0.201473	0.246041	0.219521	0.188582	0.267526	0.0959068	0.218048	0.0287576	0.815053
NM_001356979	0.194537	0.996003	0.517655	0.446369	0.496336	0.4497	0.569398	0.403231	0.464135	0.0279364	0.815133
NM_207205	0.412816	0.38124	0.36847	0.379382	0.30137	0.267007	0.387509	0.0228282	0.31592	0.0575832	0.815259
NM_009593	0.359566	0.494345	0.556079	0.440151	0.318567	0.39114	0.469997	0.100493	0.383286	0.0611711	0.815508
NM_194054	0.875397	0.889418	0.857143	0.885185	0.615344	0.637831	0.873986	0.0161838	0.712787	0.149724	0.815558
NM_019738	0.62724	0.623656	0.537634	0.451613	0.569892	0.437276	0.596177	0.0507309	0.48626	0.0727813	0.815631
NM_010322	0.498216	0.512935	0.533006	0.443354	0.392953	0.423283	0.514719	0.0174637	0.419863	0.0253741	0.815713
NM_001303532	0.431818	0.555195	0.512987	0.398268	0.393939	0.431818	0.5	0.0627052	0.408009	0.0207329	0.816017
NM_133823	0.31994	0.374256	0.30878	0.278274	0.28125	0.258929	0.334325	0.0350282	0.272817	0.0121198	0.816024
NM_027078	0.310835	0.351687	0.312611	0.275311	0.260213	0.260213	0.325044	0.0230906	0.265246	0.00871666	0.816029
NM_011117	0.26929	0.285464	0.268197	0.263315	0.202623	0.205683	0.274317	0.00966951	0.223874	0.0341915	0.816113
XM_006530887	0.397185	0.367809	0.250306	0.317013	0.26683	0.244798	0.338433	0.077721	0.276214	0.0370109	0.816154
NM_020035	0.467487	0.44715	0.374843	0.372081	0.338689	0.341702	0.429827	0.0486908	0.350824	0.0184706	0.816199
NM_001110850	0.615079	0.492063	0.47619	0.477513	0.492063	0.322751	0.527778	0.0760208	0.430776	0.0938346	0.816207
XM_006502342	0.408634	0.37757	0.365235	0.375742	0.298995	0.26519	0.383813	0.0223629	0.313309	0.0566493	0.816306
XM_011249682	0.380155	0.412801	0.405069	0.400344	0.308419	0.26933	0.399341	0.01706	0.326031	0.067259	0.816422
NM_001113413	0.599078	0.593702	0.599078	0.425499	0.599078	0.438556	0.597286	0.00310403	0.487711	0.0966675	0.816545
NM_001145876	0.291101	0.303167	0.269231	0.294872	0.202866	0.207391	0.287833	0.0172027	0.235043	0.0518629	0.816594
NM_001362062	0.258685	0.303286	0.303286	0.243662	0.216901	0.246009	0.288419	0.0257504	0.235524	0.0161705	0.816603
NM_001001144	0.220451	0.256253	0.190535	0.158166	0.193477	0.193232	0.222413	0.0329031	0.181625	0.0203166	0.816612
NM_001017985	0.270714	0.283526	0.256928	0.256789	0.266258	0.139396	0.270389	0.013302	0.220814	0.0706693	0.816652
XM_006530991	0.234745	0.281392	0.237519	0.195915	0.206253	0.213313	0.251219	0.0261675	0.205161	0.00875025	0.816661
XM_017321514	0.706889	0.712899	0.658345	0.728155	0.300509	0.668516	0.692711	0.029913	0.565727	0.231613	0.816685
NM_001290705	0.466919	0.539698	0.551985	0.466919	0.466919	0.339319	0.519534	0.0459782	0.424386	0.0736695	0.816859
XM_006519461	0.20592	0.196911	0.205277	0.196911	0.10296	0.196911	0.202703	0.0050259	0.165594	0.0542427	0.816931
NM_022032	0.480114	0.488636	0.491477	0.399148	0.386364	0.40767	0.486742	0.00591382	0.397727	0.0107242	0.817121
NM_001012517	0.178396	0.249318	0.0883797	0.171849	0.0981997	0.151664	0.172031	0.0806577	0.140571	0.0380573	0.817125
NM_026270	0.509934	0.505519	0.505519	0.36755	0.369757	0.505519	0.50699	0.00254901	0.414275	0.079027	0.817126
NM_146252	0.316258	0.210097	0.314031	0.216778	0.308834	0.161099	0.280129	0.0606599	0.228904	0.0746106	0.817138
NM_001130525	0.530065	0.455597	0.517114	0.370953	0.450046	0.407031	0.500925	0.0397861	0.409343	0.0395974	0.817175
NM_001363425	0.452514	0.512849	0.452514	0.38324	0.389944	0.385475	0.472626	0.0348345	0.38622	0.00341346	0.817179
XM_006512651	0.20512	0.270944	0.208444	0.224734	0.171875	0.162899	0.228169	0.0370814	0.186503	0.0334121	0.817387
NM_029035	0.430605	0.519573	0.419929	0.423488	0.324733	0.371886	0.456702	0.0547087	0.373369	0.0493939	0.817532
XM_006537529	0.454979	0.486646	0.509729	0.393934	0.401564	0.391072	0.483785	0.027487	0.395523	0.00542373	0.81756
NM_001291004	0.519275	0.516191	0.515035	0.479954	0.393601	0.394372	0.516834	0.00219207	0.422642	0.0496349	0.817752
NM_010233	0.437419	0.444965	0.446136	0.345824	0.375748	0.364949	0.44284	0.00473119	0.362174	0.0151541	0.817844
XM_006529718	0.152109	0.17043	0.145292	0.175117	0.103536	0.103963	0.155944	0.0130006	0.127539	0.0412047	0.817851
NM_001290425	0.293718	0.275042	0.293718	0.2118	0.265705	0.227929	0.287493	0.0107824	0.235144	0.0276674	0.817913
NM_172117	0.493883	0.527366	0.376046	0.441726	0.348358	0.352865	0.465765	0.079482	0.380983	0.0526529	0.817972
NM_001145778	0.440509	0.481461	0.462092	0.380742	0.427227	0.324294	0.461354	0.0204859	0.377421	0.0515468	0.818073
NM_015771	0.496213	0.473212	0.451052	0.512482	0.395512	0.254137	0.473492	0.022582	0.387377	0.129364	0.818128
NM_025947	0.600536	0.630027	0.597855	0.49866	0.49866	0.49866	0.609473	0.0178507	0.49866	6.7987e-17	0.818182
XM_017319313	0.259299	0.276011	0.19407	0.210243	0.193531	0.192992	0.243127	0.0432982	0.198922	0.00980777	0.818182
XM_006527758	0.587135	0.492147	0.49813	0.481675	0.404637	0.404637	0.525804	0.0531987	0.430317	0.044478	0.818397
XM_006496300	0.197785	0.215731	0.200458	0.180603	0.126002	0.195876	0.204658	0.00968211	0.167494	0.0367353	0.818408
XM_017319220	0.389117	0.437372	0.389117	0.358316	0.438398	0.198152	0.405202	0.0278598	0.331622	0.122327	0.818412
NM_001081429	0.552538	0.50822	0.456755	0.374196	0.452109	0.415654	0.505838	0.0479358	0.413986	0.0389832	0.818417
NM_133744	0.570151	0.535076	0.535076	0.406465	0.517194	0.418845	0.546768	0.0202509	0.447501	0.0606723	0.818449
NM_026157	0.360179	0.428412	0.33613	0.33557	0.33557	0.249441	0.374907	0.0478714	0.306861	0.049727	0.818498
NM_001205071	0.389937	0.461635	0.41761	0.330818	0.357233	0.350943	0.423061	0.0361585	0.346331	0.0137983	0.818632
NM_177601	0.503817	0.522137	0.415267	0.398473	0.39084	0.39084	0.480407	0.0571517	0.393384	0.00440725	0.818856
NM_203507	0.505938	0.579572	0.461995	0.38361	0.432304	0.451306	0.515835	0.0594101	0.422407	0.0349163	0.81888
NM_001360616	0.32503	0.323843	0.301305	0.303677	0.227758	0.246738	0.316726	0.0133682	0.259391	0.0395097	0.818976
NM_001360080	0.317703	0.296104	0.331716	0.2581	0.265619	0.250649	0.315174	0.0179401	0.258123	0.00748465	0.818984
NM_001291212	0.481446	0.431807	0.471647	0.411245	0.322731	0.400482	0.461633	0.0262906	0.378153	0.0482973	0.819163
XM_006512840	0.534577	0.518508	0.511047	0.473458	0.424677	0.383357	0.521377	0.0120243	0.427164	0.0451017	0.819299
NM_028385	0.271701	0.267715	0.251329	0.225421	0.238043	0.184455	0.263581	0.0107967	0.215973	0.0280151	0.819378
NM_001170430	0.398491	0.449057	0.406038	0.405283	0.239245	0.382642	0.417862	0.0272779	0.34239	0.0900404	0.819386
NM_175344	0.344108	0.39138	0.385819	0.385819	0.234967	0.298227	0.373769	0.0258368	0.306338	0.0757521	0.819591
NM_022012	0.225099	0.225404	0.225099	0.262565	0.145599	0.145599	0.225201	0.00017586	0.184587	0.0675305	0.819657
NM_001289813	0.705628	0.539683	0.691198	0.519481	0.522367	0.545455	0.645503	0.0919265	0.529101	0.0142363	0.819672
XM_006495877	0.558419	0.596011	0.584363	0.485175	0.523473	0.416696	0.579598	0.019244	0.475115	0.0540948	0.819732
NM_025722	0.611684	0.572165	0.561856	0.568729	0.553265	0.309278	0.581901	0.0263023	0.47709	0.145535	0.819882
NM_001163542	0.274535	0.288328	0.274608	0.267639	0.209059	0.210003	0.279157	0.007942	0.228901	0.0335522	0.819971
XM_006533274	0.21576	0.433396	0.304878	0.26454	0.297373	0.22045	0.318011	0.109411	0.260788	0.0385986	0.820059
NM_001130526	0.541783	0.445218	0.525534	0.35376	0.512999	0.373723	0.504178	0.0517032	0.413494	0.0867498	0.820135
XM_006531683	0.382911	0.428571	0.417722	0.429024	0.329566	0.249548	0.409735	0.0238548	0.336046	0.0899131	0.820154
XM_006507836	0.52094	0.497428	0.383542	0.383542	0.383542	0.382807	0.467303	0.0734864	0.383297	0.00042421	0.820231
NM_001167991	0.417181	0.423348	0.402203	0.335242	0.409251	0.27489	0.414244	0.0108743	0.339794	0.0672962	0.820276
XM_006508049	0.376543	0.373457	0.280864	0.280864	0.277778	0.287037	0.343621	0.0543712	0.281893	0.00471458	0.820359
NM_007455	0.719854	0.120585	0.239951	0.346326	0.305725	0.234267	0.36013	0.317196	0.295439	0.0567329	0.820368
NM_020275	0.52099	0.594453	0.596702	0.471514	0.471514	0.461769	0.570715	0.0430779	0.468266	0.00562635	0.82049
NM_001163540	0.293008	0.30507	0.291114	0.289852	0.230311	0.209482	0.296398	0.00757037	0.243215	0.0417101	0.820569
NM_001170431	0.45	0.491096	0.441096	0.45274	0.304795	0.376712	0.460731	0.0266713	0.378082	0.0739821	0.820614
NM_001355459	0.483235	0.435897	0.400394	0.353057	0.376726	0.353057	0.439842	0.0415608	0.360947	0.0136651	0.820628
XM_006496736	0.523632	0.498134	0.43097	0.466418	0.30908	0.416667	0.484245	0.0478667	0.397388	0.0804213	0.820634
NM_007564	0.516017	0.495238	0.515152	0.451948	0.435498	0.365368	0.508802	0.0117549	0.417605	0.0459799	0.82076
NM_001243049	0.305105	0.330431	0.252078	0.278195	0.209339	0.240997	0.295871	0.0399847	0.242844	0.0344653	0.820776
NM_001033490	0.541353	0.475832	0.547798	0.274973	0.552095	0.457573	0.521661	0.0398196	0.428213	0.140874	0.820865
XM_006511121	0.340532	0.455565	0.453904	0.453904	0.202243	0.370017	0.416667	0.0659402	0.342054	0.12814	0.82093
NM_011240	0.451023	0.45296	0.466846	0.30549	0.425727	0.394295	0.456943	0.0086309	0.37517	0.0623581	0.821044
NM_001355561	0.187817	0.243655	0.188542	0.139231	0.271936	0.097897	0.206672	0.0320305	0.169688	0.0909292	0.821053
NM_144897	0.419204	0.539813	0.539813	0.399297	0.435597	0.395785	0.49961	0.0696336	0.410226	0.0220419	0.821094
NM_011586	0.476652	0.420908	0.46825	0.406689	0.318307	0.39651	0.45527	0.0300535	0.373835	0.0483578	0.821129
NM_009524	0.692524	0.673974	0.726813	0.645306	0.487915	0.585722	0.69777	0.0268072	0.572981	0.0794657	0.82116
NM_011835	0.350279	0.350279	0.33974	0.290143	0.309981	0.254185	0.346766	0.00608491	0.28477	0.0282837	0.821216
XM_006521372	0.317386	0.306884	0.276546	0.27888	0.276546	0.184364	0.300272	0.0212078	0.246597	0.0539076	0.821244
XM_011246357	0.349831	0.415821	0.403553	0.403342	0.264382	0.292724	0.389735	0.0350981	0.320149	0.0734271	0.821454
NM_001326586	0.422853	0.462154	0.435953	0.390102	0.321689	0.373362	0.44032	0.0200112	0.361718	0.0356623	0.821488
XM_006500848	0.338084	0.347777	0.285633	0.246009	0.283352	0.268814	0.323831	0.0334339	0.266059	0.0188235	0.821596
XM_006496075	0.766639	0.870583	0.638044	0.626952	0.621611	0.620789	0.758422	0.116487	0.623117	0.00334615	0.821596
NM_010022	0.373684	0.340789	0.288816	0.324342	0.299342	0.200658	0.33443	0.0427901	0.274781	0.065398	0.821639
NM_008873	0.325979	0.338078	0.325979	0.284698	0.237722	0.291103	0.330012	0.00698573	0.271174	0.0291468	0.821711
XM_006509704	0.260108	0.50876	0.350404	0.413747	0.254043	0.252022	0.373091	0.125869	0.306604	0.0927939	0.821794
NM_001305386	0.379445	0.362568	0.262809	0.327004	0.249247	0.249548	0.334941	0.0630354	0.275266	0.0448067	0.821836
NM_016795	0.444066	0.44358	0.439689	0.44358	0.284047	0.363327	0.442445	0.00239926	0.363651	0.079767	0.821913
NM_022889	0.38525	0.350578	0.296643	0.303797	0.284535	0.260319	0.344157	0.0446514	0.282884	0.0217861	0.821962
NM_001161798	0.287541	0.369019	0.373757	0.338702	0.216959	0.291331	0.343439	0.0484667	0.282331	0.0613686	0.822069
NM_001163319	0.256424	0.27698	0.339536	0.222754	0.22045	0.274677	0.29098	0.0432884	0.239294	0.0306643	0.822371
NM_001330780	0.492099	0.512415	0.507901	0.399549	0.525959	0.318284	0.504138	0.0106678	0.414597	0.104652	0.822388
XM_006517260	0.521893	0.515976	0.528994	0.39645	0.510059	0.382249	0.522288	0.00651784	0.429586	0.0700528	0.822508
XM_017312662	0.355352	0.402878	0.429693	0.322869	0.331371	0.322869	0.395974	0.037648	0.325703	0.0049088	0.822536
NM_001355632	0.276608	0.307911	0.285714	0.273762	0.224246	0.217985	0.290078	0.0161014	0.238664	0.0305563	0.82276
NM_001163549	0.276805	0.290696	0.276805	0.270655	0.211402	0.212632	0.281435	0.00801991	0.231563	0.0338605	0.822793
NM_001168248	0.504228	0.546951	0.504228	0.511794	0.437917	0.330218	0.518469	0.0246665	0.426643	0.0913112	0.82289
NM_024281	0.456313	0.479598	0.43025	0.446699	0.338816	0.338816	0.455387	0.0246872	0.374777	0.0622862	0.822987
NM_028469	0.285496	0.357252	0.160305	0.377099	0.141985	0.141985	0.267684	0.0996741	0.220356	0.135743	0.823194
NM_001081490	0.353499	0.35277	0.423469	0.286443	0.28863	0.354956	0.376579	0.0406097	0.31001	0.0389402	0.823226
NM_030165	0.286425	0.266037	0.195922	0.265042	0.184983	0.166087	0.249461	0.0474734	0.20537	0.0525339	0.823256
NM_198035	0.224437	0.288562	0.234835	0.19714	0.209272	0.209272	0.249278	0.0344156	0.205228	0.00700425	0.823291
NM_001130458	0.522819	0.532886	0.418792	0.420134	0.408054	0.385906	0.491499	0.0631669	0.404698	0.0173591	0.823396
NM_011373	0.463691	0.589607	0.528314	0.462358	0.421053	0.419054	0.527204	0.0629654	0.434155	0.0244453	0.823505
XM_006511848	0.743772	0.734282	0.740214	0.588375	0.640569	0.597865	0.739423	0.00479413	0.608936	0.0278029	0.823529
NM_175094	0.324841	0.397452	0.404459	0.307643	0.30828	0.312102	0.375584	0.0440842	0.309342	0.00241143	0.823629
NM_001093764	0.56003	0.590604	0.532438	0.490679	0.446682	0.448919	0.561024	0.0290955	0.462093	0.0247811	0.82366
NM_001312880	0.244253	0.284483	0.231801	0.239464	0.14751	0.239464	0.253512	0.0275345	0.208812	0.0530897	0.823678
XM_011248921	0.248582	0.303077	0.247722	0.213512	0.231735	0.213512	0.26646	0.031714	0.219586	0.0105207	0.824086
XM_006497965	0.410777	0.434986	0.452948	0.394377	0.341273	0.334635	0.432904	0.0211625	0.356762	0.0327446	0.824113
NM_001357994	0.357699	0.353374	0.354671	0.21583	0.380623	0.282007	0.355248	0.00221955	0.29282	0.0829266	0.824269
NM_027868	0.409594	0.338868	0.333333	0.323493	0.269988	0.298278	0.360599	0.0425215	0.297253	0.0267675	0.824332
NM_145503	0.537171	0.466455	0.526745	0.383046	0.461015	0.417498	0.510124	0.0381759	0.42052	0.0390723	0.824348
XM_006530200	0.438304	0.400454	0.385314	0.337623	0.356548	0.314913	0.408024	0.0272941	0.336361	0.0208462	0.824366
NM_001281795	0.253589	0.264753	0.253589	0.263955	0.154705	0.217703	0.25731	0.0064457	0.212121	0.0548387	0.82438
XM_006516361	0.5	0.444205	0.476011	0.395957	0.416173	0.35876	0.473405	0.0279887	0.390296	0.0291217	0.824445
NM_175274	0.455874	0.467116	0.435076	0.369309	0.4362	0.314221	0.452689	0.016256	0.373243	0.0610844	0.824503
NM_013917	0.563781	0.589977	0.572893	0.497722	0.424829	0.501139	0.57555	0.0132986	0.474563	0.043105	0.824538
XM_001473319	0.580336	0.57554	0.580336	0.470024	0.573141	0.388489	0.578737	0.00276907	0.477218	0.0925361	0.824586
XM_006530457	0.330396	0.370044	0.371512	0.30837	0.273128	0.302496	0.357318	0.023326	0.294665	0.0188814	0.824658
XM_006527487	0.493928	0.463802	0.463568	0.419664	0.361747	0.390705	0.473766	0.0174611	0.390705	0.0289584	0.82468
NM_173371	0.404959	0.407964	0.380541	0.405334	0.211871	0.367393	0.397821	0.0150404	0.328199	0.102514	0.824992
XM_006530661	0.366992	0.416899	0.383937	0.290622	0.350046	0.322888	0.389276	0.0253783	0.321185	0.0297487	0.825084
NM_199032	0.385053	0.354996	0.318982	0.253452	0.293258	0.327105	0.35301	0.0330802	0.291272	0.0368666	0.825109
XM_006511875	0.339509	0.337495	0.336689	0.304068	0.277487	0.254934	0.337898	0.00145209	0.278829	0.0245946	0.825189
NM_009703	0.414447	0.346824	0.420594	0.300717	0.364242	0.310451	0.393955	0.0409323	0.325137	0.034214	0.825314
NM_145558	0.500985	0.501641	0.475378	0.475378	0.336179	0.408404	0.492668	0.0149776	0.406654	0.069616	0.825411
NM_001362271	0.372149	0.371549	0.380552	0.34994	0.290516	0.287515	0.37475	0.00503391	0.309324	0.0352067	0.825414
NM_207204	0.155591	0.189734	0.177131	0.155362	0.12901	0.146884	0.174152	0.0172653	0.143752	0.0134522	0.825439
NM_133761	0.390675	0.379421	0.393891	0.352626	0.358521	0.249732	0.387996	0.00759777	0.320293	0.0611786	0.825506
NM_001163689	0.420513	0.430128	0.464744	0.333333	0.332051	0.420513	0.438462	0.0232631	0.361966	0.0507072	0.825536
NM_144900	0.451412	0.445171	0.450817	0.423774	0.318871	0.369688	0.449133	0.00344435	0.370778	0.0524602	0.82554
NM_026111	0.44712	0.315563	0.366294	0.300946	0.3319	0.299226	0.376326	0.0663494	0.310691	0.0183881	0.82559
XM_006495874	0.567053	0.603911	0.59249	0.495241	0.532791	0.428102	0.587818	0.0188677	0.485378	0.0530371	0.825729
NM_025841	0.46863	0.46863	0.473752	0.419974	0.372599	0.372599	0.470337	0.00295698	0.388391	0.0273521	0.825771
NM_145439	0.417199	0.440481	0.373263	0.399549	0.316185	0.300789	0.410314	0.0341335	0.338841	0.0531357	0.825808
NM_172679	0.304224	0.320468	0.343405	0.303574	0.259454	0.236452	0.322699	0.0196857	0.266493	0.0341099	0.825827
NM_001361227	0.478678	0.517058	0.473348	0.48081	0.365672	0.366738	0.489694	0.0238466	0.404407	0.0661697	0.825835
NM_013876	0.632791	0.639566	0.626016	0.632791	0.449864	0.485095	0.632791	0.00677507	0.522584	0.0970547	0.825839
NM_025460	0.341096	0.390411	0.346575	0.346575	0.221918	0.321918	0.359361	0.0270295	0.296804	0.0660145	0.825921
XM_011242807	0.438547	0.412011	0.441341	0.311453	0.372905	0.382682	0.430633	0.0161875	0.35568	0.0386125	0.825946
NM_001112698	0.438053	0.334071	0.308628	0.306416	0.293142	0.293142	0.360251	0.0685692	0.297566	0.00766394	0.825998
NM_133719	0.249218	0.249218	0.221064	0.202294	0.171011	0.221064	0.239833	0.0162549	0.198123	0.0252854	0.826087
XM_006534822	0.437323	0.438741	0.418888	0.312535	0.35139	0.405842	0.431651	0.0110752	0.356589	0.0468702	0.826106
NM_001039201	0.477516	0.511777	0.471092	0.478587	0.365096	0.362955	0.486795	0.0218723	0.402213	0.0661505	0.826246
XM_011241624	0.422797	0.432589	0.455436	0.365805	0.361537	0.355762	0.43694	0.0167489	0.361034	0.00504014	0.826278
NM_025686	0.330053	0.343679	0.328539	0.33081	0.221045	0.276306	0.33409	0.00833849	0.276053	0.0548831	0.826284
XM_006540637	0.326973	0.307222	0.343164	0.269802	0.275445	0.262345	0.325787	0.0180005	0.269197	0.00657111	0.826299
NM_001146024	0.362883	0.327258	0.326429	0.355427	0.267606	0.217067	0.338857	0.0208117	0.280033	0.070012	0.826406
XM_011242057	0.346374	0.379764	0.393255	0.293761	0.294098	0.337268	0.373131	0.0241337	0.308375	0.0250223	0.826454
XM_011247660	0.625333	0.384	0.382667	0.384	0.384	0.382667	0.464	0.13972	0.383556	0.0007698	0.826628
NM_017367	0.194886	0.196591	0.316477	0.194318	0.196591	0.194318	0.235985	0.0697137	0.195076	0.00131216	0.826645
NM_027425	0.487805	0.478983	0.509081	0.353918	0.491956	0.374157	0.491956	0.0154728	0.406677	0.0745441	0.826653
XM_006514089	0.528882	0.529632	0.513878	0.316579	0.534134	0.449362	0.524131	0.0088869	0.433358	0.109657	0.826813
NM_001356361	0.632582	0.693241	0.516464	0.504333	0.509532	0.509532	0.614096	0.0898264	0.507799	0.00300182	0.826905
NM_001159724	0.504478	0.515224	0.346269	0.442388	0.33194	0.355224	0.455323	0.0945969	0.376517	0.0582215	0.826923
NM_009070	0.433058	0.558678	0.479339	0.433884	0.393388	0.389256	0.490358	0.0635307	0.40551	0.0246599	0.826966
NM_001286538	0.485602	0.437173	0.454188	0.374346	0.382199	0.382199	0.458988	0.0245688	0.379581	0.00453416	0.826996
XM_017313343	0.397054	0.488187	0.480515	0.420068	0.327401	0.382019	0.455252	0.0505465	0.376496	0.0465795	0.827005
XM_006536140	0.406543	0.418673	0.442566	0.419776	0.345341	0.283404	0.422594	0.0183287	0.349507	0.0682814	0.827051
XM_006529720	0.285782	0.299953	0.332074	0.257912	0.259329	0.241852	0.305936	0.0237189	0.253031	0.00970749	0.827072
NM_025883	0.136256	0.2109	0.13981	0.136256	0.135664	0.130924	0.162322	0.0421075	0.134281	0.00292232	0.827251
NM_030714	0.427099	0.431517	0.429308	0.353461	0.423417	0.28866	0.429308	0.00220913	0.355179	0.0673949	0.82733
NM_017391	0.543913	0.549943	0.488881	0.508104	0.490011	0.311346	0.527579	0.0336491	0.436487	0.108752	0.82734
NM_023480	0.612429	0.644068	0.536723	0.580791	0.519774	0.383051	0.59774	0.0551593	0.494539	0.101257	0.827347
XM_006506665	0.327011	0.327011	0.331609	0.337356	0.22931	0.248851	0.328544	0.00265448	0.271839	0.0575746	0.827405
XM_017321842	0.50036	0.450613	0.410959	0.386446	0.376352	0.364095	0.453977	0.0447957	0.375631	0.0111926	0.827422
XM_006508736	0.576923	0.572944	0.574271	0.282493	0.572944	0.571618	0.574713	0.0020259	0.475685	0.16731	0.827692
NM_009606	0.309756	0.352846	0.347154	0.278862	0.278049	0.278862	0.336585	0.0234084	0.278591	0.000469391	0.827697
XM_006498117	0.482171	0.463544	0.481639	0.319319	0.444385	0.417775	0.475785	0.010604	0.393827	0.065883	0.82774
NM_080448	0.29828	0.313022	0.297297	0.279853	0.27543	0.196806	0.302867	0.00880873	0.250696	0.0467227	0.827745
XM_006532185	0.229952	0.232367	0.157488	0.23285	0.137681	0.142512	0.206602	0.0425514	0.171014	0.0536058	0.827747
NM_173014	0.627775	0.63745	0.929425	0.593625	0.601594	0.621514	0.73155	0.171433	0.605578	0.0143647	0.827801
XM_006505366	0.573248	0.462845	0.566879	0.324841	0.430998	0.571125	0.534324	0.0619846	0.442321	0.123532	0.827815
XM_006509600	0.604451	0.582915	0.61809	0.443288	0.616655	0.434673	0.601819	0.0177351	0.498205	0.102671	0.827833
NM_001145880	0.150152	0.26372	0.149009	0.180259	0.136814	0.149009	0.187627	0.0659005	0.155361	0.0224082	0.82803
NM_001357672	0.622388	0.590299	0.623881	0.471642	0.48806	0.561194	0.612189	0.0189725	0.506965	0.0476756	0.828119
NM_001114597	0.251375	0.266043	0.176018	0.224972	0.163916	0.185369	0.231145	0.0483021	0.191419	0.0309745	0.828133
NM_001165894	0.375612	0.37779	0.352205	0.340773	0.28307	0.29178	0.368536	0.0141849	0.305208	0.0311067	0.828163
NM_001357344	0.32235	0.345989	0.261461	0.266476	0.264327	0.239255	0.309933	0.0436101	0.256686	0.0151337	0.828197
NM_001081118	0.392271	0.400966	0.423575	0.4	0.342802	0.265121	0.405604	0.0161593	0.335974	0.0676983	0.828331
XM_006497966	0.400078	0.434169	0.451019	0.392241	0.340125	0.332288	0.428422	0.025952	0.354885	0.032588	0.828354
NM_001302548	0.456772	0.464768	0.391804	0.386807	0.377311	0.323838	0.437781	0.0400175	0.362652	0.0339475	0.828387
NM_017401	0.3041	0.433371	0.417426	0.379271	0.275057	0.302392	0.384966	0.070484	0.318907	0.0540342	0.828402
XM_889893	0.417795	0.475822	0.222437	0.479691	0.222437	0.222437	0.372018	0.13275	0.308188	0.148525	0.828423
XM_006500636	0.213602	0.246408	0.141762	0.256466	0.116858	0.125239	0.200591	0.0535223	0.166188	0.0782951	0.828492
NM_020558	0.389397	0.427788	0.323583	0.38574	0.279707	0.279707	0.380256	0.0527003	0.315052	0.0612181	0.828526
NM_001313738	0.408521	0.361738	0.350877	0.361738	0.350042	0.21721	0.373712	0.0306309	0.309663	0.0802802	0.828614
NM_010847	0.658351	0.647505	0.649675	0.502169	0.603037	0.515184	0.651844	0.00573916	0.54013	0.0548661	0.828619
NM_020034	0.648721	0.537012	0.542396	0.426649	0.631225	0.374159	0.576043	0.0629988	0.477344	0.135824	0.82866
NM_176968	0.398802	0.438083	0.385486	0.372836	0.311585	0.328895	0.407457	0.0273456	0.337772	0.031576	0.828976
NM_134135	0.330482	0.356143	0.314152	0.33437	0.239502	0.255832	0.333593	0.0211674	0.276568	0.0507195	0.82906
XM_006540821	0.483928	0.48415	0.435824	0.435824	0.363999	0.364221	0.467967	0.0278374	0.388014	0.041404	0.829149
XM_006498072	0.295559	0.274938	0.367113	0.26595	0.234931	0.276701	0.312537	0.048376	0.259194	0.0216888	0.829323
NM_001163747	0.225888	0.343909	0.225888	0.208122	0.225888	0.225888	0.265228	0.0681391	0.219966	0.0102575	0.829346
XM_006522498	0.4562	0.542662	0.549772	0.437713	0.423208	0.423493	0.516212	0.0520928	0.428138	0.00829365	0.829385
XM_006509899	0.610855	0.627598	0.433603	0.573326	0.374711	0.438799	0.557352	0.107496	0.462279	0.101368	0.82942
NM_010175	0.625373	0.631343	0.598507	0.520896	0.573134	0.444776	0.618408	0.0174909	0.512935	0.0645483	0.829445
NM_001164197	0.492585	0.584784	0.419729	0.399097	0.487427	0.355255	0.499033	0.0827161	0.413926	0.0673227	0.829457
NM_008495	0.574113	0.561587	0.578288	0.484342	0.555324	0.382046	0.571329	0.00869172	0.473904	0.0871092	0.829476
NM_001357374	0.600489	0.610874	0.924252	0.574221	0.585828	0.611484	0.711871	0.184	0.590511	0.019068	0.829519
XM_006535446	0.299515	0.313289	0.338796	0.299515	0.256217	0.233644	0.3172	0.0199303	0.263125	0.0334748	0.829525
XM_017315581	0.381192	0.413938	0.382872	0.426532	0.27372	0.277078	0.392667	0.01844	0.325777	0.0872731	0.829651
XM_006507141	0.422043	0.49328	0.489919	0.425403	0.408602	0.331989	0.468414	0.0401936	0.388665	0.0497962	0.829747
XM_006524838	0.600629	0.56761	0.512579	0.507862	0.419811	0.466981	0.560273	0.0444814	0.464885	0.0440626	0.829747
NM_019408	0.332669	0.288468	0.31007	0.257228	0.281157	0.234297	0.310402	0.0221022	0.257561	0.0234315	0.829764
NM_001289624	0.492316	0.493852	0.500512	0.405738	0.411373	0.416496	0.49556	0.00435702	0.411202	0.00538113	0.829773
NM_010162	0.304802	0.357726	0.278014	0.31199	0.202875	0.265599	0.313514	0.040564	0.260155	0.0547607	0.829802
XM_006505378	0.417529	0.36549	0.446439	0.317103	0.352708	0.350578	0.409819	0.0410217	0.34013	0.0199704	0.82995
NM_026178	0.421661	0.44164	0.44164	0.361725	0.380652	0.340694	0.434981	0.0115349	0.361023	0.0199882	0.829976
NM_025824	0.415248	0.414508	0.3849	0.397483	0.296817	0.313842	0.404885	0.0173116	0.336047	0.0538817	0.829982
XM_011239044	0.320562	0.359728	0.299702	0.307791	0.277565	0.228182	0.326664	0.0304744	0.271179	0.0401865	0.830148
NM_001272076	0.639328	0.581686	0.497694	0.378788	0.550395	0.497694	0.572903	0.0712242	0.475626	0.0879064	0.830203
XM_006531084	0.410964	0.403282	0.40398	0.321229	0.381285	0.309008	0.406075	0.00424774	0.337174	0.0386867	0.830324
XM_006520902	0.330973	0.347745	0.329855	0.331346	0.260902	0.245248	0.336191	0.0100219	0.279165	0.0458624	0.830377
NM_001355068	0.492903	0.526452	0.376774	0.454839	0.349677	0.354839	0.465376	0.0785438	0.386452	0.0592812	0.830407
NM_029457	0.415584	0.421818	0.415584	0.341818	0.40987	0.288831	0.417662	0.00359907	0.34684	0.0606755	0.830431
NM_194446	0.289146	0.225979	0.203737	0.19395	0.207295	0.19573	0.23962	0.0443087	0.198992	0.00724602	0.830446
XM_006522688	0.428357	0.428858	0.390782	0.346192	0.390782	0.299599	0.415999	0.0218401	0.345524	0.0455949	0.83059
NM_001166456	0.395243	0.408267	0.390147	0.389581	0.285391	0.316535	0.397886	0.00934458	0.330502	0.053481	0.830645
NM_026381	0.496269	0.496269	0.606343	0.391791	0.464552	0.472015	0.53296	0.0635516	0.442786	0.0443203	0.830805
NM_026331	0.378287	0.335878	0.374894	0.352841	0.239186	0.312977	0.36302	0.0235665	0.301668	0.0576656	0.830997
NM_027494	0.385472	0.39795	0.395276	0.343583	0.307041	0.328877	0.3929	0.00656962	0.3265	0.0183865	0.831002
XM_011244892	0.394077	0.46697	0.393622	0.408656	0.317084	0.317084	0.418223	0.0422169	0.347608	0.052869	0.831155
XM_006538951	0.364441	0.429606	0.438455	0.325825	0.402253	0.296862	0.410834	0.0404206	0.341647	0.0544474	0.831593
XM_006531903	0.402057	0.336048	0.336048	0.332619	0.342049	0.218603	0.358051	0.0381106	0.297757	0.0687115	0.831604
NM_001357956	0.92	0.825185	0.802222	0.742963	0.668148	0.707407	0.849136	0.062435	0.706173	0.0374227	0.831637
NM_175225	0.344848	0.350303	0.269697	0.289697	0.26	0.252727	0.321616	0.045046	0.267475	0.0195855	0.831658
NM_026234	0.203472	0.229167	0.194444	0.202778	0.141667	0.177083	0.209028	0.0180154	0.173843	0.0306842	0.831672
NM_001308040	0.472019	0.483577	0.395985	0.377737	0.439781	0.306569	0.450527	0.0475867	0.374696	0.0666579	0.831683
NM_001359170	0.452663	0.531065	0.449704	0.431953	0.380178	0.380178	0.477811	0.0461434	0.397436	0.0298924	0.831785
NM_172149	0.373752	0.370899	0.366619	0.309558	0.318117	0.296719	0.370423	0.00359003	0.308131	0.0107701	0.831836
NM_027935	0.365759	0.418288	0.338521	0.319066	0.317121	0.297665	0.374189	0.040546	0.311284	0.0118342	0.831889
NM_029977	0.435411	0.479159	0.494903	0.383017	0.402762	0.38676	0.469824	0.0308247	0.390846	0.0104874	0.831899
XM_006512529	0.558657	0.556017	0.515277	0.620898	0.342135	0.393059	0.543317	0.024319	0.452031	0.148443	0.831983
NM_001114399	0.394575	0.45836	0.361729	0.340114	0.307692	0.362789	0.404888	0.0491339	0.336865	0.0276916	0.831996
NM_001357674	0.627667	0.596026	0.629139	0.479029	0.495217	0.567329	0.617611	0.0187072	0.513858	0.0470091	0.83201
NM_001030296	0.665272	0.669456	0.454393	0.672803	0.439331	0.376569	0.596374	0.122976	0.496234	0.1561	0.832086
NM_001359827	0.315087	0.307744	0.208278	0.305073	0.179573	0.206943	0.277036	0.0596596	0.23053	0.0659914	0.832129
XM_006502343	0.412369	0.378366	0.365815	0.376997	0.319717	0.26586	0.385517	0.0240867	0.320858	0.055577	0.832281
NM_001102611	0.226291	0.363603	0.202856	0.253753	0.220066	0.186012	0.26425	0.0868365	0.219944	0.0338705	0.832333
NM_001007568	0.122549	0.311086	0.174208	0.122549	0.182881	0.200603	0.202614	0.0974255	0.168678	0.0409196	0.832506
NM_001286539	0.505831	0.46793	0.505831	0.399417	0.408163	0.424198	0.493197	0.0218821	0.410593	0.012568	0.832512
XM_006520370	0.256944	0.258333	0.260417	0.218056	0.222917	0.204861	0.258565	0.00174765	0.215278	0.00934279	0.832587
NM_023279	0.297297	0.458037	0.0604552	0.35064	0.24111	0.0874822	0.27193	0.200001	0.226411	0.132193	0.832607
NM_001356986	0.521205	0.53125	0.487723	0.501116	0.397321	0.383929	0.513393	0.0227908	0.427455	0.0641426	0.832609
NM_009565	0.450378	0.451889	0.413098	0.409068	0.308816	0.37733	0.438455	0.0219727	0.365071	0.0512378	0.832631
NM_016860	0.369038	0.360669	0.430962	0.302929	0.359833	0.303766	0.38689	0.0383966	0.322176	0.0326145	0.832733
NM_001162945	0.309904	0.376997	0.376997	0.309904	0.306709	0.269436	0.354633	0.038736	0.29535	0.022499	0.832833
NM_001357375	0.614387	0.62441	0.926887	0.580778	0.600236	0.622642	0.721895	0.177599	0.601219	0.0209489	0.832834
XM_006509625	0.481231	0.616427	0.694045	0.52131	0.481513	0.489416	0.597234	0.107697	0.497413	0.0210692	0.832861
NM_001037762	0.291422	0.304348	0.240893	0.280846	0.182139	0.233843	0.278888	0.0335329	0.232276	0.0493724	0.832865
NM_012032	0.432503	0.374181	0.432503	0.311271	0.359109	0.36173	0.413062	0.0336725	0.344037	0.0284059	0.832893
XM_006514224	0.357681	0.403614	0.221386	0.356928	0.213855	0.247741	0.32756	0.0947749	0.272841	0.0747659	0.83295
NM_133345	0.292105	0.347368	0.298684	0.359211	0.234211	0.188158	0.312719	0.0301868	0.260526	0.0885107	0.8331
NM_029098	0.164542	0.165149	0.212508	0.151184	0.135398	0.165149	0.180733	0.0275196	0.150577	0.0148848	0.833147
NM_001356960	0.394922	0.500705	0.424542	0.331453	0.361072	0.407616	0.440056	0.0545713	0.366714	0.038394	0.833333
NM_001290502	0.673531	0.631133	0.752271	0.538462	0.62871	0.546941	0.685645	0.0614712	0.571371	0.0498377	0.833333
NM_001139513	0.545061	0.545782	0.502523	0.539293	0.385004	0.403749	0.531122	0.02477	0.442682	0.0841913	0.833484
NM_026028	0.430939	0.430325	0.46593	0.379374	0.355433	0.371393	0.442398	0.0203815	0.368733	0.0121902	0.833488
XM_006507354	0.648512	0.645143	0.558675	0.547165	0.501684	0.495508	0.617443	0.0509229	0.514786	0.0282104	0.833737
NM_001355616	0.351291	0.385522	0.397306	0.393939	0.297419	0.254209	0.37804	0.0239029	0.315189	0.0715402	0.833746
NM_026780	0.520161	0.520161	0.568548	0.385753	0.568548	0.387097	0.53629	0.0279363	0.447133	0.105151	0.833751
NM_001289668	0.348021	0.340792	0.359036	0.309811	0.283993	0.279862	0.349283	0.00918746	0.291222	0.0162302	0.833771
NM_176917	0.173707	0.32748	0.158519	0.179402	0.186047	0.184623	0.219902	0.0934742	0.183357	0.00349839	0.833813
NM_001359068	0.362779	0.376179	0.36129	0.31464	0.302233	0.300744	0.366749	0.00819986	0.305873	0.00762935	0.83401
XM_017312503	0.471321	0.441974	0.463762	0.445531	0.362383	0.340596	0.459019	0.0152372	0.382837	0.0553771	0.834033
NM_172609	0.523179	0.554084	0.426049	0.549669	0.337748	0.366446	0.501104	0.0668112	0.417954	0.114967	0.834068
NM_013598	0.469667	0.470646	0.469667	0.367906	0.40411	0.40411	0.469993	0.000564922	0.392042	0.0209021	0.834143
NM_001139511	0.563107	0.5646	0.520538	0.557879	0.398805	0.418223	0.549415	0.0250196	0.458302	0.0867808	0.834164
XM_006523958	0.516129	0.469534	0.438812	0.465438	0.348182	0.374808	0.474825	0.0389291	0.396143	0.0614702	0.834292
NM_021412	0.501188	0.602732	0.444181	0.404988	0.502969	0.38361	0.516033	0.0803113	0.430523	0.0636446	0.834292
NM_026344	0.509586	0.510204	0.335189	0.517007	0.335189	0.278293	0.451659	0.100867	0.37683	0.124686	0.834322
NM_001359634	0.312779	0.312779	0.312779	0.263951	0.3125	0.206473	0.312779	0	0.260975	0.053076	0.834374
XM_006511779	0.412485	0.462668	0.384945	0.384333	0.333537	0.333537	0.420033	0.0394076	0.350469	0.0293268	0.834386
XM_006523247	0.375786	0.375507	0.266881	0.379701	0.262128	0.207745	0.339391	0.062796	0.283191	0.0878917	0.834409
NM_145479	0.366552	0.379872	0.365072	0.318698	0.306364	0.302417	0.370498	0.00815131	0.30916	0.00849252	0.834443
NM_021552	0.489496	0.516807	0.516807	0.428571	0.422269	0.420168	0.507703	0.015768	0.423669	0.00437325	0.834483
NM_001363336	0.439907	0.375406	0.368445	0.366589	0.375406	0.24594	0.394586	0.0394031	0.329312	0.0723367	0.834575
NM_178612	0.418782	0.437817	0.425127	0.468274	0.299492	0.30203	0.427242	0.00969242	0.356599	0.0967218	0.834653
NM_001358813	0.64723	0.592566	0.576531	0.487609	0.37828	0.650146	0.605442	0.0370671	0.505345	0.136798	0.834671
XM_017314727	0.61521	0.523269	0.674234	0.46765	0.520999	0.524404	0.604238	0.0760782	0.504351	0.0318293	0.83469
XM_006514118	0.229925	0.239533	0.203157	0.208648	0.218943	0.133837	0.224205	0.0188505	0.187143	0.0464504	0.834694
XM_006530888	0.340702	0.353706	0.257477	0.289337	0.252926	0.252276	0.317295	0.0522103	0.264846	0.021212	0.834699
NM_010794	0.557136	0.580677	0.577734	0.575772	0.462972	0.39333	0.571849	0.0128266	0.477358	0.092068	0.834763
NM_001291765	0.326183	0.310651	0.29142	0.339497	0.236686	0.198964	0.309418	0.0174144	0.258383	0.0727351	0.83506
XM_011246337	0.488796	0.463262	0.450756	0.455446	0.350703	0.365294	0.467605	0.0193886	0.390481	0.0567319	0.835067
XM_011242290	0.478114	0.61621	0.693872	0.523863	0.48122	0.48828	0.596065	0.109281	0.497788	0.0228563	0.835123
NM_001044741	0.274485	0.267623	0.267623	0.237056	0.218341	0.220836	0.269911	0.00396185	0.225411	0.0101616	0.835131
NM_001160359	0.548476	0.438596	0.620499	0.437673	0.467221	0.437673	0.535857	0.0916053	0.447522	0.0170593	0.835152
NM_001285816	0.279236	0.341289	0.198091	0.196897	0.202864	0.28401	0.272872	0.0718109	0.227924	0.0486634	0.835277
NM_173026	0.472882	0.514512	0.472882	0.437115	0.38112	0.401642	0.486759	0.0240351	0.406626	0.0283284	0.835374
NM_027860	0.282957	0.282957	0.287885	0.197125	0.282957	0.233265	0.2846	0.00284526	0.237782	0.0430938	0.835498
NM_001355675	0.521438	0.511757	0.539419	0.428769	0.439834	0.445367	0.524205	0.0140372	0.43799	0.00845104	0.835532
NM_001347608	0.449086	0.520888	0.490862	0.428198	0.381201	0.411227	0.486945	0.0360606	0.406876	0.023799	0.835567
XM_006524873	0.48483	0.500607	0.491808	0.369235	0.432646	0.432646	0.492415	0.00790583	0.411509	0.0366099	0.835695
NM_026712	0.165362	0.286693	0.280822	0.313112	0.138943	0.16047	0.244292	0.0684186	0.204175	0.094954	0.835781
NM_010418	0.326294	0.300204	0.33658	0.262875	0.283924	0.258174	0.321026	0.0187515	0.268324	0.0137124	0.835833
NM_021519	0.476449	0.438406	0.476449	0.253623	0.472826	0.436594	0.463768	0.0219644	0.387681	0.117503	0.835938
NM_001316686	0.243498	0.309906	0.225789	0.218041	0.215274	0.218041	0.259731	0.044346	0.217119	0.00159754	0.835938
NM_015828	0.387014	0.381888	0.451516	0.351132	0.341307	0.328065	0.406806	0.0388049	0.340168	0.0115756	0.836192
NM_010236	0.299504	0.384997	0.271925	0.292885	0.226145	0.28075	0.318809	0.0589563	0.266593	0.0355511	0.836217
NM_026542	0.132461	0.205233	0.131643	0.132461	0.128373	0.131643	0.156446	0.0422529	0.130826	0.00216333	0.836237
NM_021383	0.600939	0.588419	0.502347	0.479656	0.485133	0.449922	0.563902	0.053674	0.47157	0.018947	0.836263
NM_001360741	0.311635	0.37917	0.372661	0.375915	0.292921	0.220504	0.354489	0.0372545	0.296447	0.0777654	0.836266
XM_006510036	0.322581	0.340585	0.322581	0.377344	0.223931	0.223181	0.328582	0.0103949	0.274819	0.0887906	0.836377
NM_001033206	0.380983	0.43395	0.367581	0.319081	0.350989	0.319081	0.394171	0.035095	0.329717	0.0184222	0.836481
NM_001356995	0.719318	0.596591	0.547727	0.545455	0.467045	0.546591	0.621212	0.0884054	0.519697	0.0456011	0.836585
NM_001362375	0.241005	0.274129	0.271274	0.284409	0.211879	0.161622	0.262136	0.0183554	0.219303	0.0617293	0.836601
XM_006520532	0.574606	0.607044	0.543095	0.490269	0.466172	0.486562	0.574915	0.0319752	0.481001	0.012975	0.836647
NM_175325	0.453602	0.501832	0.596459	0.500611	0.391941	0.405983	0.517298	0.0726735	0.432845	0.0591052	0.836743
NM_026987	0.488529	0.501682	0.492199	0.372285	0.435607	0.432548	0.494137	0.00678758	0.41348	0.0357087	0.836773
NM_026446	0.405569	0.483051	0.394673	0.44431	0.312349	0.317191	0.427764	0.0481885	0.35795	0.0748291	0.836792
NM_178061	0.56814	0.56814	0.56814	0.525783	0.465009	0.435543	0.56814	0	0.475445	0.046016	0.836845
XM_006517717	0.330744	0.352941	0.350721	0.307436	0.280799	0.277469	0.344802	0.0122255	0.288568	0.0164247	0.83691
XM_011240381	0.524008	0.522965	0.54071	0.463466	0.501044	0.364301	0.529228	0.00995761	0.442937	0.0706453	0.836949
NM_146127	0.49665	0.514238	0.474874	0.465662	0.423786	0.354271	0.495254	0.0197188	0.414573	0.0562637	0.837091
XM_006500407	0.137641	0.145328	0.137401	0.13668	0.104012	0.111218	0.140123	0.0045089	0.117303	0.0171635	0.837143
NM_020601	0.347582	0.348144	0.347582	0.336895	0.268841	0.267717	0.347769	0.000324719	0.291151	0.0396197	0.837197
NM_001162904	0.223758	0.250972	0.281641	0.241901	0.225918	0.165443	0.252124	0.0289589	0.211087	0.0403289	0.837236
NM_001164609	0.363529	0.349412	0.335294	0.33451	0.351373	0.191765	0.349412	0.0141176	0.292549	0.0876881	0.837262
NM_153782	0.602606	0.435086	0.607259	0.503955	0.438343	0.435086	0.548317	0.0980885	0.459128	0.0388555	0.837341
XM_006524082	0.441956	0.439343	0.443076	0.322135	0.445689	0.341172	0.441458	0.00191549	0.369665	0.0665227	0.837373
XM_006507817	0.372284	0.559014	0.408691	0.3899	0.362889	0.369348	0.446663	0.0989867	0.374046	0.014105	0.837423
XM_006511304	0.118319	0.117405	0.132481	0.0968479	0.113294	0.0982184	0.122735	0.00845238	0.102787	0.00912516	0.837469
XM_006523996	0.327388	0.408896	0.380899	0.385866	0.242493	0.307293	0.372394	0.0414143	0.311884	0.0717968	0.83751
NM_001362149	0.316015	0.29552	0.204004	0.29552	0.20877	0.178742	0.271846	0.0596403	0.227677	0.0606413	0.837522
XM_006511780	0.409231	0.455385	0.377846	0.380923	0.329846	0.329846	0.414154	0.039003	0.346872	0.0294893	0.837543
NM_001285794	0.607576	0.663636	0.8	0.631061	0.609091	0.494697	0.690404	0.0989654	0.578283	0.0732162	0.837601
NM_030026	0.469455	0.486516	0.365988	0.376445	0.365438	0.365438	0.440653	0.0652222	0.369107	0.00635498	0.837635
NM_025965	0.353955	0.426978	0.355984	0.336714	0.306288	0.309331	0.378972	0.0415863	0.317444	0.0167573	0.837645
NM_026644	0.571534	0.627872	0.641216	0.530022	0.55745	0.454411	0.613541	0.0369853	0.513961	0.0533643	0.837696
NM_019709	0.296504	0.398719	0.276755	0.352282	0.222578	0.239392	0.323993	0.065464	0.271417	0.0705337	0.837727
NM_001361617	0.348289	0.353337	0.352776	0.358385	0.252944	0.272013	0.351468	0.00276662	0.294448	0.0561861	0.837766
NM_001081654	0.294016	0.403296	0.307892	0.334779	0.243712	0.26366	0.335068	0.059493	0.280717	0.0478696	0.837791
NM_020586	0.583251	0.577833	0.552217	0.504926	0.481281	0.449261	0.5711	0.0165764	0.478489	0.0279373	0.837838
NM_001306205	0.295574	0.310578	0.309827	0.337584	0.24006	0.189797	0.305326	0.00845418	0.255814	0.0751424	0.837838
NM_175356	0.497669	0.469344	0.390821	0.468268	0.354249	0.315167	0.452611	0.0553545	0.379228	0.0795486	0.837866
NM_183034	0.350104	0.386801	0.219592	0.317846	0.322581	0.160994	0.318832	0.0878815	0.26714	0.0919554	0.837871
XM_006541188	0.257899	0.361499	0.264511	0.274798	0.273328	0.192506	0.294636	0.057999	0.246877	0.0470931	0.837905
NM_016804	0.688008	0.645325	0.611789	0.578252	0.527439	0.52439	0.648374	0.0382011	0.54336	0.0302554	0.838036
NM_178704	0.382845	0.368619	0.341423	0.251883	0.267364	0.396653	0.364296	0.021047	0.3053	0.0794917	0.838055
NM_001077636	0.398482	0.40038	0.271347	0.399747	0.248577	0.248577	0.356736	0.0739551	0.298967	0.0872781	0.838061
NM_026086	0.5	0.4725	0.51	0.42125	0.42625	0.395	0.494167	0.0194186	0.414167	0.016786	0.838111
XM_006498322	0.292627	0.21659	0.292627	0.204301	0.304916	0.162826	0.267281	0.0438999	0.224014	0.073067	0.838123
NM_144904	0.525469	0.522788	0.504558	0.466488	0.417694	0.417694	0.517605	0.0113786	0.433959	0.028171	0.838398
NM_145406	0.278927	0.326998	0.242035	0.278368	0.185579	0.247065	0.282653	0.0426042	0.237004	0.0472058	0.838497
NM_001317217	0.460145	0.481884	0.449275	0.503623	0.440217	0.222826	0.463768	0.0166035	0.388889	0.147267	0.838542
XM_006512083	0.233791	0.27115	0.207279	0.177633	0.212581	0.207038	0.237407	0.0320885	0.199084	0.0187827	0.838579
NM_026673	0.51014	0.422777	0.4883	0.358814	0.399376	0.433697	0.473739	0.0454654	0.397296	0.0374848	0.838639
NM_001136055	0.648188	0.644989	0.464819	0.607676	0.381663	0.485075	0.585999	0.104957	0.491471	0.113142	0.83869
NM_001142939	0.699659	0.365188	0.522184	0.365188	0.518771	0.447099	0.52901	0.16734	0.443686	0.0768487	0.83871
NM_001289569	0.418247	0.44285	0.410046	0.414659	0.330087	0.321374	0.423714	0.0170716	0.355373	0.0515276	0.83871
NM_001285993	0.383002	0.373237	0.403255	0.392767	0.286799	0.292948	0.386498	0.0153114	0.324171	0.059485	0.83874
NM_001290495	0.255533	0.232394	0.255533	0.205231	0.220322	0.198189	0.24782	0.0133592	0.207914	0.0113077	0.838972
NM_001362450	0.302283	0.351018	0.239975	0.349784	0.170882	0.228871	0.297759	0.0556593	0.249846	0.0912767	0.839088
NM_001356985	0.435385	0.540769	0.416154	0.539231	0.203846	0.425385	0.464103	0.0670879	0.389487	0.17055	0.839227
NM_172518	0.411207	0.4178	0.301195	0.426452	0.241862	0.280181	0.376734	0.0655017	0.316165	0.0974141	0.839227
XM_006523888	0.4941	0.492625	0.471976	0.486726	0.436578	0.300885	0.486234	0.0123695	0.408063	0.0961459	0.839232
NM_001355689	0.391673	0.358124	0.391673	0.32983	0.345998	0.282134	0.38049	0.0193695	0.319321	0.0332038	0.839235
NM_001347242	0.281777	0.281777	0.286713	0.195804	0.284245	0.233649	0.283422	0.00284994	0.237899	0.0443734	0.839381
NM_001355500	0.524809	0.524809	0.524809	0.421279	0.450382	0.449905	0.524809	0	0.440522	0.0166666	0.839394
XM_006511120	0.381832	0.442391	0.451829	0.444357	0.240267	0.386551	0.425351	0.0379821	0.357059	0.105193	0.839445
XM_006534360	0.533804	0.45106	0.480323	0.368315	0.430878	0.430878	0.488396	0.0419589	0.410024	0.0361208	0.839532
NM_001252532	0.412458	0.474448	0.378288	0.452676	0.347445	0.262171	0.421732	0.0487459	0.354097	0.0954266	0.839627
NM_024270	0.432648	0.432648	0.373288	0.332192	0.368721	0.339041	0.412861	0.0342719	0.346651	0.0194176	0.839631
NM_001293644	0.511236	0.501124	0.51573	0.469663	0.383146	0.430337	0.509363	0.00748127	0.427715	0.043318	0.839706
NM_001348026	0.674298	0.738893	0.664759	0.641592	0.563641	0.539657	0.69265	0.0403309	0.58163	0.0532953	0.839717
NM_177319	0.430518	0.502725	0.452316	0.480245	0.33515	0.348093	0.461853	0.0370362	0.387829	0.0802958	0.839725
XM_011242056	0.374832	0.388255	0.422483	0.313758	0.335235	0.346644	0.39519	0.0245708	0.331879	0.0166978	0.839796
NM_001310516	0.594059	0.554455	0.590347	0.459158	0.584158	0.417079	0.57962	0.0218725	0.486799	0.0869014	0.839858
XM_006512707	0.289754	0.29277	0.271373	0.230747	0.240173	0.246395	0.284633	0.0115814	0.239105	0.00787806	0.840049
NM_022995	0.521295	0.507666	0.505963	0.437819	0.444634	0.407155	0.511641	0.00840355	0.429869	0.0199641	0.840178
NM_145438	0.421638	0.485935	0.386708	0.463679	0.355796	0.268006	0.431427	0.0503326	0.362494	0.098008	0.84022
NM_023429	0.522532	0.521459	0.482833	0.461373	0.410944	0.410944	0.508941	0.0226172	0.427754	0.0291153	0.840478
NM_001162494	0.402863	0.406953	0.377505	0.408998	0.290798	0.29816	0.395774	0.0159527	0.332652	0.0662202	0.84051
NM_027411	0.2915	0.3475	0.3375	0.266	0.268	0.287	0.3255	0.0298664	0.273667	0.0115902	0.840758
XM_006500441	0.522158	0.457418	0.547592	0.40578	0.457418	0.420809	0.509056	0.0464926	0.428003	0.0265598	0.840777
NM_001359169	0.424682	0.562613	0.426497	0.431942	0.346642	0.410163	0.471264	0.0791158	0.396249	0.0443193	0.840822
NM_027869	0.372781	0.395182	0.387574	0.307692	0.399831	0.264159	0.385179	0.0113908	0.323894	0.0692719	0.840892
NM_001359820	0.409669	0.434478	0.415394	0.408397	0.409033	0.24173	0.419847	0.0129902	0.353053	0.0964092	0.840909
NM_001364555	0.144699	0.124164	0.178606	0.114136	0.13467	0.127507	0.149156	0.027493	0.125438	0.0104227	0.840982
NM_029083	0.446602	0.449029	0.441748	0.395631	0.385922	0.343447	0.445793	0.00370759	0.375	0.0277539	0.841198
XM_006519655	0.413268	0.369766	0.401849	0.358891	0.365416	0.272431	0.394961	0.0225541	0.332246	0.0519041	0.841212
NM_023211	0.62069	0.666667	0.570881	0.578544	0.356322	0.628352	0.619413	0.0479055	0.521073	0.144836	0.841237
NM_011075	0.380402	0.4	0.348995	0.401508	0.253769	0.294975	0.376466	0.0257293	0.31675	0.0762385	0.841379
NM_001289683	0.454241	0.498884	0.496652	0.441964	0.388393	0.389509	0.483259	0.025155	0.406622	0.0306124	0.841416
NM_001361641	0.346341	0.270244	0.367805	0.293659	0.270244	0.26439	0.32813	0.0512667	0.276098	0.0154873	0.841427
NM_029762	0.41938	0.510853	0.41938	0.404651	0.368992	0.362016	0.449871	0.0528119	0.378553	0.0228693	0.84147
NM_027519	0.65206	0.688869	0.651183	0.533742	0.570552	0.572305	0.664037	0.0215096	0.558866	0.0217758	0.841619
XM_011248449	0.298563	0.400479	0.278872	0.354178	0.225918	0.242948	0.325971	0.0652724	0.274348	0.069657	0.841633
NM_023232	0.307388	0.296834	0.295515	0.253298	0.253298	0.25066	0.299912	0.00650776	0.252419	0.00152335	0.841642
NM_026075	0.544892	0.50774	0.53096	0.407121	0.544892	0.380805	0.527864	0.0187684	0.444272	0.0881266	0.841642
XM_006506409	0.414894	0.417553	0.416667	0.419326	0.316489	0.315603	0.416371	0.00135419	0.350473	0.0596305	0.841732
NM_001253834	0.44183	0.433987	0.406536	0.382026	0.355882	0.341503	0.427451	0.0185326	0.359804	0.0205441	0.841743
NM_024195	0.431203	0.402994	0.331606	0.325273	0.328152	0.328152	0.388601	0.0513347	0.327192	0.00166192	0.841975
XM_006538458	0.555278	0.552425	0.551355	0.518902	0.439016	0.439016	0.553019	0.0020279	0.465644	0.0461221	0.842003
NM_028381	0.417671	0.340361	0.284137	0.340361	0.299197	0.237952	0.34739	0.0670439	0.292503	0.0515319	0.842004
NM_133945	0.415055	0.40884	0.348066	0.34116	0.346685	0.299033	0.390654	0.0370125	0.328959	0.0260638	0.842074
XM_011243454	0.491497	0.487431	0.442144	0.400185	0.396673	0.399815	0.473691	0.0273956	0.398891	0.00192982	0.842092
NM_001166397	0.436225	0.626484	0.356164	0.47519	0.367123	0.352511	0.472958	0.138853	0.398275	0.06701	0.842094
XM_017319609	0.357122	0.368918	0.323798	0.315836	0.279858	0.28841	0.349946	0.0234	0.294702	0.0187958	0.842135
NM_017379	0.655172	0.655862	0.655172	0.553793	0.548276	0.553793	0.655402	0.000398172	0.551954	0.00318538	0.842161
NM_025997	0.594705	0.596741	0.564155	0.558045	0.494908	0.425662	0.5852	0.0182544	0.492872	0.0662149	0.842227
NM_024256	0.407783	0.399323	0.550761	0.353638	0.395093	0.395093	0.452623	0.0850959	0.381275	0.0239341	0.842368
XM_006519120	0.287691	0.355211	0.340533	0.296708	0.282239	0.249528	0.327812	0.0355118	0.276159	0.0241705	0.842431
NM_133703	0.267442	0.278295	0.275969	0.214729	0.278295	0.199225	0.273902	0.00571404	0.230749	0.0418987	0.842453
NM_010731	0.382613	0.351464	0.425848	0.343096	0.3245	0.309623	0.386642	0.0373553	0.32574	0.0167708	0.842485
NM_133940	0.618638	0.595699	0.470968	0.536201	0.4681	0.415771	0.561768	0.0794676	0.473357	0.0603869	0.84262
NM_001303273	0.343062	0.359031	0.22522	0.2913	0.279185	0.210903	0.309104	0.0730832	0.260463	0.0433451	0.842637
NM_001324522	0.38315	0.387384	0.319644	0.316257	0.317528	0.284928	0.363393	0.0379462	0.306238	0.0184656	0.842718
NM_001272064	0.6291	0.573345	0.506857	0.414729	0.545617	0.480322	0.569767	0.0611995	0.480223	0.0654443	0.84284
NM_009564	0.348003	0.377343	0.328443	0.299104	0.277506	0.311736	0.351263	0.0246123	0.296115	0.0173095	0.843001
XM_006516789	0.490301	0.541707	0.521823	0.443744	0.460718	0.405432	0.517944	0.0259219	0.436631	0.0283211	0.843009
NM_177388	0.40051	0.441837	0.435204	0.40102	0.339286	0.336735	0.42585	0.0221944	0.359014	0.0364013	0.843051
NM_008086	0.360778	0.649514	0.360206	0.457976	0.357347	0.340194	0.456832	0.166867	0.385172	0.0636303	0.843137
NM_172429	0.532051	0.547009	0.494658	0.513889	0.410256	0.402778	0.524573	0.0269646	0.442308	0.0621038	0.843177
NM_146097	0.466456	0.466456	0.481452	0.37648	0.465667	0.350434	0.471455	0.00865798	0.397527	0.0604308	0.843192
NM_175557	0.394057	0.439844	0.293717	0.39698	0.267414	0.28641	0.375873	0.0747418	0.316935	0.0699691	0.843197
NM_029711	0.557756	0.537129	0.599835	0.461221	0.529703	0.438119	0.564906	0.0319589	0.476348	0.047629	0.843233
XM_017316438	0.584167	0.534122	0.684258	0.496815	0.527753	0.495905	0.600849	0.0764458	0.506824	0.01813	0.843513
NM_009750	0.6448	0.7744	0.5952	0.712	0.4976	0.4896	0.671467	0.0925283	0.5664	0.126157	0.843527
NM_009698	0.394822	0.394822	0.368932	0.402913	0.296117	0.278317	0.386192	0.0149476	0.325782	0.0673873	0.843575
XM_011241279	0.565511	0.61657	0.567437	0.543353	0.459538	0.473025	0.583173	0.0289392	0.491972	0.0450053	0.843612
XM_006526359	0.55939	0.585836	0.540117	0.384133	0.433886	0.603765	0.561781	0.0229533	0.473928	0.115161	0.843617
NM_007853	0.394393	0.448598	0.394393	0.38972	0.321495	0.33271	0.412461	0.0312956	0.347975	0.0365841	0.843656
NM_001357647	0.49772	0.516717	0.49772	0.402736	0.523556	0.349544	0.504053	0.0109679	0.425279	0.0891695	0.843719
NM_001037997	0.300077	0.308903	0.299693	0.294321	0.250192	0.22218	0.302891	0.00520988	0.255564	0.0363694	0.84375
NM_001357166	0.420321	0.370053	0.435294	0.368984	0.33262	0.33262	0.408556	0.0341744	0.344742	0.0209946	0.843805
NM_001286011	0.385047	0.356967	0.487539	0.386802	0.318006	0.332748	0.409851	0.0687292	0.345852	0.0362217	0.843848
NM_144837	0.480852	0.492533	0.41801	0.455567	0.363596	0.35502	0.463798	0.0400817	0.391394	0.0557404	0.843889
NM_001364174	0.51469	0.416757	0.441785	0.415669	0.360174	0.383025	0.457744	0.0508795	0.386289	0.0278912	0.843899
XM_006499259	0.464794	0.464794	0.463439	0.388626	0.388626	0.398443	0.464342	0.000781788	0.391898	0.00566796	0.843985
NM_010828	0.465714	0.577143	0.404762	0.559048	0.431429	0.231429	0.48254	0.0874135	0.407302	0.165137	0.844079
NM_001033759	0.424854	0.422902	0.404468	0.377575	0.302754	0.376708	0.417408	0.0112488	0.352346	0.0429497	0.844129
XM_006510771	0.341249	0.324538	0.277045	0.324538	0.240106	0.23131	0.314277	0.0333092	0.265318	0.0514744	0.844216
NM_001161825	0.440816	0.453061	0.540816	0.452041	0.378571	0.380612	0.478231	0.0545449	0.403741	0.0418409	0.844239
NM_001168541	0.524088	0.467153	0.387591	0.388321	0.388321	0.387591	0.459611	0.0685601	0.388078	0.000421424	0.844362
XM_006533596	0.501379	0.451287	0.489737	0.431832	0.344975	0.441176	0.480801	0.0262143	0.405995	0.0530503	0.844414
NM_026810	0.346008	0.367976	0.31052	0.299113	0.287283	0.278834	0.341501	0.0289922	0.28841	0.0101863	0.844536
NM_001294279	0.253525	0.300144	0.159137	0.199424	0.244317	0.158273	0.237602	0.0718395	0.200671	0.0430351	0.84457
XM_017315330	0.135166	0.137417	0.129538	0.114717	0.119689	0.105243	0.13404	0.0040584	0.113216	0.0073386	0.844647
XM_017312322	0.571429	0.578454	0.538642	0.515222	0.360656	0.550351	0.562842	0.0212501	0.47541	0.10092	0.84466
XM_006500647	0.592396	0.520778	0.478927	0.404657	0.50781	0.432361	0.5307	0.0573815	0.448276	0.0533866	0.844687
NM_026912	0.563443	0.451642	0.390417	0.361136	0.26087	0.565217	0.4685	0.0877362	0.395741	0.155097	0.844697
NM_001347156	0.488273	0.47548	0.444563	0.377399	0.411514	0.400853	0.469439	0.0224725	0.396588	0.0174528	0.844815
NM_138587	0.485222	0.525862	0.458128	0.508621	0.305419	0.42734	0.489737	0.034092	0.413793	0.102276	0.844929
NM_026546	0.461438	0.457516	0.422222	0.427451	0.343791	0.362092	0.447059	0.0215983	0.377778	0.0439807	0.845029
NM_001347624	0.547468	0.544304	0.542722	0.449367	0.457278	0.474684	0.544831	0.00241697	0.460443	0.0129515	0.845111
NM_007888	0.414356	0.423736	0.420881	0.418434	0.354405	0.291191	0.419657	0.00480825	0.354676	0.063622	0.845157
NM_001164421	0.344064	0.423541	0.357143	0.357143	0.236419	0.357143	0.374916	0.0426153	0.316901	0.0697002	0.845259
NM_001163332	0.265335	0.268188	0.262482	0.268188	0.215407	0.189253	0.265335	0.00285307	0.224283	0.0402091	0.845281
NM_025903	0.249165	0.327989	0.221777	0.209753	0.244489	0.221109	0.26631	0.0551429	0.225117	0.0177115	0.845318
NM_001168655	0.424419	0.406008	0.56686	0.398256	0.376938	0.406008	0.465762	0.0880362	0.393734	0.0150532	0.845354
NM_001355107	0.632563	0.517052	0.551155	0.452145	0.493949	0.491749	0.566923	0.0593482	0.479281	0.0235262	0.845408
NM_020271	0.163441	0.180645	0.247312	0.162366	0.176344	0.16129	0.197133	0.0442997	0.166667	0.00839812	0.845455
NM_007668	0.350731	0.331942	0.325678	0.360125	0.259916	0.232777	0.336117	0.0130376	0.284273	0.0670771	0.845756
NM_178778	0.367732	0.315872	0.322158	0.311682	0.268727	0.270299	0.335254	0.0283016	0.283569	0.0243588	0.845833
NM_027478	0.527546	0.642738	0.530885	0.477462	0.437396	0.524207	0.567056	0.0655635	0.479688	0.0434485	0.845927
NM_001164250	0.519231	0.528846	0.505342	0.483974	0.448718	0.38141	0.517806	0.0118167	0.438034	0.05211	0.845942
NM_001289798	0.519108	0.519745	0.491083	0.492994	0.364968	0.436306	0.509979	0.0163675	0.431423	0.0641523	0.845962
NM_007414	0.426471	0.444272	0.44582	0.370743	0.374613	0.368421	0.438854	0.0107527	0.371259	0.00312806	0.845973
NM_021899	0.440176	0.433774	0.391757	0.314526	0.420568	0.335734	0.421902	0.0263022	0.356943	0.0561124	0.846032
NM_080289	0.244976	0.261244	0.233493	0.239234	0.147368	0.239234	0.246571	0.0139442	0.208612	0.0530389	0.846054
XM_011248965	0.648889	0.648	0.724444	0.508444	0.475556	0.726222	0.673778	0.0438809	0.570074	0.136224	0.846086
NM_001308506	0.402058	0.40446	0.37976	0.39554	0.297427	0.310806	0.395426	0.0136203	0.334591	0.0532057	0.846154
NM_001304572	0.257187	0.347536	0.213039	0.336756	0.168891	0.186345	0.272587	0.0685583	0.230664	0.0922916	0.846202
NM_001358991	0.406992	0.318602	0.299472	0.411609	0.247361	0.208443	0.341689	0.0573575	0.289138	0.107834	0.846203
NM_145421	0.175234	0.19704	0.159657	0.151869	0.147196	0.15109	0.17731	0.0187779	0.150052	0.00250354	0.846266
XM_006508212	0.464938	0.479965	0.456099	0.454626	0.357985	0.373011	0.467001	0.0120658	0.395207	0.0520036	0.846267
NM_177564	0.497188	0.505062	0.505062	0.431946	0.492688	0.350956	0.502437	0.00454606	0.425197	0.0711068	0.846269
XM_006510034	0.296229	0.358231	0.296229	0.362582	0.220812	0.221175	0.316896	0.0357966	0.26819	0.0817461	0.846301
NM_001164413	0.331166	0.346201	0.332792	0.334823	0.289313	0.2308	0.336719	0.00825111	0.284979	0.0521466	0.84634
NM_001252562	0.461538	0.33774	0.304087	0.335337	0.299279	0.299279	0.367788	0.0829153	0.311298	0.0208179	0.846405
XM_006511837	0.564763	0.529248	0.529248	0.410864	0.511838	0.451253	0.541086	0.0205048	0.457985	0.0508229	0.846418
NM_001190453	0.5	0.512397	0.597796	0.424931	0.5	0.438017	0.536731	0.053246	0.454316	0.0401009	0.84645
NM_001159748	0.373913	0.472464	0.292754	0.32657	0.345894	0.291787	0.37971	0.0899952	0.321417	0.0274187	0.84648
NM_001146010	0.330766	0.304418	0.360357	0.298338	0.258208	0.286178	0.331847	0.0279849	0.280908	0.0205773	0.846498
NM_001040397	0.433946	0.456522	0.424749	0.39019	0.404961	0.318283	0.438406	0.016349	0.371145	0.0463713	0.846578
NM_175021	0.244836	0.262478	0.262478	0.20568	0.243546	0.202668	0.256598	0.0101856	0.217298	0.0227811	0.846842
NM_001347656	0.719736	0.721203	0.647836	0.647102	0.56493	0.55686	0.696258	0.0419416	0.589631	0.0499349	0.846856
NM_026395	0.297189	0.309237	0.267738	0.250335	0.24498	0.24498	0.291388	0.0213492	0.246765	0.00309157	0.846861
NM_001146043	0.358151	0.35644	0.386821	0.301241	0.368421	0.263158	0.367137	0.0170678	0.31094	0.0532976	0.846931
NM_001033279	0.228782	0.328413	0.226937	0.222325	0.222325	0.219557	0.261378	0.0580619	0.221402	0.00159783	0.847059
XM_011249909	0.302966	0.277845	0.240617	0.244249	0.243341	0.208232	0.27381	0.0313696	0.231941	0.0205373	0.847089
XM_006496359	0.476103	0.48989	0.477022	0.407169	0.409007	0.40625	0.481005	0.00770818	0.407475	0.00140398	0.847134
NM_053273	0.499104	0.490746	0.444776	0.480597	0.309851	0.425075	0.478209	0.0292537	0.405174	0.0870953	0.847274
XM_006514334	0.341902	0.391388	0.402956	0.342545	0.336118	0.284062	0.378749	0.0324301	0.320908	0.0320715	0.847285
NM_178398	0.460013	0.460013	0.460674	0.397885	0.365499	0.406477	0.460234	0.000381593	0.389954	0.0216098	0.847295
XM_006539234	0.522957	0.596109	0.501946	0.496498	0.41323	0.463813	0.540337	0.0494291	0.457847	0.0419536	0.847336
NM_025387	0.681132	0.681132	0.677358	0.677358	0.501887	0.549057	0.679874	0.00217868	0.576101	0.0908081	0.847364
NM_001347334	0.40628	0.452775	0.290896	0.438413	0.266066	0.269961	0.383317	0.0833469	0.324813	0.0983993	0.847375
NM_020581	0.600989	0.598164	0.434322	0.498588	0.461864	0.423729	0.544492	0.09542	0.461394	0.0374316	0.847384
NM_001357539	0.53948	0.543262	0.560284	0.540898	0.41182	0.439716	0.547675	0.0110817	0.464145	0.067918	0.847482
NM_001361405	0.470443	0.466749	0.419951	0.434729	0.35468	0.360837	0.452381	0.0281461	0.383415	0.0445454	0.84755
XM_006506309	0.562328	0.591982	0.556837	0.493136	0.479407	0.477759	0.570383	0.0189065	0.483434	0.00844214	0.847561
NM_001081341	0.41069	0.378483	0.36021	0.346048	0.372545	0.255596	0.383128	0.0255583	0.32473	0.0613196	0.847576
XM_006507352	0.690368	0.663	0.566944	0.555406	0.535283	0.53743	0.640104	0.0648191	0.542706	0.0110509	0.847841
NM_023523	0.359882	0.444444	0.352999	0.362832	0.339233	0.279253	0.385775	0.0509255	0.327106	0.0430891	0.847918
NM_001285988	0.41373	0.370044	0.409325	0.321219	0.372981	0.317548	0.397699	0.0240514	0.337249	0.030999	0.848
XM_006541090	0.262731	0.346863	0.259779	0.21845	0.259041	0.259779	0.289791	0.0494483	0.245756	0.0236508	0.848048
NM_026238	0.345295	0.376439	0.329045	0.297224	0.297224	0.297224	0.35026	0.0240836	0.297224	0	0.848582
NM_001037713	0.552239	0.619977	0.495982	0.423651	0.495982	0.495982	0.556066	0.0620862	0.471871	0.0417601	0.848589
NM_009081	0.495614	0.524123	0.414474	0.427632	0.394737	0.394737	0.47807	0.0568909	0.405702	0.0189918	0.848624
NM_001003909	0.289739	0.427242	0.269062	0.313776	0.268545	0.254588	0.328681	0.0859804	0.27897	0.0309406	0.848755
NM_001167910	0.272096	0.374375	0.247082	0.325459	0.193719	0.2393	0.297851	0.0674416	0.252826	0.0669034	0.848834
XM_006532320	0.49036	0.493226	0.383273	0.376759	0.400208	0.383273	0.455619	0.0626705	0.386747	0.0121047	0.848837
NM_134076	0.382998	0.40128	0.382998	0.303473	0.343693	0.343693	0.389092	0.0105548	0.330286	0.0232207	0.848865
NM_013860	0.266509	0.477201	0.229167	0.365173	0.230739	0.229953	0.324292	0.133733	0.275288	0.0778434	0.848889
NM_008079	0.45492	0.44119	0.451716	0.415103	0.33913	0.389931	0.449275	0.00718307	0.381388	0.0387001	0.848896
NM_027121	0.377104	0.560606	0.287879	0.545455	0.171717	0.323232	0.40853	0.139053	0.346801	0.18798	0.848901
NM_173382	0.235258	0.295158	0.253569	0.242086	0.234637	0.189013	0.261328	0.0306949	0.221912	0.0287336	0.849169
XM_006512785	0.592617	0.589378	0.533679	0.533031	0.465674	0.458549	0.571891	0.0331325	0.485751	0.0411002	0.849377
XM_006537780	0.429889	0.493542	0.28321	0.467712	0.258303	0.298893	0.402214	0.107863	0.341636	0.111055	0.849388
NM_009230	0.359324	0.37132	0.366412	0.369684	0.279716	0.282443	0.365685	0.00603077	0.310614	0.0511738	0.849404
NM_001305804	0.49638	0.458166	0.316975	0.446098	0.316975	0.316975	0.42384	0.0944997	0.360016	0.0745493	0.849415
NM_001327821	0.734796	0.702194	0.703448	0.532288	0.742947	0.542947	0.71348	0.0184714	0.606061	0.118667	0.849443
NM_001034864	0.563246	0.568019	0.480509	0.638823	0.348449	0.381862	0.537258	0.0492039	0.456378	0.158883	0.849457
NM_001114332	0.618099	0.632897	0.696642	0.406944	0.700626	0.546955	0.649213	0.0417361	0.551508	0.146894	0.849503
NM_054050	0.509594	0.483634	0.364278	0.424661	0.364278	0.364278	0.452502	0.0774991	0.384406	0.0348626	0.849512
XM_006533384	0.353217	0.388445	0.375763	0.377172	0.287929	0.284171	0.372475	0.0178426	0.316424	0.0526432	0.849517
NM_001286422	0.246646	0.287926	0.137771	0.216718	0.147059	0.20743	0.224114	0.0775718	0.190402	0.0378229	0.849578
NM_027925	0.490714	0.4565	0.4565	0.472141	0.416422	0.304008	0.467905	0.0197529	0.397524	0.0856449	0.849582
NM_020570	0.321351	0.324619	0.324619	0.298475	0.262527	0.263617	0.323529	0.00188677	0.274873	0.0204472	0.849607
NM_001301634	0.303696	0.417582	0.401598	0.34965	0.301698	0.302697	0.374292	0.0616581	0.318015	0.0274013	0.849644
NM_026139	0.454009	0.638267	0.376474	0.486733	0.387087	0.374116	0.489583	0.134473	0.415979	0.0616177	0.849659
NM_001355535	0.512966	0.489465	0.437601	0.416532	0.402755	0.404376	0.480011	0.0385616	0.407888	0.00752964	0.849747
NM_001243762	0.409744	0.392569	0.392569	0.376446	0.311251	0.327725	0.398294	0.00991594	0.338474	0.0339004	0.849809
NM_001356395	0.630413	0.638469	0.561934	0.601208	0.477341	0.477341	0.610272	0.0420556	0.51863	0.0715147	0.849835
NM_011505	0.502893	0.498685	0.41031	0.467649	0.347712	0.384534	0.470629	0.0522803	0.399965	0.0614393	0.849851
NM_001289527	0.288912	0.430666	0.26833	0.314381	0.267301	0.25804	0.329303	0.0883845	0.279907	0.0302123	0.85
NM_001357652	0.408257	0.375917	0.356881	0.343349	0.369954	0.256651	0.380352	0.0259735	0.323318	0.0592478	0.85005
XM_006537640	0.48074	0.537769	0.436218	0.462731	0.405703	0.368184	0.484909	0.0509036	0.412206	0.0476079	0.850069
NM_173781	0.464789	0.401408	0.535211	0.392958	0.391549	0.407042	0.467136	0.0669323	0.397183	0.00856727	0.850251
NM_016691	0.48968	0.433023	0.488466	0.466208	0.318495	0.415217	0.47039	0.0323663	0.399973	0.0750273	0.850301
XM_006529420	0.254981	0.270867	0.21567	0.25902	0.187668	0.183899	0.247173	0.0284146	0.210196	0.042325	0.850399
NM_001037722	0.285819	0.29386	0.280336	0.182018	0.267544	0.281798	0.286672	0.00680191	0.243787	0.0539662	0.850404
NM_144525	0.359498	0.360427	0.354389	0.350209	0.292615	0.270785	0.358105	0.00325128	0.304536	0.0410321	0.850411
NM_001355431	0.41016	0.415804	0.381938	0.418627	0.305738	0.302916	0.402634	0.0181442	0.342427	0.0660057	0.850467
NM_001113517	0.401442	0.415064	0.375801	0.352564	0.352965	0.308494	0.397436	0.0199357	0.338007	0.0255606	0.85047
NM_080843	0.537424	0.560351	0.512475	0.513823	0.4147	0.440998	0.53675	0.0239451	0.456507	0.0513494	0.850503
XM_011244698	0.516488	0.521434	0.515251	0.45507	0.453421	0.412613	0.517725	0.00327175	0.440368	0.0240506	0.850584
NM_001310702	0.413213	0.403049	0.3405	0.425332	0.277952	0.280688	0.385588	0.0393761	0.327991	0.0843115	0.850625
NM_019835	0.603199	0.548363	0.485149	0.46687	0.467631	0.45773	0.54557	0.0590747	0.464077	0.00550966	0.850628
NM_008036	0.461067	0.418761	0.360515	0.328633	0.386266	0.340282	0.413448	0.0504861	0.351727	0.0304736	0.850717
NM_001081221	0.262404	0.327453	0.32172	0.264388	0.284234	0.226902	0.303859	0.0360156	0.258508	0.0291147	0.85075
NM_001163531	0.315077	0.312721	0.272085	0.26914	0.259717	0.236749	0.299961	0.02417	0.255202	0.0166609	0.850785
NM_001159908	0.432642	0.448187	0.430052	0.340674	0.393782	0.380829	0.43696	0.00980813	0.371762	0.0276911	0.850791
NM_001356303	0.214541	0.247914	0.24851	0.220501	0.193087	0.191299	0.236988	0.0194423	0.201629	0.0163678	0.850796
NM_001362879	0.519313	0.519313	0.515021	0.519313	0.399142	0.403433	0.517883	0.0024779	0.440629	0.068176	0.850829
NM_026948	0.537931	0.531034	0.491379	0.422414	0.493103	0.412069	0.520115	0.0251236	0.442529	0.0441033	0.850829
NM_054089	0.441122	0.462163	0.361757	0.363603	0.361757	0.351052	0.421681	0.0529511	0.358804	0.00677651	0.85089
NM_001163425	0.248848	0.470046	0.239631	0.336406	0.239631	0.239631	0.319508	0.130451	0.271889	0.0558726	0.850962
NM_178164	0.498913	0.5	0.434239	0.435326	0.396739	0.3875	0.477717	0.0376572	0.406522	0.0253694	0.850967
NM_197985	0.310751	0.392489	0.310751	0.343888	0.274669	0.244477	0.337997	0.0471914	0.287678	0.0509663	0.851126
NM_001360306	0.378804	0.444022	0.444022	0.378804	0.332609	0.366848	0.422283	0.0376533	0.35942	0.0239768	0.851137
NM_001347629	0.443609	0.451128	0.418546	0.378446	0.313283	0.426065	0.437761	0.0170598	0.372598	0.0566179	0.851145
NM_025872	0.408478	0.481696	0.379576	0.420039	0.287091	0.373796	0.42325	0.052638	0.360308	0.0674924	0.85129
NM_023277	0.380567	0.382591	0.380567	0.381579	0.254049	0.338057	0.381242	0.00116872	0.324561	0.0648274	0.851327
XM_006508022	0.594616	0.594616	0.579572	0.579572	0.467142	0.459224	0.589601	0.0086854	0.501979	0.0673141	0.851388
XM_017314613	0.607143	0.661172	0.562271	0.49359	0.504579	0.56044	0.610195	0.0495212	0.519536	0.0358471	0.851426
NM_026559	0.665158	0.585973	0.683258	0.511312	0.570136	0.565611	0.644796	0.0517403	0.54902	0.0327338	0.851462
NM_053109	0.184058	0.255072	0.4	0.282609	0.215942	0.215942	0.27971	0.110059	0.238164	0.03849	0.851468
NM_013614	0.448218	0.452673	0.419265	0.451559	0.371381	0.301225	0.440052	0.0181393	0.374722	0.0752227	0.851539
XM_006496228	0.243927	0.256073	0.175101	0.25	0.160931	0.163968	0.225034	0.0436672	0.191633	0.0505702	0.851574
XM_006513282	0.425339	0.370588	0.445701	0.368326	0.353394	0.335747	0.413876	0.0388464	0.352489	0.0163084	0.851676
NM_027547	0.25116	0.249613	0.243424	0.243424	0.170191	0.220217	0.248066	0.00409348	0.211277	0.0374263	0.851698
NM_001302550	0.394399	0.453627	0.387511	0.387052	0.348026	0.317264	0.411846	0.0363473	0.350781	0.0349759	0.851728
NM_028932	0.646941	0.518556	0.532598	0.452357	0.529589	0.464393	0.566031	0.0704205	0.482113	0.0415533	0.851742
NM_175036	0.51773	0.50591	0.491726	0.484634	0.340426	0.465721	0.505122	0.0130203	0.43026	0.0783716	0.851794
XM_006537987	0.417143	0.376327	0.297143	0.303673	0.357551	0.267755	0.363537	0.0610137	0.30966	0.0451963	0.851796
XM_006532321	0.488494	0.490586	0.383368	0.381538	0.398013	0.381015	0.454149	0.0613071	0.386855	0.0096663	0.851823
NM_029502	0.455918	0.485507	0.289855	0.484903	0.289251	0.274758	0.410427	0.105461	0.349638	0.117367	0.851888
XM_006526333	0.332253	0.428818	0.251026	0.3841	0.252754	0.225535	0.337366	0.0890063	0.287463	0.0847896	0.852081
XM_006502233	0.459861	0.490023	0.4	0.418097	0.319722	0.412529	0.449961	0.0458208	0.383449	0.05526	0.852183
NM_001355581	0.740216	0.667341	0.684211	0.420378	0.688259	0.674089	0.697256	0.0381485	0.594242	0.150737	0.852258
NM_001302386	0.1169	0.16331	0.1169	0.118214	0.103327	0.1169	0.13237	0.0267947	0.112814	0.00824157	0.85226
NM_025831	0.490446	0.506369	0.41189	0.530786	0.353503	0.316348	0.469568	0.0505818	0.400212	0.114596	0.852298
NM_001364400	0.389621	0.353892	0.356869	0.300723	0.342833	0.294343	0.366794	0.0198249	0.312633	0.0263477	0.852339
XM_011238778	0.357998	0.372688	0.367791	0.371055	0.281284	0.284004	0.366159	0.00747972	0.312115	0.0510624	0.852402
XM_006524839	0.742523	0.704811	0.703511	0.703511	0.508453	0.621586	0.716948	0.0221576	0.611183	0.0979445	0.852479
XM_006537985	0.450072	0.449349	0.366136	0.410999	0.400145	0.267728	0.421852	0.0482531	0.359624	0.0797689	0.852487
NM_019432	0.362573	0.377193	0.549708	0.375731	0.362573	0.361111	0.429825	0.104079	0.366472	0.008052	0.852608
NM_001355583	0.632217	0.62794	0.563079	0.480399	0.591589	0.482537	0.607745	0.0387411	0.518175	0.0635875	0.852619
NM_001359653	0.355992	0.346882	0.365452	0.315347	0.310792	0.284863	0.356108	0.00928576	0.303667	0.0164432	0.852739
NM_010400	0.614919	0.53629	0.457661	0.504032	0.430444	0.4375	0.53629	0.078629	0.457325	0.040603	0.852757
XM_006527028	0.507257	0.505396	0.478229	0.425754	0.434686	0.411239	0.496961	0.0162492	0.423893	0.0118334	0.852971
NM_139303	0.48253	0.48218	0.480783	0.403913	0.402516	0.426625	0.481831	0.000924442	0.411018	0.0135339	0.853034
XM_006497784	0.474305	0.403538	0.360573	0.397641	0.295703	0.3631	0.412805	0.0574296	0.352148	0.0518438	0.853061
NM_177815	0.496995	0.447115	0.450721	0.46274	0.342548	0.384615	0.464944	0.0278157	0.396635	0.0609909	0.853081
NM_175090	0.520672	0.521964	0.46124	0.521964	0.320413	0.440568	0.501292	0.0346918	0.427649	0.101394	0.853093
NM_001141971	0.6141	0.71243	0.706865	0.588126	0.543599	0.602968	0.677798	0.0552344	0.578231	0.0308967	0.853102
XM_001480210	0.0780083	0.0580913	0.0788382	0.053112	0.0522822	0.0780083	0.0716459	0.011746	0.0611342	0.0146193	0.853282
NM_018853	0.59719	0.590164	0.473068	0.489461	0.477752	0.449649	0.553474	0.0697221	0.472287	0.0204611	0.853315
NM_001271607	0.512616	0.464143	0.555113	0.456175	0.427623	0.423639	0.510624	0.0455174	0.435812	0.017747	0.853489
NM_001356970	0.334535	0.353153	0.287988	0.28979	0.254955	0.287988	0.325225	0.0335652	0.277578	0.0196125	0.853493
NM_134003	0.248814	0.402712	0.28339	0.326102	0.212881	0.258983	0.311638	0.0807444	0.265989	0.0569344	0.853517
NM_019987	0.149737	0.136165	0.135727	0.120841	0.119527	0.119527	0.140543	0.00796559	0.119965	0.000758341	0.853583
NM_001033328	0.349206	0.478836	0.492063	0.314815	0.468254	0.343915	0.440035	0.0789377	0.375661	0.0814969	0.853707
XM_017319511	0.5188	0.540769	0.453739	0.456274	0.417828	0.417828	0.504436	0.0452582	0.430644	0.0221964	0.853713
NM_026929	0.553421	0.555822	0.516206	0.435774	0.517407	0.434574	0.541817	0.0222116	0.462585	0.047481	0.853767
XM_006521453	0.530948	0.467118	0.357834	0.39942	0.394584	0.363636	0.451966	0.087546	0.38588	0.0194148	0.85378
NM_001364016	0.579882	0.589744	0.491124	0.487179	0.467456	0.463511	0.553583	0.0543153	0.472715	0.0126807	0.853919
NM_198249	0.376858	0.383864	0.352654	0.335669	0.307431	0.307643	0.371125	0.0163757	0.316914	0.0162422	0.853928
XM_006522689	0.428779	0.445252	0.409884	0.367248	0.410853	0.318314	0.427972	0.0176979	0.365472	0.046295	0.853962
XM_011248961	0.432993	0.446092	0.432993	0.406506	0.356845	0.357133	0.437359	0.00756281	0.373495	0.0285895	0.853977
NM_011596	0.438544	0.432974	0.460082	0.359079	0.358336	0.419978	0.443867	0.014316	0.379131	0.0353762	0.854155
NM_153059	0.31311	0.312413	0.297768	0.281032	0.232218	0.275453	0.307764	0.00866325	0.262901	0.0267186	0.85423
NM_025404	0.465839	0.580124	0.360248	0.480745	0.361491	0.359006	0.468737	0.109967	0.400414	0.06958	0.85424
NM_028175	0.37014	0.391135	0.415241	0.323484	0.311431	0.37014	0.392172	0.0225684	0.335018	0.0310077	0.854263
NM_001163527	0.0862704	0.12888	0.08101	0.102052	0.08101	0.0699632	0.09872	0.026251	0.0843416	0.0163015	0.854352
XM_006529354	0.252294	0.316514	0.317824	0.252949	0.252294	0.252294	0.295544	0.0374616	0.252512	0.000378342	0.854398
NM_001039087	0.45427	0.427741	0.326175	0.37999	0.326175	0.326175	0.402729	0.0676114	0.344113	0.0310701	0.854454
NM_001363362	0.409537	0.384292	0.378682	0.326788	0.349229	0.325853	0.390837	0.0164361	0.333957	0.0132341	0.854466
NM_173364	0.417582	0.401884	0.408163	0.324019	0.416954	0.308006	0.40921	0.00790145	0.34966	0.0588262	0.854476
NM_026689	0.33653	0.29381	0.334786	0.275501	0.274629	0.274629	0.321709	0.0241769	0.27492	0.000503357	0.854562
NM_146027	0.501447	0.450796	0.431259	0.476845	0.372648	0.332851	0.461167	0.0362252	0.394115	0.0743585	0.854603
NM_181417	0.228651	0.292436	0.205298	0.254444	0.159986	0.206344	0.242128	0.0451055	0.206925	0.0472317	0.854607
NM_001164272	0.265707	0.324607	0.265052	0.307592	0.181283	0.242147	0.285122	0.0341967	0.243674	0.0631683	0.854629
NM_001289436	0.450319	0.400182	0.403829	0.277119	0.397448	0.397448	0.41811	0.0279534	0.357338	0.0694715	0.854651
XM_011245971	0.382085	0.494052	0.582925	0.487754	0.388383	0.370889	0.486354	0.100641	0.415675	0.0630316	0.854676
NM_001359003	0.544025	0.558176	0.542453	0.542453	0.509434	0.353774	0.548218	0.0086597	0.468553	0.100764	0.854685
NM_026283	0.413748	0.421018	0.356907	0.391276	0.325843	0.301388	0.397224	0.0351045	0.339502	0.0464745	0.854687
NM_173397	0.438909	0.475682	0.424674	0.438909	0.358244	0.347568	0.446422	0.026321	0.381574	0.0499396	0.854739
NM_021303	0.423951	0.420017	0.420017	0.410402	0.324301	0.345717	0.421329	0.00227105	0.36014	0.0448261	0.854772
NM_001360036	0.59067	0.59067	0.59067	0.486832	0.531226	0.496614	0.59067	0	0.504891	0.0233258	0.854777
XM_006535471	0.619065	0.632014	0.451079	0.390288	0.654676	0.410072	0.567386	0.100933	0.485012	0.147266	0.854818
XM_006526181	0.662604	0.633098	0.617704	0.618345	0.519564	0.497755	0.637802	0.0228169	0.545221	0.064259	0.854844
XM_017319608	0.336544	0.340922	0.31728	0.298307	0.265032	0.287215	0.331582	0.0125782	0.283518	0.0169428	0.855047
NM_001363128	0.371216	0.386104	0.266998	0.386104	0.244665	0.245161	0.341439	0.0648968	0.291977	0.0815171	0.855136
NM_177178	0.408304	0.429066	0.339533	0.407872	0.320934	0.277682	0.392301	0.0468627	0.335496	0.0663054	0.8552
XM_006538541	0.351421	0.309708	0.228867	0.328904	0.211886	0.220377	0.296665	0.0623096	0.253722	0.0652473	0.855247
NM_026545	0.615596	0.601835	0.608257	0.536697	0.517431	0.507339	0.608563	0.00688583	0.520489	0.0149159	0.855276
XM_011238599	0.552632	0.551692	0.551692	0.503759	0.458647	0.453947	0.552005	0.000542623	0.472118	0.027503	0.855278
XM_011244045	0.473561	0.352526	0.319624	0.350176	0.314924	0.314924	0.381904	0.081064	0.326675	0.0203531	0.855385
NM_139141	0.226238	0.34703	0.231683	0.243069	0.243069	0.202475	0.268317	0.0682217	0.229538	0.023437	0.855474
NM_001357209	0.636598	0.546392	0.636598	0.456186	0.546392	0.554124	0.606529	0.0520806	0.5189	0.05445	0.855524
NM_001309808	0.662621	0.640777	0.662621	0.492718	0.662621	0.526699	0.65534	0.012612	0.56068	0.0899042	0.855556
NM_025885	0.807198	0.730077	0.803342	0.520566	0.830334	0.651671	0.780206	0.0434554	0.667524	0.155492	0.855574
NM_029001	0.189911	0.313551	0.229476	0.229476	0.199802	0.197824	0.244313	0.0631412	0.209034	0.0177307	0.855601
XM_011240718	0.212177	0.307196	0.221863	0.285055	0.148524	0.200646	0.247079	0.0522875	0.211408	0.068899	0.855632
NM_001347485	0.336458	0.383333	0.3125	0.2875	0.303125	0.292708	0.344097	0.0360292	0.294444	0.00795586	0.855701
NM_001033178	0.388166	0.455137	0.382965	0.383615	0.30104	0.364759	0.408756	0.0402509	0.349805	0.043271	0.855779
NM_001359227	0.238926	0.304698	0.297987	0.289485	0.144966	0.285906	0.280537	0.0361919	0.240119	0.0824242	0.855928
NM_146174	0.772139	0.769755	0.752044	0.66451	0.665531	0.633515	0.764646	0.0109787	0.654519	0.0181969	0.855976
NM_133687	0.544343	0.438073	0.40367	0.424312	0.407492	0.35474	0.462029	0.0733321	0.395515	0.0362996	0.85604
NM_011859	0.552817	0.595951	0.582746	0.580106	0.602993	0.299296	0.577171	0.0221007	0.494131	0.16912	0.856126
NM_178242	0.388277	0.384042	0.346434	0.413519	0.331018	0.213281	0.372918	0.0230331	0.319273	0.100634	0.856148
NM_026229	0.43659	0.42966	0.42966	0.433818	0.372141	0.303534	0.43197	0.00400104	0.369831	0.0651728	0.85615
NM_001357812	0.356779	0.447503	0.370031	0.393816	0.369691	0.24193	0.391437	0.0490039	0.335146	0.0816233	0.856192
NM_001159606	0.353491	0.421316	0.332108	0.430003	0.330772	0.187103	0.368972	0.0465753	0.315959	0.122126	0.856324
NM_133810	0.427035	0.488479	0.490783	0.406298	0.392473	0.40553	0.468766	0.0361582	0.401434	0.00776958	0.856363
NM_001163462	0.482759	0.531789	0.48222	0.463901	0.408405	0.409483	0.498922	0.0284644	0.427263	0.031734	0.856371
NM_001301402	0.504883	0.994141	0.547852	0.617188	0.603516	0.532227	0.682292	0.270922	0.58431	0.0456206	0.856393
NM_027399	0.496435	0.592692	0.493761	0.628342	0.363636	0.363636	0.527629	0.0563615	0.451872	0.152828	0.856419
NM_001364934	0.282609	0.411067	0.132411	0.442688	0.132411	0.132411	0.275362	0.139469	0.235837	0.179138	0.856459
NM_029869	0.28184	0.28184	0.258255	0.258255	0.195165	0.25059	0.273978	0.0136168	0.23467	0.0344261	0.856528
XM_017313915	0.67019	0.679704	0.676533	0.604651	0.526427	0.604651	0.675476	0.00484416	0.578576	0.0451627	0.856547
NM_025840	0.374035	0.381053	0.311579	0.374035	0.287018	0.252632	0.355556	0.0382462	0.304561	0.0625743	0.856579
NM_207176	0.459227	0.477825	0.404864	0.515021	0.317597	0.316881	0.447306	0.0379136	0.383166	0.11419	0.85661
NM_001346107	0.612583	0.567329	0.613687	0.437086	0.609272	0.490066	0.597866	0.0264517	0.512141	0.0881898	0.856615
NM_001081381	0.335912	0.335912	0.330387	0.359116	0.322652	0.176796	0.33407	0.00318978	0.286188	0.0964749	0.85667
NM_029840	0.563604	0.535336	0.553004	0.507067	0.454064	0.454064	0.550648	0.0142807	0.471731	0.0306016	0.856684
NM_011031	0.415024	0.481087	0.453383	0.410229	0.377198	0.368673	0.449831	0.0331743	0.385367	0.0219492	0.856692
NM_001331162	0.539192	0.549881	0.469121	0.535629	0.414489	0.384798	0.519398	0.043868	0.444972	0.0799026	0.856707
NM_021493	0.499162	0.512335	0.492934	0.428743	0.441437	0.418683	0.501477	0.00990567	0.429621	0.0114026	0.856711
XM_006519224	0.562522	0.524073	0.50433	0.5646	0.455144	0.343263	0.530308	0.0295927	0.454336	0.110671	0.856739
NM_001302475	0.368984	0.446052	0.430324	0.366782	0.32872	0.3715	0.41512	0.0407216	0.355667	0.0234563	0.856782
XM_011249087	0.631519	0.629252	0.631519	0.578231	0.520408	0.522676	0.630763	0.00130918	0.540438	0.0327492	0.8568
XM_017314836	0.574074	0.576132	0.574074	0.5	0.436214	0.541152	0.57476	0.00118796	0.492455	0.0528744	0.856802
NM_001359476	0.518315	0.584249	0.432234	0.53663	0.265568	0.512821	0.5116	0.0762295	0.438339	0.150098	0.856802
XM_017314990	0.449138	0.454141	0.421345	0.452474	0.37632	0.306281	0.441542	0.0176686	0.378358	0.0731175	0.856903
NM_134469	0.522689	0.522689	0.528571	0.465546	0.441176	0.442017	0.52465	0.00339618	0.44958	0.0138337	0.856914
NM_001271348	0.350987	0.383178	0.354621	0.356698	0.294393	0.281931	0.362928	0.0176302	0.311007	0.0400567	0.856938
NM_001364558	0.143133	0.127176	0.172631	0.110251	0.138298	0.131044	0.147647	0.0230609	0.126531	0.0145577	0.856987
NM_001037938	0.640609	0.636548	0.660914	0.567513	0.567513	0.525888	0.646024	0.013054	0.553638	0.0240318	0.856993
NM_010216	0.433935	0.429603	0.580505	0.454152	0.381949	0.401444	0.481348	0.0859004	0.412515	0.0373526	0.857
XM_006524828	0.397391	0.397391	0.36087	0.303478	0.368696	0.318261	0.385217	0.0210858	0.330145	0.0341943	0.857035
NM_173431	0.215594	0.268446	0.242543	0.170853	0.209314	0.242543	0.242194	0.0264277	0.20757	0.0358769	0.85704
NM_022993	0.455253	0.4607	0.410117	0.445525	0.353307	0.337743	0.442023	0.0277659	0.378859	0.0582571	0.857101
NM_001251833	0.248337	0.351441	0.25	0.251109	0.259424	0.217849	0.283259	0.059053	0.242794	0.021999	0.857143
XM_006511948	0.417977	0.417977	0.355502	0.349859	0.352277	0.319226	0.397152	0.0360698	0.340454	0.0184237	0.85724
XM_006536137	0.437778	0.440556	0.465741	0.438148	0.408519	0.305556	0.448025	0.0154053	0.384074	0.0695942	0.857261
NM_001101478	0.303514	0.332268	0.290335	0.305911	0.275958	0.212061	0.308706	0.0214431	0.264643	0.0479372	0.857266
NM_001033208	0.45491	0.402138	0.402138	0.407482	0.358717	0.313293	0.419728	0.0304681	0.359831	0.0471041	0.857294
NM_053090	0.325581	0.331672	0.312846	0.331118	0.318937	0.181617	0.323367	0.00960651	0.277224	0.083022	0.857306
XM_011249861	0.384236	0.355735	0.486277	0.396904	0.308586	0.345883	0.40875	0.0686365	0.350457	0.0443364	0.857389
NM_001276334	0.474619	0.480964	0.379442	0.474619	0.379442	0.290609	0.445008	0.0568711	0.381557	0.0920233	0.857414
NM_001190717	0.398541	0.421341	0.373005	0.342909	0.339261	0.340629	0.397629	0.0241807	0.340933	0.00184289	0.857416
XM_017315690	0.557978	0.605055	0.418731	0.566898	0.397919	0.391477	0.527255	0.0968867	0.452098	0.099472	0.857456
NM_001163741	0.316527	0.487395	0.316527	0.45098	0.190476	0.319328	0.373483	0.0986509	0.320261	0.130255	0.8575
NM_001162906	0.416781	0.414716	0.383435	0.351662	0.383533	0.30661	0.404977	0.0186848	0.347269	0.0386493	0.857501
XM_017313013	0.533479	0.425764	0.60917	0.396652	0.425764	0.522562	0.522804	0.0921678	0.448326	0.0659173	0.857541
NM_028076	0.438053	0.472566	0.438053	0.438053	0.361062	0.357522	0.449558	0.0199262	0.385546	0.0455072	0.857612
XM_006497972	0.545564	0.49458	0.533922	0.475713	0.437174	0.437174	0.524689	0.0267165	0.45002	0.0222504	0.857689
NM_001081353	0.386555	0.389356	0.281046	0.281979	0.383754	0.240896	0.352319	0.0617401	0.30221	0.0735458	0.857774
XM_006523348	0.628941	0.630558	0.667745	0.582862	0.60388	0.466451	0.642414	0.0219514	0.551064	0.0740271	0.857802
NM_024206	0.454636	0.341974	0.458624	0.29013	0.458624	0.328016	0.418411	0.0662267	0.358923	0.0883971	0.857824
NM_001113530	0.523002	0.488136	0.484262	0.426634	0.430024	0.42615	0.498467	0.0213368	0.427603	0.00211085	0.857837
NM_007778	0.523002	0.488136	0.484262	0.426634	0.430024	0.42615	0.498467	0.0213368	0.427603	0.00211085	0.857837
NM_001081223	0.350192	0.356594	0.31114	0.28265	0.31114	0.279449	0.339309	0.0246042	0.29108	0.0174458	0.857862
NM_001077359	0.441475	0.395853	0.440092	0.335484	0.373733	0.386636	0.425806	0.0259501	0.365284	0.026602	0.857864
NM_001110148	0.477357	0.538355	0.47366	0.490758	0.399261	0.387708	0.496457	0.0363315	0.425909	0.0564572	0.857896
NM_153103	0.37272	0.459025	0.300844	0.299755	0.336782	0.335148	0.37753	0.0792003	0.323895	0.0209219	0.857933
NM_183254	0.626582	0.512658	0.688291	0.528481	0.525316	0.514241	0.609177	0.0891007	0.522679	0.00747756	0.858009
NM_001356428	0.516393	0.42623	0.547541	0.42623	0.427869	0.42459	0.496721	0.0630029	0.42623	0.00163934	0.858086
NM_027815	0.43432	0.473077	0.431065	0.431065	0.359763	0.357692	0.446154	0.0233728	0.38284	0.0417768	0.85809
NM_011299	0.337582	0.35403	0.390625	0.321135	0.286595	0.321135	0.360746	0.0271517	0.309622	0.0199414	0.858283
NM_026698	0.407587	0.510089	0.387409	0.51816	0.213882	0.388216	0.435028	0.0657826	0.373419	0.152678	0.85838
XM_006498349	0.474803	0.514268	0.472981	0.455981	0.471767	0.327262	0.487351	0.0233291	0.418336	0.079267	0.858389
NM_007611	0.368756	0.379655	0.233424	0.377838	0.231608	0.233424	0.327278	0.0814625	0.280957	0.0839069	0.858464
NM_001272041	0.356818	0.39697	0.391667	0.32803	0.327273	0.32803	0.381818	0.0218124	0.327778	0.000437387	0.858466
NM_025837	0.390805	0.370115	0.289655	0.380077	0.261303	0.260536	0.350192	0.0534369	0.300639	0.0687964	0.858497
NM_001355611	0.4821	0.498807	0.47494	0.431384	0.480907	0.337709	0.485282	0.0122473	0.416667	0.0727247	0.858607
NM_001357319	0.43128	0.473934	0.469194	0.457346	0.361374	0.361374	0.458136	0.0233786	0.393365	0.0554092	0.858621
NM_145422	0.342893	0.40399	0.307357	0.395885	0.268703	0.240648	0.351413	0.0488769	0.301746	0.0827253	0.858664
NM_172049	0.506173	0.567901	0.572016	0.454733	0.454733	0.504115	0.548697	0.0368843	0.471193	0.0285111	0.85875
NM_028207	0.476346	0.45677	0.464927	0.451876	0.393148	0.355628	0.466014	0.00983314	0.400218	0.0485118	0.85881
NM_133850	0.622348	0.622348	0.551627	0.507779	0.544554	0.490806	0.598774	0.040831	0.51438	0.0274753	0.859055
NM_176976	0.254869	0.321369	0.24054	0.243461	0.214246	0.244018	0.272259	0.0431295	0.233908	0.0170304	0.859138
NM_027264	0.348853	0.437457	0.355803	0.380473	0.355455	0.245309	0.380704	0.0492717	0.327079	0.071911	0.859142
NM_001110512	0.436394	0.449031	0.364785	0.368155	0.35973	0.346251	0.416737	0.045433	0.358045	0.0110488	0.859164
XM_017318603	0.472013	0.380117	0.364244	0.314954	0.365079	0.365079	0.405458	0.0581824	0.348371	0.0289399	0.859203
XM_006539312	0.387823	0.393607	0.323592	0.409132	0.307458	0.232877	0.368341	0.0388614	0.316489	0.0884742	0.859229
XM_006523995	0.332464	0.403955	0.399609	0.396784	0.259887	0.319644	0.378676	0.0400795	0.325438	0.0686322	0.859411
XM_006520149	0.417808	0.428082	0.400685	0.357877	0.371575	0.341895	0.415525	0.0138406	0.357116	0.0148548	0.859432
NM_001113518	0.530693	0.49703	0.440396	0.426931	0.485149	0.349703	0.489373	0.0456329	0.420594	0.0679447	0.859455
XM_011244164	0.439698	0.405779	0.459799	0.379397	0.378141	0.364322	0.435092	0.0273031	0.373953	0.00836473	0.85948
XM_006533083	0.407713	0.490052	0.385675	0.467707	0.361188	0.274258	0.427813	0.055015	0.367718	0.09689	0.859528
NM_025705	0.509124	0.481752	0.524939	0.46837	0.391727	0.442822	0.505272	0.0218499	0.434307	0.0390244	0.859551
XM_006522725	0.348641	0.334099	0.333716	0.320321	0.348641	0.204746	0.338819	0.00850884	0.291236	0.0762298	0.859563
XM_006506556	0.27418	0.315812	0.31455	0.262826	0.251472	0.263246	0.301514	0.0236802	0.259181	0.00667998	0.8596
NM_010117	0.3375	0.330147	0.314338	0.308824	0.307721	0.227574	0.327328	0.0118353	0.281373	0.0465946	0.859603
XM_006511784	0.124097	0.195848	0.171931	0.172834	0.106047	0.143953	0.163959	0.0365338	0.140945	0.033495	0.859633
NM_026221	0.31283	0.329295	0.347623	0.287667	0.288288	0.27493	0.329916	0.017405	0.283628	0.0075394	0.859699
NM_009416	0.411374	0.476777	0.260664	0.454028	0.241706	0.291943	0.382938	0.110828	0.329226	0.110963	0.859736
NM_019707	0.507956	0.512563	0.448911	0.436348	0.424204	0.402848	0.48981	0.0354943	0.421133	0.0169602	0.859789
NM_001356313	0.645342	0.551066	0.548822	0.538721	0.480359	0.481481	0.581743	0.0550897	0.500187	0.0333757	0.859807
NM_011231	0.352234	0.343643	0.377148	0.309278	0.319588	0.293814	0.357675	0.0174027	0.30756	0.0129722	0.859888
XM_011248402	0.40387	0.379049	0.406395	0.384098	0.31931	0.31931	0.396438	0.015112	0.340906	0.0374051	0.859922
NM_001164770	0.359482	0.343111	0.344475	0.225102	0.341064	0.334243	0.349022	0.00908367	0.300136	0.0650709	0.859935
NM_175317	0.294746	0.295035	0.294457	0.227483	0.270208	0.262702	0.294746	0.000288684	0.253464	0.0228115	0.859941
NM_001170433	0.306581	0.323801	0.336101	0.280135	0.281365	0.26968	0.322161	0.0148283	0.27706	0.00642085	0.860006
NM_013515	0.469841	0.498413	0.506878	0.498413	0.373545	0.396825	0.491711	0.0194068	0.422928	0.0664002	0.860115
XM_006530504	0.405075	0.378759	0.494361	0.315789	0.407895	0.37594	0.426065	0.0605918	0.366541	0.0467664	0.860294
XM_017315960	0.565378	0.573665	0.569061	0.48895	0.48895	0.491713	0.569368	0.00415216	0.489871	0.00159489	0.860377
NM_001291205	0.40534	0.487864	0.393204	0.480583	0.31068	0.315534	0.428803	0.0515074	0.368932	0.0967226	0.860377
NM_008710	0.349795	0.38194	0.340152	0.317943	0.286382	0.317943	0.357296	0.0218806	0.307423	0.0182215	0.860414
XM_006508906	0.43173	0.450333	0.523693	0.39663	0.362934	0.449982	0.468585	0.0486221	0.403182	0.0438924	0.860424
NM_025428	0.324748	0.337066	0.277716	0.31467	0.223964	0.269877	0.313177	0.0313216	0.269504	0.0453539	0.860548
XM_006530532	0.412431	0.378739	0.373511	0.361022	0.280279	0.361022	0.388227	0.0211234	0.334108	0.0466173	0.860599
NM_026936	0.571429	0.479483	0.475684	0.462766	0.402736	0.448328	0.508865	0.0542147	0.437943	0.0313337	0.860627
NM_001025594	0.45529	0.471033	0.452141	0.433249	0.452141	0.301008	0.459488	0.0101214	0.395466	0.082347	0.860667
XM_006529960	0.521226	0.496698	0.434434	0.529245	0.359434	0.361321	0.484119	0.0447426	0.416667	0.0975005	0.860669
XM_017312236	0.542009	0.542009	0.541553	0.374429	0.506849	0.517808	0.541857	0.00026363	0.466362	0.0798047	0.860674
NM_019584	0.385638	0.411569	0.391622	0.385638	0.384973	0.25266	0.396277	0.0135775	0.34109	0.0765841	0.860738
NM_001306081	0.372545	0.378127	0.36903	0.367997	0.288195	0.307629	0.373234	0.00458726	0.321274	0.0416138	0.860783
NM_001146081	0.370293	0.448745	0.383194	0.417015	0.315551	0.302301	0.400744	0.0420675	0.344956	0.062756	0.860789
NM_025904	0.376437	0.439655	0.278736	0.397989	0.247126	0.297414	0.364943	0.0810732	0.314176	0.0768152	0.860892
XM_006514191	0.30813	0.337398	0.313008	0.278049	0.292683	0.254472	0.319512	0.0156807	0.275068	0.0192793	0.860899
NM_001136076	0.416355	0.481026	0.443613	0.408338	0.376804	0.369321	0.446998	0.0324683	0.384821	0.020707	0.860901
XM_011241432	0.517906	0.490358	0.520661	0.456198	0.424242	0.435813	0.509642	0.0167569	0.438751	0.0161793	0.860901
NM_027129	0.355978	0.355978	0.421196	0.430254	0.287138	0.258152	0.377717	0.0376533	0.325181	0.0921423	0.860911
NM_174874	0.257956	0.248744	0.246231	0.268844	0.206868	0.172529	0.250977	0.00617346	0.21608	0.0488139	0.860957
XM_006514636	0.259127	0.259127	0.34932	0.257337	0.252326	0.237294	0.289191	0.0520731	0.248986	0.0104307	0.860974
NM_001164096	0.370567	0.427748	0.320922	0.370567	0.321809	0.271277	0.373079	0.0534574	0.321217	0.049648	0.86099
NM_026888	0.367953	0.431009	0.380564	0.429525	0.345697	0.240356	0.393175	0.0333663	0.338526	0.0947882	0.861006
NM_001113352	0.396783	0.399911	0.39008	0.365952	0.289991	0.365952	0.395591	0.00502226	0.340632	0.0438559	0.861069
NM_134149	0.521692	0.59436	0.523861	0.5282	0.404555	0.479393	0.546638	0.041343	0.470716	0.0622771	0.861111
NM_001290695	0.634429	0.640232	0.634429	0.636364	0.396518	0.611219	0.636364	0.0033502	0.548034	0.131817	0.861196
NM_020256	0.398614	0.436742	0.357452	0.347054	0.357452	0.32279	0.397603	0.0396544	0.342432	0.0177872	0.861242
NM_025575	0.265805	0.375	0.260057	0.261494	0.252874	0.261494	0.300287	0.0647668	0.258621	0.00497716	0.861244
XM_006531286	0.605	0.461667	0.615	0.473333	0.465	0.51	0.560556	0.0857861	0.482778	0.0239405	0.861249
NM_001347097	0.556364	0.538182	0.539394	0.438788	0.435152	0.533333	0.544646	0.0101655	0.469091	0.0556653	0.861276
NM_027947	0.482143	0.479167	0.47619	0.416667	0.482143	0.339286	0.479167	0.00297619	0.412698	0.0715112	0.861284
NM_001289528	0.277793	0.424154	0.276993	0.304452	0.276993	0.261797	0.326313	0.0847334	0.281081	0.0216195	0.861383
NM_031877	0.23991	0.303812	0.224776	0.216368	0.234305	0.211323	0.256166	0.0419506	0.220665	0.0120787	0.861415
XM_006512710	0.331709	0.335519	0.325153	0.276158	0.285461	0.293258	0.330794	0.00524325	0.284959	0.00856071	0.861441
NM_026050	0.215039	0.248067	0.236824	0.194659	0.227688	0.180604	0.23331	0.0167924	0.200984	0.0241706	0.861446
XM_006540621	0.797737	0.787836	0.797737	0.631777	0.732202	0.689298	0.794437	0.00571634	0.684426	0.0503891	0.861523
NM_001014974	0.404876	0.462176	0.357376	0.391304	0.309123	0.354612	0.408143	0.0524764	0.35168	0.0411691	0.861658
NM_001294281	0.580537	0.533557	0.407159	0.51566	0.389262	0.40604	0.507084	0.0896694	0.436987	0.068647	0.861765
NM_001291078	0.431283	0.429005	0.430524	0.364465	0.362946	0.384966	0.430271	0.00115985	0.370792	0.0122982	0.861765
NM_198113	0.564907	0.547313	0.546362	0.48835	0.457917	0.483119	0.552861	0.0104432	0.476462	0.0162719	0.861812
XM_006539829	0.354852	0.415612	0.35654	0.346414	0.35654	0.268354	0.375668	0.0346026	0.323769	0.0482571	0.861849
NM_001252153	0.335556	0.34	0.29	0.384444	0.227778	0.22	0.321852	0.0276739	0.277407	0.0927783	0.86191
XM_006506144	0.325827	0.323481	0.308937	0.304715	0.292048	0.229181	0.319415	0.00914949	0.275315	0.0404516	0.861934
NM_001364017	0.536735	0.57551	0.469388	0.471429	0.446939	0.444898	0.527211	0.0536984	0.454422	0.0147636	0.861935
NM_026520	0.421377	0.462487	0.456321	0.417266	0.421377	0.316547	0.446728	0.0221702	0.385063	0.0593727	0.861963
NM_001358062	0.563261	0.519213	0.52671	0.477038	0.386129	0.523899	0.536395	0.0235672	0.462356	0.0700485	0.861969
NM_001193271	0.503665	0.536649	0.18534	0.451832	0.331414	0.273298	0.408551	0.194009	0.352182	0.0910609	0.862025
NM_028603	0.468917	0.465956	0.451747	0.472469	0.428064	0.294849	0.462206	0.00917862	0.398461	0.0924363	0.862084
NM_026890	0.416433	0.417367	0.398693	0.422035	0.321195	0.319328	0.410831	0.0105223	0.354186	0.0587667	0.862121
NM_001033270	0.398724	0.420921	0.382075	0.380688	0.293008	0.362375	0.400573	0.0194888	0.345357	0.0462512	0.862157
NM_001139516	0.418455	0.396996	0.399142	0.235515	0.415773	0.395923	0.404864	0.0118188	0.34907	0.0988411	0.862191
XM_006534027	0.452747	0.586813	0.461538	0.450549	0.375824	0.468132	0.500366	0.0749941	0.431502	0.0490131	0.862372
NM_008018	0.4533	0.465078	0.425089	0.401534	0.372775	0.384278	0.447823	0.0205496	0.386196	0.0144752	0.862385
NM_010840	0.302852	0.36529	0.446903	0.350049	0.252212	0.35939	0.371681	0.0722379	0.320551	0.0593667	0.862434
NM_001043355	0.668325	0.754561	0.656716	0.656716	0.576285	0.560531	0.693201	0.0534553	0.597844	0.0515899	0.86244
XM_006517420	0.61511	0.6732	0.61618	0.61511	0.557377	0.470064	0.63483	0.0332338	0.547517	0.0730241	0.862463
NM_026919	0.683333	0.683333	0.67	0.49	0.67	0.596667	0.678889	0.007698	0.585556	0.0905129	0.86252
NM_001359954	0.424474	0.437221	0.36775	0.413002	0.326322	0.321224	0.409815	0.0369827	0.353516	0.0515793	0.862623
NM_080849	0.216968	0.216968	0.160408	0.213723	0.139546	0.159481	0.198115	0.032655	0.170916	0.038388	0.862715
NM_009829	0.569432	0.566812	0.543231	0.528384	0.460262	0.460262	0.559825	0.0144303	0.482969	0.0393304	0.862715
NM_172726	0.454433	0.453193	0.451953	0.413515	0.364538	0.394916	0.453193	0.00123993	0.39099	0.0247235	0.862745
XM_006517451	0.40221	0.536623	0.490362	0.491904	0.371627	0.369571	0.476399	0.0682857	0.411034	0.0700434	0.862794
NM_001190454	0.5154	0.516769	0.600274	0.429158	0.50308	0.476386	0.544148	0.0486113	0.469541	0.0374333	0.862893
NM_198022	0.367221	0.395732	0.373086	0.359726	0.307429	0.313131	0.378679	0.015056	0.326762	0.0286897	0.8629
NM_001252250	0.515632	0.515632	0.512206	0.468094	0.468522	0.395289	0.51449	0.00197807	0.443969	0.0421582	0.86293
NM_026737	0.66482	0.645429	0.65097	0.606648	0.551247	0.534626	0.65374	0.00998768	0.564174	0.0377111	0.862994
XM_017314770	0.315294	0.315294	0.32	0.233333	0.317647	0.269412	0.316863	0.00271694	0.273464	0.0423027	0.863036
NM_026242	0.627087	0.656772	0.463822	0.625232	0.439703	0.443414	0.58256	0.103896	0.502783	0.10606	0.863057
XM_006539129	0.639138	0.56912	0.601436	0.366248	0.59605	0.599641	0.603232	0.0350435	0.520646	0.133725	0.863095
XM_006507834	0.556764	0.494222	0.42896	0.42896	0.42896	0.419443	0.493315	0.0639069	0.425787	0.00549484	0.863114
NM_001030014	0.750427	0.65641	0.748718	0.474359	0.719658	0.666667	0.718519	0.0537941	0.620228	0.129075	0.863204
NM_001355140	0.349724	0.433149	0.307735	0.30663	0.314917	0.31989	0.363536	0.0638379	0.313812	0.00669854	0.863222
NM_173189	0.402181	0.41411	0.448194	0.347648	0.361622	0.382413	0.421495	0.0238785	0.363895	0.0174934	0.863342
XM_011247203	0.388393	0.415737	0.298549	0.422433	0.257254	0.272321	0.36756	0.0613086	0.317336	0.0913277	0.86336
NM_028898	0.372278	0.373906	0.366782	0.363525	0.284348	0.313047	0.370989	0.00373283	0.320307	0.040085	0.863387
NM_019720	0.594951	0.637761	0.599341	0.622393	0.470911	0.488474	0.610684	0.0235515	0.527259	0.0828548	0.863391
XM_006508167	0.39589	0.473288	0.404795	0.441781	0.39589	0.262329	0.424658	0.0423496	0.366667	0.093227	0.863441
NM_199446	0.408919	0.37132	0.359662	0.358788	0.277762	0.347712	0.379967	0.0257416	0.328087	0.0439335	0.863462
NM_001359263	0.241916	0.269372	0.222087	0.247102	0.207749	0.178462	0.244458	0.0237448	0.211104	0.0344425	0.863561
NM_001357676	0.651163	0.626407	0.657914	0.486872	0.603901	0.580645	0.645161	0.0165892	0.557139	0.0619545	0.863566
NM_001357026	0.583164	0.583164	0.424949	0.577079	0.400609	0.396552	0.530426	0.0913455	0.45808	0.103076	0.863607
NM_001358783	0.392513	0.378134	0.335829	0.405348	0.268212	0.282115	0.368826	0.0294665	0.318558	0.0754827	0.86371
NM_023596	0.2229	0.23645	0.201897	0.203252	0.184282	0.183604	0.220416	0.0174099	0.190379	0.0111532	0.86373
NM_007498	0.71555	0.700379	0.63464	0.567636	0.702908	0.500632	0.683523	0.0430083	0.590392	0.10304	0.863748
NM_021539	0.440554	0.443472	0.487236	0.308534	0.442013	0.43399	0.457087	0.0261499	0.394846	0.0748557	0.86383
NM_024217	0.901408	0.843662	0.892958	0.777465	0.742254	0.759155	0.879343	0.031188	0.759624	0.0176103	0.863855
NM_001355729	0.342604	0.357101	0.373964	0.31213	0.311834	0.30355	0.35789	0.0156954	0.309172	0.00487044	0.863874
NM_178051	0.416744	0.444651	0.506047	0.424186	0.44093	0.316279	0.455814	0.0456857	0.393798	0.0676538	0.863946
NM_001177771	0.337683	0.365866	0.347599	0.336117	0.288622	0.283403	0.350383	0.0142966	0.302714	0.0290452	0.863952
XM_006530128	0.544859	0.498992	0.514113	0.458165	0.478327	0.409778	0.519321	0.0233728	0.448757	0.0352294	0.864122
XM_006497964	0.432727	0.468727	0.490545	0.436	0.386545	0.380364	0.464	0.0291975	0.40097	0.0304942	0.864159
XM_006517778	0.258869	0.375839	0.29722	0.279003	0.259827	0.266539	0.310642	0.0596292	0.268456	0.00973048	0.864198
XM_011242773	0.393839	0.444444	0.474147	0.443344	0.377338	0.313531	0.437477	0.0406048	0.378071	0.0649096	0.864208
NM_144491	0.354959	0.434004	0.364653	0.364653	0.325876	0.306488	0.384539	0.0431118	0.332339	0.0296164	0.864253
NM_053246	0.47122	0.556408	0.448196	0.420568	0.405219	0.449731	0.491942	0.0570042	0.425173	0.0226108	0.864275
NM_001356295	0.546659	0.549067	0.447923	0.444311	0.470801	0.419025	0.514549	0.0577128	0.444712	0.0258904	0.864275
NM_001357433	0.360145	0.476087	0.568116	0.48913	0.366667	0.357971	0.468116	0.104214	0.404589	0.0733437	0.864293
NM_172121	0.306001	0.323447	0.365666	0.259944	0.330775	0.269365	0.331705	0.0306777	0.286695	0.0384639	0.864306
NM_175185	0.411552	0.411552	0.500903	0.349278	0.342058	0.453069	0.441336	0.0515864	0.381468	0.0621128	0.864349
XM_006511821	0.479084	0.459353	0.423836	0.43015	0.447514	0.299921	0.454091	0.0279976	0.392528	0.0806687	0.864426
NM_001357957	0.933702	0.855126	0.836096	0.786986	0.724985	0.75752	0.874974	0.0517417	0.756497	0.0310133	0.864593
NM_175401	0.309408	0.33101	0.373519	0.29547	0.285714	0.29547	0.337979	0.0326189	0.292218	0.00563269	0.864605
XM_011244105	0.640937	0.546401	0.645273	0.436687	0.683868	0.464007	0.61087	0.0558743	0.528187	0.135514	0.864647
XM_017319023	0.296121	0.325836	0.334503	0.271771	0.269088	0.286215	0.31882	0.02013	0.275691	0.00921235	0.864725
NM_007684	0.488294	0.531773	0.428094	0.483278	0.381271	0.38796	0.48272	0.0520637	0.417503	0.0570608	0.864896
XM_006533448	0.713147	0.649402	0.691899	0.609562	0.60425	0.563081	0.684816	0.0324574	0.592297	0.0254412	0.8649
NM_001164412	0.341192	0.369662	0.349644	0.365658	0.298932	0.252669	0.353499	0.0146212	0.305753	0.0568026	0.864933
XM_006533799	0.703791	0.703791	0.616114	0.533965	0.679305	0.537125	0.674566	0.0506208	0.583465	0.0830148	0.864949
XM_006537532	0.37645	0.363069	0.318466	0.316236	0.28769	0.311329	0.352661	0.0303607	0.305085	0.0152631	0.865093
NM_017462	0.25336	0.287705	0.280239	0.254853	0.227227	0.228472	0.273768	0.018064	0.236851	0.0156029	0.865152
NM_001360035	0.544007	0.544007	0.544007	0.410729	0.541492	0.460184	0.544007	0	0.470802	0.0660248	0.865434
NM_001356504	0.447016	0.453106	0.37637	0.37637	0.36419	0.36419	0.425497	0.0426541	0.36825	0.00703228	0.865458
NM_001355141	0.353652	0.436573	0.311917	0.310818	0.319055	0.323998	0.367381	0.0634522	0.317957	0.00665808	0.865471
NM_011610	0.441767	0.314592	0.423025	0.352744	0.324632	0.343373	0.393128	0.068657	0.34025	0.0143142	0.865494
NM_029669	0.366002	0.479618	0.353859	0.410234	0.312229	0.315698	0.399827	0.069368	0.346054	0.0556089	0.86551
NM_001355399	0.357143	0.260714	0.25	0.242857	0.257143	0.25119	0.289286	0.0590097	0.250397	0.00717585	0.865569
NM_173865	0.322275	0.336888	0.336888	0.291469	0.282385	0.28831	0.332017	0.00843679	0.287388	0.00461145	0.865583
NM_018865	0.571099	0.583397	0.349731	0.591852	0.268255	0.441968	0.501409	0.131501	0.434025	0.161945	0.865611
NM_001286002	0.225754	0.241646	0.193969	0.178892	0.174817	0.218826	0.220456	0.0242761	0.190845	0.0243182	0.865681
NM_001039368	0.935897	0.935897	0.935897	0.95641	0.538462	0.935897	0.935897	0	0.810256	0.235605	0.865753
NM_001359174	0.458036	0.473661	0.458482	0.376339	0.442411	0.384821	0.463393	0.00889503	0.40119	0.0359488	0.865768
NM_001357336	0.328991	0.278703	0.353832	0.279915	0.279915	0.272645	0.320509	0.0382759	0.277492	0.00419764	0.865784
NM_023217	0.507586	0.387586	0.471724	0.329655	0.49931	0.354483	0.455632	0.0615972	0.394483	0.0916282	0.865792
NM_029512	0.495222	0.470026	0.427454	0.468288	0.410947	0.326672	0.464234	0.0342529	0.401969	0.0712336	0.865876
XM_006509639	0.391643	0.400142	0.402266	0.389518	0.291076	0.353399	0.398017	0.00562128	0.344665	0.0497988	0.865955
NM_001145921	0.380859	0.384347	0.34903	0.341836	0.314803	0.308262	0.371412	0.0194618	0.321634	0.0177985	0.865975
XM_006534035	0.531862	0.578525	0.530356	0.4857	0.467637	0.467637	0.546914	0.027386	0.473658	0.0104288	0.866055
XM_006512558	0.38395	0.371216	0.320759	0.398847	0.25889	0.274267	0.358642	0.0334193	0.310668	0.0767511	0.866235
XM_006526522	0.318236	0.462455	0.342074	0.400477	0.230036	0.342074	0.374255	0.077308	0.324195	0.0866156	0.866242
NM_001252550	0.689016	0.691869	0.689016	0.522111	0.681883	0.589158	0.689967	0.00164722	0.597718	0.080229	0.866299
XM_006512559	0.366307	0.351308	0.31164	0.383662	0.251642	0.256353	0.343085	0.028246	0.297219	0.0748986	0.866313
NM_001360345	0.696127	0.689176	0.680238	0.544191	0.67428	0.571003	0.688514	0.00796505	0.596491	0.0686881	0.866346
NM_015769	0.409076	0.383678	0.383	0.359634	0.322384	0.336607	0.391918	0.0148629	0.339542	0.0187978	0.866359
NM_028228	0.483871	0.456989	0.489247	0.370968	0.492832	0.375448	0.476703	0.0172825	0.413082	0.0691011	0.866541
XM_006531397	0.438535	0.473409	0.518745	0.380122	0.36007	0.499564	0.476896	0.0402182	0.413252	0.0754179	0.866545
NM_001364412	0.406081	0.370259	0.371463	0.350692	0.287778	0.356412	0.382601	0.020343	0.331628	0.0380819	0.866772
XM_006519045	0.39451	0.397583	0.371159	0.353134	0.32753	0.327735	0.387751	0.0144506	0.336133	0.0147239	0.866878
XM_006531709	0.441706	0.469194	0.433175	0.395893	0.379779	0.389573	0.448025	0.0188226	0.388415	0.0081191	0.866949
NM_152825	0.2772	0.2772	0.2784	0.2332	0.2556	0.2332	0.2776	0.00069282	0.240667	0.0129326	0.866955
NM_009658	0.409662	0.452174	0.446377	0.365217	0.389372	0.37971	0.436071	0.0230538	0.3781	0.0121575	0.867061
NM_001302505	0.544282	0.628739	0.574194	0.575953	0.462757	0.476246	0.582405	0.0428233	0.504985	0.0618289	0.867069
NM_001284221	0.329399	0.32181	0.25801	0.25801	0.278527	0.251827	0.303073	0.0392095	0.262788	0.0139767	0.867079
XM_006526997	0.511719	0.498698	0.498698	0.421875	0.488281	0.398438	0.503038	0.00751758	0.436198	0.0466029	0.867127
XM_006530485	0.480788	0.37931	0.37931	0.366502	0.427586	0.280788	0.413136	0.0585883	0.358292	0.0737426	0.86725
XM_006520534	0.621287	0.650165	0.593234	0.549505	0.524752	0.542904	0.621562	0.0284663	0.539054	0.0128176	0.867257
NM_024190	0.592992	0.598383	0.586253	0.595687	0.513477	0.432615	0.592543	0.00607716	0.513926	0.0815373	0.867324
NM_028097	0.300159	0.393312	0.308917	0.398089	0.221338	0.25	0.33413	0.0514404	0.289809	0.0948622	0.867355
NM_001024699	0.467705	0.472895	0.468281	0.28489	0.467128	0.470012	0.469627	0.0028448	0.407343	0.106057	0.867376
XM_006523220	0.442019	0.508868	0.396999	0.437926	0.34925	0.381992	0.449295	0.0562883	0.389723	0.044841	0.867409
NM_026633	0.636697	0.587156	0.588991	0.585321	0.495413	0.491743	0.604281	0.028088	0.524159	0.0529997	0.867409
NM_001308489	0.465477	0.431342	0.601241	0.475562	0.403413	0.420481	0.499354	0.0898729	0.433152	0.0377066	0.867426
NM_021393	0.35239	0.389847	0.358305	0.35929	0.285855	0.309512	0.366847	0.0201368	0.318219	0.0374839	0.867443
NM_016695	0.317851	0.394516	0.317851	0.38836	0.282037	0.223279	0.343406	0.0442624	0.297892	0.0836749	0.867463
NM_134068	0.401929	0.361736	0.401929	0.337621	0.379421	0.294212	0.388532	0.0232054	0.337085	0.042607	0.867586
NM_001359953	0.339666	0.345745	0.353343	0.335106	0.25228	0.31383	0.346251	0.00685296	0.300405	0.0430143	0.867593
NM_001164621	0.57845	0.584594	0.566163	0.573251	0.468809	0.458412	0.576402	0.00938461	0.500158	0.0635143	0.867723
NM_001168333	0.574211	0.574211	0.572868	0.484218	0.504365	0.505037	0.573763	0.000775488	0.497873	0.0118309	0.867733
NM_025863	0.469014	0.391549	0.353521	0.350704	0.349296	0.353521	0.404695	0.058858	0.351174	0.00215144	0.867749
NM_009786	0.722404	0.688525	0.69071	0.570492	0.674317	0.579235	0.700546	0.018961	0.608015	0.0575857	0.867915
NM_001356620	0.564286	0.554762	0.518571	0.487619	0.457143	0.476667	0.545873	0.0241186	0.47381	0.0154377	0.867985
XM_006520719	0.608414	0.608414	0.56068	0.60356	0.456311	0.48301	0.592503	0.0275596	0.514293	0.0784512	0.868002
NM_001358455	0.459074	0.458782	0.450626	0.425575	0.431692	0.330615	0.456161	0.00479525	0.395961	0.056674	0.868029
NM_174987	0.793427	0.786385	0.786385	0.643192	0.793427	0.617371	0.788732	0.00406585	0.684664	0.0950728	0.868056
NM_022324	0.55751	0.439783	0.541272	0.364005	0.426252	0.545332	0.512855	0.0638007	0.445196	0.0921356	0.868074
XM_006519997	0.417636	0.41095	0.385078	0.353488	0.385174	0.314922	0.404554	0.0171954	0.351195	0.0351821	0.868104
XM_006524078	0.425532	0.421663	0.422824	0.298646	0.446035	0.357834	0.42334	0.00198515	0.367505	0.0741688	0.868108
NM_011609	0.30012	0.30012	0.265306	0.27611	0.237695	0.237695	0.288515	0.0200998	0.2505	0.0221791	0.868239
NM_001122992	0.27648	0.324823	0.268876	0.294948	0.229223	0.231396	0.29006	0.0303454	0.251856	0.037335	0.86829
NM_001347458	0.779758	0.728439	0.775481	0.734854	0.73129	0.51675	0.761226	0.0284747	0.660965	0.124906	0.86829
NM_144923	0.529566	0.467806	0.449409	0.444152	0.446781	0.365309	0.48226	0.0419883	0.418747	0.0462977	0.868302
NM_001044371	0.270415	0.327532	0.262829	0.237394	0.278001	0.232039	0.286925	0.0353705	0.249145	0.0251332	0.868326
NM_001252453	0.428722	0.385913	0.435049	0.393927	0.345635	0.345635	0.416561	0.0267299	0.361732	0.0278813	0.868377
NM_153572	0.328135	0.352464	0.310044	0.374922	0.238303	0.247037	0.330214	0.0212865	0.286754	0.0764805	0.868388
NM_177030	0.329156	0.331506	0.250196	0.294689	0.201473	0.294846	0.303619	0.0462807	0.263669	0.0538638	0.868421
NM_029609	0.528539	0.623288	0.567352	0.528539	0.438356	0.526256	0.573059	0.0476316	0.497717	0.0514206	0.868526
NM_025661	0.401653	0.403306	0.390083	0.320661	0.333884	0.383471	0.398347	0.00720479	0.346006	0.0331129	0.868603
XM_006520763	0.606936	0.606936	0.606936	0.508671	0.549855	0.523121	0.606936	0	0.527216	0.0208955	0.868651
XM_017314702	0.414775	0.387253	0.330275	0.347175	0.327861	0.308547	0.377434	0.0430972	0.327861	0.0193143	0.868657
NM_053103	0.290807	0.264071	0.259381	0.257036	0.228424	0.221857	0.27142	0.0169527	0.235772	0.018705	0.868664
NM_026430	0.273159	0.301663	0.227237	0.281869	0.205859	0.209026	0.267353	0.0375512	0.232251	0.042999	0.868707
NM_001163461	0.390217	0.444136	0.389661	0.391329	0.340745	0.331295	0.408004	0.0312918	0.354456	0.03228	0.868756
NM_133984	0.467742	0.445968	0.395161	0.416935	0.426613	0.293548	0.43629	0.0372455	0.379032	0.0741892	0.868762
XM_006530960	0.258586	0.20404	0.191919	0.186869	0.190909	0.190909	0.218182	0.0355119	0.189562	0.00233273	0.868827
NM_001288612	0.220472	0.248389	0.202577	0.192555	0.169649	0.221188	0.223813	0.0230882	0.194464	0.0258225	0.86887
NM_027244	0.531373	0.437255	0.511765	0.423529	0.472549	0.390196	0.493464	0.049656	0.428758	0.0414247	0.868874
XM_011249725	0.387938	0.422184	0.275495	0.430936	0.235921	0.276446	0.361872	0.0767399	0.314434	0.102908	0.86891
NM_026382	0.458015	0.491412	0.506679	0.430344	0.449427	0.385496	0.485369	0.0248885	0.421756	0.0328194	0.868938
NM_001163794	0.569542	0.56162	0.462148	0.462148	0.460387	0.462148	0.531103	0.0598484	0.461561	0.00101646	0.869061
XM_006529359	0.438623	0.460329	0.455838	0.382485	0.461078	0.333832	0.451597	0.011458	0.392465	0.0642071	0.869061
NM_001358273	0.469755	0.338481	0.469755	0.335907	0.436293	0.338481	0.425997	0.0757912	0.370227	0.0572294	0.869084
XM_006516590	0.442795	0.34294	0.346434	0.338574	0.327511	0.317904	0.37739	0.0566694	0.327996	0.0103433	0.869118
NM_001356963	0.455882	0.493697	0.302521	0.506303	0.294118	0.287815	0.417367	0.101241	0.362745	0.124364	0.869128
NM_008893	0.337767	0.454157	0.406651	0.458432	0.31639	0.266983	0.399525	0.0585211	0.347268	0.0993896	0.869203
XM_017314314	0.510739	0.584622	0.510739	0.526632	0.438574	0.430842	0.535367	0.0426565	0.465349	0.0532132	0.869216
NM_001177720	0.561192	0.552134	0.435185	0.459541	0.489734	0.396739	0.51617	0.0702811	0.448671	0.0474409	0.869232
NM_010274	0.577796	0.53196	0.462994	0.461733	0.403701	0.501682	0.52425	0.0577882	0.455705	0.0492681	0.869251
NM_025459	0.589523	0.606724	0.609851	0.57545	0.497263	0.497263	0.602033	0.0109461	0.523326	0.0451408	0.869264
NM_025873	0.418015	0.348346	0.460943	0.353976	0.356087	0.356791	0.409102	0.0568252	0.355618	0.00146493	0.869266
XM_006521152	0.309752	0.314711	0.30876	0.330579	0.245289	0.235372	0.311074	0.00318798	0.270413	0.0523401	0.869288
NM_199316	0.369221	0.376486	0.379789	0.295244	0.365698	0.317481	0.375165	0.00540644	0.326141	0.0360163	0.869327
NM_172814	0.373139	0.380408	0.372793	0.379024	0.309103	0.291104	0.375447	0.00430014	0.326411	0.0464448	0.869392
NM_001166458	0.458186	0.469336	0.454131	0.453624	0.361379	0.386214	0.460551	0.00787375	0.400405	0.0477321	0.869406
NM_011066	0.361955	0.333333	0.392857	0.3731	0.318389	0.254559	0.362715	0.0297692	0.31535	0.0593289	0.869413
NM_026718	0.428341	0.314655	0.314116	0.296336	0.314655	0.30819	0.352371	0.0657924	0.306394	0.0092906	0.869521
NM_001301666	0.410798	0.394366	0.373239	0.338028	0.350939	0.335681	0.392801	0.0188282	0.341549	0.00821596	0.869522
NM_001198570	0.535801	0.54551	0.379248	0.521845	0.366505	0.381675	0.486853	0.0933152	0.423341	0.0856428	0.869547
XM_006539460	0.554299	0.607466	0.55543	0.599548	0.441176	0.452489	0.572398	0.0303749	0.497738	0.0883512	0.869565
NM_175439	0.623355	0.610746	0.586623	0.507127	0.586623	0.489583	0.606908	0.0186645	0.527778	0.0517107	0.869618
XM_006501729	0.775498	0.794776	0.740672	0.72699	0.641791	0.641169	0.770315	0.027422	0.669983	0.0493702	0.869752
NM_001163780	0.180815	0.176146	0.180815	0.156197	0.155348	0.156197	0.179259	0.00269561	0.155914	0.00049011	0.869771
NM_133358	0.210411	0.265205	0.206027	0.207671	0.198904	0.186301	0.227215	0.032974	0.197626	0.0107421	0.869775
NM_028042	0.2144	0.3464	0.1648	0.2488	0.2104	0.172	0.241867	0.093864	0.2104	0.0384	0.869901
XM_011247634	0.539778	0.545821	0.547835	0.50856	0.449144	0.463243	0.544478	0.00419268	0.473649	0.0310448	0.869914
NM_009791	0.410369	0.429051	0.441961	0.39662	0.392212	0.325882	0.427127	0.0158832	0.371572	0.0396299	0.869932
XM_011247443	0.431057	0.428431	0.407748	0.393959	0.346684	0.361786	0.422412	0.0127671	0.367476	0.0241458	0.869948
NM_001357349	0.366478	0.386894	0.404033	0.375047	0.290485	0.341399	0.385801	0.0188014	0.335644	0.0425738	0.869991
NM_029748	0.384259	0.472222	0.479167	0.375	0.381944	0.405093	0.445216	0.0529042	0.387346	0.0157566	0.870017
XM_006533796	0.621723	0.615169	0.5	0.435393	0.621723	0.45412	0.578964	0.0684631	0.503745	0.1026	0.870081
NM_178577	0.565006	0.561361	0.53949	0.572296	0.336574	0.540705	0.555286	0.0138005	0.483192	0.127954	0.870168
NM_001277266	0.469901	0.434148	0.387085	0.398395	0.38745	0.337833	0.430378	0.0415368	0.374559	0.0322732	0.870302
NM_053269	0.443508	0.353288	0.516863	0.368465	0.405565	0.369309	0.437886	0.0819323	0.381113	0.0211802	0.870347
XM_006539012	0.572408	0.572408	0.580977	0.361611	0.580977	0.559554	0.575264	0.0049473	0.500714	0.120942	0.870407
NM_001357486	0.451064	0.491185	0.484498	0.373252	0.505167	0.363526	0.475583	0.0214955	0.413982	0.0791185	0.870473
XM_006516942	0.441125	0.43761	0.370826	0.413005	0.365554	0.309315	0.41652	0.0396113	0.362624	0.0519074	0.870605
XM_017313414	0.478712	0.465213	0.476636	0.456906	0.395119	0.384735	0.47352	0.00726895	0.412253	0.0390169	0.870614
NM_025591	0.535332	0.698073	0.670236	0.689507	0.301927	0.665953	0.634547	0.0870426	0.552463	0.217289	0.870641
XM_017315139	0.53813	0.574752	0.482551	0.483412	0.452822	0.452822	0.531811	0.0464245	0.463019	0.0176613	0.870645
NM_001170561	0.419602	0.416029	0.444274	0.358346	0.399013	0.356985	0.426635	0.0153803	0.371448	0.0238818	0.870646
NM_026631	0.38856	0.260355	0.266272	0.258383	0.280079	0.258383	0.305062	0.0723716	0.265615	0.0125263	0.87069
NM_023814	0.561559	0.524358	0.578831	0.492471	0.453942	0.5031	0.554916	0.0278375	0.483171	0.0258653	0.87071
XM_006522816	0.568224	0.51215	0.568224	0.51215	0.514019	0.409346	0.549533	0.0323748	0.478505	0.0599006	0.870748
XM_006520889	0.585477	0.596067	0.375189	0.605144	0.297277	0.453101	0.518911	0.124579	0.451841	0.153937	0.870748
NM_001164610	0.369574	0.354839	0.345281	0.340502	0.37037	0.220629	0.356564	0.0122382	0.3105	0.0792506	0.870812
NM_172116	0.647303	0.550484	0.536653	0.365145	0.536653	0.608575	0.578147	0.0602891	0.503458	0.125064	0.870813
NM_001164717	0.447435	0.453322	0.429773	0.416036	0.369218	0.373423	0.44351	0.0122554	0.386226	0.025902	0.870839
NM_175146	0.619672	0.691803	0.619672	0.527869	0.618033	0.536066	0.643716	0.0416449	0.560656	0.0498587	0.870968
NM_001305437	0.580743	0.579985	0.608036	0.539803	0.500379	0.500379	0.589588	0.0159812	0.51352	0.0227613	0.870982
NM_001313983	0.432148	0.403105	0.407611	0.367551	0.405108	0.309965	0.414288	0.0156306	0.360875	0.0479215	0.871072
XM_006512708	0.330388	0.333481	0.306088	0.275161	0.283644	0.286118	0.323319	0.0150021	0.281641	0.00574652	0.871094
XM_017317996	0.235829	0.218801	0.240261	0.202939	0.201073	0.201306	0.231631	0.0113295	0.201773	0.00101677	0.871098
NM_026798	0.975791	0.815642	0.895717	0.668529	0.774674	0.897579	0.895717	0.0800745	0.780261	0.114627	0.871102
NM_153546	0.493961	0.472826	0.396739	0.393116	0.397343	0.397343	0.454509	0.051134	0.395934	0.00244049	0.871125
XM_017316888	0.360082	0.368724	0.350617	0.36214	0.293416	0.284774	0.359808	0.00905662	0.313443	0.0423935	0.87114
XM_006519998	0.411685	0.413526	0.385428	0.353842	0.385525	0.31528	0.403546	0.015718	0.351549	0.0351787	0.871148
XM_003084719	0.523282	0.521064	0.523282	0.421286	0.521064	0.423503	0.522542	0.00128016	0.455285	0.0569777	0.871287
NM_153591	0.370544	0.508475	0.369959	0.372297	0.348919	0.367037	0.416326	0.0798038	0.362751	0.0122642	0.871315
XM_006513966	0.388033	0.402539	0.421578	0.401632	0.354488	0.300091	0.40405	0.0168234	0.35207	0.0508138	0.871354
NM_001313746	0.544041	0.549223	0.545769	0.521589	0.48532	0.421416	0.546344	0.00263821	0.476108	0.0507176	0.871444
XM_006504940	0.760427	0.655674	0.613967	0.612027	0.544132	0.612997	0.676689	0.0754576	0.589719	0.0394823	0.871476
XM_006535193	0.301259	0.306549	0.30403	0.276071	0.259698	0.258942	0.303946	0.00264584	0.264903	0.00967836	0.871547
NM_001013025	0.333862	0.336081	0.332276	0.27806	0.273938	0.321497	0.334073	0.00191113	0.291165	0.0263489	0.87156
NM_001362424	0.534	0.5785	0.4955	0.495	0.4595	0.447	0.536	0.0415361	0.467167	0.0249015	0.87158
NM_001355474	0.586076	0.61519	0.573418	0.616456	0.543038	0.387342	0.591561	0.0214195	0.515612	0.116993	0.871612
NM_008686	0.414938	0.41805	0.381743	0.411826	0.308091	0.338866	0.40491	0.0201238	0.352928	0.0532777	0.87162
NM_001162869	0.619396	0.519976	0.661482	0.504117	0.548643	0.516926	0.600285	0.0726634	0.523229	0.0229222	0.871634
NM_133349	0.445722	0.455939	0.44189	0.351213	0.425287	0.394636	0.44785	0.00726212	0.390379	0.0372201	0.871673
NM_001033294	0.373705	0.386853	0.378884	0.366534	0.329084	0.29761	0.379814	0.00662282	0.331076	0.0345053	0.871678
NM_001359898	0.690334	0.618477	0.618477	0.543199	0.607357	0.529512	0.642429	0.0414862	0.560023	0.0415597	0.871727
NM_153762	0.232389	0.230937	0.233115	0.244009	0.12854	0.234568	0.232147	0.00110931	0.202372	0.0641144	0.871741
NM_025436	0.534079	0.534079	0.534079	0.503561	0.434385	0.4588	0.534079	0	0.465582	0.0350831	0.871746
NM_001355497	0.4997	0.416817	0.46967	0.35976	0.486486	0.362162	0.462062	0.0419619	0.402803	0.0724821	0.87175
XM_017313898	0.429487	0.408832	0.544872	0.40812	0.383903	0.413818	0.461064	0.0733111	0.401947	0.0158839	0.871782
NM_010331	0.554536	0.527523	0.540265	0.470948	0.472477	0.470948	0.540775	0.0135138	0.471458	0.000882799	0.871819
NM_001357322	0.553996	0.561015	0.642549	0.544816	0.545356	0.442225	0.585853	0.049225	0.510799	0.0593879	0.871889
XM_011239784	0.385749	0.390663	0.44656	0.34398	0.37715	0.345209	0.407658	0.0337801	0.355446	0.0188058	0.871924
XM_017321481	0.635397	0.624758	0.590909	0.558994	0.546422	0.508704	0.617021	0.023231	0.53804	0.0261718	0.871996
XM_006499616	0.487271	0.441089	0.487271	0.378922	0.42984	0.425696	0.471877	0.0266627	0.411486	0.028277	0.87202
NM_021429	0.445536	0.651106	0.535627	0.436527	0.451269	0.535627	0.54409	0.103046	0.474474	0.0534697	0.872052
XM_006531752	0.21433	0.214639	0.136195	0.226065	0.133107	0.133725	0.188388	0.0452005	0.164299	0.0534923	0.872131
NM_023873	0.289675	0.311185	0.293021	0.260516	0.25956	0.25956	0.29796	0.0115747	0.259879	0.00055196	0.872193
NM_001110233	0.71129	0.775806	0.709677	0.71129	0.709677	0.495161	0.732258	0.0377226	0.63871	0.124319	0.872247
NM_001347213	0.483071	0.487741	0.411559	0.436661	0.378284	0.390835	0.46079	0.0426995	0.401926	0.0307285	0.872255
NM_145950	0.341248	0.388736	0.406957	0.399779	0.3418	0.250138	0.37898	0.0339236	0.330572	0.0754497	0.872268
NM_016752	0.422084	0.408727	0.361532	0.361532	0.349955	0.328584	0.397447	0.0318128	0.34669	0.0167146	0.872293
NM_028304	0.628099	0.625182	0.650948	0.590666	0.54351	0.526981	0.634743	0.0141094	0.553719	0.0330471	0.872351
NM_001347077	0.390517	0.430474	0.389451	0.375599	0.343633	0.336708	0.403481	0.0233831	0.35198	0.0207459	0.872359
XM_017317571	0.346463	0.382101	0.199357	0.390943	0.192122	0.22642	0.309307	0.0968724	0.269829	0.106281	0.872365
NM_001290411	0.483108	0.507601	0.452703	0.390203	0.452703	0.416385	0.481137	0.0275023	0.419764	0.0313867	0.87244
XM_006529292	0.418834	0.510314	0.343498	0.374888	0.392825	0.342601	0.424215	0.0835382	0.370105	0.0254515	0.872445
NM_007394	0.530738	0.57582	0.576332	0.572746	0.408299	0.487193	0.560963	0.0261772	0.489413	0.0822458	0.872451
NM_175335	0.601323	0.361456	0.61952	0.428453	0.507858	0.444169	0.527433	0.144028	0.46016	0.0420483	0.872452
XM_006511768	0.469709	0.428796	0.36664	0.397325	0.380803	0.325728	0.421715	0.0518978	0.367952	0.0374886	0.872512
NM_001355430	0.430281	0.433962	0.384722	0.383341	0.33226	0.374137	0.416322	0.0274282	0.363246	0.0272267	0.872513
XM_006504034	0.549419	0.52907	0.561047	0.480897	0.475083	0.474668	0.546512	0.0161854	0.476883	0.00348276	0.872594
NM_133684	0.681948	0.620821	0.661891	0.475645	0.619866	0.618911	0.654887	0.0311596	0.571474	0.082992	0.87263
XM_006501107	0.300837	0.331081	0.305341	0.290541	0.28314	0.244208	0.31242	0.0163175	0.27263	0.0248901	0.87264
NM_001112700	0.56974	0.576832	0.550039	0.489362	0.542947	0.448385	0.565537	0.013882	0.493564	0.0474212	0.872736
NM_001357404	0.358665	0.358665	0.360519	0.350324	0.289157	0.301205	0.359283	0.00107016	0.313562	0.0324021	0.872743
NM_001177647	0.774242	0.745455	0.743182	0.686364	0.640909	0.647727	0.754293	0.0173141	0.658333	0.0245132	0.872782
XM_006524971	0.574363	0.528759	0.566557	0.492194	0.494248	0.47083	0.55656	0.0243903	0.485757	0.0129683	0.872785
NM_019641	0.680645	0.698387	0.65	0.58871	0.591935	0.590323	0.676344	0.0244786	0.590323	0.0016129	0.872814
XM_006504274	0.767191	0.763877	0.651201	0.724938	0.657001	0.522784	0.727423	0.066031	0.634907	0.102872	0.872817
NM_026647	0.279863	0.321672	0.230375	0.280717	0.222696	0.222696	0.277304	0.0457023	0.242036	0.0334981	0.872821
NM_001289895	0.56493	0.579736	0.565287	0.510881	0.544952	0.436675	0.569985	0.00844689	0.497503	0.0553643	0.872835
NM_001359739	0.307348	0.369773	0.335424	0.310932	0.284648	0.288232	0.337515	0.0312651	0.294604	0.0142537	0.872861
NM_001355188	0.466814	0.509587	0.375369	0.418879	0.385693	0.375369	0.45059	0.0685642	0.393314	0.0227341	0.872886
XM_011241204	0.601351	0.604531	0.576709	0.550079	0.509141	0.49682	0.594197	0.0152283	0.51868	0.0278815	0.87291
NM_001205070	0.431092	0.545755	0.489526	0.414553	0.434399	0.431092	0.488791	0.0573354	0.426681	0.0106325	0.872932
NM_009442	0.506849	0.484779	0.463851	0.484018	0.429224	0.357306	0.48516	0.0215018	0.423516	0.0635487	0.872941
NM_020611	0.373092	0.492366	0.562023	0.520038	0.365458	0.360687	0.475827	0.0955454	0.415394	0.0906556	0.872995
NM_172279	0.278884	0.308101	0.270474	0.303674	0.258964	0.185923	0.28582	0.0197491	0.24952	0.0594409	0.872999
[truncated: 18,361 more rows]
