# Supplementary material for: Mutant Huntingtin stalls ribosomes and represses protein synthesis in a cellular model of Huntington disease
Source: Nat Commun. 2021 Mar 5;12:1461. doi: 10.1038/s41467-021-21637-y (PMC7935949; doi:10.1038/s41467-021-21637-y)
Supplement: Supplementary file 9 — Supplementary Data 7 [file 41467_2021_21637_MOESM9_ESM.xlsx]

## Sheet: cc1
Supplementary Data 7
HD-het cells showed more genes with 3’ occupancy (5’ = 74; 3’ = 1685)
gene	cont1	cont2	cont3	het1	het2	het3	cont-mean	cont-SD	het-mean	het-SD	het/cont ratio
NM_001039509	0.506276	0.396653	0.479498	0.134728	0.12887	0.156485	0.460809	0.0571514	0.140028	0.0145504	0.303874
NM_001285506	0.445594	0.447842	0.448741	0.220773	0.193345	0.229766	0.447392	0.0016212	0.214628	0.0189721	0.479732
XM_006515423	0.119279	0.101248	0.127601	0.0545539	0.0601017	0.0540915	0.116043	0.0134709	0.056249	0.00334451	0.484728
NM_023326	0.703571	0.730357	0.730357	0.344643	0.35	0.355357	0.721429	0.0154647	0.35	0.00535714	0.485149
NM_011037	0.361181	0.362025	0.360338	0.178059	0.178059	0.178903	0.361181	0.000843882	0.17834	0.000487215	0.493769
NM_008183	0.472222	0.385965	0.472222	0.188596	0.318713	0.195906	0.44347	0.0498007	0.234405	0.0731043	0.528571
NM_001285505	0.447436	0.425214	0.4	0.214957	0.215812	0.252991	0.424217	0.0237337	0.22792	0.0217165	0.537273
NM_001077698	0.392197	0.412428	0.391618	0.195376	0.326879	0.154335	0.398748	0.0118509	0.22553	0.0901374	0.565596
NM_001167743	0.55846	0.529412	0.378359	0.28032	0.34931	0.210603	0.488744	0.0966932	0.280077	0.069354	0.573056
NM_145503	0.537171	0.466455	0.526745	0.281958	0.281505	0.318676	0.510124	0.0381759	0.294047	0.0213312	0.576422
NM_001130525	0.530065	0.455597	0.517114	0.310823	0.266883	0.320074	0.500925	0.0397861	0.29926	0.0284186	0.597415
XM_011243988	0.115689	0.0750132	0.116746	0.0602219	0.0618067	0.0618067	0.102483	0.0237953	0.0612784	0.000914977	0.597938
NM_019679	0.391531	0.401972	0.381671	0.196056	0.328306	0.198666	0.391725	0.0101522	0.241009	0.0756127	0.615252
NM_013711	0.289082	0.305211	0.370347	0.194789	0.200372	0.200372	0.321547	0.0430252	0.198511	0.00322342	0.617363
NM_001353143	0.304806	0.319947	0.36603	0.206715	0.211982	0.208032	0.330261	0.0318887	0.208909	0.00274084	0.632558
NM_001039368	0.935897	0.935897	0.935897	0.561538	0.561538	0.705128	0.935897	0	0.609402	0.0829016	0.651142
NM_146102	0.62145	0.480789	0.578349	0.430672	0.246241	0.430337	0.560196	0.0720665	0.369083	0.106385	0.658847
NM_001289545	0.3757	0.370099	0.368376	0.31452	0.29944	0.121069	0.371392	0.00382947	0.245009	0.1076	0.659706
XM_889722	0.573654	0.645892	0.694051	0.422096	0.433428	0.433428	0.637866	0.0605983	0.429651	0.00654221	0.673575
XM_006533837	0.484559	0.501471	0.483578	0.303676	0.429167	0.268873	0.489869	0.010059	0.333905	0.0843142	0.681621
NM_001130526	0.541783	0.445218	0.525534	0.367688	0.309192	0.364438	0.504178	0.0517032	0.347106	0.0328746	0.688459
XM_006511951	0.614633	0.617146	0.180676	0.155543	0.614633	0.218375	0.470818	0.251274	0.329517	0.248908	0.699881
NM_001177796	0.542333	0.459708	0.529412	0.420605	0.232914	0.420265	0.510484	0.0444457	0.357928	0.108266	0.701155
NM_175183	0.3036	0.4088	0.3892	0.2872	0.306	0.1812	0.3672	0.0559443	0.258133	0.0672861	0.702977
XM_006529710	0.843459	0.873353	0.880424	0.689489	0.595307	0.549662	0.865745	0.0196219	0.611486	0.0713034	0.706312
NM_001326585	0.428902	0.22659	0.349133	0.262428	0.247399	0.209249	0.334875	0.101907	0.239692	0.0274145	0.715765
NM_001042499	0.471311	0.407104	0.467213	0.308743	0.374317	0.290984	0.448543	0.0359457	0.324681	0.0438934	0.723858
NM_001177797	0.480083	0.449602	0.493592	0.409768	0.218566	0.409422	0.474426	0.0225343	0.345918	0.110291	0.729131
XM_011245208	0.747614	0.749381	0.745847	0.544362	0.538706	0.553199	0.747614	0.00176741	0.545422	0.00730434	0.729551
XM_006519606	0.760518	0.762316	0.75872	0.553758	0.548004	0.562747	0.760518	0.00179791	0.554836	0.00743041	0.729551
NM_027045	0.762301	0.76411	0.761939	0.557164	0.548842	0.563676	0.762783	0.00116301	0.556561	0.00743515	0.729644
XM_001480210	0.0780083	0.0580913	0.0788382	0.0522822	0.0522822	0.0522822	0.0716459	0.011746	0.0522822	0	0.72973
XM_006504747	0.144551	0.230378	0.208922	0.151327	0.136646	0.13834	0.194617	0.0446659	0.142104	0.00803184	0.730174
XM_011249216	0.477099	0.423664	0.476463	0.477099	0.263995	0.264631	0.459075	0.0306688	0.335242	0.122853	0.730254
NM_138646	0.204937	0.0975705	0.0987461	0.0987461	0.0979624	0.0995298	0.133751	0.0616517	0.0987461	0.0007837	0.738281
NM_025980	0.520057	0.520057	0.520057	0.13467	0.637536	0.383954	0.520057	0	0.385387	0.251436	0.741047
XM_017318975	0.41744	0.323748	0.273655	0.269017	0.244898	0.244898	0.338281	0.0729858	0.252938	0.013925	0.747715
NM_001039824	0.585455	0.398182	0.463636	0.303636	0.405455	0.376364	0.482424	0.0950395	0.361818	0.0524444	0.75
NM_146014	0.315932	0.320678	0.218983	0.267797	0.200678	0.176271	0.285198	0.0573927	0.214915	0.0473946	0.753566
NM_001347502	0.59981	0.60076	0.59981	0.453739	0.425539	0.483207	0.600127	0.000548812	0.454161	0.0288363	0.756776
XM_006527004	0.612534	0.58652	0.597162	0.463145	0.439101	0.461569	0.598739	0.013079	0.454605	0.0134499	0.759271
XM_006529707	0.518995	0.80347	0.695483	0.511517	0.510918	0.510918	0.672649	0.143606	0.511118	0.000345408	0.759858
NM_175335	0.601323	0.361456	0.61952	0.601323	0.240695	0.361456	0.527433	0.144028	0.401158	0.183563	0.760585
NM_170779	0.559286	0.555556	0.592859	0.398082	0.487343	0.415667	0.569234	0.0205452	0.433697	0.0472835	0.761897
XM_006524973	0.490152	0.474242	0.472727	0.337121	0.415152	0.343939	0.47904	0.00965228	0.365404	0.0432172	0.762783
XM_006530504	0.405075	0.378759	0.494361	0.316729	0.318609	0.342105	0.426065	0.0605918	0.325815	0.0141395	0.764706
NM_011592	0.411038	0.418301	0.437182	0.344227	0.315904	0.310094	0.422174	0.0134954	0.323408	0.0182616	0.766055
NM_194444	0.335175	0.31768	0.200737	0.173112	0.278085	0.207182	0.28453	0.0730929	0.21946	0.0535523	0.771305
XM_011239695	0.240458	0.183842	0.14631	0.14631	0.148219	0.14631	0.190204	0.0473951	0.146947	0.00110181	0.772575
NM_001048143	0.25961	0.295265	0.445682	0.25961	0.266295	0.250696	0.333519	0.0987587	0.258867	0.00782593	0.776169
NM_001199136	0.719772	0.729125	0.728675	0.564189	0.606772	0.521112	0.725857	0.00527491	0.564024	0.0428304	0.777046
XM_011240411	0.718992	0.729309	0.728178	0.564324	0.605276	0.522558	0.725493	0.00565842	0.564053	0.04136	0.777475
NM_008449	0.428703	0.414844	0.415152	0.375115	0.31968	0.284878	0.419567	0.00791406	0.326558	0.0455101	0.778322
XM_006516942	0.441125	0.43761	0.370826	0.318102	0.342707	0.31283	0.41652	0.0396113	0.324546	0.0159469	0.779184
XM_017320314	0.556194	0.563577	0.352748	0.264971	0.529943	0.353568	0.490839	0.119648	0.382827	0.134887	0.779944
NM_001038621	0.51466	0.516204	0.527006	0.402778	0.400463	0.415895	0.51929	0.0067267	0.406379	0.00832237	0.782566
NM_201373	0.452777	0.44548	0.37576	0.351844	0.281313	0.364005	0.424672	0.0425161	0.332388	0.0446475	0.782692
NM_009701	0.940499	0.940499	0.940499	0.787908	0.615163	0.807102	0.940499	1.35974e-16	0.736724	0.105712	0.783333
NM_001029990	0.447651	0.361074	0.447651	0.280537	0.320134	0.383893	0.418792	0.0499854	0.328188	0.0521464	0.783654
NM_001290303	0.444662	0.393107	0.463155	0.340151	0.355562	0.324741	0.433642	0.036301	0.340151	0.0154105	0.784407
NM_001360775	0.474167	0.460833	0.396667	0.391667	0.311667	0.3425	0.443889	0.0414355	0.348611	0.0403486	0.785357
XM_011247877	0.516402	0.473016	0.48254	0.352381	0.453968	0.350265	0.490653	0.0228025	0.385538	0.0592719	0.785766
NM_183155	0.442319	0.390546	0.460889	0.337366	0.357907	0.321891	0.431251	0.0364542	0.339055	0.0180671	0.786211
XM_017318661	0.749737	0.712934	0.756046	0.555205	0.599369	0.589905	0.739572	0.0232844	0.581493	0.0232527	0.786256
NM_001360229	0.705678	0.528969	0.707416	0.516802	0.461182	0.549247	0.647354	0.102529	0.509077	0.0445378	0.786396
NM_028056	0.405063	0.411392	0.310127	0.296765	0.28903	0.300281	0.375527	0.0567271	0.295359	0.00575623	0.786517
XM_006521061	0.350631	0.346424	0.573633	0.343619	0.325386	0.333801	0.423562	0.129982	0.334268	0.0091254	0.789183
XM_006495749	0.839041	0.842197	0.842354	0.65946	0.773079	0.559886	0.841197	0.00186938	0.664142	0.106673	0.78952
NM_145927	0.408856	0.399262	0.428044	0.372694	0.326937	0.278967	0.412054	0.0146552	0.326199	0.0468678	0.791642
NM_172660	0.442114	0.446309	0.338087	0.338087	0.338087	0.295302	0.408837	0.0613067	0.323826	0.0247021	0.792066
XM_017321760	0.254354	0.261687	0.269936	0.21494	0.194317	0.214024	0.261992	0.00779551	0.20776	0.0116513	0.793003
NM_027897	0.69497	0.505768	0.640055	0.400554	0.473927	0.586987	0.613598	0.0973361	0.487156	0.0939178	0.793933
XM_006527005	0.678125	0.650446	0.675	0.545982	0.522768	0.524107	0.667857	0.0151589	0.530952	0.0130334	0.795009
XM_006532096	0.629382	0.547579	0.63773	0.494157	0.552588	0.397329	0.604897	0.0498138	0.481358	0.0784167	0.795768
XM_017314118	0.242466	0.227397	0.428767	0.143836	0.243836	0.332877	0.299543	0.112164	0.240183	0.0945735	0.801829
NM_001286063	0.411826	0.414419	0.372407	0.284232	0.422199	0.255705	0.39955	0.023543	0.320712	0.0890401	0.802683
NM_001282076	0.622222	0.471717	0.617172	0.441919	0.492929	0.438889	0.57037	0.0854735	0.457912	0.0303633	0.802834
XM_017317211	0.621025	0.638693	0.615724	0.352473	0.568021	0.586572	0.625147	0.0120263	0.502356	0.130133	0.80358
XM_006534027	0.452747	0.586813	0.461538	0.37033	0.478022	0.359341	0.500366	0.0749941	0.402564	0.065579	0.804539
XM_006529722	0.375411	0.402159	0.41389	0.311591	0.319099	0.328484	0.397153	0.0197221	0.319725	0.0084641	0.805041
XM_006534375	0.226006	0.375387	0.23452	0.218266	0.22678	0.229102	0.278638	0.0838954	0.224716	0.0057052	0.806481
NM_001310467	0.249251	0.42955	0.398287	0.28137	0.305353	0.282227	0.359029	0.0963477	0.28965	0.013606	0.806759
NM_052835	0.685007	0.685007	0.694635	0.544704	0.536451	0.584594	0.688216	0.00555908	0.55525	0.0257458	0.806795
NM_007997	0.549458	0.530951	0.509253	0.421187	0.42374	0.440332	0.529887	0.0201232	0.428419	0.0103951	0.808511
NM_001039201	0.477516	0.511777	0.471092	0.357602	0.389722	0.43576	0.486795	0.0218723	0.394361	0.0392852	0.810117
NM_010175	0.625373	0.631343	0.598507	0.429851	0.552239	0.520896	0.618408	0.0174909	0.500995	0.0635746	0.810137
XM_006504441	0.463654	0.445187	0.37721	0.355206	0.30334	0.383497	0.428684	0.0455236	0.347348	0.0406523	0.810266
NM_001361227	0.478678	0.517058	0.473348	0.360341	0.392324	0.438166	0.489694	0.0238466	0.396944	0.0391177	0.810595
XM_011247878	0.442953	0.420582	0.401566	0.312081	0.401566	0.312081	0.4217	0.0207162	0.341909	0.0516645	0.810787
XM_011246633	0.421016	0.439109	0.384134	0.309673	0.384134	0.31524	0.414753	0.0280178	0.336349	0.0414763	0.810962
NM_026382	0.458015	0.491412	0.506679	0.444656	0.291985	0.444656	0.485369	0.0248885	0.393766	0.0881451	0.811271
NM_148952	0.464531	0.472921	0.487414	0.385965	0.384439	0.385965	0.474956	0.0115765	0.385456	0.000880778	0.811563
NM_028398	0.353542	0.356267	0.299046	0.276567	0.241826	0.30109	0.336285	0.0322786	0.273161	0.0297786	0.812289
NM_176828	0.60076	0.524715	0.524715	0.406844	0.524715	0.410646	0.550063	0.043905	0.447402	0.0669821	0.813364
XM_017317996	0.235829	0.218801	0.240261	0.181945	0.18941	0.194308	0.231631	0.0113295	0.188555	0.0062257	0.814032
XM_006526849	0.402866	0.404459	0.407113	0.196921	0.402335	0.391189	0.404812	0.00214514	0.330149	0.115513	0.815559
NM_020580	0.331162	0.483713	0.527687	0.333333	0.364278	0.397394	0.447521	0.103141	0.365002	0.0320365	0.815609
NM_001042491	0.378367	0.487374	0.397306	0.311448	0.397306	0.32197	0.421016	0.0582427	0.343575	0.0468295	0.816061
NM_175318	0.880206	0.767711	0.880206	0.677973	0.656076	0.729068	0.842708	0.0649488	0.687706	0.0374569	0.816067
NM_009703	0.414447	0.346824	0.420594	0.311988	0.310963	0.341701	0.393955	0.0409323	0.321551	0.0174582	0.816212
NM_001002764	0.40727	0.407733	0.357722	0.345913	0.318824	0.293355	0.390908	0.0287415	0.319364	0.0262834	0.816979
NM_019781	0.58012	0.544987	0.870608	0.545844	0.549272	0.536418	0.665239	0.178721	0.543845	0.00665592	0.817518
XM_017316438	0.584167	0.534122	0.684258	0.536852	0.505005	0.432211	0.600849	0.0764458	0.491356	0.0536389	0.817769
XM_017313403	0.389956	0.374446	0.374446	0.324963	0.384047	0.223043	0.379616	0.00895447	0.310684	0.0814464	0.818418
NM_178935	0.472469	0.462996	0.471877	0.377738	0.387211	0.387211	0.469114	0.00530662	0.384054	0.00546927	0.818679
XM_006518931	0.158476	0.162065	0.161513	0.12148	0.136665	0.136665	0.160685	0.00193263	0.131603	0.00876705	0.819015
NM_011452	0.455297	0.414726	0.467318	0.356123	0.355372	0.383922	0.44578	0.0275573	0.365139	0.0162708	0.819101
NM_001013362	0.377285	0.353786	0.204308	0.276762	0.214752	0.27611	0.311793	0.0938231	0.255875	0.0356148	0.820656
NM_001282012	0.794574	0.795866	0.76615	0.527132	0.68863	0.718346	0.78553	0.0167959	0.644703	0.102898	0.820724
NM_001359477	0.353276	0.401709	0.316239	0.350427	0.413105	0.116809	0.357075	0.0428615	0.293447	0.15615	0.821809
XM_006533401	0.353663	0.367737	0.324432	0.266691	0.298448	0.294839	0.348611	0.0220905	0.286659	0.0173873	0.822291
XM_006533991	0.611204	0.51087	0.622074	0.509197	0.495819	0.429766	0.581382	0.0613073	0.478261	0.0425272	0.822627
NM_001177813	0.33945	0.319433	0.545455	0.331943	0.318599	0.341118	0.401446	0.125116	0.330553	0.0113236	0.823407
NM_144550	0.377464	0.342878	0.402752	0.31945	0.320565	0.284864	0.374365	0.0300568	0.308293	0.0202976	0.82351
NM_001163493	0.34048	0.329903	0.352487	0.329903	0.220983	0.293025	0.340957	0.0112997	0.281304	0.0553976	0.825042
NM_001347330	0.114833	0.20521	0.114833	0.116427	0.139288	0.103137	0.144958	0.0521795	0.119617	0.0182854	0.825183
NM_021529	0.313442	0.465452	0.312186	0.282035	0.357412	0.261935	0.363693	0.0881279	0.300461	0.0503349	0.826137
NM_026817	0.575942	0.444714	0.594168	0.437424	0.46051	0.437424	0.538275	0.0815363	0.445119	0.0133289	0.826938
NM_001326587	0.46875	0.309476	0.376008	0.355847	0.291331	0.30746	0.384745	0.0799957	0.318212	0.0335753	0.827074
NM_001122641	0.268626	0.318709	0.288079	0.238825	0.247103	0.238411	0.291805	0.0252483	0.241446	0.00490324	0.827423
NM_173781	0.464789	0.401408	0.535211	0.407042	0.383099	0.370423	0.467136	0.0669323	0.386854	0.0185965	0.828141
NM_028866	0.186047	0.183911	0.187233	0.134314	0.167537	0.159706	0.18573	0.00168358	0.153852	0.0173676	0.828365
NM_023229	0.337775	0.461182	0.429896	0.308806	0.405562	0.303592	0.409618	0.0641538	0.33932	0.0574263	0.828383
NM_019800	0.644417	0.67233	0.671723	0.564927	0.533374	0.54915	0.662824	0.0159431	0.54915	0.0157767	0.828502
XM_011244093	0.500642	0.474711	0.518614	0.395379	0.461617	0.381258	0.497989	0.0220711	0.412751	0.0429042	0.828837
XM_006526298	0.180212	0.180919	0.180919	0.13192	0.160895	0.157126	0.180683	0.000408022	0.14998	0.0157539	0.830074
XM_006497944	0.411489	0.449004	0.43728	0.303634	0.453693	0.320047	0.432591	0.0191919	0.359125	0.0823086	0.830172
XM_006523890	0.459082	0.450432	0.45509	0.321357	0.354624	0.457086	0.454868	0.00432895	0.377689	0.0707429	0.830327
NM_030705	0.279765	0.268447	0.268447	0.254866	0.268447	0.155727	0.27222	0.00653407	0.226347	0.0615347	0.831486
XM_017320601	0.333733	0.71018	0.71018	0.318563	0.70978	0.430339	0.584697	0.217342	0.486228	0.201508	0.831589
NM_001286100	0.43707	0.336921	0.346188	0.295366	0.333034	0.303139	0.373393	0.0553404	0.310513	0.0198873	0.831599
NM_001357808	0.399687	0.399687	0.462382	0.327586	0.322884	0.399687	0.420585	0.0361975	0.350052	0.0430488	0.832298
XM_006516587	0.435382	0.334933	0.345127	0.293253	0.334933	0.301049	0.371814	0.0552872	0.309745	0.0221585	0.833065
NM_029624	0.403913	0.406789	0.597814	0.412543	0.375144	0.387802	0.469505	0.111128	0.39183	0.0190222	0.834559
NM_026428	0.493671	0.518987	0.493671	0.387342	0.501266	0.36962	0.50211	0.0146165	0.419409	0.0714415	0.835294
NM_133889	0.501538	0.464615	0.465385	0.496154	0.374615	0.326923	0.477179	0.021099	0.399231	0.0872594	0.836647
XM_006517602	0.412225	0.284293	0.488273	0.296375	0.412225	0.282871	0.39493	0.103084	0.33049	0.0711052	0.836833
XM_006503150	0.752583	0.751033	0.755682	0.536674	0.63688	0.717459	0.753099	0.00236703	0.630337	0.09057	0.836991
NM_175419	0.603113	0.486381	0.480545	0.48249	0.498054	0.33463	0.523346	0.0691415	0.438392	0.0901963	0.83767
XM_006538245	0.53526	0.546821	0.544509	0.531792	0.43237	0.398844	0.542197	0.00611734	0.454335	0.0691422	0.837953
NM_145999	0.422131	0.4375	0.436988	0.36373	0.365266	0.357582	0.432206	0.00872908	0.362193	0.00406622	0.838009
NM_027136	0.659913	0.712012	0.712012	0.499276	0.659913	0.587554	0.694645	0.030079	0.582248	0.0804497	0.838194
NM_026987	0.488529	0.501682	0.492199	0.359743	0.501682	0.381156	0.494137	0.00678758	0.414194	0.07652	0.838217
XM_006516276	0.436497	0.484182	0.482806	0.347088	0.347088	0.482348	0.467828	0.0271423	0.392175	0.0780919	0.838288
XM_006499946	0.345067	0.533867	0.538133	0.3792	0.3776	0.432	0.472356	0.110256	0.396267	0.0309563	0.838916
XM_006504041	0.455357	0.455357	0.479911	0.385417	0.391369	0.390625	0.463542	0.014176	0.389137	0.00324323	0.839486
XM_006522335	0.361785	0.410003	0.360886	0.308775	0.344115	0.298293	0.377558	0.0281016	0.317061	0.0240085	0.839767
NM_176958	0.481378	0.473929	0.458101	0.358473	0.471136	0.357542	0.471136	0.0118875	0.395717	0.0653164	0.839921
XM_011246021	0.409931	0.450924	0.419746	0.350462	0.362587	0.362587	0.426867	0.0214042	0.358545	0.00700021	0.839946
NM_001122640	0.250585	0.296181	0.271629	0.224864	0.230709	0.231878	0.272798	0.0228206	0.22915	0.00375824	0.84
NM_023418	0.599788	0.587049	0.627389	0.489384	0.537155	0.497877	0.604742	0.0206211	0.508139	0.0254851	0.840257
NM_139294	0.624468	0.618273	0.629501	0.617112	0.498258	0.458769	0.624081	0.00562363	0.524713	0.0824198	0.840778
XM_006530051	0.47619	0.493789	0.47619	0.457557	0.389234	0.369565	0.482057	0.0101604	0.405452	0.0461834	0.841088
NM_001290345	0.290323	0.304147	0.293513	0.214463	0.326834	0.205601	0.295994	0.00723877	0.248966	0.0675814	0.841118
XM_006540379	0.378151	0.456933	0.375	0.267857	0.375	0.375	0.403361	0.046421	0.339286	0.061859	0.841146
NM_153514	0.288248	0.35255	0.230229	0.209165	0.26238	0.261271	0.290342	0.0611873	0.244272	0.0304088	0.841324
XM_006517031	0.594784	0.608797	0.365512	0.365901	0.609965	0.344492	0.523031	0.136595	0.440119	0.14748	0.841479
NM_028546	0.687554	0.601393	0.712794	0.557876	0.565709	0.561358	0.667247	0.0584111	0.561648	0.0039245	0.841739
NM_023538	0.463396	0.406038	0.463396	0.353208	0.426415	0.342642	0.444277	0.0331159	0.374088	0.0456235	0.842016
XM_006526359	0.55939	0.585836	0.540117	0.433886	0.543702	0.441506	0.561781	0.0229533	0.473032	0.0613212	0.842021
XM_011250358	0.527549	0.518721	0.525723	0.392998	0.47793	0.453272	0.523998	0.00465995	0.4414	0.0436927	0.84237
NM_001160399	0.466981	0.459906	0.483491	0.386203	0.40625	0.395637	0.470126	0.0121028	0.39603	0.0100294	0.842391
XM_006519299	0.657078	0.660484	0.616957	0.511355	0.57835	0.540121	0.64484	0.0242073	0.543275	0.0336085	0.842497
NM_178762	0.54446	0.482168	0.54446	0.425107	0.47456	0.425107	0.523696	0.0359643	0.441591	0.0285518	0.84322
NM_011835	0.350279	0.350279	0.33974	0.33044	0.284563	0.262244	0.346766	0.00608491	0.292416	0.0347695	0.843266
NM_145520	0.300189	0.230114	0.298295	0.221591	0.232008	0.245265	0.276199	0.0399228	0.232955	0.0118655	0.843429
XM_017320408	0.497248	0.56789	0.519266	0.497248	0.540367	0.3	0.528135	0.0361465	0.445872	0.128155	0.844239
NM_030096	0.385676	0.443501	0.428117	0.349602	0.385676	0.32626	0.419098	0.0299488	0.353846	0.0299347	0.844304
NM_001304991	0.664671	0.572128	0.665215	0.511159	0.474143	0.620577	0.634005	0.0535871	0.535293	0.0761418	0.844305
XM_017320155	0.577558	0.581683	0.390264	0.355611	0.355611	0.59736	0.516502	0.109344	0.436194	0.139574	0.844515
NM_001289519	0.380952	0.462783	0.378641	0.321775	0.382339	0.32871	0.407459	0.0479263	0.344275	0.0331466	0.844932
NM_001160221	0.244923	0.364	0.231077	0.226462	0.237538	0.245846	0.28	0.0730748	0.236615	0.00972522	0.845055
XM_006503979	0.273205	0.319323	0.18992	0.244406	0.208212	0.208601	0.260816	0.0655849	0.220406	0.0207851	0.845063
XM_006515279	0.242844	0.361958	0.228994	0.224377	0.235149	0.245306	0.277932	0.0730973	0.234944	0.0104663	0.84533
XM_006516109	0.532124	0.424658	0.452055	0.383176	0.415782	0.392051	0.469612	0.0558433	0.397003	0.0168579	0.845385
NM_144875	0.20068	0.318594	0.202948	0.205215	0.202948	0.202948	0.240741	0.0674325	0.203704	0.00130918	0.846154
NM_011758	0.328035	0.412362	0.362472	0.255629	0.290066	0.387638	0.367623	0.0423987	0.311111	0.0684744	0.846277
XM_011248673	0.394737	0.424149	0.404025	0.332817	0.226006	0.47678	0.407637	0.0150349	0.345201	0.125845	0.846835
XM_017314727	0.61521	0.523269	0.674234	0.550511	0.503973	0.481271	0.604238	0.0760782	0.511918	0.035297	0.847214
NM_001163389	0.144531	0.211914	0.149414	0.134766	0.145508	0.148438	0.16862	0.0375733	0.142904	0.00719835	0.84749
NM_001170643	0.567619	0.501905	0.411429	0.338095	0.413333	0.50381	0.493651	0.0784217	0.418413	0.0829738	0.847588
XM_017315340	0.487924	0.631397	0.484474	0.623347	0.637148	0.100633	0.534598	0.0838481	0.453709	0.305851	0.848691
XM_017315347	0.479682	0.623757	0.478829	0.614663	0.629156	0.0994601	0.527423	0.0834289	0.44776	0.301723	0.848958
XM_006509985	0.43608	0.431626	0.45657	0.431626	0.34833	0.344321	0.441425	0.0133035	0.374759	0.0492891	0.848974
NM_053269	0.443508	0.353288	0.516863	0.350759	0.369309	0.395447	0.437886	0.0819323	0.371838	0.0224511	0.849166
NM_001286066	0.201726	0.260518	0.20712	0.16343	0.235167	0.169903	0.223121	0.0324985	0.1895	0.039681	0.849315
NM_025689	0.461184	0.425058	0.425058	0.282859	0.432744	0.398155	0.4371	0.0208574	0.371253	0.0784803	0.849355
XM_006525095	0.429056	0.420011	0.608819	0.428491	0.411532	0.400791	0.485962	0.106493	0.413605	0.0139655	0.851105
XM_017313350	0.316751	0.312864	0.243296	0.245239	0.254567	0.243296	0.29097	0.0413331	0.2477	0.00602514	0.851291
NM_001360250	0.701133	0.798867	0.882436	0.601983	0.701133	0.725212	0.794145	0.0907437	0.67611	0.0653147	0.851367
NM_001360776	0.432432	0.430631	0.347748	0.345946	0.33964	0.345946	0.403604	0.048381	0.343844	0.00364095	0.851935
NM_001359318	0.524517	0.550768	0.349183	0.409609	0.460624	0.34423	0.474823	0.109596	0.404821	0.0583447	0.852573
XM_017315345	0.426768	0.554293	0.425505	0.547475	0.563636	0.0883838	0.468855	0.0739939	0.399832	0.269843	0.852783
NM_001347497	0.159354	0.159354	0.159659	0.114564	0.162096	0.131322	0.159456	0.000175915	0.135994	0.0241079	0.852866
NM_177357	0.405291	0.43586	0.468986	0.333926	0.391952	0.39173	0.436713	0.031856	0.372536	0.0334372	0.853046
NM_020614	0.476821	0.460265	0.476821	0.264901	0.471302	0.470751	0.471302	0.00955878	0.402318	0.119007	0.85363
XM_006521474	0.782043	0.760573	0.977228	0.703318	0.697463	0.750813	0.839948	0.119372	0.717198	0.0292585	0.85386
NM_001033215	0.547716	0.547308	0.53385	0.426183	0.534258	0.430669	0.542958	0.00789058	0.463703	0.0611433	0.854031
XM_006531108	0.602124	0.530918	0.606496	0.533417	0.477202	0.475328	0.579846	0.042429	0.495315	0.0330099	0.854219
NM_001291816	0.378788	0.346154	0.35373	0.258159	0.384615	0.279138	0.359557	0.0170797	0.307304	0.0677705	0.854673
NM_021500	0.329431	0.335284	0.402174	0.300167	0.307692	0.304348	0.35563	0.0404144	0.304069	0.00377028	0.855016
NM_001159630	0.663953	0.603101	0.734109	0.548062	0.545349	0.618217	0.667054	0.0655589	0.570543	0.0413095	0.855317
NM_001081323	0.0943345	0.131201	0.105449	0.105449	0.105449	0.0726484	0.110328	0.0189113	0.0945152	0.0189372	0.856675
XM_006505353	0.656924	0.654489	0.664927	0.650313	0.531315	0.511482	0.65878	0.00546103	0.56437	0.0750865	0.85669
NM_010847	0.658351	0.647505	0.649675	0.633406	0.529284	0.5141	0.651844	0.00573916	0.55893	0.0649432	0.85746
NM_001110850	0.615079	0.492063	0.47619	0.40873	0.474868	0.474868	0.527778	0.0760208	0.452822	0.0381845	0.857978
XM_011239693	0.59593	0.583333	0.593023	0.513566	0.494186	0.513566	0.590762	0.00659579	0.507106	0.011189	0.858393
XM_006539164	0.544298	0.540528	0.578228	0.501414	0.434025	0.49246	0.554351	0.0207637	0.475966	0.0365973	0.8586
NM_001163310	0.671733	0.621581	0.656535	0.544073	0.588146	0.544073	0.649949	0.0257164	0.558764	0.0254455	0.859704
NM_019940	0.363035	0.400088	0.340538	0.337891	0.318041	0.292898	0.367887	0.0300701	0.316277	0.0225485	0.859712
NM_023627	0.401489	0.398625	0.424399	0.517755	0.209622	0.325888	0.408171	0.0141262	0.351088	0.155605	0.86015
NM_001364950	0.423313	0.440184	0.439673	0.392127	0.366564	0.362986	0.43439	0.00959639	0.373892	0.0158926	0.86073
XM_017315828	0.55973	0.535687	0.567243	0.539444	0.438017	0.453794	0.55422	0.0164833	0.477085	0.0545777	0.860822
NM_145706	0.31557	0.418818	0.333056	0.333056	0.276436	0.309742	0.355815	0.0552582	0.306411	0.0284563	0.861154
NM_001293769	0.544597	0.524014	0.518868	0.425386	0.494854	0.446827	0.52916	0.0136145	0.455689	0.035572	0.861156
XM_006503149	0.593821	0.551113	0.727851	0.548841	0.488414	0.575647	0.624262	0.0922174	0.537634	0.0446833	0.861232
XM_011241867	0.549603	0.490079	0.549603	0.462302	0.454365	0.452381	0.529762	0.0343661	0.456349	0.00524951	0.861423
XM_006530364	0.0746186	0.107628	0.0807212	0.0809986	0.0837725	0.0618585	0.087656	0.0175636	0.0755432	0.0119322	0.861814
NM_001290455	0.4219	0.324176	0.421507	0.375589	0.316327	0.314757	0.389194	0.0563079	0.335557	0.0346771	0.862185
NM_028986	0.322739	0.285139	0.32453	0.320054	0.239928	0.243957	0.310803	0.0222437	0.26798	0.0451424	0.862218
NM_001190371	0.464181	0.512267	0.712463	0.651619	0.397448	0.407262	0.56297	0.131678	0.485443	0.143996	0.862289
XM_011246620	0.741808	0.623729	0.774011	0.623729	0.618079	0.60339	0.713183	0.079125	0.615066	0.010499	0.862424
NM_001122643	0.262974	0.325338	0.280419	0.249019	0.250327	0.249891	0.289577	0.0321747	0.249746	0.000666169	0.86245
XM_006510649	0.419786	0.440508	0.514037	0.348262	0.419118	0.418449	0.458111	0.0495299	0.395276	0.0407169	0.86284
NM_172765	0.53782	0.435378	0.430613	0.478856	0.364503	0.368076	0.467937	0.0605672	0.403812	0.0650151	0.862961
NM_030723	0.268945	0.379792	0.255572	0.251114	0.259138	0.270134	0.301436	0.0681866	0.260129	0.00954828	0.862964
XM_006522332	0.399719	0.430098	0.398031	0.344585	0.378622	0.336428	0.409283	0.0180467	0.353211	0.0223807	0.863001
NM_029842	0.211633	0.291521	0.377015	0.201822	0.281009	0.276804	0.293389	0.0827068	0.253212	0.0445546	0.863057
NM_001361008	0.386719	0.433594	0.349888	0.267857	0.417969	0.324219	0.390067	0.041953	0.336682	0.0758279	0.863138
NM_001115130	0.623774	0.435084	0.447201	0.547605	0.377957	0.374495	0.50202	0.105616	0.433353	0.0989609	0.863218
XM_006504748	0.167359	0.232047	0.221958	0.168546	0.176855	0.191098	0.207122	0.034803	0.178833	0.0114054	0.863419
NM_001358861	0.569404	0.468719	0.639296	0.422287	0.513685	0.512708	0.55914	0.0857503	0.482893	0.0524887	0.863636
XM_006516590	0.442795	0.34294	0.346434	0.313828	0.346143	0.317904	0.37739	0.0566694	0.325958	0.0175986	0.863718
NM_001033204	0.298959	0.251656	0.338694	0.253548	0.256386	0.258278	0.296436	0.0435742	0.256071	0.0023809	0.86383
XM_006505886	0.265306	0.33124	0.430141	0.277865	0.282575	0.326531	0.342229	0.0829652	0.295657	0.0268411	0.863914
XM_011249163	0.520627	0.524804	0.523238	0.474674	0.493995	0.387467	0.522889	0.00211042	0.452045	0.0567543	0.864514
XM_006505378	0.417529	0.36549	0.446439	0.328363	0.406269	0.328363	0.409819	0.0410217	0.354332	0.0449792	0.864604
NM_172622	0.596727	0.427455	0.412311	0.230337	0.415242	0.596727	0.478831	0.102381	0.414102	0.183198	0.864819
XM_006495748	0.627694	0.675634	0.587343	0.539748	0.676151	0.41921	0.630224	0.0441998	0.545037	0.128552	0.86483
NM_001355424	0.785298	0.77723	0.786195	0.59749	0.679068	0.754818	0.782908	0.00493731	0.677125	0.0786823	0.864885
NM_001362999	0.501502	0.486206	0.500956	0.402622	0.491942	0.393062	0.496221	0.00867796	0.429209	0.0545385	0.864954
NM_027801	0.299526	0.347683	0.347683	0.284933	0.284933	0.29077	0.331631	0.0278038	0.286878	0.00337016	0.865053
NM_177323	0.254683	0.45835	0.39179	0.316062	0.318454	0.321244	0.368274	0.10385	0.318586	0.00259323	0.865079
NM_001357760	0.507953	0.464475	0.553022	0.445917	0.430011	0.443796	0.508484	0.044276	0.439908	0.00863683	0.865137
NM_001004721	0.307405	0.395662	0.445026	0.302169	0.337322	0.353777	0.382698	0.0697207	0.33109	0.0263626	0.865147
NM_001122767	0.413878	0.357551	0.416327	0.391837	0.356735	0.279184	0.395918	0.0332497	0.342585	0.0576441	0.865292
XM_011239936	0.463576	0.437086	0.492274	0.395143	0.39404	0.416115	0.464312	0.0276012	0.401766	0.0124387	0.865293
XM_006524944	0.753106	0.640194	0.780119	0.640194	0.622366	0.619125	0.724473	0.0742267	0.627229	0.0113452	0.865772
NM_001025426	0.265705	0.324378	0.215725	0.240814	0.230344	0.22659	0.268603	0.0543843	0.232583	0.00737139	0.865899
NM_001355423	0.79781	0.790649	0.799073	0.620893	0.698399	0.748526	0.795844	0.0045433	0.689273	0.0643039	0.86609
NM_001112723	0.267733	0.331442	0.32293	0.283982	0.286304	0.228527	0.307368	0.0345881	0.266271	0.0327078	0.866294
NM_001357539	0.53948	0.543262	0.560284	0.446809	0.541844	0.434988	0.547675	0.0110817	0.474547	0.0585799	0.866475
XM_006534846	0.455108	0.447935	0.388944	0.367054	0.35815	0.394756	0.430662	0.0363066	0.37332	0.0190907	0.866852
XM_006510223	0.326271	0.355226	0.257768	0.25	0.303672	0.260593	0.313089	0.0500483	0.271422	0.0284275	0.866917
NM_001324522	0.38315	0.387384	0.319644	0.264606	0.343776	0.337003	0.363393	0.0379462	0.315128	0.0438844	0.867184
NM_001254754	0.554098	0.554098	0.556284	0.438251	0.531148	0.474317	0.554827	0.00126197	0.481239	0.0468333	0.867367
XM_006508201	0.284958	0.329176	0.29554	0.261905	0.265306	0.261905	0.303225	0.0230887	0.263039	0.00196378	0.86747
NM_028179	0.709677	0.711982	0.700461	0.71659	0.407834	0.71659	0.707373	0.0060962	0.613671	0.17826	0.867535
XM_006534845	0.433356	0.427102	0.38763	0.338846	0.357054	0.387352	0.41603	0.0247926	0.361084	0.0245029	0.867929
XM_017312852	0.447368	0.38431	0.38431	0.298411	0.392254	0.364945	0.405329	0.0364069	0.35187	0.0482685	0.868109
NM_001030014	0.750427	0.65641	0.748718	0.628205	0.65641	0.587179	0.718519	0.0537941	0.623932	0.0348127	0.868358
XM_006524666	0.621762	0.583608	0.632124	0.547339	0.501178	0.547339	0.612498	0.0255503	0.531952	0.0266511	0.868495
NM_175401	0.309408	0.33101	0.373519	0.288502	0.30453	0.288502	0.337979	0.0326189	0.293844	0.0092537	0.869416
NM_001163454	0.310811	0.310811	0.310811	0.310811	0.27027	0.22973	0.310811	0	0.27027	0.0405405	0.869565
NM_001146324	0.503401	0.5955	0.543171	0.492936	0.492936	0.442177	0.547357	0.0461917	0.476016	0.0293056	0.869662
NM_024256	0.407783	0.399323	0.550761	0.35533	0.399323	0.426396	0.452623	0.0850959	0.393683	0.0358671	0.869782
XM_017321066	0.337555	0.474119	0.457599	0.343062	0.435022	0.326542	0.423091	0.0745354	0.368209	0.0584488	0.870282
NM_001033532	0.437061	0.432739	0.419773	0.314425	0.384657	0.424095	0.429858	0.00899694	0.374392	0.0555511	0.870968
NM_001331219	0.660362	0.658971	0.647566	0.541586	0.563004	0.609736	0.655633	0.00702054	0.571442	0.0348498	0.871588
NM_001252467	0.561404	0.513495	0.665992	0.514845	0.510796	0.491903	0.580297	0.0779841	0.505848	0.0122453	0.871705
XM_006505355	0.647162	0.623898	0.65809	0.618611	0.542474	0.52062	0.64305	0.0174625	0.560569	0.0514403	0.871734
NM_001165256	0.3638	0.244137	0.265183	0.297054	0.199038	0.265183	0.29104	0.0638847	0.253758	0.0499967	0.871901
NM_011699	0.597338	0.544093	0.602329	0.509151	0.462562	0.549085	0.581253	0.0322784	0.506933	0.0433039	0.872137
NM_023402	0.717993	0.717993	0.622837	0.614187	0.577855	0.603806	0.686275	0.0549382	0.598616	0.0187139	0.872269
NM_001198859	0.486415	0.439364	0.439364	0.38171	0.404904	0.404241	0.455047	0.0271649	0.396952	0.013204	0.87233
NM_025337	0.664574	0.666368	0.652915	0.562332	0.627803	0.540807	0.661286	0.00730451	0.576981	0.04531	0.872514
XM_011248659	0.444348	0.445217	0.443043	0.406087	0.386087	0.371087	0.444203	0.00109418	0.387754	0.0175594	0.87292
NM_025363	0.519774	0.559322	0.590395	0.485876	0.485876	0.485876	0.556497	0.0353954	0.485876	0	0.873096
NM_054093	0.65906	0.645477	0.628905	0.538441	0.546319	0.603369	0.644481	0.0151021	0.562709	0.0354316	0.873121
XM_006513451	0.56	0.619394	0.6	0.49697	0.557576	0.500606	0.593131	0.0302869	0.518384	0.0339899	0.873978
NM_011885	0.590726	0.796371	0.919355	0.572581	0.637097	0.806452	0.768817	0.166038	0.672043	0.120788	0.874126
NM_175263	0.562972	0.562972	0.535264	0.518262	0.450882	0.482997	0.553736	0.0159971	0.484047	0.0337024	0.874147
XM_006534703	0.261004	0.357719	0.357719	0.267824	0.357719	0.228146	0.32548	0.055838	0.284563	0.0663881	0.874286
XM_006525173	0.513471	0.426307	0.44691	0.415214	0.337559	0.459588	0.462229	0.0455563	0.40412	0.061766	0.874286
XM_011242935	0.537866	0.460098	0.434039	0.367264	0.446661	0.438111	0.477334	0.0540172	0.417345	0.043582	0.874325
NM_021438	0.211886	0.224806	0.367786	0.195521	0.306632	0.20155	0.26816	0.0865208	0.234568	0.0624823	0.874732
NM_025932	0.484706	0.499608	0.581176	0.447059	0.457255	0.465098	0.52183	0.0519328	0.456471	0.00904515	0.874749
NM_173439	0.72093	0.655814	0.68093	0.592558	0.603721	0.603721	0.685891	0.0328404	0.6	0.00644484	0.874774
NM_027207	0.618911	0.538682	0.627507	0.361032	0.512894	0.687679	0.595033	0.0489907	0.520535	0.163458	0.874799
XM_006534072	0.4191	0.418796	0.440085	0.3382	0.409672	0.370134	0.425994	0.0122047	0.372668	0.0358034	0.874822
XM_006533848	0.519958	0.52416	0.521534	0.491071	0.492122	0.38708	0.521884	0.00212261	0.456758	0.0603451	0.87521
NM_001290742	0.588421	0.583158	0.549474	0.446316	0.594737	0.466316	0.573684	0.0211314	0.502456	0.0805406	0.875841
XM_011241630	0.530244	0.544383	0.566379	0.465829	0.450118	0.521603	0.547002	0.0182093	0.479183	0.0375668	0.876017
NM_080843	0.537424	0.560351	0.512475	0.466622	0.472016	0.472016	0.53675	0.0239451	0.470218	0.0031145	0.876047
NM_021299	0.634804	0.540441	0.654412	0.520833	0.514706	0.567402	0.609886	0.0609345	0.534314	0.0288186	0.876088
NM_025886	0.507705	0.520548	0.418664	0.363014	0.490582	0.414384	0.482306	0.055488	0.42266	0.0641857	0.876331
XM_006507817	0.372284	0.559014	0.408691	0.349971	0.428655	0.395772	0.446663	0.0989867	0.391466	0.0395187	0.876424
NM_001164311	0.4555	0.487825	0.546599	0.377414	0.471453	0.457179	0.496641	0.0461854	0.435348	0.0506778	0.876585
NM_001347608	0.449086	0.520888	0.490862	0.394256	0.510444	0.375979	0.486945	0.0360606	0.426893	0.072932	0.876676
NM_001253808	0.314062	0.314552	0.314552	0.288094	0.288094	0.250857	0.314388	0.000282876	0.275682	0.0214986	0.876883
XM_017318685	0.807378	0.732386	0.473541	0.473843	0.559722	0.732386	0.671102	0.175153	0.58865	0.131676	0.87714
NM_027134	0.299246	0.295893	0.272422	0.253143	0.253143	0.25482	0.289187	0.0146149	0.253702	0.000967897	0.877295
NM_001146043	0.358151	0.35644	0.386821	0.368421	0.306804	0.291399	0.367137	0.0170678	0.322208	0.0407561	0.877622
XM_006512828	0.497549	0.428922	0.507353	0.410539	0.425245	0.422794	0.477941	0.0427343	0.419526	0.0078788	0.877778
NM_001033490	0.541353	0.475832	0.547798	0.299678	0.542427	0.531686	0.521661	0.0398196	0.457931	0.137156	0.877831
XM_006529721	0.471134	0.484021	0.484021	0.419072	0.419588	0.424742	0.479725	0.00744008	0.421134	0.00313544	0.877865
NM_001286011	0.385047	0.356967	0.487539	0.400491	0.357318	0.321867	0.409851	0.0687292	0.359892	0.0393752	0.878104
NM_001290776	0.453307	0.45201	0.435798	0.380674	0.40013	0.396887	0.447038	0.00975641	0.392564	0.0104233	0.878143
NM_020271	0.163441	0.180645	0.247312	0.18172	0.16129	0.176344	0.197133	0.0442997	0.173118	0.0105902	0.878182
NM_028026	0.336207	0.325	0.330172	0.24569	0.298276	0.326724	0.33046	0.00560897	0.29023	0.041112	0.878261
NM_001362992	0.508013	0.474359	0.506944	0.403045	0.502404	0.402778	0.496439	0.0191291	0.436075	0.0574422	0.878407
XM_011248197	0.465438	0.406554	0.441884	0.406554	0.371224	0.376344	0.437959	0.0296375	0.384707	0.0190923	0.87841
XM_006537528	0.45288	0.490085	0.514636	0.45949	0.423607	0.397734	0.485867	0.0310935	0.426944	0.0310131	0.878725
NM_001112711	0.217391	0.266108	0.216344	0.19539	0.246726	0.172865	0.233281	0.0284338	0.204994	0.0378553	0.878743
XM_017317526	0.102659	0.102922	0.100553	0.0960779	0.0771256	0.0958147	0.102044	0.00129847	0.0896727	0.010867	0.878762
NM_001363006	0.560262	0.516882	0.602824	0.509106	0.491303	0.475957	0.559989	0.0429718	0.492122	0.0165897	0.878806
NM_177389	0.637674	0.625836	0.650884	0.528393	0.56665	0.587751	0.638131	0.0125299	0.560931	0.0300895	0.879021
NM_001034030	0.525773	0.615808	0.610309	0.494158	0.516838	0.52921	0.583963	0.0504691	0.513402	0.0177767	0.879168
NM_026810	0.346008	0.367976	0.31052	0.255175	0.324461	0.321082	0.341501	0.0289922	0.300239	0.0390632	0.879175
NM_173019	0.479659	0.446194	0.459318	0.41273	0.459318	0.345801	0.461724	0.0168615	0.405949	0.0570615	0.879204
XM_006527402	0.373374	0.369549	0.403979	0.334353	0.34583	0.328233	0.3823	0.018871	0.336139	0.00893358	0.879253
NM_001316713	0.245399	0.292025	0.262168	0.233538	0.234765	0.234765	0.26653	0.023617	0.234356	0.000708405	0.879284
XM_006513313	0.539739	0.568209	0.568209	0.542112	0.480427	0.451957	0.558719	0.016437	0.491499	0.0460856	0.879689
XM_011249861	0.384236	0.355735	0.486277	0.409571	0.356791	0.312456	0.40875	0.0686365	0.359606	0.0486185	0.87977
NM_001361462	0.794521	0.659247	0.842466	0.643836	0.69863	0.678082	0.765411	0.095015	0.673516	0.0276812	0.87994
XM_011243393	0.484358	0.484358	0.587918	0.451996	0.469256	0.448759	0.518878	0.0597903	0.45667	0.0110187	0.880111
NM_028176	0.8234	0.741722	0.737307	0.456954	0.737307	0.83223	0.767476	0.0484814	0.675497	0.195124	0.880153
NM_013815	0.383714	0.355336	0.339914	0.328604	0.323052	0.298375	0.359655	0.0222171	0.316677	0.0160908	0.880503
NM_001282072	0.612537	0.482231	0.624383	0.45311	0.609082	0.451629	0.57305	0.0788746	0.504607	0.0904812	0.880563
XM_006516485	0.432821	0.529231	0.550769	0.317949	0.550769	0.46359	0.504274	0.0628102	0.444103	0.117627	0.880678
XM_006495472	0.540721	0.656876	0.560748	0.520694	0.520694	0.507343	0.586115	0.0620935	0.516244	0.00770828	0.88079
NM_198652	0.270104	0.282403	0.314097	0.242195	0.262062	0.259224	0.288868	0.0226976	0.254494	0.0107453	0.881004
XM_006514801	0.326996	0.39924	0.396705	0.338403	0.351711	0.299747	0.374313	0.0409976	0.329954	0.026993	0.88149
XM_006530362	0.0758174	0.0822999	0.0822999	0.0814543	0.0822999	0.0481962	0.080139	0.00374269	0.0706501	0.0194503	0.881594
NM_011454	0.356596	0.345532	0.398298	0.282553	0.34383	0.34383	0.366809	0.027826	0.323404	0.0353781	0.881671
NM_175353	0.388302	0.434606	0.384647	0.357839	0.383428	0.323721	0.402518	0.0278488	0.354996	0.0299551	0.881937
XM_011240573	0.616257	0.616257	0.617202	0.508507	0.594518	0.528355	0.616572	0.000545699	0.543793	0.0450359	0.881962
NM_001163470	0.417927	0.355292	0.37527	0.348272	0.322894	0.341793	0.382829	0.0319944	0.337653	0.0131857	0.881993
NM_025478	0.56969	0.580752	0.774336	0.556416	0.584071	0.557522	0.641593	0.115092	0.566003	0.015657	0.882184
XM_006527085	0.463364	0.381019	0.488486	0.378925	0.359153	0.437776	0.444289	0.0562152	0.391952	0.0408981	0.882199
NM_001360345	0.696127	0.689176	0.680238	0.696127	0.569017	0.5571	0.688514	0.00796505	0.607415	0.0770578	0.882212
NM_175360	0.653242	0.768601	0.717406	0.60273	0.648464	0.636177	0.713083	0.0578006	0.629124	0.0236687	0.882259
NM_001164497	0.519063	0.534681	0.487827	0.428112	0.477722	0.454295	0.513857	0.0238566	0.453376	0.0248175	0.8823
NM_001284273	0.480186	0.309246	0.386169	0.330225	0.302253	0.404817	0.391867	0.0856124	0.345765	0.0530186	0.882353
NM_001130000	0.557539	0.501332	0.4687	0.426079	0.453516	0.468966	0.50919	0.0449376	0.449521	0.0217212	0.882815
NM_001013370	0.573012	0.527379	0.681226	0.415254	0.573012	0.584746	0.593872	0.079016	0.524337	0.0946507	0.882913
NM_001347458	0.779758	0.728439	0.775481	0.612259	0.674982	0.729152	0.761226	0.0284747	0.672131	0.0584983	0.882959
NM_198886	0.49162	0.399131	0.483551	0.363128	0.363128	0.487275	0.458101	0.0512283	0.404511	0.071676	0.883017
NM_017476	0.450599	0.437625	0.473553	0.438124	0.422655	0.341816	0.453925	0.0181936	0.400865	0.0517192	0.883107
NM_001129999	0.553262	0.502397	0.468842	0.424634	0.452597	0.469108	0.508167	0.0425051	0.448779	0.0224814	0.883134
XM_017318603	0.472013	0.380117	0.364244	0.348371	0.360902	0.365079	0.405458	0.0581824	0.358118	0.00869535	0.883242
NM_001359297	0.551768	0.545981	0.549839	0.401286	0.502251	0.551768	0.549196	0.00294699	0.485102	0.0766929	0.883294
NM_001253832	0.2022	0.219966	0.361252	0.195431	0.298646	0.19797	0.261139	0.0871541	0.230682	0.0588721	0.883369
NM_178208	0.258567	0.23676	0.146417	0.186916	0.233645	0.146417	0.213915	0.0594627	0.188993	0.0436508	0.883495
XM_006506254	0.450323	0.446452	0.458065	0.32129	0.425806	0.450323	0.451613	0.005913	0.39914	0.0685249	0.88381
NM_019392	0.595752	0.597122	0.619733	0.485783	0.585132	0.531346	0.604202	0.0134672	0.534087	0.0497312	0.883954
XM_017320949	0.116251	0.0781826	0.112976	0.115841	0.0736799	0.0822759	0.10247	0.0210969	0.090599	0.0222789	0.884154
NM_011894	0.544079	0.535526	0.535526	0.442105	0.534868	0.451316	0.538377	0.00493786	0.476096	0.0511059	0.884318
NM_027545	0.164737	0.270826	0.224131	0.155398	0.270452	0.157639	0.219898	0.053171	0.194496	0.0657891	0.884485
XM_017319023	0.296121	0.325836	0.334503	0.290549	0.296121	0.259389	0.31882	0.02013	0.28202	0.0197955	0.884574
XM_011246227	0.243613	0.289958	0.306595	0.238265	0.268568	0.236482	0.280055	0.0326383	0.247772	0.0180321	0.884724
XM_006530302	0.434714	0.389093	0.428422	0.390666	0.356057	0.3613	0.41741	0.024724	0.369341	0.0186531	0.884841
NM_172780	0.58716	0.450328	0.654171	0.441893	0.522962	0.532334	0.563886	0.103895	0.499063	0.0497316	0.885042
NM_007892	0.496111	0.560069	0.553155	0.476232	0.483146	0.464996	0.536445	0.0351011	0.474791	0.00916054	0.88507
XM_006501716	0.316279	0.325581	0.316279	0.276744	0.290698	0.28062	0.31938	0.0053707	0.282687	0.00720277	0.885113
NM_198019	0.446817	0.429089	0.465351	0.41942	0.430701	0.337228	0.447086	0.018132	0.395783	0.0510228	0.885251
NM_021552	0.489496	0.516807	0.516807	0.42542	0.495798	0.427521	0.507703	0.015768	0.44958	0.0400402	0.885517
XM_011248059	0.463724	0.499395	0.415961	0.415961	0.435913	0.369407	0.459694	0.0418628	0.407094	0.0341279	0.885577
XM_006519335	0.459818	0.415079	0.551781	0.425849	0.415079	0.422535	0.475559	0.0696975	0.421154	0.00551643	0.885598
XM_006533789	0.482593	0.507803	0.471188	0.417167	0.457383	0.420168	0.487195	0.0187361	0.431573	0.0224027	0.885832
NM_001123370	0.22049	0.242019	0.22049	0.221975	0.162584	0.22049	0.227666	0.01243	0.201683	0.0338691	0.88587
NM_001359319	0.473134	0.542289	0.346269	0.406965	0.458209	0.341294	0.453897	0.0994158	0.402156	0.0586059	0.886007
XM_006513919	0.641632	0.641632	0.641632	0.537552	0.616203	0.551745	0.641632	0	0.5685	0.0419175	0.886022
NM_183286	0.834454	0.657983	0.767227	0.742017	0.626891	0.633613	0.753221	0.0890651	0.667507	0.0646149	0.886203
XM_017316802	0.390728	0.363503	0.390728	0.328918	0.342163	0.343635	0.381653	0.0157189	0.338239	0.00810533	0.886247
XM_006520001	0.47182	0.451835	0.421064	0.420429	0.388284	0.383631	0.448239	0.0255683	0.397448	0.0200378	0.886687
XM_006510333	0.415035	0.394406	0.401049	0.345455	0.345804	0.382168	0.403497	0.0105302	0.357809	0.0210962	0.886771
NM_001109913	0.434944	0.433086	0.433086	0.409851	0.36803	0.375929	0.433705	0.00107314	0.384603	0.0222192	0.886786
XM_006505804	0.424591	0.415389	0.489264	0.395194	0.400307	0.383436	0.443081	0.0402592	0.392979	0.00865102	0.886923
XM_006523373	0.23386	0.252964	0.23386	0.235178	0.182477	0.222003	0.240228	0.0110297	0.213219	0.0274264	0.887569
NM_026728	0.449644	0.452696	0.374364	0.333672	0.425229	0.374364	0.425568	0.04437	0.377755	0.0458723	0.887649
NM_199057	0.398838	0.433907	0.465449	0.406308	0.407968	0.338244	0.432732	0.0333212	0.384174	0.0397846	0.887788
NM_015827	0.493234	0.506766	0.507479	0.441595	0.458333	0.438746	0.502493	0.00802666	0.446225	0.0105824	0.888023
NM_026510	0.309371	0.278562	0.444159	0.301669	0.326059	0.288832	0.344031	0.0880713	0.30552	0.01891	0.88806
XM_006518998	0.309513	0.268812	0.256981	0.247042	0.243256	0.251775	0.278435	0.0275564	0.247358	0.0042681	0.888385
NM_001033175	0.521994	0.510264	0.434018	0.373412	0.407625	0.521994	0.488759	0.0477685	0.434343	0.0778114	0.888667
NM_001284228	0.484503	0.462366	0.480708	0.421252	0.422517	0.425047	0.475859	0.0118388	0.422939	0.00193235	0.88879
XM_006529720	0.285782	0.299953	0.332074	0.266887	0.28153	0.267359	0.305936	0.0237189	0.271926	0.00832134	0.888832
NM_001361561	0.535652	0.466087	0.453913	0.466087	0.474783	0.353043	0.485217	0.0440999	0.431304	0.0679152	0.888889
NM_001163447	0.139816	0.156023	0.155056	0.121916	0.136672	0.142235	0.150298	0.00909072	0.133607	0.0105005	0.888948
XM_011245046	0.170838	0.174374	0.174374	0.134385	0.178183	0.149347	0.173196	0.00204177	0.153972	0.022262	0.889005
NM_025691	0.666994	0.529181	0.633644	0.590486	0.440902	0.59539	0.60994	0.0718993	0.542259	0.0878119	0.889038
XM_006523355	0.396777	0.38373	0.392172	0.362241	0.327705	0.353031	0.390893	0.00661679	0.347659	0.0178836	0.889398
NM_145962	0.542913	0.538362	0.519506	0.426528	0.502601	0.494798	0.533593	0.0124106	0.474642	0.0418505	0.889521
NM_008851	0.41071	0.413271	0.558556	0.447264	0.390221	0.392317	0.460846	0.0846295	0.409934	0.0323459	0.889525
XM_011243517	0.649508	0.649508	0.649508	0.547715	0.62406	0.561596	0.649508	0	0.577791	0.0406672	0.889581
XM_011240520	0.515152	0.445489	0.515848	0.479276	0.445489	0.388715	0.492163	0.0404221	0.437827	0.0457641	0.889597
NM_001306143	0.456685	0.43032	0.461394	0.397363	0.404896	0.397363	0.449466	0.0167474	0.399874	0.00434915	0.889665
XM_006518502	0.381038	0.365237	0.408126	0.328668	0.364786	0.333634	0.384801	0.0216908	0.342363	0.0195769	0.889715
NM_023256	0.613905	0.58432	0.47855	0.693047	0.462278	0.336538	0.558925	0.0711611	0.497288	0.180815	0.889722
NM_001162538	0.397983	0.397524	0.414947	0.381018	0.326456	0.369555	0.403485	0.00992958	0.35901	0.0287692	0.889773
NM_023814	0.561559	0.524358	0.578831	0.468556	0.540744	0.472099	0.554916	0.0278375	0.4938	0.0406934	0.889864
NM_001033277	0.504329	0.451659	0.380952	0.37013	0.367965	0.451659	0.445647	0.0619077	0.396585	0.0477082	0.889908
XM_006503568	0.651023	0.651023	0.634176	0.563177	0.541516	0.618532	0.645407	0.00972672	0.574408	0.0397173	0.889994
NM_026655	0.360432	0.432374	0.417266	0.358993	0.358993	0.358993	0.403357	0.0379344	0.358993	0	0.890012
NM_022324	0.55751	0.439783	0.541272	0.414073	0.541272	0.414073	0.512855	0.0638007	0.456473	0.0734383	0.890062
NM_001357043	0.805733	0.730101	0.495578	0.495883	0.582495	0.730101	0.677137	0.161719	0.602826	0.118425	0.890257
NM_001357934	0.481766	0.481766	0.612284	0.481766	0.439539	0.481766	0.525272	0.0753547	0.46769	0.0243795	0.890378
XM_006530369	0.242084	0.331971	0.258427	0.258427	0.242765	0.240041	0.277494	0.0478812	0.247078	0.00992282	0.890389
NM_173757	0.332016	0.320158	0.426087	0.332016	0.328854	0.299605	0.35942	0.0580386	0.320158	0.0178698	0.890762
XM_006501675	0.389108	0.388669	0.402284	0.368906	0.320597	0.36188	0.393354	0.00773662	0.350461	0.0261004	0.890956
XM_006511948	0.417977	0.417977	0.355502	0.311971	0.376058	0.37364	0.397152	0.0360698	0.35389	0.0363227	0.891069
NM_001163449	0.142085	0.156342	0.157571	0.123156	0.138643	0.144543	0.151999	0.00860842	0.135447	0.0110455	0.891105
NM_009737	0.42847	0.491103	0.429181	0.318149	0.485409	0.398577	0.449585	0.0359577	0.400712	0.0836503	0.891293
XM_006515148	0.675076	0.675076	0.675076	0.660949	0.570131	0.574168	0.675076	0	0.601749	0.0513079	0.89138
XM_006515050	0.320658	0.310786	0.341499	0.306033	0.311517	0.249726	0.324314	0.0156795	0.289092	0.0342023	0.891394
NM_010043	0.578125	0.578125	0.578125	0.578125	0.389974	0.578125	0.578125	0	0.515408	0.108629	0.891517
NM_001359985	0.386734	0.385845	0.390287	0.390583	0.304412	0.341723	0.387622	0.00235039	0.345573	0.0432144	0.89152
NM_053179	0.354955	0.345045	0.363063	0.296396	0.354955	0.296396	0.354354	0.00902401	0.315916	0.0338088	0.891525
XM_006498799	0.599722	0.54823	0.522554	0.450937	0.499375	0.53907	0.556836	0.0392974	0.496461	0.0441389	0.891575
NM_001177753	0.52138	0.51312	0.52138	0.486395	0.462099	0.438776	0.518626	0.00476917	0.462423	0.0238112	0.89163
NM_001080949	0.269373	0.349815	0.205904	0.20738	0.321771	0.206642	0.275031	0.0721224	0.245264	0.0662578	0.891771
XM_017321074	0.365471	0.369208	0.456652	0.363229	0.336323	0.363229	0.39711	0.0515984	0.35426	0.0155341	0.892095
XM_011241140	0.539738	0.539738	0.672489	0.539301	0.513974	0.510044	0.583988	0.0766439	0.521106	0.0158794	0.892323
NM_001362375	0.241005	0.274129	0.271274	0.244432	0.207881	0.249572	0.262136	0.0183554	0.233962	0.022732	0.89252
XM_006508224	0.295341	0.28841	0.287255	0.218329	0.333847	0.22526	0.290335	0.00437344	0.259145	0.0647862	0.892573
NM_001134383	0.526567	0.455616	0.458797	0.449889	0.460706	0.375756	0.480327	0.0400769	0.428784	0.0462409	0.892692
NM_001162921	0.393805	0.361726	0.368363	0.321903	0.332965	0.348451	0.374631	0.0169336	0.33444	0.0133356	0.892717
NM_001310721	0.514706	0.514706	0.558824	0.444853	0.48652	0.48652	0.529412	0.0254713	0.472631	0.0240563	0.892747
NM_001164499	0.507324	0.560059	0.467773	0.452637	0.462402	0.456055	0.511719	0.0462993	0.457031	0.00495551	0.89313
XM_006505528	0.469763	0.467134	0.469763	0.468449	0.393076	0.394829	0.468887	0.00151801	0.418785	0.0430192	0.893146
NM_199306	0.486343	0.388096	0.37342	0.375051	0.369751	0.369751	0.415953	0.0613996	0.371518	0.00305974	0.893172
NM_009796	0.450484	0.448995	0.449367	0.349218	0.436709	0.418838	0.449615	0.000775006	0.401588	0.0462258	0.893182
XM_006512297	0.741753	0.632422	0.754006	0.632422	0.656927	0.611687	0.709394	0.0669401	0.633679	0.0226463	0.893268
NM_001013389	0.403483	0.490566	0.486212	0.392598	0.403483	0.436865	0.460087	0.0490686	0.410982	0.0230666	0.89327
NM_024177	0.508914	0.511345	0.513776	0.484603	0.443274	0.442464	0.511345	0.00243112	0.45678	0.0240987	0.893291
NM_177041	0.224168	0.260362	0.255108	0.232925	0.19498	0.232925	0.246546	0.0195571	0.220276	0.0219076	0.893449
XM_006511768	0.469709	0.428796	0.36664	0.309205	0.407553	0.413847	0.421715	0.0518978	0.376869	0.0586826	0.893657
NM_001347310	0.430761	0.433572	0.491313	0.393715	0.432039	0.385795	0.451882	0.0341772	0.403849	0.0247319	0.893705
XM_006516621	0.382353	0.371732	0.422386	0.311275	0.370098	0.370098	0.392157	0.0267121	0.35049	0.0339618	0.89375
NM_001038018	0.230493	0.263347	0.231006	0.196099	0.259754	0.191992	0.241615	0.0188219	0.215948	0.0379923	0.893768
XM_006512880	0.401487	0.37026	0.369517	0.335316	0.372491	0.312268	0.380421	0.0182472	0.340025	0.0303864	0.893811
XM_006523357	0.396894	0.389129	0.384814	0.361519	0.324418	0.360656	0.390279	0.00612131	0.348864	0.0211756	0.893884
NM_001310682	0.496921	0.448129	0.590715	0.43297	0.485078	0.454761	0.511922	0.0724672	0.457603	0.02617	0.893893
NM_001289780	0.534707	0.540976	0.536946	0.453202	0.534259	0.454098	0.537543	0.00317716	0.480519	0.0465418	0.893918
XM_006510456	0.539062	0.520399	0.577691	0.497396	0.484375	0.481771	0.545718	0.0292199	0.487847	0.00837122	0.893955
XM_011241888	0.36995	0.440822	0.425939	0.368533	0.368533	0.368533	0.412237	0.0373699	0.368533	0	0.893983
XM_011244377	0.452055	0.452805	0.418465	0.406831	0.383937	0.392381	0.441108	0.0196133	0.394383	0.0115773	0.894073
NM_010461	0.903911	0.898324	0.903352	0.927933	0.903352	0.587709	0.901862	0.00307686	0.806331	0.189731	0.894074
NM_001291137	0.411863	0.446202	0.48845	0.393132	0.416441	0.394381	0.448838	0.0383614	0.401318	0.0131119	0.894127
XM_006541256	0.594767	0.553896	0.581105	0.509899	0.477944	0.55899	0.576589	0.0208061	0.515611	0.0408241	0.894244
NM_025537	0.455645	0.436492	0.435484	0.436492	0.386089	0.364919	0.44254	0.0113603	0.395833	0.0367679	0.894457
XM_006513211	0.728248	0.609654	0.72348	0.597139	0.597139	0.649583	0.687128	0.0671361	0.614621	0.0302782	0.894478
NM_028749	0.42543	0.429254	0.42543	0.42065	0.344168	0.380497	0.426705	0.00220784	0.381772	0.0382568	0.894698
XM_011242897	0.471398	0.467161	0.369703	0.331568	0.417373	0.42161	0.436088	0.0575294	0.390184	0.050807	0.894737
NM_194446	0.289146	0.225979	0.203737	0.196619	0.237544	0.209075	0.23962	0.0443087	0.214413	0.0209783	0.894802
NM_001177757	0.544394	0.541857	0.544394	0.51243	0.483511	0.463217	0.543548	0.00146461	0.486386	0.0247324	0.894835
NM_001177754	0.554522	0.551938	0.554522	0.521964	0.492506	0.471835	0.553661	0.00149186	0.495435	0.0251926	0.894835
NM_001197046	0.383112	0.370602	0.378421	0.347928	0.326818	0.338546	0.377378	0.00631971	0.337764	0.0105768	0.895028
NM_172505	0.449866	0.463271	0.463807	0.396247	0.396247	0.440214	0.458981	0.00789862	0.410903	0.0253848	0.895249
NM_175374	0.579877	0.643625	0.619816	0.569124	0.518433	0.563748	0.614439	0.0322123	0.550435	0.0278447	0.895833
NM_001289631	0.468567	0.341157	0.341157	0.341157	0.341157	0.348701	0.383627	0.0735601	0.343671	0.00435553	0.895849
XM_006523200	0.293363	0.34115	0.419469	0.292035	0.341593	0.310619	0.351327	0.0636661	0.314749	0.0250355	0.895886
NM_146229	0.39618	0.485521	0.426371	0.38016	0.39618	0.395564	0.436024	0.0454459	0.390635	0.00907635	0.895902
NM_029581	0.515251	0.479303	0.589325	0.519608	0.443355	0.456427	0.527959	0.0561011	0.47313	0.0407782	0.896149
NM_001293644	0.511236	0.501124	0.51573	0.375281	0.478652	0.51573	0.509363	0.00748127	0.456554	0.0727855	0.896324
NM_025538	0.515195	0.522431	0.47178	0.357453	0.522431	0.473227	0.503136	0.0273946	0.451037	0.084698	0.896453
NM_134059	0.386634	0.431188	0.325248	0.290594	0.409901	0.324257	0.381023	0.0531927	0.341584	0.0615118	0.896492
XM_006500204	0.451269	0.388206	0.381654	0.353808	0.348894	0.392301	0.407043	0.0384407	0.365001	0.0237698	0.896714
NM_029804	0.4632	0.461437	0.460555	0.439401	0.398854	0.404143	0.461731	0.00134643	0.414133	0.022042	0.896914
XM_006530429	0.35214	0.42607	0.350681	0.330253	0.350681	0.331712	0.376297	0.0431109	0.337549	0.0113963	0.897027
NM_001256102	0.510474	0.477398	0.586549	0.515987	0.446527	0.449835	0.524807	0.0559693	0.470783	0.0391827	0.897059
XM_011245832	0.462842	0.482399	0.448501	0.314211	0.468057	0.468057	0.464581	0.0170159	0.416775	0.0888231	0.8971
NM_019767	0.306335	0.295108	0.295108	0.251804	0.313553	0.238974	0.298851	0.00648188	0.26811	0.0398737	0.897138
XM_006516833	0.324011	0.345839	0.386767	0.312415	0.332196	0.303547	0.352206	0.0318586	0.316053	0.0146671	0.897353
XM_006520886	0.509901	0.462518	0.393211	0.382603	0.380481	0.462518	0.45521	0.0586874	0.408534	0.0467635	0.897462
XM_006498573	0.543522	0.605263	0.610324	0.535425	0.508097	0.535425	0.58637	0.0371932	0.526316	0.0157778	0.897583
NM_027323	0.504563	0.323338	0.396349	0.42764	0.365059	0.306389	0.408083	0.0911808	0.366362	0.0606363	0.897764
XM_011239998	0.390468	0.411893	0.367293	0.344119	0.351115	0.35505	0.389885	0.0223057	0.350095	0.00553663	0.897944
NM_001363025	0.415353	0.407764	0.422942	0.349679	0.40251	0.3669	0.415353	0.00758903	0.37303	0.0269437	0.898103
NM_134149	0.521692	0.59436	0.523861	0.492408	0.549892	0.430586	0.546638	0.041343	0.490962	0.0596661	0.898148
NM_001252466	0.64658	0.606949	0.740499	0.609121	0.59392	0.587948	0.664676	0.0685896	0.596996	0.0109164	0.898176
NM_001017525	0.561747	0.552711	0.63253	0.553715	0.561747	0.453815	0.582329	0.0437093	0.523092	0.06013	0.898276
NM_001317173	0.474737	0.415789	0.475439	0.438596	0.412632	0.375789	0.455322	0.0342377	0.409006	0.0315601	0.898279
NM_001267622	0.433669	0.407646	0.375319	0.353052	0.362173	0.377867	0.405544	0.0292318	0.364364	0.012552	0.898456
NM_026381	0.496269	0.496269	0.606343	0.494403	0.445896	0.496269	0.53296	0.0635516	0.478856	0.0285596	0.898483
XM_017314564	0.407431	0.442695	0.399874	0.357683	0.384446	0.380982	0.416667	0.0228558	0.37437	0.0145553	0.898489
XM_006504109	0.48397	0.476572	0.393958	0.422935	0.415536	0.378545	0.4515	0.0499701	0.405672	0.0237821	0.898498
NM_024186	0.444751	0.444751	0.417127	0.353591	0.391344	0.429098	0.435543	0.0159489	0.391344	0.0377532	0.89852
NM_026157	0.360179	0.428412	0.33613	0.271253	0.41443	0.324944	0.374907	0.0478714	0.336875	0.0723302	0.898558
NM_001347216	0.652344	0.652344	0.652344	0.553385	0.651693	0.554036	0.652344	0	0.586372	0.0565707	0.898869
XM_011249201	0.669789	0.613583	0.675644	0.654567	0.598361	0.508197	0.653005	0.034266	0.587041	0.0738386	0.898984
NM_138745	0.543182	0.537338	0.560714	0.482468	0.525649	0.467532	0.547078	0.0121656	0.491883	0.0301808	0.89911
XM_006509298	0.450818	0.441334	0.468564	0.402937	0.420223	0.400337	0.453572	0.0138221	0.407832	0.0108094	0.899157
NM_180678	0.423577	0.444644	0.44554	0.374272	0.41013	0.397131	0.43792	0.0124298	0.393844	0.0181538	0.899352
XM_017315924	0.685315	0.683163	0.685315	0.623453	0.540613	0.683163	0.684597	0.00124228	0.615743	0.071587	0.899424
XM_006530960	0.258586	0.20404	0.191919	0.190909	0.209091	0.188889	0.218182	0.0355119	0.196296	0.0111264	0.899691
NM_026374	0.554823	0.554823	0.554823	0.500412	0.502061	0.495466	0.554823	0	0.499313	0.00343226	0.89995
NM_001358113	0.519241	0.571575	0.468445	0.476655	0.462801	0.463828	0.519754	0.0515668	0.467761	0.00771902	0.899967
NM_024197	0.514233	0.442608	0.467401	0.450872	0.473829	0.357208	0.474747	0.0363734	0.427303	0.0617796	0.900064
NM_001042513	0.546605	0.561565	0.54603	0.506329	0.54603	0.436709	0.5514	0.0088078	0.496356	0.0553387	0.900174
NM_172960	0.308062	0.308062	0.439402	0.33796	0.304859	0.307528	0.351842	0.0758292	0.316782	0.0183893	0.900354
NM_145940	0.536671	0.486601	0.503526	0.531735	0.421016	0.422426	0.508933	0.0254694	0.458392	0.0635206	0.900693
NM_134028	0.336055	0.321608	0.417714	0.300251	0.346106	0.322236	0.358459	0.0518219	0.322864	0.0229336	0.900701
XM_006508736	0.576923	0.572944	0.574271	0.403183	0.578249	0.571618	0.574713	0.0020259	0.517683	0.0992157	0.900769
NM_026768	0.280992	0.297521	0.421488	0.302479	0.295868	0.302479	0.333333	0.0767899	0.300275	0.00381719	0.900826
NM_001081343	0.301802	0.348134	0.287001	0.297941	0.283784	0.262548	0.312312	0.0318928	0.281424	0.0178139	0.901099
NM_001360187	0.449664	0.448173	0.448546	0.348993	0.445563	0.418717	0.448794	0.000776162	0.404425	0.0498462	0.901135
NM_001162869	0.619396	0.519976	0.661482	0.548643	0.548033	0.52638	0.600285	0.0726634	0.541019	0.0126811	0.90127
NM_133684	0.681948	0.620821	0.661891	0.582617	0.620821	0.567335	0.654887	0.0311596	0.590258	0.0275496	0.901313
NM_001358804	0.135499	0.224247	0.187797	0.14897	0.173534	0.171157	0.182515	0.0446092	0.164554	0.0135481	0.901592
XM_006531830	0.405023	0.426272	0.444945	0.372827	0.405023	0.372827	0.425413	0.0199752	0.383559	0.0185882	0.901615
NM_001355756	0.585922	0.458738	0.569417	0.471359	0.426214	0.557767	0.538026	0.0691596	0.485113	0.0668465	0.901654
NM_001166549	0.340485	0.361007	0.336132	0.318719	0.311878	0.305037	0.345875	0.0132848	0.311878	0.0068408	0.901708
NM_172824	0.250439	0.267299	0.297506	0.213558	0.229715	0.291886	0.271748	0.0238469	0.245053	0.0413553	0.901766
NM_001305437	0.580743	0.579985	0.608036	0.570129	0.552691	0.472328	0.589588	0.0159812	0.531716	0.0521656	0.901843
XM_006503213	0.606471	0.592479	0.534324	0.526891	0.593354	0.442938	0.577758	0.0382599	0.521061	0.075377	0.901867
XM_011238856	0.330303	0.374621	0.330303	0.298864	0.330303	0.304545	0.345076	0.0255871	0.311237	0.016754	0.901939
XM_006506768	0.408412	0.402307	0.383311	0.347693	0.348372	0.380936	0.39801	0.0130909	0.359	0.019	0.901989
NM_001166547	0.311006	0.333019	0.309434	0.292453	0.287421	0.280189	0.31782	0.0131863	0.286688	0.00616491	0.902045
XM_006512135	0.434371	0.382273	0.420162	0.375507	0.426928	0.313261	0.412269	0.0269308	0.371899	0.0569194	0.902079
NM_030566	0.555665	0.557635	0.498522	0.466502	0.558128	0.429557	0.537274	0.0335747	0.484729	0.0661952	0.9022
XM_006515283	0.308656	0.398831	0.302811	0.297523	0.298636	0.315335	0.336766	0.0538294	0.303832	0.00997816	0.902204
XM_011240917	0.328082	0.351251	0.42076	0.327155	0.337349	0.328082	0.366698	0.0482314	0.330862	0.00563741	0.902275
NM_001199020	0.371091	0.320354	0.323304	0.301475	0.312684	0.301475	0.33825	0.02848	0.305211	0.00647177	0.902326
NM_029332	0.591796	0.557906	0.577305	0.513147	0.47914	0.566086	0.575669	0.0170043	0.519458	0.0438154	0.902355
XM_006523102	0.301682	0.290801	0.355094	0.271019	0.312562	0.271513	0.315859	0.0344113	0.285031	0.0238434	0.902401
NM_001161825	0.440816	0.453061	0.540816	0.371429	0.385714	0.537755	0.478231	0.0545449	0.431633	0.0921819	0.90256
XM_011242081	0.380322	0.379747	0.46893	0.368815	0.433832	0.306674	0.409666	0.0513245	0.369774	0.0635843	0.902622
NM_010176	0.580798	0.563895	0.572008	0.494929	0.513185	0.541582	0.572233	0.00845391	0.516565	0.0235096	0.902718
NM_001024806	0.480463	0.515161	0.486715	0.438262	0.482026	0.417943	0.494113	0.0184944	0.446077	0.0327482	0.902784
NM_025542	0.514258	0.528024	0.536873	0.511308	0.457227	0.457227	0.526385	0.0113965	0.475254	0.0312235	0.902864
NM_007383	0.360456	0.362738	0.476046	0.359696	0.362738	0.360456	0.399747	0.0660868	0.360963	0.00158302	0.90298
NM_001362991	0.486959	0.48669	0.487228	0.422425	0.49637	0.400376	0.486959	0.00026889	0.439724	0.0502804	0.903
XM_006512134	0.436658	0.384771	0.422507	0.378032	0.429245	0.316038	0.414645	0.0268219	0.374438	0.0566893	0.903034
NM_011187	0.652745	0.582339	0.673031	0.581146	0.558473	0.583532	0.636038	0.0475983	0.574383	0.0138308	0.903064
XM_006507740	0.566071	0.471429	0.547619	0.539286	0.454762	0.4375	0.528373	0.050171	0.477183	0.0544711	0.903117
NM_010486	0.358852	0.379585	0.349282	0.259968	0.392344	0.330144	0.362573	0.0154905	0.327485	0.0662282	0.903226
NM_001082476	0.41129	0.400538	0.418817	0.417742	0.413978	0.280108	0.410215	0.0091871	0.370609	0.0783994	0.903451
NM_001038695	0.482353	0.488595	0.476831	0.45066	0.45018	0.407203	0.482593	0.00588603	0.436014	0.0249527	0.903483
NM_001112701	0.552143	0.590714	0.552143	0.492143	0.543571	0.495714	0.565	0.0222692	0.510476	0.0287169	0.903498
NM_001286007	0.385788	0.330305	0.461064	0.405905	0.332252	0.325438	0.392386	0.0656288	0.354532	0.0446211	0.903528
NM_001195540	0.954635	0.879684	0.783037	0.78501	0.794872	0.78501	0.872452	0.0860271	0.788297	0.00569379	0.903542
XM_006523370	0.248389	0.269148	0.248389	0.249105	0.194703	0.248389	0.255309	0.0119851	0.230733	0.0312046	0.903738
NM_001289813	0.705628	0.539683	0.691198	0.539683	0.670996	0.539683	0.645503	0.0919265	0.583454	0.0758137	0.903875
XM_006533586	0.46158	0.541144	0.505722	0.46158	0.459946	0.441962	0.502816	0.0398616	0.454496	0.0108855	0.903902
XM_011238857	0.328495	0.373186	0.328495	0.294118	0.329641	0.307487	0.343392	0.0258021	0.310415	0.0179418	0.903967
XM_017317525	0.246643	0.265724	0.245936	0.246643	0.192933	0.245936	0.252768	0.0112262	0.228504	0.0308076	0.904007
XM_011246223	0.23386	0.252964	0.23386	0.235178	0.182477	0.23386	0.240228	0.0110297	0.217172	0.0300538	0.904022
NM_001290800	0.65238	0.671889	0.672184	0.562518	0.642329	0.600059	0.665484	0.01135	0.601636	0.0399288	0.904057
XM_006515282	0.32697	0.410963	0.31688	0.311699	0.31279	0.329152	0.351604	0.0516527	0.31788	0.00977681	0.904085
NM_025876	0.516164	0.423562	0.328767	0.325479	0.467945	0.353425	0.422831	0.0937008	0.382283	0.0754899	0.904104
XM_006526826	0.464717	0.447563	0.482651	0.438207	0.449123	0.373879	0.464977	0.0175453	0.420403	0.0406587	0.904136
XM_017320406	0.535328	0.544472	0.559435	0.543641	0.576891	0.361596	0.546412	0.0121697	0.494043	0.115901	0.904158
NM_001359027	0.700254	0.667231	0.709568	0.61304	0.647756	0.617273	0.692351	0.0222474	0.626023	0.01894	0.904199
NM_001360545	0.224861	0.357086	0.220111	0.220903	0.283452	0.220903	0.267353	0.0777477	0.241752	0.036113	0.904245
NM_001160222	0.244275	0.335878	0.242947	0.242947	0.24527	0.256223	0.274367	0.0532744	0.248147	0.00708993	0.904435
NM_026171	0.336585	0.373358	0.334709	0.305066	0.333208	0.306567	0.348218	0.0217927	0.314947	0.0158326	0.904454
NM_001164190	0.532901	0.575773	0.483549	0.483549	0.478066	0.478564	0.530741	0.0461496	0.48006	0.00303228	0.904508
XM_006517689	0.424792	0.425879	0.455237	0.439652	0.372236	0.369337	0.435303	0.0172726	0.393742	0.039786	0.904524
NM_001362997	0.460397	0.460397	0.460927	0.396291	0.469669	0.383841	0.460574	0.000305881	0.4166	0.0463783	0.904525
XM_006520476	0.691694	0.700997	0.751495	0.619934	0.57608	0.743522	0.714729	0.0321785	0.646512	0.0868274	0.904555
XM_006512698	0.54629	0.520026	0.544977	0.415627	0.499672	0.542351	0.537098	0.014799	0.485883	0.0644772	0.904645
XM_006541250	0.592644	0.552964	0.564915	0.508992	0.476969	0.561898	0.570174	0.0203561	0.515953	0.0428901	0.904904
XM_006527097	0.588993	0.530445	0.543326	0.471897	0.56089	0.471897	0.554254	0.030766	0.501561	0.0513801	0.90493
NM_001356612	0.585034	0.571429	0.442177	0.426304	0.585034	0.435374	0.53288	0.0788451	0.482237	0.08914	0.904965
NM_012011	0.509368	0.507981	0.567661	0.505899	0.418459	0.510062	0.528337	0.0340631	0.47814	0.051727	0.904991
NM_145494	0.328982	0.319582	0.33107	0.300783	0.282507	0.303394	0.326545	0.00611955	0.295561	0.0113809	0.905117
NM_013595	0.506045	0.47582	0.501727	0.446459	0.452504	0.443869	0.494531	0.0163469	0.447611	0.00443143	0.905122
NM_001361009	0.40814	0.436405	0.348219	0.30978	0.422838	0.347089	0.397588	0.0450297	0.359902	0.0576079	0.905213
NM_028717	0.288548	0.317816	0.261049	0.256531	0.288352	0.240424	0.289138	0.028388	0.261769	0.0243894	0.905344
NM_001111023	0.475102	0.530014	0.420532	0.50648	0.363574	0.420873	0.475216	0.0547409	0.430309	0.0719187	0.905502
NM_001112722	0.271753	0.31998	0.319469	0.295739	0.294208	0.235264	0.303734	0.0276975	0.27507	0.0344816	0.905629
XM_006505366	0.573248	0.462845	0.566879	0.573248	0.592357	0.286624	0.534324	0.0619846	0.484076	0.171265	0.90596
NM_001356313	0.645342	0.551066	0.548822	0.534231	0.552189	0.494949	0.581743	0.0550897	0.527123	0.0292741	0.906109
XM_006529960	0.521226	0.496698	0.434434	0.483019	0.47217	0.360849	0.484119	0.0447426	0.438679	0.0676208	0.906138
NM_001357796	0.761302	0.625678	0.636528	0.604882	0.631103	0.597649	0.674503	0.0753659	0.611212	0.0176021	0.906166
NM_009601	0.347187	0.351023	0.345269	0.296036	0.300512	0.349105	0.347826	0.00293004	0.315217	0.0294326	0.90625
NM_001359879	0.362546	0.389229	0.408078	0.348592	0.350306	0.352264	0.386618	0.0228783	0.350388	0.00183734	0.90629
XM_011248852	0.782609	0.855835	0.782609	0.684211	0.855835	0.654462	0.807018	0.0422774	0.731503	0.108698	0.906427
XM_011248374	0.308782	0.249292	0.229462	0.223796	0.258735	0.23135	0.262512	0.0412795	0.23796	0.0183833	0.906475
NM_013918	0.414397	0.415962	0.530516	0.407825	0.42097	0.405008	0.453625	0.0665941	0.411268	0.00851997	0.906624
NM_001177752	0.603148	0.589657	0.603148	0.575042	0.535694	0.517707	0.598651	0.00778887	0.542814	0.0293234	0.906729
NM_001013366	0.242585	0.258521	0.217353	0.239929	0.2417	0.169987	0.239486	0.0207585	0.217205	0.040902	0.906962
XM_006496359	0.476103	0.48989	0.477022	0.417279	0.480699	0.410846	0.481005	0.00770818	0.436275	0.0386066	0.907006
NM_026481	0.541176	0.467647	0.477941	0.408824	0.536765	0.402941	0.495588	0.0398147	0.44951	0.0756222	0.907023
NM_001098226	0.229508	0.264433	0.265859	0.229508	0.228795	0.230934	0.253267	0.0205879	0.229746	0.00108876	0.907129
NM_001164663	0.326067	0.358203	0.366285	0.32118	0.332832	0.299192	0.350185	0.0212743	0.317735	0.0170828	0.907335
XM_011244679	0.573027	0.511037	0.535228	0.493499	0.525249	0.450862	0.539764	0.0312428	0.48987	0.0373264	0.907563
NM_018821	0.258149	0.303891	0.258149	0.23817	0.24816	0.258149	0.273396	0.0264088	0.24816	0.00998948	0.907692
NM_029556	0.279314	0.401335	0.269781	0.265968	0.330791	0.265968	0.31681	0.0733558	0.287575	0.0374259	0.907723
XM_006511876	0.577247	0.456839	0.488269	0.432492	0.428951	0.520584	0.507452	0.0624536	0.460676	0.0519125	0.907822
NM_001272064	0.6291	0.573345	0.506857	0.521467	0.519678	0.510733	0.569767	0.0611995	0.517293	0.00575054	0.907902
NM_001358806	0.388842	0.358411	0.354184	0.317836	0.370245	0.311919	0.367146	0.018908	0.333333	0.0321032	0.907905
NM_001310670	0.374253	0.421609	0.337931	0.371954	0.34069	0.316782	0.377931	0.0419602	0.343142	0.0276678	0.907948
XM_011245124	0.476858	0.387097	0.385694	0.385694	0.377279	0.371669	0.41655	0.0522334	0.378214	0.00705922	0.907969
NM_001346517	0.628042	0.597884	0.673016	0.55873	0.536508	0.629101	0.632981	0.0378088	0.57478	0.0483377	0.908052
NM_026399	0.504171	0.49861	0.389249	0.393883	0.388323	0.481928	0.46401	0.0648042	0.421378	0.0525114	0.908123
XM_006514841	0.329358	0.338838	0.324465	0.307339	0.3	0.29419	0.330887	0.00730752	0.30051	0.00658972	0.908195
XM_006516832	0.351015	0.371971	0.411264	0.339882	0.358874	0.331369	0.378083	0.030586	0.343375	0.0140812	0.908199
XM_006509301	0.451977	0.421375	0.460295	0.398305	0.412272	0.400659	0.444549	0.0204959	0.403746	0.00747772	0.908214
NM_172868	0.434609	0.513557	0.425837	0.41866	0.394737	0.434609	0.458001	0.048312	0.416002	0.0200687	0.908299
XM_006541257	0.606461	0.582549	0.600229	0.564615	0.477995	0.582676	0.596413	0.0124045	0.541762	0.0559571	0.908367
NM_019966	0.553233	0.54017	0.539517	0.538863	0.470281	0.4742	0.544307	0.00773758	0.494448	0.0385148	0.9084
NM_026936	0.571429	0.479483	0.475684	0.474924	0.43617	0.475684	0.508865	0.0542147	0.462259	0.0225971	0.908412
NM_023662	0.436528	0.426214	0.448905	0.391463	0.419391	0.380673	0.437216	0.0113612	0.397176	0.0199811	0.90842
NM_001290535	0.524379	0.524693	0.514627	0.46933	0.480969	0.470274	0.521233	0.005723	0.473524	0.00646453	0.908469
NM_001013360	0.261886	0.264303	0.207091	0.221595	0.221595	0.223207	0.244427	0.0323561	0.222133	0.000930459	0.908791
NM_177992	0.563847	0.523217	0.577944	0.533167	0.430348	0.549751	0.555003	0.028415	0.504422	0.0646837	0.908865
XM_006531218	0.55102	0.537196	0.537854	0.535879	0.466096	0.475971	0.542023	0.00779871	0.492649	0.0377626	0.908907
NM_007861	0.486161	0.427798	0.427798	0.382671	0.427798	0.409146	0.447252	0.0336961	0.406538	0.0226759	0.908969
XM_006505991	0.551692	0.490288	0.493108	0.481516	0.492481	0.421366	0.511696	0.0346661	0.465121	0.0382877	0.90898
NM_026473	0.454413	0.447848	0.454413	0.393873	0.440554	0.398979	0.452225	0.00379005	0.411135	0.0256051	0.90914
XM_006541206	0.333333	0.325521	0.325521	0.243924	0.325521	0.325521	0.328125	0.00451055	0.298322	0.0471102	0.909171
NM_001361942	0.474533	0.471309	0.460348	0.41715	0.440361	0.421019	0.46873	0.00743557	0.426177	0.0124354	0.909216
NM_029911	0.529353	0.517812	0.561967	0.538886	0.43703	0.487205	0.536377	0.0229001	0.487707	0.0509301	0.909261
NM_197959	0.550659	0.495669	0.572881	0.493785	0.521281	0.45725	0.539736	0.0397484	0.490772	0.0321212	0.909281
XM_006496964	0.331567	0.375473	0.33081	0.299394	0.334595	0.309992	0.34595	0.0255705	0.314661	0.0180586	0.909555
NM_177242	0.79485	0.671096	0.742525	0.548173	0.789867	0.671096	0.736157	0.0621223	0.669712	0.120853	0.909741
NM_001362998	0.474594	0.474594	0.47511	0.412174	0.483621	0.400052	0.474766	0.000297834	0.431949	0.0451581	0.909815
NM_001293560	0.379426	0.428858	0.407482	0.388778	0.360721	0.356713	0.405255	0.0247912	0.368737	0.0174705	0.90989
NM_001362154	0.425445	0.45554	0.45554	0.350205	0.444596	0.421341	0.445508	0.0173758	0.405381	0.0491779	0.909928
XM_006517718	0.577677	0.524887	0.571342	0.502262	0.571644	0.449472	0.557969	0.0288244	0.507793	0.0612734	0.910074
NM_009744	0.311175	0.405791	0.281811	0.344617	0.315661	0.248777	0.332926	0.064789	0.303018	0.049155	0.910167
XM_006498380	0.434974	0.441587	0.441587	0.369581	0.441587	0.388685	0.439383	0.00381789	0.399951	0.0373016	0.910256
NM_001164676	0.195132	0.204868	0.137931	0.122515	0.214199	0.152941	0.17931	0.0361647	0.163218	0.0466978	0.910256
NM_001163538	0.426106	0.464941	0.361381	0.439051	0.361381	0.339806	0.417476	0.0523165	0.380079	0.0521978	0.910422
NM_001037938	0.640609	0.636548	0.660914	0.587817	0.609137	0.567513	0.646024	0.013054	0.588156	0.0208142	0.910424
NM_001310702	0.413213	0.403049	0.3405	0.396794	0.376857	0.279515	0.385588	0.0393761	0.351056	0.0627526	0.910443
XM_011249252	0.448869	0.363801	0.321267	0.320362	0.355656	0.356561	0.377979	0.0649717	0.344193	0.0206433	0.910615
NM_001363026	0.433416	0.423243	0.436806	0.366831	0.417694	0.393342	0.431155	0.00705867	0.392622	0.0254392	0.910629
NM_025954	0.538385	0.58325	0.586241	0.490528	0.589232	0.475573	0.569292	0.0268082	0.518445	0.0617582	0.910683
XM_006500441	0.522158	0.457418	0.547592	0.473603	0.461272	0.456262	0.509056	0.0464926	0.463712	0.00892442	0.910926
NM_027435	0.276469	0.276707	0.281228	0.221508	0.281228	0.257673	0.278135	0.00268128	0.25347	0.0300807	0.91132
NM_011874	0.523666	0.530428	0.523666	0.468069	0.53118	0.438768	0.52592	0.00390395	0.479339	0.0472254	0.911429
NM_178856	0.464401	0.503236	0.585761	0.461165	0.488673	0.466019	0.517799	0.0619764	0.471953	0.0146825	0.911458
NM_133883	0.39267	0.373473	0.486911	0.370855	0.380454	0.390925	0.417685	0.0607153	0.380745	0.0100381	0.91156
NM_145743	0.566273	0.540759	0.527069	0.415059	0.514001	0.560672	0.5447	0.0198967	0.496577	0.0743537	0.911653
NM_133884	0.611384	0.511286	0.478901	0.423945	0.618253	0.418057	0.533857	0.0690653	0.486752	0.113922	0.911765
NM_001160219	0.26998	0.358326	0.267655	0.265911	0.268236	0.282767	0.298653	0.051691	0.272305	0.00913469	0.911774
NM_001317174	0.509226	0.44961	0.510291	0.472676	0.440028	0.426899	0.489709	0.0347311	0.446534	0.0235718	0.911836
NM_029570	0.477786	0.510522	0.508704	0.395947	0.456742	0.512341	0.499004	0.0183975	0.45501	0.0582163	0.911836
NM_198023	0.57554	0.573141	0.57554	0.4996	0.497202	0.57554	0.57474	0.00138453	0.524114	0.0445519	0.911915
XM_006505265	0.456559	0.462521	0.478989	0.429018	0.425894	0.420216	0.466023	0.011618	0.425043	0.0044623	0.912063
XM_006512298	0.333911	0.386386	0.335396	0.318069	0.326733	0.318069	0.351898	0.0298771	0.320957	0.0050018	0.912075
XM_017312653	0.470675	0.553967	0.45244	0.444061	0.452932	0.450468	0.492361	0.0541265	0.449154	0.00457939	0.912246
XM_006530552	0.262027	0.31218	0.266121	0.255885	0.255885	0.254862	0.280109	0.0278496	0.255544	0.000590942	0.912302
XM_006515280	0.274544	0.354474	0.273385	0.271069	0.273385	0.278888	0.300801	0.0464859	0.274447	0.00401634	0.912388
XM_006541512	0.48951	0.706294	0.681818	0.468531	0.624126	0.620629	0.625874	0.118727	0.571096	0.0888403	0.912477
NM_177231	0.623871	0.566452	0.589677	0.623871	0.591613	0.409032	0.593333	0.0288837	0.541505	0.115853	0.91265
XM_006500165	0.592827	0.594515	0.63038	0.580591	0.575949	0.502532	0.605907	0.0212107	0.553024	0.0437891	0.912721
NM_203660	0.806144	0.794492	0.804025	0.582627	0.806144	0.806144	0.801554	0.00620706	0.731638	0.129048	0.912775
NM_019927	0.484956	0.484956	0.484956	0.453687	0.485546	0.388791	0.484956	0	0.442675	0.0493087	0.912814
XM_017313520	0.179258	0.168082	0.160483	0.15646	0.155565	0.151542	0.169274	0.00944417	0.154522	0.00261934	0.912852
NM_172470	0.41043	0.385031	0.386922	0.400162	0.327209	0.352067	0.394128	0.0141495	0.359813	0.0370883	0.912934
NM_010718	0.425979	0.425979	0.426457	0.418338	0.381089	0.367717	0.426138	0.000275717	0.389048	0.0262322	0.912962
XM_017318057	0.374101	0.3747	0.374101	0.267386	0.384892	0.372902	0.374301	0.000346134	0.341727	0.0646593	0.912974
NM_001030296	0.665272	0.669456	0.454393	0.667782	0.67364	0.29205	0.596374	0.122976	0.544491	0.21864	0.913003
XM_006531197	0.285785	0.318148	0.320139	0.26587	0.285288	0.292756	0.308024	0.0192851	0.281304	0.0138784	0.913254
XM_006531805	0.184913	0.220791	0.263109	0.183993	0.235511	0.191352	0.222938	0.0391426	0.203619	0.0278634	0.913343
NM_175380	0.52187	0.529412	0.524133	0.504525	0.52187	0.412519	0.525138	0.00386999	0.479638	0.0587703	0.913356
NM_026601	0.535714	0.59447	0.695853	0.605991	0.574885	0.487327	0.608679	0.0810092	0.556068	0.0615291	0.913565
NM_001134384	0.480595	0.456923	0.454996	0.417561	0.457473	0.397192	0.464171	0.0142558	0.424076	0.0306638	0.913619
XM_011248156	0.464654	0.459095	0.492454	0.449563	0.453535	0.390786	0.472068	0.0178728	0.431295	0.0351374	0.913629
NM_001290820	0.458783	0.458292	0.458292	0.458292	0.458292	0.340039	0.458456	0.000283292	0.418875	0.0682735	0.913664
NM_183263	0.53323	0.47527	0.498454	0.478362	0.47527	0.423493	0.502318	0.0291725	0.459042	0.0308248	0.913846
XM_011247352	0.335545	0.34376	0.35861	0.335545	0.293523	0.319431	0.345972	0.0116904	0.316166	0.0212005	0.913851
NM_172285	0.370593	0.390598	0.429357	0.356089	0.36134	0.370593	0.396849	0.029877	0.362674	0.00734321	0.913884
NM_133755	0.351944	0.286142	0.39681	0.368561	0.289465	0.287803	0.344965	0.0556631	0.315276	0.0461533	0.913937
NM_001282042	0.439259	0.440741	0.437037	0.394815	0.414074	0.394815	0.439012	0.00186416	0.401235	0.0111193	0.913948
NM_001198866	0.353502	0.356334	0.367662	0.328785	0.340371	0.315654	0.359166	0.00749312	0.32827	0.0123664	0.913978
XM_006521546	0.434947	0.45058	0.474534	0.426122	0.448815	0.368129	0.453354	0.0199385	0.414355	0.04161	0.913978
NM_001347623	0.392341	0.390896	0.409682	0.348988	0.382225	0.359104	0.39764	0.010454	0.363439	0.0170373	0.913992
XM_006535568	0.470136	0.516278	0.489618	0.380928	0.460651	0.507562	0.492011	0.0231639	0.449714	0.0640217	0.914033
NM_001162868	0.622137	0.531489	0.670483	0.571883	0.546756	0.548982	0.608036	0.0705622	0.555874	0.0139091	0.914211
NM_001271455	0.561199	0.555104	0.576943	0.536313	0.518537	0.493144	0.564415	0.011269	0.515998	0.0216963	0.914217
XM_006499925	0.396916	0.38961	0.330357	0.329545	0.362825	0.328734	0.372294	0.0365019	0.340368	0.0194523	0.914244
NM_029157	0.420779	0.415584	0.420779	0.372727	0.403896	0.372727	0.419048	0.00299922	0.383117	0.0179953	0.914256
NM_001347585	0.572524	0.561367	0.528591	0.430962	0.572524	0.516736	0.554161	0.0228358	0.506741	0.0713084	0.91443
XM_011243516	0.704678	0.704678	0.704678	0.618908	0.683723	0.630604	0.704678	1.35974e-16	0.644412	0.0345431	0.914477
NM_001290411	0.483108	0.507601	0.452703	0.502534	0.424831	0.392736	0.481137	0.0275023	0.440034	0.0564553	0.91457
NM_028604	0.403657	0.398734	0.376231	0.355134	0.398031	0.324895	0.392874	0.0146221	0.359353	0.0367503	0.914678
NM_146027	0.501447	0.450796	0.431259	0.394356	0.429812	0.441389	0.461167	0.0362252	0.421852	0.0245061	0.914749
XM_011249243	0.589832	0.537272	0.607008	0.535211	0.546204	0.504981	0.578037	0.036333	0.528799	0.0213465	0.914818
NM_008948	0.469571	0.546445	0.496477	0.453555	0.459321	0.470852	0.504164	0.0390092	0.461243	0.008807	0.914867
NM_008179	0.654528	0.665069	0.656924	0.616675	0.595113	0.59655	0.65884	0.0055259	0.602779	0.0120553	0.914909
XM_017316804	0.437782	0.453337	0.47717	0.429002	0.451581	0.3713	0.456096	0.0198384	0.417294	0.0414012	0.914925
NM_023232	0.307388	0.296834	0.295515	0.271768	0.253298	0.298153	0.299912	0.00650776	0.274406	0.0225435	0.914956
XM_011247350	0.330323	0.345484	0.345484	0.331613	0.297097	0.305806	0.34043	0.00875337	0.311505	0.0179499	0.915035
NM_001310644	0.569149	0.569149	0.523936	0.514628	0.49734	0.509309	0.554078	0.0261036	0.507092	0.00885416	0.9152
NM_001184708	0.60251	0.589261	0.585077	0.593445	0.497908	0.534868	0.592283	0.00910124	0.542073	0.0481744	0.915228
NM_001289781	0.596259	0.600935	0.597038	0.524162	0.593531	0.524552	0.598077	0.00250549	0.547415	0.039938	0.915291
NM_146074	0.362037	0.394444	0.314815	0.330556	0.325	0.325	0.357099	0.0400438	0.326852	0.0032075	0.915298
XM_006514335	0.505842	0.506529	0.506529	0.505842	0.505842	0.378694	0.5063	0.000396805	0.463459	0.0734088	0.915385
XM_006519330	0.448622	0.406015	0.448622	0.409774	0.367168	0.41604	0.434419	0.0245989	0.397661	0.0265928	0.915385
XM_006498069	0.418215	0.373795	0.481073	0.373516	0.365973	0.426037	0.424361	0.0539022	0.388509	0.0327187	0.915515
XM_017321953	0.490099	0.543936	0.490718	0.394183	0.538366	0.46349	0.508251	0.0309055	0.465347	0.0721095	0.915584
NM_001042514	0.568456	0.584337	0.567908	0.542716	0.567908	0.464951	0.573567	0.00933142	0.525192	0.0536692	0.915659
XM_011249707	0.67092	0.601075	0.736736	0.647414	0.574882	0.617193	0.669577	0.0678407	0.613163	0.0364335	0.915747
NM_001361047	0.698113	0.685535	0.697065	0.684486	0.544025	0.677149	0.693571	0.00697938	0.63522	0.0790623	0.915869
NM_016674	0.606596	0.525324	0.563015	0.469965	0.525324	0.557126	0.564978	0.0406716	0.517472	0.0441081	0.915914
NM_144804	0.591914	0.603285	0.578016	0.521162	0.537587	0.565382	0.591072	0.0126553	0.541377	0.0223523	0.915924
NM_013470	0.560976	0.590412	0.590412	0.530698	0.524811	0.53995	0.5806	0.0169952	0.531819	0.00763143	0.915983
XM_006530126	0.661353	0.661353	0.655201	0.589765	0.564318	0.657718	0.659303	0.00355193	0.603934	0.0482853	0.916019
XM_011242748	0.420355	0.394743	0.370703	0.419007	0.295664	0.371602	0.395267	0.02483	0.362091	0.0622191	0.916067
NM_027678	0.429569	0.403667	0.385041	0.351281	0.359721	0.405122	0.406092	0.0223631	0.372041	0.0289582	0.916149
NM_001110856	0.616613	0.552716	0.537806	0.485623	0.539936	0.538871	0.569045	0.0418645	0.521477	0.0310548	0.916407
NM_023331	0.503834	0.457831	0.519168	0.450164	0.446878	0.460022	0.493611	0.0319204	0.452355	0.00684009	0.91642
XM_006539442	0.464361	0.39962	0.355757	0.369043	0.384859	0.363981	0.40658	0.0546354	0.372628	0.0108906	0.916494
NM_001271430	0.734406	0.725352	0.685111	0.613682	0.674044	0.678068	0.714956	0.0262406	0.655265	0.036068	0.91651
NM_008949	0.441795	0.551192	0.436185	0.437588	0.436185	0.436185	0.476391	0.0648405	0.436653	0.000809748	0.916585
NM_018799	0.396117	0.412621	0.436893	0.393204	0.35534	0.393204	0.41521	0.0205113	0.380583	0.0218608	0.916602
NM_009478	0.484147	0.420737	0.422451	0.420737	0.428449	0.367609	0.442445	0.0361255	0.405598	0.0331248	0.91672
NM_025998	0.541131	0.53856	0.541131	0.478149	0.479434	0.528278	0.540274	0.00148419	0.495287	0.0285779	0.916733
XM_006509304	0.448236	0.44573	0.466165	0.406979	0.425872	0.414112	0.453377	0.0111457	0.415655	0.00954065	0.916797
NM_145825	0.373737	0.380471	0.6633	0.469697	0.412458	0.417508	0.472503	0.165269	0.433221	0.0316898	0.916865
NM_025978	0.618542	0.561925	0.710545	0.617834	0.540694	0.575372	0.630337	0.0750088	0.577967	0.0386358	0.916916
XM_006535575	0.481062	0.499585	0.500415	0.376279	0.481062	0.500691	0.493687	0.0109419	0.452677	0.066887	0.916931
NM_025539	0.382231	0.382231	0.380165	0.367769	0.299587	0.382231	0.381543	0.00119287	0.349862	0.0441363	0.916968
NM_001008542	0.710721	0.69963	0.71719	0.728281	0.623845	0.598891	0.709181	0.0088808	0.650339	0.0686433	0.917029
NM_001164578	0.607431	0.675283	0.610662	0.575121	0.607431	0.55412	0.631125	0.0382754	0.578891	0.0268551	0.917235
NM_146006	0.38884	0.390168	0.420283	0.300266	0.383082	0.41674	0.399764	0.0177829	0.366696	0.0599414	0.917282
NM_001159513	0.486706	0.492614	0.467504	0.442393	0.442393	0.442393	0.482275	0.0131288	0.442393	0	0.917305
NM_001301666	0.410798	0.394366	0.373239	0.361502	0.356808	0.362676	0.392801	0.0188282	0.360329	0.00310534	0.917331
XM_017317881	0.388968	0.378223	0.360315	0.317335	0.32808	0.388968	0.375836	0.0144751	0.344795	0.0386311	0.917408
NM_009081	0.495614	0.524123	0.414474	0.401316	0.401316	0.513158	0.47807	0.0568909	0.438596	0.0645721	0.917431
XM_006530666	0.427704	0.399558	0.423289	0.418322	0.357064	0.371965	0.416851	0.0151372	0.38245	0.0319469	0.917476
NM_053119	0.396667	0.392222	0.463333	0.382222	0.383333	0.383333	0.417407	0.0398351	0.382963	0.0006415	0.91748
NM_133810	0.427035	0.488479	0.490783	0.394777	0.491551	0.403994	0.468766	0.0361582	0.430108	0.0534112	0.917531
NM_001358876	0.235403	0.278119	0.250768	0.255071	0.24831	0.19791	0.254763	0.0216367	0.233764	0.0312334	0.917571
XM_017317654	0.451935	0.433208	0.388265	0.388265	0.385768	0.394507	0.424469	0.0327225	0.389513	0.00450131	0.917647
XM_006516829	0.368388	0.388783	0.427024	0.357553	0.37986	0.349267	0.394731	0.0297672	0.362226	0.0158229	0.917653
NM_009531	0.317835	0.236641	0.233518	0.237682	0.256766	0.228661	0.262665	0.0478041	0.241036	0.0143498	0.917657
XM_006541196	0.354403	0.510653	0.541903	0.392756	0.449574	0.448864	0.468987	0.100455	0.430398	0.0326009	0.917718
XM_006522450	0.219212	0.280788	0.219212	0.219212	0.221675	0.219212	0.239737	0.0355511	0.220033	0.00142204	0.917808
NM_001199137	0.633927	0.646429	0.644572	0.607253	0.615237	0.544869	0.641643	0.00674598	0.58912	0.0385294	0.918143
NM_133347	0.311488	0.35718	0.311488	0.296345	0.306266	0.297389	0.326719	0.0263802	0.3	0.00545186	0.918221
NM_008866	0.55102	0.582908	0.552296	0.510204	0.529337	0.508929	0.562075	0.0180535	0.516156	0.0114323	0.918306
NM_023750	0.409483	0.435884	0.435345	0.383621	0.408944	0.383621	0.426904	0.0150894	0.392062	0.0146204	0.918385
NM_001362118	0.503129	0.486859	0.455569	0.502503	0.436796	0.388298	0.481852	0.0241717	0.442532	0.0573183	0.918398
NM_001254762	0.260361	0.239107	0.412327	0.342189	0.249734	0.245484	0.303932	0.0944727	0.279136	0.0546473	0.918415
XM_006517251	0.271623	0.302721	0.272109	0.239553	0.302721	0.23518	0.282151	0.0178159	0.259151	0.0377959	0.918484
XM_006499998	0.530478	0.5486	0.542834	0.468287	0.53089	0.490527	0.540637	0.00925849	0.496568	0.0317356	0.918487
XM_011246874	0.475568	0.395854	0.476802	0.392152	0.436328	0.409921	0.449408	0.0463831	0.4128	0.0222282	0.918543
NM_001305436	0.505688	0.514995	0.49121	0.49121	0.505688	0.391934	0.503964	0.0119858	0.462944	0.061921	0.918605
NM_025519	0.505277	0.540897	0.494723	0.488127	0.465699	0.461741	0.513632	0.0241945	0.471856	0.0142293	0.918664
XM_006530412	0.375628	0.321861	0.402068	0.336484	0.324225	0.349483	0.366519	0.0408719	0.336731	0.012631	0.918726
XM_017318106	0.518425	0.460878	0.542655	0.496719	0.513377	0.388188	0.50732	0.0420043	0.466095	0.0679814	0.91874
NM_001359068	0.362779	0.376179	0.36129	0.312159	0.394541	0.304218	0.366749	0.00819986	0.336973	0.0500134	0.918809
XM_011243029	0.352106	0.402888	0.351384	0.336943	0.34272	0.336943	0.368793	0.0295297	0.338869	0.00333488	0.91886
NM_025447	0.422397	0.568762	0.401768	0.420432	0.440079	0.41945	0.464309	0.0910452	0.426654	0.0116368	0.9189
NM_001310535	0.530582	0.452469	0.426676	0.426676	0.440678	0.42815	0.469909	0.0541038	0.431835	0.00769367	0.918975
NM_001252496	0.401517	0.396882	0.380661	0.379398	0.363598	0.340636	0.39302	0.0109509	0.361211	0.0194906	0.919064
NM_021303	0.423951	0.420017	0.420017	0.324301	0.417395	0.420017	0.421329	0.00227105	0.387238	0.0545209	0.919087
NM_001039521	0.411533	0.389354	0.417447	0.382454	0.348448	0.388862	0.406111	0.0148102	0.373254	0.021721	0.919094
NM_178667	0.662961	0.63897	0.616735	0.622586	0.570509	0.570509	0.639555	0.0231185	0.587868	0.0300668	0.919183
XM_006520606	0.32921	0.331113	0.32921	0.29686	0.286394	0.326356	0.329845	0.00109867	0.303203	0.0207224	0.919231
XM_006520474	0.456472	0.505155	0.499427	0.437572	0.424399	0.4811	0.487018	0.0266082	0.44769	0.0296739	0.919247
NM_011603	0.705128	0.763889	0.701923	0.628205	0.641026	0.726496	0.723647	0.0348876	0.665242	0.053433	0.919291
XM_006534497	0.639245	0.644639	0.633176	0.63385	0.583277	0.545516	0.63902	0.00573493	0.587548	0.0443218	0.919451
NM_001190357	0.270423	0.298592	0.317371	0.264789	0.235681	0.314554	0.295462	0.0236302	0.271674	0.0398849	0.919492
NM_153591	0.370544	0.508475	0.369959	0.352425	0.424313	0.371712	0.416326	0.0798038	0.382817	0.0372082	0.919513
XM_006504539	0.52878	0.560976	0.549268	0.396098	0.540488	0.570732	0.546341	0.0162959	0.502439	0.0933277	0.919643
XM_006495873	0.545256	0.583969	0.571974	0.545256	0.509633	0.509815	0.567067	0.0198176	0.521568	0.0205149	0.919765
XM_006520002	0.499827	0.481405	0.41232	0.457571	0.433391	0.390904	0.464517	0.0461331	0.427288	0.0337497	0.919855
NM_001164111	0.553865	0.518222	0.563476	0.48338	0.537044	0.484181	0.545188	0.0238423	0.501535	0.0307545	0.919931
XM_011242678	0.44354	0.450661	0.542218	0.446592	0.44354	0.431333	0.478806	0.0550311	0.440488	0.00807452	0.919972
XM_006517984	0.579743	0.574147	0.574147	0.529379	0.580862	0.479575	0.576012	0.00323084	0.529938	0.0506459	0.920013
NM_011500	0.321606	0.345199	0.337748	0.316639	0.330712	0.276904	0.334851	0.0120603	0.308085	0.0279053	0.920066
NM_145479	0.366552	0.379872	0.365072	0.316231	0.398125	0.308337	0.370498	0.00815131	0.340898	0.0497173	0.920107
NM_001357189	0.408389	0.42752	0.399558	0.317145	0.437822	0.381898	0.411822	0.0142936	0.378955	0.0603923	0.920191
NM_001190886	0.668599	0.678261	0.6657	0.697585	0.588406	0.566184	0.670853	0.00657668	0.617391	0.0703326	0.920307
NM_016978	0.496575	0.503425	0.496575	0.456164	0.464384	0.456849	0.498858	0.00395445	0.459132	0.0045605	0.920366
XM_006512310	0.344556	0.392234	0.350209	0.334234	0.337675	0.328582	0.362333	0.0260487	0.333497	0.00459119	0.920416
NM_001362990	0.471046	0.470267	0.471566	0.407946	0.502207	0.390288	0.47096	0.000653496	0.43348	0.0601704	0.920419
XM_006526852	0.328302	0.361725	0.381671	0.295418	0.333693	0.357412	0.357233	0.0269668	0.328841	0.0312808	0.920523
XM_006507735	0.587147	0.493671	0.622201	0.488802	0.544304	0.534567	0.567673	0.066441	0.522558	0.0296356	0.920526
XM_006524192	0.293013	0.314766	0.297627	0.249176	0.340145	0.244232	0.301802	0.0114619	0.277851	0.0540048	0.920641
NM_175477	0.447485	0.46955	0.422477	0.409532	0.46043	0.363342	0.446504	0.0235517	0.411101	0.0485627	0.920712
NM_145930	0.670639	0.647887	0.690141	0.629469	0.629469	0.590466	0.669556	0.0211476	0.616468	0.0225185	0.920712
NM_001357032	0.621086	0.626305	0.556367	0.627349	0.522965	0.510438	0.601253	0.0389592	0.553584	0.0641885	0.920718
XM_006512028	0.516659	0.468131	0.545389	0.499759	0.47127	0.437953	0.51006	0.0390491	0.46966	0.0309344	0.920795
NM_001102650	0.553911	0.497886	0.565539	0.501057	0.497886	0.490486	0.539112	0.0361732	0.496476	0.00542453	0.920915
NM_001282037	0.404019	0.411642	0.402633	0.369369	0.383229	0.369369	0.406098	0.004851	0.373989	0.00800208	0.920933
XM_006507199	0.62783	0.622503	0.62783	0.631158	0.62783	0.470706	0.626054	0.0030751	0.576565	0.0916916	0.92095
NM_001081164	0.377358	0.414813	0.417066	0.370318	0.373134	0.370318	0.403079	0.022303	0.371257	0.00162588	0.921053
NM_027266	0.148075	0.158934	0.143139	0.148075	0.148075	0.11846	0.150049	0.00808031	0.138203	0.0170982	0.921053
NM_001277315	0.6673	0.681242	0.683777	0.642586	0.586819	0.642586	0.67744	0.00887199	0.623997	0.032197	0.92111
NM_008031	0.672324	0.586987	0.625177	0.589816	0.557756	0.588402	0.628163	0.0427468	0.578658	0.0181156	0.921191
NM_001330702	0.38339	0.459613	0.44179	0.357983	0.383769	0.44179	0.428264	0.0398709	0.394514	0.0429244	0.921192
NM_001277106	0.368043	0.410233	0.394973	0.360862	0.359964	0.359964	0.391083	0.0213624	0.360263	0.000518268	0.921194
NM_007842	0.311251	0.346351	0.357741	0.295676	0.33868	0.301023	0.338447	0.0242317	0.311793	0.0234375	0.921245
NM_001310642	0.586735	0.586735	0.543367	0.534439	0.517857	0.529337	0.572279	0.0250381	0.527211	0.00849277	0.921248
NM_181281	0.415076	0.417939	0.415076	0.371183	0.401718	0.376908	0.416031	0.00165272	0.38327	0.0162307	0.921254
NM_024196	0.673063	0.6	0.510701	0.611808	0.561624	0.470111	0.594588	0.081316	0.547847	0.0718462	0.92139
XM_017315921	0.505122	0.43026	0.438928	0.438928	0.389283	0.43814	0.458103	0.0409494	0.422117	0.028438	0.921445
XM_011240415	0.620752	0.634041	0.628216	0.595388	0.597027	0.542718	0.62767	0.00666123	0.578378	0.0308928	0.921468
XM_017315581	0.381192	0.413938	0.382872	0.314861	0.381192	0.389589	0.392667	0.01844	0.361881	0.0409358	0.921597
XM_006530953	0.362507	0.393511	0.405808	0.353087	0.39325	0.324437	0.387275	0.0223143	0.356925	0.0345662	0.92163
NM_025578	0.528269	0.468198	0.537102	0.508834	0.436396	0.468198	0.51119	0.037493	0.471143	0.0363087	0.921659
XM_011246336	0.262042	0.254335	0.270713	0.255299	0.253372	0.216763	0.262364	0.00819355	0.241811	0.0217137	0.921665
NM_001305989	0.522424	0.482424	0.419394	0.42303	0.425455	0.464242	0.474747	0.0519424	0.437576	0.0231258	0.921702
XM_006499942	0.585938	0.578835	0.59517	0.580256	0.512074	0.52983	0.586648	0.00819074	0.54072	0.0353714	0.921711
NM_001289521	0.416471	0.457649	0.425072	0.420381	0.418035	0.359135	0.433064	0.0217213	0.399183	0.034703	0.921765
NM_001025608	0.288499	0.364522	0.269006	0.269006	0.307992	0.272904	0.307342	0.0504694	0.283301	0.021472	0.921776
NM_198035	0.224437	0.288562	0.234835	0.305893	0.176776	0.206672	0.249278	0.0344156	0.22978	0.0675887	0.921784
NM_016866	0.587606	0.592113	0.629859	0.570704	0.570704	0.526761	0.603192	0.0232037	0.556056	0.0253709	0.921856
NM_001114332	0.618099	0.632897	0.696642	0.515083	0.579966	0.700626	0.649213	0.0417361	0.598558	0.0941587	0.921975
XM_006498068	0.417865	0.373482	0.48067	0.379902	0.365666	0.427216	0.424006	0.0538571	0.390928	0.0322219	0.921988
NM_012018	0.407614	0.369126	0.485149	0.374146	0.361735	0.427695	0.420629	0.0590963	0.387859	0.035053	0.922091
NM_058214	0.440011	0.455811	0.469202	0.430637	0.45474	0.373326	0.455008	0.0146122	0.419568	0.0418206	0.922111
XM_006514547	0.486051	0.476024	0.47646	0.46905	0.435048	0.422406	0.479512	0.00566696	0.442168	0.0241231	0.922121
NM_029949	0.586592	0.510774	0.533121	0.481245	0.511572	0.510774	0.543496	0.0389593	0.501197	0.0172836	0.922173
NM_153587	0.356992	0.427966	0.409958	0.333333	0.357345	0.41137	0.398305	0.0368942	0.367349	0.0399688	0.922281
XM_006527556	0.631868	0.588558	0.64318	0.565934	0.565288	0.587589	0.621202	0.0288306	0.572937	0.0126931	0.922303
NM_153143	0.316147	0.323609	0.278155	0.278155	0.288331	0.28019	0.30597	0.0243762	0.282225	0.00538484	0.922395
NM_026308	0.593478	0.591304	0.693478	0.576087	0.578261	0.578261	0.626087	0.0583727	0.577536	0.00125511	0.922454
XM_006502080	0.75153	0.765574	0.75153	0.684552	0.708678	0.699676	0.756212	0.00810827	0.697635	0.0121921	0.92254
NM_009687	0.524725	0.532967	0.527473	0.461538	0.520147	0.480769	0.528388	0.0041965	0.487485	0.0298756	0.922588
XM_006530407	0.374982	0.324857	0.404674	0.339703	0.326768	0.352639	0.368171	0.0403424	0.339703	0.0129355	0.922678
NM_176836	0.656763	0.54183	0.54183	0.534011	0.539484	0.532447	0.580141	0.0663569	0.535314	0.00369493	0.922731
XM_011240418	0.617442	0.629789	0.629184	0.595655	0.597833	0.537977	0.625472	0.00696008	0.577155	0.0339464	0.922752
XM_011242765	0.443021	0.429117	0.438113	0.422301	0.392312	0.394493	0.43675	0.00705154	0.403035	0.0167202	0.922805
NM_133358	0.210411	0.265205	0.206027	0.207671	0.214247	0.207123	0.227215	0.032974	0.20968	0.00396393	0.92283
XM_006530830	0.441615	0.539164	0.447862	0.436809	0.442095	0.439692	0.476213	0.0546061	0.439532	0.0026466	0.922973
NM_009007	0.709677	0.692903	0.709677	0.696774	0.627097	0.625806	0.704086	0.00968458	0.649892	0.0406059	0.92303
XM_006506182	0.350109	0.373782	0.383927	0.335588	0.348319	0.338771	0.369273	0.0173537	0.340893	0.00662555	0.923146
NM_010620	0.507944	0.454589	0.5447	0.476879	0.472374	0.442258	0.502411	0.0453098	0.463837	0.0188235	0.923222
XM_017313667	0.581924	0.581924	0.61945	0.521142	0.564482	0.560782	0.594433	0.0216659	0.548802	0.0240259	0.923237
XM_006500420	0.359101	0.317434	0.388158	0.300439	0.345943	0.336623	0.354898	0.0355487	0.327668	0.0240375	0.923275
NM_025833	0.353524	0.353524	0.377203	0.330396	0.353524	0.317181	0.361417	0.0136707	0.3337	0.0183957	0.923311
NM_024478	0.254902	0.25641	0.25641	0.205128	0.25641	0.24736	0.255907	0.000870815	0.2363	0.0273719	0.923379
NM_025988	0.489955	0.401815	0.480233	0.480233	0.39339	0.39339	0.457334	0.0483264	0.422337	0.0501393	0.923477
NM_001111051	0.308913	0.238706	0.226496	0.229548	0.242369	0.242979	0.258038	0.04448	0.238299	0.00758431	0.923502
XM_011247918	0.316336	0.350946	0.36179	0.300646	0.343563	0.306184	0.343024	0.0237402	0.316797	0.0233441	0.923543
NM_001184706	0.658665	0.609485	0.570258	0.614754	0.53103	0.552108	0.612802	0.044297	0.565964	0.0435478	0.923567
NM_022988	0.57265	0.567766	0.571429	0.51221	0.552503	0.516484	0.570615	0.00254172	0.527066	0.0221329	0.92368
NM_001313734	0.505393	0.428351	0.399076	0.416025	0.416025	0.399076	0.444273	0.0549179	0.410375	0.0097856	0.923699
NM_001357462	0.393653	0.445645	0.445645	0.390277	0.406482	0.390277	0.428314	0.0300175	0.395679	0.00935612	0.923805
NM_024221	0.54386	0.542105	0.537719	0.537719	0.495614	0.466667	0.541228	0.00316276	0.5	0.0357288	0.923825
XM_006505488	0.376304	0.379285	0.389965	0.352956	0.363885	0.34153	0.381851	0.00718317	0.35279	0.0111783	0.923894
NM_008297	0.442193	0.463647	0.457092	0.428486	0.444577	0.386174	0.454311	0.0109941	0.419746	0.0301666	0.923918
NM_026504	0.427136	0.435176	0.40603	0.401005	0.419095	0.351759	0.422781	0.015053	0.39062	0.0348489	0.92393
NM_001357037	0.37587	0.376643	0.41686	0.396752	0.354988	0.328693	0.389791	0.0234455	0.360144	0.0343211	0.923942
XM_006512861	0.27815	0.27882	0.245308	0.245308	0.25067	0.245308	0.267426	0.0191576	0.247096	0.00309571	0.923977
NM_001290778	0.552178	0.614995	0.553191	0.533941	0.524823	0.530902	0.573455	0.0359783	0.529889	0.00464293	0.924028
XM_006512652	0.578389	0.499018	0.521022	0.503733	0.463654	0.509627	0.532809	0.0409776	0.492338	0.025015	0.924041
NM_001355765	0.184486	0.202974	0.205386	0.218248	0.127814	0.201768	0.197615	0.0114344	0.18261	0.048165	0.924068
XM_006499175	0.428066	0.438974	0.484375	0.397406	0.466981	0.384434	0.450472	0.0298634	0.416274	0.0443904	0.924084
NM_026330	0.467091	0.464968	0.467091	0.424628	0.46603	0.402335	0.466384	0.0012258	0.430998	0.0323213	0.924127
XM_006535796	0.459046	0.453545	0.555623	0.463936	0.439487	0.453545	0.489405	0.0574128	0.452323	0.0122707	0.92423
NM_001110228	0.397776	0.4126	0.445337	0.397776	0.368128	0.394688	0.418571	0.0243358	0.386864	0.016299	0.92425
NM_133345	0.292105	0.347368	0.298684	0.294737	0.294737	0.277632	0.312719	0.0301868	0.289035	0.00987573	0.924264
NM_145508	0.568787	0.535617	0.569331	0.492659	0.536161	0.518216	0.557912	0.0193097	0.515679	0.0218617	0.924301
NM_001310643	0.587421	0.592453	0.549686	0.539623	0.52327	0.535849	0.57652	0.023375	0.532914	0.00856209	0.924364
NM_009923	0.420144	0.423022	0.37482	0.317986	0.432374	0.37554	0.405995	0.0270367	0.3753	0.0571946	0.924395
NM_020022	0.586597	0.610966	0.610096	0.536989	0.610096	0.523934	0.602553	0.0138251	0.557006	0.046438	0.92441
XM_006540857	0.376652	0.351872	0.386564	0.339207	0.376101	0.315529	0.371696	0.0178689	0.343612	0.0305257	0.924444
NM_053083	0.43926	0.472888	0.545607	0.430433	0.462379	0.454813	0.485918	0.0543579	0.449208	0.0166943	0.924452
XM_006534046	0.685441	0.639745	0.701382	0.688629	0.632306	0.552604	0.675522	0.031993	0.624513	0.0683468	0.924489
NM_001178058	0.660646	0.637357	0.654468	0.609791	0.625475	0.569867	0.650824	0.0120645	0.601711	0.0286712	0.924537
NM_026448	0.402908	0.404984	0.327622	0.371755	0.36189	0.316199	0.378505	0.0440779	0.349948	0.0296405	0.924554
XM_006532563	0.405255	0.423965	0.382166	0.375	0.377787	0.367237	0.403795	0.0209379	0.373341	0.00546679	0.924581
NM_172701	0.419586	0.355096	0.312898	0.28742	0.35828	0.359873	0.362527	0.0537307	0.335191	0.0413783	0.924597
XM_006499026	0.406366	0.422281	0.480637	0.402122	0.420159	0.388329	0.436428	0.0391041	0.403537	0.0159622	0.924635
NM_001080381	0.437362	0.405046	0.455954	0.407703	0.407703	0.385126	0.432787	0.0257602	0.400177	0.0130345	0.924651
XM_006516361	0.5	0.444205	0.476011	0.432884	0.430458	0.450135	0.473405	0.0279887	0.437826	0.0107288	0.924843
NM_144527	0.560327	0.559509	0.56728	0.552556	0.494479	0.513292	0.562372	0.00427006	0.520109	0.0296328	0.924848
XM_006508790	0.333333	0.430695	0.333813	0.341007	0.341007	0.333333	0.365947	0.0560741	0.338449	0.00443051	0.924858
NM_009376	0.529412	0.454441	0.434064	0.417916	0.439831	0.453672	0.472639	0.0502114	0.43714	0.018029	0.924892
XM_006523055	0.43033	0.433473	0.533787	0.426925	0.436878	0.42902	0.465863	0.0588448	0.430941	0.00524707	0.925037
NM_172116	0.647303	0.550484	0.536653	0.520055	0.547718	0.536653	0.578147	0.0602891	0.534809	0.0139232	0.92504
XM_006521671	0.42661	0.407603	0.321014	0.321014	0.321014	0.42661	0.385076	0.0562874	0.356213	0.0609662	0.925046
NM_001164110	0.53408	0.46784	0.52256	0.43936	0.50752	0.46336	0.50816	0.03539	0.47008	0.0345733	0.925063
NM_026958	0.549598	0.624665	0.686327	0.552279	0.546917	0.621984	0.620197	0.068474	0.573727	0.041878	0.925072
NM_001359818	0.552042	0.636364	0.608696	0.549407	0.505929	0.607378	0.599034	0.042983	0.554238	0.0508969	0.92522
XM_006516282	0.474078	0.374875	0.392323	0.418744	0.337488	0.392323	0.413759	0.0529613	0.382851	0.0414479	0.925301
XM_006538292	0.366238	0.408294	0.352804	0.362734	0.349883	0.330607	0.375779	0.0289494	0.347741	0.0161698	0.925389
XM_006497326	0.640906	0.572209	0.581577	0.572209	0.579235	0.509758	0.598231	0.0372533	0.553734	0.0382461	0.92562
NM_001355252	0.422137	0.458779	0.443511	0.366412	0.443511	0.416031	0.441476	0.0184052	0.408651	0.0390757	0.925648
NM_001081341	0.41069	0.378483	0.36021	0.406122	0.28392	0.373915	0.383128	0.0255583	0.354652	0.0633374	0.925676
NM_011448	0.453923	0.488152	0.461295	0.430226	0.434439	0.434439	0.46779	0.0180148	0.433035	0.00243223	0.925704
XM_011240197	0.518331	0.52086	0.579014	0.419722	0.510746	0.567636	0.539402	0.0343285	0.499368	0.0746106	0.925781
NM_001363165	0.428829	0.402703	0.377928	0.4	0.368468	0.351351	0.403153	0.0254534	0.373273	0.0246777	0.925885
NM_001291126	0.62897	0.634392	0.630519	0.592564	0.580945	0.58017	0.631294	0.00279284	0.58456	0.00694259	0.925971
NM_001355688	0.387211	0.301954	0.294849	0.301954	0.301954	0.307282	0.328005	0.0513974	0.30373	0.00307647	0.925993
XM_006519122	0.485177	0.485692	0.495746	0.511988	0.490333	0.355762	0.488872	0.00595918	0.452694	0.0846411	0.925998
NM_007525	0.419001	0.397077	0.418595	0.385708	0.406009	0.351604	0.411558	0.0125425	0.381107	0.0274929	0.926011
NM_001346511	0.321839	0.306897	0.381609	0.309195	0.304598	0.321839	0.336782	0.0395342	0.311877	0.00892811	0.926052
XM_006508114	0.276625	0.261411	0.172891	0.204703	0.260028	0.193638	0.236976	0.056018	0.219456	0.035569	0.92607
XM_017313414	0.478712	0.465213	0.476636	0.455348	0.457944	0.402388	0.47352	0.00726895	0.43856	0.0313525	0.92617
XM_006532562	0.395978	0.426239	0.383436	0.374876	0.374876	0.366912	0.401885	0.0220043	0.372221	0.00459765	0.926189
XM_011246357	0.349831	0.415821	0.403553	0.373308	0.418993	0.290609	0.389735	0.0350981	0.36097	0.0650752	0.926194
NM_008787	0.467551	0.482808	0.469873	0.471973	0.375567	0.468104	0.473411	0.00822081	0.438548	0.0545778	0.926358
XM_006535753	0.518714	0.506062	0.501845	0.517132	0.479705	0.417501	0.508874	0.00877877	0.471446	0.0503263	0.92645
XM_006514197	0.470256	0.471386	0.471386	0.417545	0.471386	0.420181	0.471009	0.000652128	0.43637	0.0303526	0.926459
NM_001282992	0.470359	0.485708	0.472695	0.475031	0.377822	0.470915	0.476254	0.00827019	0.441256	0.0549738	0.926514
XM_006505487	0.38471	0.38765	0.398187	0.361676	0.372458	0.350404	0.390182	0.00708636	0.361513	0.0110276	0.926523
NM_178757	0.5496	0.526563	0.563705	0.495063	0.502116	0.522802	0.546623	0.0187489	0.50666	0.014417	0.926892
NM_153600	0.395497	0.448614	0.459584	0.32448	0.452656	0.431293	0.434565	0.034276	0.40281	0.0686711	0.926926
XM_011240414	0.648389	0.660691	0.660984	0.611424	0.621148	0.593673	0.656688	0.00718878	0.608748	0.0139315	0.926998
NM_001287165	0.555014	0.553659	0.526829	0.484824	0.527371	0.504065	0.545167	0.0158955	0.50542	0.0213061	0.927092
XM_017321687	0.51434	0.562141	0.655832	0.50478	0.533461	0.567878	0.577438	0.0719753	0.535373	0.0315922	0.927152
NM_019581	0.336288	0.392075	0.325339	0.305005	0.338373	0.333681	0.351234	0.0357906	0.325686	0.0180635	0.927264
NM_001168288	0.305292	0.387465	0.254039	0.386351	0.252646	0.238997	0.315599	0.0673075	0.292665	0.0814211	0.927332
NM_133435	0.4077	0.385982	0.375123	0.388944	0.374136	0.320829	0.389602	0.0165871	0.361303	0.0358248	0.927365
NM_026570	0.534014	0.514739	0.639456	0.506803	0.544218	0.514739	0.562736	0.0671364	0.52192	0.019714	0.927468
XM_006505486	0.38786	0.390785	0.401268	0.364944	0.37567	0.35373	0.393304	0.00705008	0.364781	0.0109712	0.927479
XM_006508019	0.553608	0.51134	0.556701	0.551546	0.486598	0.465979	0.54055	0.0253435	0.501375	0.0446564	0.927527
NM_001357068	0.438667	0.458667	0.438667	0.411333	0.411667	0.416333	0.445333	0.011547	0.413111	0.0027955	0.927645
XM_011241458	0.558933	0.494417	0.558933	0.488213	0.544045	0.4634	0.537428	0.0372484	0.498553	0.0413048	0.927664
NM_001357523	0.403674	0.456901	0.455016	0.414979	0.40179	0.403674	0.43853	0.0302012	0.406814	0.00713319	0.927676
XM_006505992	0.455874	0.384241	0.382521	0.378223	0.418911	0.337249	0.407545	0.0418626	0.378128	0.040831	0.927818
NM_001025599	0.530526	0.552632	0.551053	0.543684	0.495789	0.476842	0.544737	0.012332	0.505439	0.0344499	0.927858
NM_001081288	0.503927	0.46911	0.513613	0.457592	0.422513	0.499476	0.49555	0.0234041	0.45986	0.0385318	0.92798
NM_009963	0.423562	0.419178	0.498082	0.419178	0.423562	0.401644	0.446941	0.0443441	0.414795	0.0115978	0.928075
XM_011248968	0.528555	0.571096	0.458042	0.460956	0.528555	0.456294	0.519231	0.0571006	0.481935	0.0404414	0.928171
NM_001081107	0.397962	0.405454	0.385975	0.375787	0.376086	0.352113	0.396464	0.00982535	0.367995	0.0137555	0.928193
XM_017317203	0.425737	0.365003	0.43626	0.353277	0.391762	0.393867	0.409	0.0384639	0.379635	0.0228509	0.928204
XM_011245953	0.62879	0.634694	0.655793	0.569237	0.606322	0.606034	0.639759	0.0141964	0.593865	0.0213284	0.928263
NM_001252682	0.349302	0.396245	0.342561	0.334617	0.342321	0.333173	0.362703	0.0292431	0.336704	0.00491785	0.928319
NM_001042501	0.670688	0.657419	0.659831	0.640531	0.588661	0.616405	0.662646	0.00706811	0.615199	0.0259559	0.928398
NM_023644	0.402198	0.41978	0.418901	0.388132	0.380659	0.383297	0.413626	0.00990719	0.384029	0.00378975	0.928445
XM_006512030	0.519342	0.467223	0.555247	0.488997	0.488534	0.454019	0.513937	0.0442603	0.477183	0.0200622	0.928486
NM_026995	0.304387	0.350045	0.360788	0.299015	0.274843	0.368845	0.338406	0.0299476	0.314235	0.048814	0.928571
NM_001136065	0.384069	0.402997	0.402997	0.402997	0.299159	0.402997	0.396688	0.0109278	0.368384	0.0599509	0.92865
NM_007835	0.39201	0.394915	0.405327	0.369249	0.379903	0.358111	0.397417	0.00700228	0.369088	0.0108968	0.928716
NM_144858	0.524022	0.539376	0.536899	0.480931	0.537395	0.468053	0.533432	0.00824335	0.49546	0.0368831	0.928815
XM_017321017	0.390738	0.335601	0.414182	0.353546	0.337916	0.367873	0.380174	0.040342	0.353111	0.014983	0.928816
XM_006526513	0.280307	0.32532	0.285422	0.269565	0.277749	0.280307	0.297016	0.0246446	0.275874	0.00561108	0.928817
NM_016896	0.25206	0.25103	0.259272	0.20467	0.254121	0.249313	0.254121	0.00449062	0.236035	0.0272686	0.928829
XM_006517202	0.44229	0.458346	0.441078	0.402302	0.459558	0.384429	0.447238	0.00963865	0.41543	0.039247	0.928878
NM_001358259	0.645768	0.54232	0.54232	0.533699	0.539969	0.533699	0.576803	0.0597259	0.535789	0.00361975	0.928895
NM_025366	0.574257	0.584158	0.584158	0.534653	0.554455	0.529703	0.580858	0.00571634	0.539604	0.0130978	0.928977
NM_018859	0.413939	0.491024	0.537487	0.359029	0.535375	0.445618	0.480817	0.0624033	0.446674	0.0881779	0.92899
NM_134469	0.522689	0.522689	0.528571	0.533613	0.47395	0.454622	0.52465	0.00339618	0.487395	0.0411765	0.928991
NM_001282055	0.437633	0.453797	0.436414	0.397377	0.455322	0.380909	0.442615	0.00970332	0.411203	0.0390855	0.929031
NM_001357652	0.408257	0.375917	0.356881	0.40367	0.285092	0.37133	0.380352	0.0259735	0.353364	0.0612966	0.929045
XM_006501718	0.417202	0.424262	0.415918	0.385109	0.397946	0.385109	0.419127	0.00449294	0.389388	0.00741143	0.929045
XM_006514165	0.230612	0.197551	0.176327	0.18449	0.190612	0.186531	0.201497	0.0273571	0.187211	0.0031174	0.929102
XM_017312985	0.511156	0.523327	0.511156	0.462475	0.523327	0.450304	0.515213	0.00702658	0.478702	0.0391223	0.929134
NM_031249	0.484934	0.489642	0.481168	0.462806	0.443974	0.445857	0.485248	0.004246	0.450879	0.0103721	0.929172
XM_006499251	0.394608	0.394608	0.445261	0.377451	0.379902	0.389706	0.411492	0.0292449	0.382353	0.00648468	0.929186
NM_008628	0.46727	0.483983	0.475627	0.441852	0.462744	0.421309	0.475627	0.00835655	0.441968	0.0207175	0.929234
NM_001362376	0.303719	0.340909	0.340909	0.316632	0.277893	0.321281	0.328512	0.0214717	0.305269	0.023822	0.929245
NM_001081402	0.331373	0.332353	0.334804	0.292157	0.334314	0.301471	0.332843	0.00176743	0.309314	0.0221458	0.929308
NM_001077529	0.77492	0.807074	0.807074	0.721865	0.776527	0.721865	0.796356	0.0185643	0.740086	0.0315593	0.929341
NM_001327821	0.734796	0.702194	0.703448	0.738558	0.523511	0.727273	0.71348	0.0184714	0.663114	0.121031	0.929408
XM_006526749	0.621756	0.64313	0.622901	0.584733	0.584733	0.585115	0.629262	0.0120234	0.58486	0.000220363	0.929438
XM_006538275	0.784431	0.761228	0.758982	0.76497	0.688623	0.688623	0.768214	0.0140896	0.714072	0.0440791	0.929523
XM_006501424	0.607022	0.562458	0.546253	0.49291	0.5395	0.562458	0.571911	0.0314684	0.531623	0.0354367	0.929555
XM_006522511	0.506318	0.464801	0.502708	0.508123	0.430505	0.431408	0.491276	0.0229982	0.456679	0.0445541	0.929577
NM_001243052	0.502095	0.511173	0.504888	0.409916	0.507682	0.493715	0.506052	0.00464967	0.470438	0.0528762	0.929623
NM_001282084	0.461957	0.467391	0.461957	0.36413	0.467391	0.461957	0.463768	0.00313777	0.431159	0.0581124	0.929687
NM_025832	0.409743	0.40861	0.377266	0.367825	0.366692	0.377266	0.39854	0.0184325	0.370594	0.00580557	0.92988
NM_025837	0.390805	0.370115	0.289655	0.295785	0.372414	0.308812	0.350192	0.0534369	0.32567	0.0410015	0.929978
NM_001362658	0.494567	0.459993	0.453737	0.435627	0.439579	0.434639	0.469433	0.0219907	0.436615	0.00261352	0.930091
XM_011250711	0.251442	0.280277	0.276817	0.249135	0.245675	0.257209	0.269512	0.0157444	0.250673	0.0059188	0.9301
XM_006538228	0.571184	0.558033	0.629503	0.536878	0.56032	0.538593	0.58624	0.0380393	0.545264	0.0130672	0.930104
NM_001159527	0.405943	0.379498	0.381952	0.400763	0.32988	0.355234	0.389131	0.0146113	0.361959	0.035917	0.930173
XM_011242948	0.623746	0.555184	0.476589	0.513378	0.623746	0.40301	0.551839	0.0736356	0.513378	0.110368	0.930303
NM_026110	0.4693	0.461759	0.486176	0.4	0.486176	0.432316	0.472412	0.0125022	0.439497	0.0435345	0.930327
NM_001177995	0.381305	0.377193	0.396107	0.381853	0.311404	0.381031	0.384868	0.00994805	0.358096	0.0404388	0.930437
NM_011969	0.594272	0.542959	0.545346	0.519093	0.533413	0.513126	0.560859	0.028961	0.521877	0.0104259	0.930496
XM_006526750	0.620176	0.642339	0.621322	0.584257	0.584257	0.584639	0.627945	0.0124779	0.584384	0.000220615	0.930629
NM_001081073	0.412309	0.4646	0.464137	0.423878	0.411846	0.412309	0.447015	0.0300573	0.416011	0.00681671	0.930642
NM_001085373	0.43484	0.415704	0.439129	0.415704	0.399868	0.384692	0.429891	0.0124718	0.400088	0.0155076	0.930673
NM_027905	0.663133	0.639518	0.630843	0.599518	0.60241	0.59759	0.644498	0.0167107	0.599839	0.00242565	0.930708
XM_011239819	0.289586	0.275321	0.289586	0.269615	0.268188	0.257489	0.284831	0.0082361	0.265097	0.00662737	0.930718
NM_001252683	0.34262	0.434503	0.3603	0.344227	0.37423	0.340209	0.379141	0.0487531	0.352889	0.0185909	0.930758
XM_006507391	0.452221	0.436403	0.451354	0.395666	0.432936	0.418635	0.446659	0.00889288	0.415746	0.0188021	0.930789
NM_001271465	0.360371	0.360775	0.393462	0.39548	0.344229	0.297821	0.371536	0.0189898	0.345843	0.0488497	0.930847
NM_001285998	0.382305	0.352813	0.386674	0.339705	0.382851	0.321682	0.37393	0.0184186	0.348079	0.0314325	0.930867
NM_016874	0.574353	0.535022	0.589978	0.528556	0.556034	0.497306	0.566451	0.0283178	0.527299	0.0293844	0.930881
NM_001285867	0.40771	0.429271	0.41163	0.40379	0.351519	0.407057	0.416204	0.0114854	0.387455	0.0311643	0.930926
NM_001361375	0.613636	0.614973	0.610963	0.613636	0.549465	0.549465	0.613191	0.00204215	0.570856	0.0370492	0.930959
XM_006534697	0.305161	0.357419	0.431613	0.350968	0.35871	0.309032	0.364731	0.0635421	0.33957	0.0267282	0.931014
NM_011971	0.511905	0.571429	0.578869	0.498512	0.514881	0.534226	0.554067	0.036703	0.515873	0.0178778	0.931065
NM_001256100	0.585343	0.542672	0.648423	0.590909	0.525974	0.537106	0.592146	0.0532029	0.55133	0.0347258	0.93107
NM_011695	0.453922	0.491176	0.463725	0.418627	0.461765	0.431373	0.469608	0.0193115	0.437255	0.0221621	0.931106
NM_001301643	0.480769	0.44765	0.452991	0.416667	0.443376	0.426282	0.46047	0.0177813	0.428775	0.0135281	0.931168
NM_174875	0.371589	0.340289	0.303371	0.310594	0.292135	0.342697	0.338416	0.0341477	0.315142	0.0255859	0.931225
NM_016846	0.348449	0.3214	0.39459	0.348449	0.3214	0.3214	0.354813	0.0370078	0.330416	0.0156165	0.931241
NM_001007581	0.506024	0.471218	0.522088	0.465863	0.457831	0.472557	0.499777	0.0260041	0.465417	0.00737292	0.93125
NM_001362901	0.698612	0.696629	0.729676	0.674818	0.664243	0.639788	0.708306	0.0185338	0.659617	0.0179673	0.93126
NM_025526	0.486891	0.47191	0.486891	0.477528	0.395131	0.473783	0.481898	0.00864944	0.448814	0.0465285	0.931347
NM_019826	0.35023	0.348694	0.285714	0.288018	0.324117	0.304916	0.328213	0.036813	0.305684	0.0180614	0.931357
NM_001276321	0.566713	0.607444	0.607444	0.549157	0.554775	0.555478	0.593867	0.0235157	0.553137	0.0034641	0.931415
NM_001159948	0.315779	0.339734	0.309316	0.292776	0.318441	0.287452	0.32161	0.0160253	0.299556	0.0165698	0.931429
NM_013843	0.161006	0.199824	0.161006	0.159682	0.163652	0.16277	0.173945	0.0224115	0.162035	0.00208461	0.93153
XM_006526603	0.383567	0.430461	0.428858	0.36513	0.395992	0.396794	0.414295	0.0266234	0.385972	0.0180539	0.931635
NM_146032	0.517345	0.515334	0.541478	0.485168	0.455505	0.525892	0.524719	0.0145484	0.488855	0.0353381	0.931651
NM_007393	0.455133	0.510914	0.454325	0.434115	0.454325	0.434923	0.473457	0.0324405	0.441121	0.0114421	0.931702
NM_001190984	0.462862	0.506646	0.46208	0.458952	0.46208	0.412823	0.477196	0.0255075	0.444618	0.0275802	0.931731
NM_001199004	0.518776	0.474694	0.477959	0.456327	0.456327	0.458367	0.490476	0.0245623	0.457007	0.00117827	0.931761
XM_006528139	0.486695	0.488412	0.48412	0.391416	0.479828	0.488412	0.486409	0.00216018	0.453219	0.0536944	0.931765
NM_133678	0.525701	0.501558	0.502336	0.448598	0.521028	0.455607	0.509865	0.0137198	0.475078	0.039948	0.931772
NM_011656	0.613799	0.564631	0.578113	0.574941	0.55908	0.502776	0.585514	0.0254056	0.545599	0.0379243	0.931828
XM_006510771	0.341249	0.324538	0.277045	0.277045	0.324538	0.277045	0.314277	0.0333092	0.292876	0.0274203	0.931903
XM_006507392	0.474846	0.453676	0.462326	0.411336	0.452083	0.432734	0.463616	0.0106438	0.432051	0.0203819	0.931915
NM_001290740	0.499007	0.463269	0.456982	0.440106	0.444077	0.438451	0.473086	0.0226673	0.440878	0.0028911	0.931919
XM_006526816	0.421749	0.476985	0.436709	0.426928	0.440736	0.37687	0.445148	0.0285685	0.414845	0.033604	0.931926
NM_001277867	0.102937	0.132839	0.102937	0.102937	0.128076	0.0846785	0.112905	0.017264	0.105231	0.0217896	0.932031
XM_006537557	0.40099	0.405233	0.515559	0.397454	0.397454	0.437058	0.440594	0.0649559	0.410655	0.0228654	0.932049
NM_028152	0.310035	0.32286	0.34883	0.315165	0.29176	0.308112	0.327242	0.0197649	0.305012	0.0120063	0.932071
NM_001297747	0.302953	0.391528	0.345315	0.309371	0.34018	0.319641	0.346598	0.0443015	0.323064	0.015687	0.932099
XM_006517735	0.469325	0.527607	0.435583	0.441718	0.451943	0.441718	0.477505	0.0465544	0.445126	0.00590338	0.932191
NM_001355675	0.521438	0.511757	0.539419	0.525588	0.51314	0.427386	0.524205	0.0140372	0.488704	0.053467	0.932278
NM_001141931	0.633059	0.626886	0.639918	0.631687	0.561728	0.578189	0.633288	0.00651878	0.590535	0.0365769	0.932491
NM_001360809	0.676973	0.580146	0.553295	0.528072	0.585842	0.574451	0.603472	0.0650546	0.562788	0.0306002	0.932584
NM_133895	0.577231	0.552059	0.67849	0.56865	0.560069	0.557208	0.602593	0.0669222	0.561976	0.00595442	0.932595
XM_006498448	0.277557	0.277557	0.285998	0.271599	0.285005	0.227905	0.280371	0.00487336	0.261503	0.029859	0.932704
NM_173763	0.381079	0.427715	0.409061	0.4004	0.377082	0.358428	0.405952	0.0234727	0.378636	0.0210291	0.932713
NM_001364646	0.479564	0.480926	0.579019	0.489101	0.480926	0.46594	0.51317	0.0570312	0.478656	0.0117462	0.932743
NM_011299	0.337582	0.35403	0.390625	0.324836	0.361842	0.32278	0.360746	0.0271517	0.336486	0.0219833	0.932751
NM_001356522	0.449403	0.456317	0.412319	0.419233	0.409805	0.400377	0.439346	0.02366	0.409805	0.00942803	0.932761
XM_011242517	0.664188	0.686785	0.640446	0.599828	0.609268	0.648455	0.663806	0.0231717	0.619184	0.0257855	0.932778
NM_020296	0.674743	0.628104	0.680194	0.625076	0.608116	0.616596	0.661014	0.0286304	0.616596	0.00847971	0.932804
NM_001362966	0.602637	0.552731	0.624294	0.55838	0.552731	0.548964	0.59322	0.036699	0.553358	0.00473938	0.932804
NM_001311138	0.618922	0.621551	0.617608	0.620237	0.557162	0.555848	0.61936	0.00200726	0.577749	0.0368015	0.932815
NM_001310337	0.416055	0.347849	0.416055	0.348374	0.418678	0.333683	0.393319	0.0393786	0.366912	0.0454287	0.932859
NM_011952	0.453138	0.453138	0.453138	0.44196	0.479794	0.346518	0.453138	0	0.422757	0.0686818	0.932954
NM_028410	0.23595	0.235537	0.231818	0.186777	0.269421	0.2	0.234435	0.00227586	0.218733	0.0443928	0.93302
NM_001290504	0.468265	0.513399	0.478608	0.455571	0.455571	0.45134	0.486758	0.0236448	0.454161	0.00244295	0.933033
XM_006514577	0.604027	0.608054	0.633557	0.633557	0.479195	0.609396	0.615213	0.0160139	0.574049	0.08303	0.933091
NM_001355288	0.470686	0.524113	0.478723	0.474468	0.473759	0.426714	0.491174	0.028808	0.458314	0.0273684	0.933098
NM_026689	0.33653	0.29381	0.334786	0.274629	0.295554	0.330427	0.321709	0.0241769	0.300203	0.028188	0.933153
NM_013477	0.363411	0.375828	0.375828	0.323675	0.388245	0.328642	0.371689	0.00716908	0.346854	0.0359313	0.933185
XM_017319212	0.528846	0.515533	0.550296	0.489645	0.491864	0.506657	0.531558	0.0175396	0.496055	0.00924803	0.93321
NM_001348349	0.306593	0.278793	0.306593	0.252581	0.27085	0.308975	0.297326	0.0160502	0.277469	0.0287737	0.933215
NM_029738	0.551648	0.54652	0.569963	0.551648	0.506227	0.498901	0.556044	0.0123243	0.518926	0.0285746	0.933245
NM_010169	0.325632	0.306859	0.352347	0.228159	0.353791	0.337184	0.328279	0.022859	0.306378	0.0682466	0.933284
XM_006510961	0.677366	0.621472	0.593248	0.634754	0.556724	0.574433	0.630695	0.0428104	0.588637	0.0409082	0.933314
XM_011249897	0.424509	0.459869	0.479139	0.456127	0.413096	0.403368	0.454506	0.0277073	0.424197	0.0280769	0.933315
XM_006517510	0.493026	0.516677	0.536689	0.48393	0.514857	0.444512	0.515464	0.0218567	0.4811	0.0352581	0.933333
NM_001242580	0.386111	0.455556	0.408333	0.425926	0.386111	0.35463	0.416667	0.0354643	0.388889	0.0357292	0.933333
XM_006520815	0.7422	0.768473	0.804598	0.617406	0.779967	0.763547	0.771757	0.0313281	0.720307	0.0894922	0.933333
NM_145505	0.42611	0.430704	0.493492	0.39242	0.436064	0.431853	0.450102	0.0376465	0.420112	0.0240748	0.933371
NM_026871	0.783133	0.664659	0.753012	0.75502	0.666667	0.63253	0.733601	0.061576	0.684739	0.0632132	0.933394
NM_029017	0.476129	0.461935	0.476129	0.433548	0.429677	0.456774	0.471398	0.00819465	0.44	0.0146552	0.933394
NM_080560	0.659406	0.641584	0.750495	0.659406	0.609901	0.645545	0.683828	0.0584186	0.638284	0.0255387	0.933398
NM_010306	0.512376	0.512376	0.549505	0.443069	0.54538	0.481023	0.524752	0.0214363	0.489824	0.0517198	0.933438
XM_006505983	0.485653	0.422097	0.422097	0.422097	0.43041	0.388844	0.443282	0.036694	0.413784	0.0219947	0.933454
NM_031182	0.43407	0.431613	0.426699	0.36855	0.44226	0.395577	0.430794	0.00375313	0.402129	0.0372893	0.93346
NM_023505	0.638826	0.564334	0.528217	0.544018	0.528217	0.544018	0.577126	0.0564033	0.538751	0.00912292	0.933507
NM_001358893	0.256606	0.298297	0.20552	0.206107	0.29771	0.206107	0.253474	0.0464679	0.236641	0.052887	0.933591
NM_029441	0.534483	0.523187	0.573127	0.507134	0.50654	0.508918	0.543599	0.0261886	0.507531	0.00123761	0.933649
XM_006499333	0.28684	0.41844	0.423168	0.271868	0.401103	0.380615	0.376149	0.0773801	0.351195	0.0694593	0.933659
XM_006510698	0.428247	0.450754	0.465827	0.404914	0.421227	0.429486	0.448276	0.0189121	0.418542	0.0125038	0.933671
XM_006518810	0.50923	0.457865	0.41252	0.38764	0.442215	0.458266	0.459872	0.0483859	0.429374	0.0370227	0.933682
NM_001355127	0.4125	0.5225	0.4975	0.485	0.45	0.4025	0.4775	0.0576628	0.445833	0.0414075	0.933682
NM_025962	0.442117	0.441014	0.631753	0.533627	0.439912	0.441014	0.504961	0.109806	0.471518	0.0537912	0.93377
NM_030064	0.597945	0.623288	0.547945	0.556164	0.547945	0.547945	0.589726	0.0383378	0.550685	0.00474535	0.933798
XM_006503170	0.467235	0.447935	0.414722	0.415619	0.414722	0.41158	0.443297	0.0265622	0.413974	0.0021211	0.933851
XM_006504034	0.549419	0.52907	0.561047	0.502907	0.502907	0.525332	0.546512	0.0161854	0.510382	0.0129472	0.933891
NM_010303	0.550989	0.537291	0.5586	0.48554	0.550989	0.501522	0.54896	0.0107985	0.512684	0.0341223	0.933919
XM_006503036	0.888287	0.898291	0.894539	0.894956	0.893706	0.715298	0.893706	0.00505392	0.834653	0.103367	0.933924
XM_006495893	0.571429	0.505313	0.537584	0.501771	0.503739	0.502165	0.538108	0.033061	0.502558	0.00104122	0.933935
XM_017316701	0.296074	0.332061	0.296619	0.270447	0.296619	0.296619	0.308252	0.0206215	0.287895	0.0151106	0.933962
NM_001359433	0.571008	0.610275	0.618455	0.51767	0.636453	0.526832	0.599913	0.0253643	0.560318	0.0660933	0.934
NM_001130184	0.334352	0.319832	0.295759	0.296141	0.301872	0.289263	0.316648	0.019493	0.295759	0.00631361	0.934031
NM_009429	0.650289	0.648844	0.653179	0.570809	0.651734	0.601156	0.650771	0.00220741	0.6079	0.0408817	0.934123
NM_001360014	0.28943	0.32293	0.225759	0.255514	0.24407	0.283396	0.279373	0.0493596	0.260993	0.0202274	0.934211
XM_011246178	0.357642	0.359141	0.376623	0.341658	0.348651	0.331169	0.364469	0.0105527	0.340493	0.00879934	0.934217
NM_001081122	0.411157	0.395868	0.40124	0.372314	0.390496	0.366116	0.402755	0.00775642	0.376309	0.0126714	0.934337
XM_006525777	0.465538	0.383496	0.494872	0.410446	0.430479	0.414739	0.447969	0.0577292	0.418555	0.0105477	0.934339
NM_181815	0.276483	0.17161	0.225636	0.189354	0.214778	0.225371	0.224576	0.0524445	0.209834	0.0185104	0.934355
NM_001098810	0.421141	0.421141	0.436242	0.36745	0.444631	0.38255	0.426174	0.00871838	0.39821	0.0409043	0.934383
NM_001347530	0.741379	0.729885	0.741379	0.729885	0.668966	0.668966	0.737548	0.00663621	0.689272	0.0351719	0.934545
NM_178619	0.739884	0.737958	0.627168	0.526975	0.712909	0.72736	0.70167	0.064528	0.655748	0.111755	0.934554
XM_017313907	0.278096	0.301769	0.28931	0.278345	0.272614	0.2614	0.289725	0.011842	0.270787	0.008619	0.934633
NM_001100606	0.0422535	0.0510563	0.0413732	0.040493	0.0448944	0.040493	0.0448944	0.00535454	0.0419601	0.00254115	0.934641
NM_001164096	0.370567	0.427748	0.320922	0.394947	0.329344	0.321809	0.373079	0.0534574	0.3487	0.0402279	0.934653
NM_009171	0.623212	0.641914	0.638614	0.554455	0.625963	0.59901	0.63458	0.00998215	0.593143	0.0361128	0.934701
XM_006507007	0.532296	0.521726	0.497651	0.552848	0.472695	0.424839	0.517225	0.0177557	0.483461	0.0646801	0.934721
NM_001159510	0.393754	0.373546	0.406614	0.385181	0.346601	0.365585	0.391304	0.0166695	0.365789	0.0192905	0.934794
NM_016686	0.531864	0.561048	0.460989	0.460989	0.533651	0.458011	0.517967	0.051457	0.484217	0.0428371	0.934841
NM_023815	0.53137	0.495519	0.546735	0.491677	0.481434	0.498079	0.524541	0.0262822	0.490397	0.00839621	0.934906
NM_001355712	0.602639	0.645161	0.623167	0.583578	0.589443	0.576246	0.623656	0.0212652	0.583089	0.0066118	0.934953
XM_006534822	0.437323	0.438741	0.418888	0.409246	0.409529	0.392229	0.431651	0.0110752	0.403668	0.00990734	0.935173
XM_017321690	0.417537	0.439805	0.441893	0.375087	0.462074	0.377871	0.433078	0.0134999	0.40501	0.0494379	0.93519
XM_006509299	0.460391	0.442373	0.461013	0.425753	0.436316	0.413327	0.454593	0.0105866	0.425132	0.0115068	0.935194
NM_025567	0.632974	0.582924	0.604514	0.571148	0.581943	0.549558	0.606804	0.025103	0.56755	0.0164895	0.93531
XM_011241682	0.392587	0.384784	0.395269	0.345769	0.388198	0.362838	0.39088	0.00544704	0.365602	0.0213489	0.93533
NM_001040395	0.502932	0.570033	0.570033	0.495765	0.532248	0.508795	0.547666	0.0387408	0.512269	0.0184876	0.935369
XM_006502722	0.635528	0.605921	0.602859	0.611026	0.512506	0.601838	0.614769	0.0180428	0.575123	0.0544222	0.935511
NM_001347398	0.411054	0.411054	0.411054	0.385147	0.411054	0.357513	0.411054	0	0.384571	0.0267749	0.935574
NM_028680	0.517991	0.505247	0.527736	0.485007	0.485007	0.481259	0.516992	0.0112776	0.483758	0.00216398	0.935718
NM_001290824	0.431073	0.486304	0.493938	0.438258	0.450831	0.431522	0.470439	0.0343044	0.440204	0.00980021	0.93573
NM_001177883	0.524758	0.540459	0.513889	0.441425	0.541667	0.494565	0.526369	0.013358	0.492552	0.0501511	0.935755
NM_021430	0.566605	0.572744	0.572744	0.545734	0.506446	0.550031	0.570698	0.0035442	0.53407	0.0240196	0.935819
NM_026677	0.570442	0.546961	0.540055	0.453039	0.55663	0.541436	0.552486	0.015929	0.517035	0.0559406	0.935833
NM_001310157	0.423384	0.507529	0.456599	0.426041	0.451284	0.421169	0.462504	0.0423823	0.432831	0.0161653	0.935844
XM_006527659	0.355431	0.422524	0.355431	0.351438	0.357029	0.352236	0.377796	0.038736	0.353568	0.00302391	0.93587
XM_017315346	0.582242	0.571567	0.572052	0.54197	0.54197	0.531295	0.575287	0.0060277	0.538412	0.00616289	0.935901
NM_012025	0.355893	0.357735	0.356814	0.335175	0.336096	0.330571	0.356814	0.000920811	0.333947	0.00295999	0.935914
NM_028120	0.392987	0.403466	0.43289	0.383313	0.384119	0.383313	0.409781	0.0206875	0.383582	0.000465418	0.936066
NM_001362659	0.507468	0.473052	0.467208	0.451299	0.454545	0.449351	0.482576	0.0217541	0.451732	0.00262432	0.936084
XM_017321991	0.39258	0.374781	0.397593	0.340186	0.394585	0.355728	0.388318	0.0119886	0.3635	0.0280201	0.936088
NM_001290502	0.673531	0.631133	0.752271	0.672925	0.606905	0.645669	0.685645	0.0614712	0.641833	0.033177	0.936101
XM_017315923	0.591266	0.51441	0.508297	0.507424	0.489083	0.51441	0.537991	0.0462387	0.503639	0.013081	0.936147
NM_028925	0.40479	0.416472	0.359813	0.420561	0.359813	0.32535	0.393692	0.0299154	0.368575	0.0482061	0.936202
XM_006514623	0.576994	0.619666	0.619666	0.53692	0.580334	0.583302	0.605442	0.0246365	0.566852	0.0259643	0.936261
NM_001039466	0.428656	0.435791	0.432818	0.435791	0.426873	0.351962	0.432422	0.00358366	0.404875	0.0460406	0.936297
NM_001302374	0.375135	0.370291	0.472013	0.396663	0.39451	0.348762	0.405813	0.0573822	0.379978	0.0270556	0.93634
NM_001278415	0.672708	0.60661	0.647122	0.597015	0.609808	0.597015	0.642146	0.0333287	0.601279	0.00738614	0.936359
XM_017315467	0.439201	0.441016	0.441621	0.441016	0.38778	0.408953	0.440613	0.00125933	0.412583	0.0268032	0.936384
NM_001080817	0.342136	0.390552	0.347124	0.340376	0.341549	0.329225	0.359937	0.0266298	0.33705	0.00680178	0.936413
NM_001284359	0.390397	0.328288	0.331942	0.321503	0.359603	0.302714	0.350209	0.0348516	0.32794	0.0289858	0.936413
XM_006503037	0.891498	0.901215	0.896356	0.897976	0.896761	0.723482	0.896356	0.0048583	0.839406	0.100395	0.936465
NM_001162539	0.465927	0.462229	0.453249	0.44691	0.384575	0.462229	0.460468	0.00651999	0.431238	0.041131	0.93652
XM_017319691	0.758065	0.670088	0.651026	0.621701	0.675953	0.64956	0.69306	0.057097	0.649071	0.0271294	0.93653
NM_138953	0.541926	0.458074	0.555343	0.490177	0.479636	0.486823	0.518448	0.0527138	0.485545	0.00538563	0.936537
NM_172303	0.358379	0.337017	0.321179	0.316759	0.327072	0.308287	0.338858	0.0186686	0.317373	0.0094073	0.936594
NM_025344	0.610154	0.609248	0.596555	0.523119	0.594742	0.582956	0.605319	0.00760335	0.566939	0.038404	0.936595
NM_001252542	0.246346	0.260963	0.252794	0.243766	0.265692	0.202494	0.253368	0.00732552	0.237317	0.0320891	0.936652
NM_001166506	0.396274	0.390347	0.390347	0.390347	0.377646	0.334462	0.392323	0.00342206	0.367485	0.0292952	0.936691
NM_001277326	0.448462	0.486538	0.53	0.526154	0.481923	0.364231	0.488333	0.0407989	0.457436	0.0836928	0.936729
NM_001360021	0.514414	0.487828	0.517617	0.459641	0.488789	0.475336	0.50662	0.0163524	0.474589	0.0145884	0.936776
NM_001360659	0.48505	0.431894	0.48505	0.418605	0.478405	0.41639	0.467331	0.0306897	0.4378	0.0351827	0.936809
XM_006497782	0.625286	0.575515	0.646453	0.575515	0.572082	0.582952	0.615751	0.0364176	0.57685	0.00555637	0.936823
NM_001302886	0.450126	0.474973	0.421318	0.368023	0.501981	0.39143	0.448806	0.0268519	0.420478	0.0715472	0.936882
NM_178592	0.454705	0.353594	0.443016	0.367621	0.361777	0.443016	0.417105	0.0553115	0.390805	0.0453105	0.936945
NM_181586	0.451673	0.439591	0.479554	0.434015	0.3829	0.467472	0.456939	0.0204953	0.428129	0.0425924	0.936949
NM_024217	0.901408	0.843662	0.892958	0.838028	0.771831	0.861972	0.879343	0.031188	0.823944	0.0466918	0.936999
NM_175258	0.397725	0.409499	0.381161	0.375574	0.37737	0.360607	0.396129	0.0142361	0.371183	0.00920363	0.937028
NM_001252494	0.396538	0.408277	0.380024	0.374453	0.376244	0.35953	0.394946	0.0141936	0.370076	0.00917617	0.937028
XM_006525496	0.401938	0.398708	0.40886	0.383018	0.365944	0.384402	0.403169	0.00518681	0.377788	0.0102808	0.937047
NM_008471	0.573886	0.573104	0.579359	0.544175	0.531665	0.54183	0.57545	0.00340805	0.539223	0.00664965	0.937047
XM_006529427	0.552137	0.548148	0.548718	0.495157	0.548148	0.501994	0.549668	0.00215723	0.5151	0.0288243	0.937111
NM_009497	0.650334	0.679287	0.726058	0.632517	0.650334	0.643653	0.685226	0.0382097	0.642168	0.00900101	0.937161
NM_001165941	0.45	0.45	0.498925	0.41129	0.494624	0.405376	0.466308	0.0282467	0.437097	0.0499074	0.937356
NM_030198	0.485507	0.52029	0.617391	0.513043	0.521739	0.486957	0.541063	0.0683519	0.507246	0.0181014	0.9375
NM_026091	0.611702	0.614362	0.605053	0.615691	0.551862	0.549202	0.610372	0.00479462	0.572252	0.0376434	0.937545
NM_198607	0.614599	0.588321	0.573723	0.483212	0.589781	0.592701	0.592214	0.0207142	0.555231	0.0623878	0.937551
XM_006521976	0.676923	0.627149	0.653394	0.6181	0.655204	0.561991	0.652489	0.0248992	0.611765	0.0469281	0.937587
NM_027547	0.25116	0.249613	0.243424	0.210933	0.243424	0.243424	0.248066	0.00409348	0.232594	0.0187587	0.93763
XM_011250419	0.599206	0.559524	0.601852	0.559524	0.550265	0.541005	0.586861	0.0237113	0.550265	0.00925926	0.937641
XM_006512785	0.592617	0.589378	0.533679	0.521373	0.536917	0.550518	0.571891	0.0331325	0.536269	0.0145833	0.937712
NM_173764	0.487044	0.473498	0.5053	0.409894	0.454653	0.510012	0.488614	0.0159591	0.458186	0.0501523	0.937726
NM_028291	0.553778	0.594622	0.602451	0.498298	0.621852	0.521784	0.583617	0.026136	0.547311	0.0656133	0.937792
NM_001123372	0.39759	0.413655	0.39759	0.39759	0.348824	0.387263	0.402945	0.0092747	0.377893	0.0256983	0.937826
NM_001364014	0.508883	0.501269	0.524112	0.468274	0.507614	0.463198	0.511421	0.0116309	0.479695	0.0243112	0.937965
NM_175439	0.623355	0.610746	0.586623	0.566338	0.566338	0.57511	0.606908	0.0186645	0.569262	0.00506448	0.93797
NM_019877	0.675039	0.635793	0.66562	0.594976	0.646782	0.612245	0.658817	0.0204885	0.618001	0.026378	0.938046
NM_001109688	0.506518	0.490068	0.441651	0.503104	0.43203	0.414029	0.479412	0.0337206	0.449721	0.047099	0.938066
NM_178051	0.416744	0.444651	0.506047	0.302326	0.474419	0.506047	0.455814	0.0456857	0.427597	0.109635	0.938095
XM_006504487	0.27454	0.285276	0.357362	0.282209	0.288344	0.289877	0.305726	0.0450391	0.28681	0.0040579	0.938127
XM_006516622	0.341486	0.334901	0.342427	0.277516	0.338664	0.339605	0.339605	0.00410056	0.318595	0.0355783	0.938135
NM_028984	0.43725	0.36291	0.36291	0.363709	0.36211	0.365308	0.38769	0.0429205	0.363709	0.00159872	0.938144
NM_009213	0.410714	0.40625	0.380102	0.339923	0.412628	0.370536	0.399022	0.0165366	0.374362	0.0365028	0.938199
NM_206534	0.558603	0.598504	0.618454	0.533666	0.59601	0.53616	0.591854	0.0304743	0.555278	0.0352965	0.938202
NM_172590	0.403042	0.400507	0.399873	0.365019	0.432826	0.331432	0.401141	0.00167665	0.376426	0.0516506	0.938389
NM_001177647	0.774242	0.745455	0.743182	0.742424	0.677273	0.703788	0.754293	0.0173141	0.707828	0.0327631	0.9384
NM_001285940	0.589808	0.538847	0.593985	0.587302	0.492899	0.536341	0.574213	0.0306991	0.538847	0.0472512	0.938409
XM_006538745	0.473885	0.417461	0.415173	0.415555	0.39878	0.411742	0.435506	0.0332564	0.408692	0.00879341	0.93843
XM_006503669	0.569193	0.560153	0.519819	0.531641	0.48783	0.528164	0.549722	0.026288	0.515879	0.0243526	0.938436
NM_172584	0.31607	0.367098	0.319117	0.406702	0.341203	0.192689	0.334095	0.0286223	0.313531	0.109658	0.93845
XM_006514842	0.422509	0.440959	0.421982	0.406958	0.402741	0.396679	0.428484	0.0108076	0.402126	0.00516722	0.938487
NM_001313733	0.477086	0.433608	0.407756	0.426557	0.408931	0.40188	0.439483	0.0350365	0.412456	0.0127105	0.938503
XM_011244931	0.492237	0.466831	0.488003	0.438956	0.468596	0.4506	0.482357	0.0136114	0.452717	0.014933	0.938552
NM_027090	0.806841	0.784708	0.702213	0.583501	0.764588	0.804829	0.764588	0.0551396	0.717639	0.117897	0.938596
NM_001359632	0.475597	0.452233	0.459502	0.409657	0.412773	0.479751	0.462444	0.0119569	0.43406	0.0395998	0.938623
XM_006517628	0.571027	0.61744	0.624473	0.624473	0.56962	0.507736	0.604313	0.0290406	0.567276	0.0584038	0.938712
XM_006520134	0.721781	0.733439	0.735559	0.701113	0.654478	0.701113	0.73026	0.00741918	0.685568	0.0269247	0.9388
NM_009357	0.279412	0.285294	0.348529	0.276471	0.279412	0.301471	0.304412	0.03832	0.285784	0.0136641	0.938808
XM_017319552	0.533835	0.526942	0.536967	0.453634	0.523183	0.523183	0.532581	0.00512867	0.5	0.0401541	0.938824
NM_020615	0.50498	0.505976	0.50498	0.460159	0.50498	0.458167	0.505312	0.00057505	0.474436	0.026471	0.938896
XM_011241205	0.477154	0.517939	0.481754	0.463661	0.461822	0.461208	0.492283	0.0223381	0.46223	0.0012767	0.938953
NM_001359137	0.368571	0.406286	0.498857	0.367429	0.476571	0.352	0.424571	0.06704	0.398667	0.0679071	0.938986
NM_013888	0.471311	0.381148	0.446721	0.38388	0.446721	0.389344	0.43306	0.0466085	0.406648	0.0348115	0.939012
NM_001357094	0.538633	0.475483	0.643388	0.537147	0.47474	0.544577	0.552501	0.0848072	0.518821	0.0383558	0.939041
NM_144801	0.23504	0.368421	0.27181	0.289834	0.287671	0.244412	0.291757	0.0688917	0.273973	0.0256227	0.939044
XM_006525979	0.270709	0.287493	0.28641	0.259339	0.261505	0.272334	0.281538	0.00939326	0.264393	0.00696167	0.939103
NM_001173547	0.452865	0.411275	0.456562	0.408503	0.411275	0.420518	0.440234	0.025147	0.413432	0.006291	0.939118
NM_001033654	0.603012	0.583735	0.604217	0.604819	0.540964	0.536145	0.596988	0.0114932	0.560643	0.038334	0.939119
NM_001039482	0.41499	0.423038	0.434608	0.428068	0.402414	0.364688	0.424212	0.00986138	0.39839	0.0318812	0.93913
NM_001037997	0.300077	0.308903	0.299693	0.363776	0.250576	0.239064	0.302891	0.00520988	0.284472	0.0689202	0.939189
NM_019685	0.510738	0.511409	0.512081	0.504698	0.475839	0.460403	0.511409	0.000671141	0.480313	0.0224841	0.939195
NM_018773	0.469388	0.497959	0.417143	0.42449	0.510204	0.365714	0.461497	0.040982	0.433469	0.0726622	0.939269
NM_025776	0.479662	0.47736	0.484267	0.464313	0.421335	0.46815	0.48043	0.00351694	0.451266	0.0259919	0.939297
NM_007415	0.470201	0.51788	0.47522	0.46079	0.474906	0.438833	0.487767	0.026199	0.458176	0.0181779	0.939335
NM_133925	0.398058	0.399747	0.385395	0.357113	0.395526	0.358801	0.3944	0.0078443	0.37048	0.0217067	0.939351
XM_006516271	0.438889	0.530556	0.438889	0.437963	0.447222	0.437963	0.469444	0.0529238	0.441049	0.00534584	0.939513
NM_009044	0.34375	0.355469	0.342285	0.338867	0.347656	0.291992	0.347168	0.0072259	0.326172	0.0299249	0.939522
XM_006523371	0.35401	0.360276	0.35401	0.35401	0.307018	0.342732	0.356099	0.00361748	0.334586	0.0245323	0.939589
NM_009606	0.309756	0.352846	0.347154	0.277236	0.362602	0.308943	0.336585	0.0234084	0.31626	0.0431507	0.939614
NM_008894	0.449086	0.43342	0.404047	0.394256	0.413838	0.400783	0.428851	0.0228646	0.402959	0.00997079	0.939625
XM_017315805	0.495596	0.490234	0.492532	0.430103	0.483723	0.475297	0.492787	0.00269007	0.463041	0.0288342	0.939637
NM_011936	0.473077	0.471154	0.46859	0.424359	0.46859	0.434615	0.47094	0.00225121	0.442521	0.023151	0.939655
NM_026561	0.651751	0.634241	0.66537	0.617704	0.611868	0.604086	0.650454	0.0156047	0.611219	0.00683246	0.939681
NM_001033189	0.276435	0.329607	0.326284	0.276133	0.323867	0.276133	0.310775	0.029786	0.292044	0.0275593	0.939728
NM_027191	0.370107	0.436833	0.404804	0.440391	0.347865	0.350534	0.403915	0.0333719	0.379597	0.0526667	0.939794
NM_001293748	0.553666	0.553666	0.552604	0.530287	0.506908	0.522848	0.553312	0.00061355	0.520014	0.0119445	0.939821
NM_001163479	0.474066	0.439834	0.482365	0.461618	0.392116	0.458506	0.465422	0.0225448	0.437414	0.0392595	0.939822
NM_001364323	0.548566	0.49815	0.553191	0.53099	0.501388	0.471323	0.533302	0.0305308	0.501233	0.0298338	0.939867
NM_029022	0.378501	0.418622	0.461771	0.411809	0.371688	0.399697	0.419632	0.0416443	0.394398	0.0205788	0.939868
NM_178708	0.648586	0.613387	0.657242	0.593191	0.623774	0.586844	0.639738	0.0232276	0.601269	0.019746	0.939868
NM_013495	0.557078	0.49066	0.544624	0.511831	0.494396	0.49066	0.530787	0.0353047	0.498962	0.0112998	0.940042
NM_011862	0.425334	0.405578	0.438698	0.415456	0.380012	0.398024	0.423204	0.0166626	0.397831	0.017723	0.940046
NM_001291448	0.455774	0.429975	0.354423	0.369779	0.434275	0.361794	0.413391	0.0526718	0.388616	0.0397432	0.940069
NM_146051	0.649025	0.637883	0.573816	0.562674	0.649025	0.537604	0.620241	0.0405896	0.583101	0.0584516	0.94012
XM_006523366	0.356027	0.362898	0.356027	0.356027	0.309182	0.345409	0.358318	0.0039668	0.336873	0.0245618	0.940151
NM_027604	0.405902	0.438361	0.421639	0.37377	0.406557	0.409836	0.421967	0.016232	0.396721	0.0199435	0.940171
NM_001199124	0.531361	0.572781	0.499408	0.506509	0.502959	0.498225	0.534517	0.0367881	0.502564	0.00415608	0.940221
NM_027715	0.805861	0.808059	0.849817	0.79707	0.808059	0.711355	0.821245	0.024768	0.772161	0.0529453	0.940232
NM_001313985	0.458769	0.499419	0.499419	0.434379	0.436702	0.499419	0.485869	0.0234695	0.456833	0.036899	0.940239
XM_006527080	0.478141	0.433321	0.487142	0.450771	0.385562	0.478692	0.466201	0.0288286	0.438342	0.047793	0.940242
NM_026039	0.634752	0.634752	0.6513	0.609929	0.595745	0.600473	0.640268	0.00955426	0.602049	0.00722234	0.940308
NM_001301628	0.389133	0.422207	0.406007	0.359096	0.389133	0.396558	0.405782	0.0165384	0.381595	0.0198358	0.940394
NM_001294140	0.355711	0.416834	0.413828	0.345691	0.40481	0.36523	0.395458	0.034454	0.37191	0.0301199	0.940456
NM_173368	0.243551	0.282669	0.261112	0.206855	0.293085	0.240523	0.262444	0.0195932	0.246821	0.0434585	0.940471
NM_001355544	0.54539	0.52695	0.552482	0.504255	0.505674	0.51844	0.541608	0.0131795	0.509456	0.00781216	0.940637
NM_009755	0.526102	0.500156	0.527665	0.472648	0.501094	0.487965	0.517974	0.0154507	0.487236	0.0142372	0.940656
NM_030133	0.349217	0.379873	0.333222	0.342552	0.306564	0.350217	0.354104	0.0237064	0.333111	0.0233073	0.940715
XM_017320260	0.446846	0.428319	0.406264	0.408469	0.406264	0.390825	0.427143	0.0203167	0.401853	0.0096138	0.940792
XM_017316603	0.720379	0.708531	0.733412	0.655213	0.719194	0.659953	0.720774	0.0124455	0.67812	0.0356502	0.940822
NM_001198984	0.465166	0.401006	0.465885	0.401484	0.428777	0.423031	0.444019	0.0372524	0.417764	0.0143883	0.94087
NM_026086	0.5	0.4725	0.51	0.49875	0.48375	0.4125	0.494167	0.0194186	0.465	0.0460808	0.940978
XM_006510550	0.288945	0.288945	0.288107	0.284757	0.288107	0.242044	0.288666	0.000483543	0.271636	0.0256825	0.941006
NM_025623	0.443662	0.443662	0.446009	0.421362	0.424883	0.408451	0.444444	0.00135528	0.418232	0.00865154	0.941021
XM_017318599	0.47379	0.447581	0.413306	0.418011	0.393817	0.44422	0.444892	0.0303314	0.418683	0.0252083	0.941088
XM_006513348	0.451599	0.467696	0.452591	0.455347	0.384123	0.451599	0.457295	0.00902083	0.430356	0.0400828	0.941091
NM_001034856	0.722753	0.826004	0.82218	0.717973	0.720841	0.792543	0.790312	0.058539	0.743786	0.0422493	0.941129
NM_008688	0.162824	0.170029	0.170029	0.157781	0.157781	0.157781	0.167627	0.00415958	0.157781	0	0.941261
NM_010411	0.506608	0.475037	0.518355	0.475771	0.429515	0.506608	0.5	0.0224026	0.470631	0.0388024	0.941263
XM_006522570	0.70489	0.591906	0.598651	0.595278	0.593592	0.595278	0.631816	0.0633744	0.594716	0.000973609	0.941281
XM_006527081	0.484656	0.439804	0.493009	0.457055	0.392591	0.484656	0.47249	0.0286131	0.444767	0.0472463	0.941327
NM_027494	0.385472	0.39795	0.395276	0.371212	0.389483	0.34893	0.3929	0.00656962	0.369875	0.0203093	0.941399
NM_145422	0.342893	0.40399	0.307357	0.369077	0.315461	0.30798	0.351413	0.0488769	0.33084	0.0333255	0.941455
NM_001290676	0.649118	0.618953	0.48691	0.496016	0.660501	0.495731	0.584993	0.0862717	0.550749	0.0950477	0.941463
NM_001313963	0.482252	0.4847	0.49694	0.477356	0.456548	0.444308	0.487964	0.00786916	0.459404	0.016708	0.941472
NM_026559	0.665158	0.585973	0.683258	0.572398	0.667421	0.581448	0.644796	0.0517403	0.607089	0.0524445	0.94152
XM_011242953	0.479172	0.474375	0.520828	0.474375	0.47589	0.438021	0.491458	0.0255477	0.462762	0.0214399	0.94161
XM_006512300	0.391415	0.431802	0.391415	0.378029	0.386799	0.378952	0.404877	0.0233179	0.38126	0.00481897	0.941668
NM_001286578	0.497442	0.476023	0.42743	0.514386	0.40633	0.398657	0.466965	0.0358745	0.439791	0.064715	0.941807
NM_018776	0.333097	0.396307	0.333097	0.334517	0.333097	0.333097	0.354167	0.0364944	0.33357	0.000820099	0.941845
NM_001160208	0.499001	0.478348	0.489674	0.447702	0.468354	0.46569	0.489007	0.0103426	0.460582	0.011234	0.941871
NM_023142	0.575163	0.55719	0.639706	0.556373	0.556373	0.556373	0.590686	0.043393	0.556373	0	0.941909
NM_001291026	0.353897	0.347804	0.365829	0.353897	0.295253	0.356436	0.355843	0.00916871	0.335195	0.0346145	0.941974
XM_006526598	0.612554	0.681818	0.621212	0.597403	0.609668	0.597403	0.638528	0.0377394	0.601491	0.0070815	0.941996
XM_006521802	0.497972	0.483551	0.495268	0.421812	0.472735	0.49662	0.492264	0.00766553	0.463722	0.03821	0.94202
XM_017313015	0.3342	0.355007	0.360642	0.326398	0.327265	0.335501	0.349949	0.0139272	0.329721	0.00502394	0.942197
NM_153150	0.606877	0.472119	0.579926	0.508364	0.542751	0.512082	0.552974	0.0713074	0.521066	0.0188717	0.942297
XM_011241915	0.245721	0.240016	0.241646	0.198044	0.279544	0.207824	0.242461	0.00293851	0.228471	0.0445001	0.942297
NM_009533	0.512258	0.476559	0.48	0.443011	0.476559	0.464516	0.489606	0.0196928	0.461362	0.0169951	0.942313
NM_008095	0.527293	0.534934	0.622271	0.533843	0.525109	0.528384	0.561499	0.0527682	0.529112	0.00441207	0.94232
NM_001357166	0.420321	0.370053	0.435294	0.367914	0.368984	0.418182	0.408556	0.0341744	0.385027	0.0287181	0.942408
NM_145595	0.559322	0.510896	0.571429	0.512107	0.492736	0.542373	0.547215	0.0320309	0.515738	0.0250169	0.942478
XM_017319316	0.657228	0.536513	0.542474	0.549925	0.535022	0.551416	0.578738	0.0680395	0.545455	0.00906522	0.942489
NM_001291440	0.577811	0.483991	0.583023	0.501862	0.516754	0.531646	0.548275	0.0557325	0.516754	0.014892	0.942508
XM_011249666	0.48643	0.491301	0.487126	0.455115	0.458594	0.466945	0.488286	0.00263461	0.460218	0.00607995	0.942518
NM_016905	0.301639	0.390164	0.306557	0.29918	0.333607	0.308197	0.332787	0.0497508	0.313661	0.0178518	0.942529
NM_011675	0.641387	0.618635	0.664139	0.615385	0.618635	0.579632	0.641387	0.0227519	0.60455	0.0216414	0.942568
NM_080848	0.621931	0.599836	0.575286	0.570376	0.550736	0.572831	0.599018	0.0233332	0.564648	0.0121102	0.942623
XM_006511739	0.443577	0.429129	0.434205	0.406872	0.424053	0.401015	0.435637	0.00732938	0.410647	0.0119738	0.942635
NM_001326586	0.422853	0.462154	0.435953	0.435226	0.435226	0.374818	0.44032	0.0200112	0.41509	0.0348763	0.9427
NM_134099	0.602142	0.564652	0.569243	0.539403	0.539403	0.557766	0.578679	0.0204491	0.545524	0.0106017	0.942706
NM_001365071	0.553506	0.514145	0.543665	0.512915	0.483395	0.522755	0.537105	0.0204838	0.506355	0.0204838	0.942748
NM_025316	0.601019	0.572156	0.665535	0.597623	0.536503	0.599321	0.612903	0.0478103	0.577816	0.0357881	0.942752
XM_006510215	0.53868	0.425273	0.426083	0.54111	0.373431	0.396112	0.463345	0.0652425	0.436884	0.0909718	0.94289
XM_006514344	0.86039	0.810065	0.86039	0.86039	0.712662	0.813312	0.843615	0.029055	0.795455	0.0754652	0.942912
XM_011246728	0.353113	0.382944	0.337549	0.346628	0.311608	0.354086	0.357869	0.0230684	0.337441	0.02268	0.942918
NM_010925	0.496827	0.496827	0.496193	0.482234	0.475888	0.446701	0.496616	0.000366339	0.468274	0.0189507	0.94293
NM_001172098	0.364681	0.368511	0.370638	0.33234	0.369362	0.339149	0.367943	0.00301898	0.34695	0.0197051	0.942945
XM_006532644	0.635913	0.681115	0.679876	0.62291	0.635913	0.624149	0.665635	0.0257469	0.627657	0.00717661	0.942946
NM_021337	0.378964	0.413848	0.375264	0.386099	0.366279	0.349101	0.389359	0.0212887	0.36716	0.0185147	0.942986
NM_001285997	0.359938	0.332647	0.364573	0.320288	0.359938	0.316684	0.352386	0.0172509	0.332303	0.0240002	0.94301
XM_006509029	0.509294	0.517658	0.489777	0.509294	0.466543	0.454461	0.505576	0.0143074	0.476766	0.0288104	0.943015
XM_011242125	0.35691	0.337323	0.337323	0.337323	0.328618	0.306855	0.343852	0.0113083	0.324266	0.0156934	0.943038
NM_001346106	0.501082	0.464286	0.573593	0.488095	0.481602	0.481602	0.512987	0.0556176	0.483766	0.00374903	0.943038
NM_001168513	0.530499	0.529575	0.498152	0.491682	0.5	0.477819	0.519409	0.0184148	0.489834	0.0112055	0.94306
XM_006521076	0.488276	0.457614	0.505282	0.445504	0.433909	0.489307	0.483724	0.0241579	0.45624	0.0292179	0.943182
XM_006500444	0.638981	0.594303	0.652174	0.605097	0.592504	0.58081	0.628486	0.0303294	0.592804	0.0121467	0.943225
XM_017317155	0.65313	0.453469	0.65313	0.651438	0.566836	0.441624	0.586576	0.115275	0.553299	0.10556	0.943269
NM_001355689	0.391673	0.358124	0.391673	0.387631	0.344382	0.344786	0.38049	0.0193695	0.358933	0.0248544	0.943343
XM_006500053	0.648084	0.652962	0.642509	0.650174	0.596516	0.58676	0.647851	0.00523035	0.61115	0.0341463	0.943349
NM_025922	0.330827	0.430075	0.32782	0.345865	0.345865	0.335338	0.362907	0.0581886	0.342356	0.00607737	0.94337
NM_001357349	0.366478	0.386894	0.404033	0.361437	0.390422	0.340139	0.385801	0.0188014	0.363999	0.0252395	0.943489
NM_026004	0.573727	0.567471	0.537087	0.586238	0.461126	0.536193	0.559428	0.0195994	0.527852	0.0629715	0.943557
NM_021393	0.35239	0.389847	0.358305	0.34549	0.361262	0.33169	0.366847	0.0201368	0.346148	0.0147966	0.943574
NM_001316761	0.475282	0.602401	0.626412	0.478107	0.483757	0.646186	0.568032	0.0812157	0.536017	0.0954514	0.943639
NM_026695	0.553318	0.53436	0.552133	0.550948	0.498815	0.49763	0.546603	0.0106195	0.515798	0.0304466	0.943642
NM_198162	0.455605	0.450252	0.49937	0.422859	0.450252	0.453086	0.468409	0.0269466	0.442065	0.0166936	0.94376
NM_026107	0.407048	0.402451	0.498979	0.427477	0.425434	0.382022	0.436159	0.0544515	0.411645	0.0256738	0.943794
XM_006512212	0.640479	0.640479	0.70972	0.633822	0.604527	0.640479	0.66356	0.0399763	0.626276	0.0191269	0.943813
XM_017314756	0.481707	0.480352	0.473577	0.432249	0.479675	0.443089	0.478546	0.00435576	0.451671	0.0248501	0.943841
NM_001113413	0.599078	0.593702	0.599078	0.599846	0.49232	0.599078	0.597286	0.00310403	0.563748	0.0618601	0.943849
NM_001190985	0.540414	0.574482	0.539078	0.529058	0.539746	0.492318	0.551325	0.020066	0.520374	0.0248781	0.943861
NM_001303015	0.517572	0.498403	0.520767	0.479233	0.501597	0.469649	0.512247	0.0120957	0.483493	0.0163949	0.943867
NM_028197	0.605998	0.562048	0.554809	0.555326	0.534643	0.536194	0.574285	0.0277019	0.542054	0.0115194	0.943878
NM_001114879	0.388135	0.416053	0.42594	0.34083	0.406553	0.413726	0.410043	0.0196062	0.387036	0.0401765	0.943893
NM_025505	0.497372	0.485545	0.49343	0.452037	0.475033	0.466491	0.492116	0.00602178	0.46452	0.0116241	0.943925
NM_175149	0.666667	0.645022	0.727273	0.612121	0.671861	0.640693	0.679654	0.0426357	0.641558	0.0298795	0.943949
NM_172338	0.465301	0.464465	0.457776	0.436873	0.474916	0.397993	0.462514	0.00412448	0.436594	0.0384623	0.943959
XM_006513017	0.557451	0.560144	0.613106	0.522442	0.590664	0.520646	0.5769	0.0313841	0.544584	0.0399167	0.943983
XM_006521079	0.65787	0.64279	0.603205	0.603205	0.590952	0.603205	0.634621	0.0282333	0.59912	0.00707404	0.944059
XM_006538293	0.434896	0.469792	0.409375	0.424479	0.418229	0.397917	0.438021	0.0303293	0.413542	0.0138878	0.944114
XM_006522612	0.381892	0.384421	0.383409	0.3217	0.382398	0.381386	0.383241	0.00127294	0.361828	0.0347557	0.944127
NM_008228	0.465211	0.42633	0.49045	0.49045	0.412688	0.401774	0.460664	0.032301	0.43497	0.0483558	0.944225
NM_001163471	0.465022	0.467448	0.423372	0.38334	0.470683	0.426203	0.451948	0.0247766	0.426742	0.0436742	0.944229
XM_006504854	0.418311	0.393092	0.398026	0.401864	0.370066	0.370066	0.403143	0.0133657	0.380665	0.0183587	0.944243
XM_017321955	0.633142	0.660441	0.640326	0.552682	0.658046	0.615421	0.644636	0.0141507	0.608716	0.053001	0.944279
XM_006524357	0.39587	0.415821	0.40952	0.39167	0.40357	0.358068	0.40707	0.0101987	0.384436	0.0235979	0.944397
NM_001347149	0.549513	0.559817	0.53921	0.470521	0.565541	0.520893	0.549513	0.0103034	0.518985	0.0475387	0.944444
NM_153416	0.306397	0.311448	0.312009	0.314815	0.248597	0.314815	0.309951	0.00309067	0.292742	0.0382308	0.944478
NM_145944	0.592072	0.566496	0.638107	0.563939	0.565217	0.567775	0.598892	0.0362895	0.565644	0.00195336	0.944484
NM_027009	0.374445	0.379769	0.364685	0.337178	0.373558	0.346051	0.372967	0.00765011	0.352263	0.0189686	0.944489
XM_006520759	0.536011	0.461773	0.520499	0.456233	0.48338	0.49446	0.506094	0.0391592	0.478024	0.0196682	0.944536
XM_017319900	0.500326	0.529642	0.532899	0.512052	0.482085	0.482085	0.520955	0.01794	0.492074	0.0173017	0.94456
NM_009450	0.472124	0.688779	0.519407	0.48765	0.49753	0.601976	0.560104	0.113917	0.529052	0.063347	0.944561
NM_198615	0.546901	0.547739	0.546064	0.451005	0.558626	0.540201	0.546901	0.000837521	0.516611	0.0575584	0.944615
NM_178633	0.524902	0.468262	0.514648	0.473633	0.475098	0.475586	0.502604	0.0301801	0.474772	0.00101644	0.944624
NM_001005419	0.43022	0.429171	0.429171	0.417629	0.365163	0.434418	0.429521	0.000605824	0.405736	0.0361266	0.944625
XM_006530457	0.330396	0.370044	0.371512	0.328439	0.361233	0.323054	0.357318	0.023326	0.337575	0.0206646	0.944749
NM_172442	0.4673	0.524715	0.523194	0.435361	0.537643	0.458555	0.50507	0.032718	0.477186	0.0536256	0.944793
NM_012012	0.510654	0.533458	0.439626	0.432523	0.435888	0.533458	0.494579	0.0489377	0.46729	0.0573281	0.944822
NM_001364437	0.344039	0.346849	0.349659	0.313529	0.349659	0.319952	0.346849	0.00281012	0.327713	0.0192749	0.94483
NM_001360404	0.542228	0.451652	0.451652	0.463892	0.450428	0.451652	0.481844	0.0522937	0.455324	0.00744524	0.944962
NM_001355114	0.262028	0.264016	0.26163	0.217097	0.297018	0.230219	0.262558	0.00127815	0.248111	0.0428594	0.944977
NM_001290387	0.478681	0.471291	0.507106	0.467311	0.464468	0.445139	0.485693	0.0189094	0.458973	0.0120643	0.944986
NM_001130185	0.334446	0.322951	0.29366	0.304412	0.300334	0.29403	0.317019	0.0210303	0.299592	0.00523053	0.945029
NM_028388	0.627824	0.551724	0.575505	0.550535	0.557669	0.550535	0.585018	0.0389315	0.552913	0.00411903	0.945122
NM_146116	0.491724	0.486207	0.493103	0.448966	0.491724	0.449655	0.490345	0.00364931	0.463448	0.02449	0.945148
NM_010357	0.515228	0.494924	0.493655	0.461929	0.482234	0.477157	0.501269	0.0121058	0.473773	0.0105668	0.945148
XM_011250330	0.587807	0.58704	0.594709	0.581288	0.526074	0.565184	0.589852	0.0042236	0.557515	0.028395	0.945179
NM_001122738	0.374439	0.407111	0.358104	0.357783	0.360026	0.359385	0.379885	0.0249532	0.359065	0.00115489	0.945194
XM_006513439	0.74026	0.651948	0.766234	0.758442	0.643506	0.638312	0.719481	0.0599094	0.680087	0.0679071	0.945247
NM_001284270	0.348771	0.236767	0.30482	0.253308	0.241966	0.346408	0.296786	0.0564324	0.280561	0.0573069	0.945329
NM_020050	0.369343	0.363504	0.417518	0.363504	0.360584	0.363504	0.383455	0.0296438	0.36253	0.00168569	0.945431
XM_006531169	0.308864	0.283934	0.308864	0.26385	0.276316	0.312327	0.300554	0.0143938	0.284164	0.0251732	0.945469
NM_001360233	0.488625	0.512015	0.527715	0.493111	0.471964	0.479974	0.509452	0.0196707	0.481683	0.0106766	0.945493
NM_001357724	0.487061	0.490758	0.463956	0.449168	0.471349	0.442699	0.480591	0.0145252	0.454405	0.0150262	0.945513
XM_006521799	0.435484	0.422094	0.427876	0.377663	0.403834	0.433962	0.428484	0.00671579	0.405153	0.0281729	0.945549
NM_001331167	0.675425	0.670788	0.698609	0.619784	0.621329	0.692427	0.681607	0.0149052	0.644513	0.0415015	0.945578
NM_001363451	0.435996	0.527352	0.454595	0.431619	0.471554	0.437637	0.472648	0.0482797	0.446937	0.0215303	0.945602
NM_001364913	0.563636	0.646753	0.651948	0.657143	0.555844	0.548052	0.620779	0.0495553	0.587013	0.0608591	0.945607
XM_006533865	0.535919	0.534156	0.55465	0.46981	0.533054	0.533495	0.541575	0.0113573	0.51212	0.0366417	0.945612
NM_025574	0.88835	0.871359	0.873786	0.873786	0.75	0.866505	0.877832	0.00918917	0.830097	0.0694616	0.945622
XM_011248058	0.421753	0.461221	0.459385	0.424966	0.428178	0.416246	0.447453	0.0222757	0.42313	0.00617422	0.945641
NM_012010	0.463466	0.455115	0.48991	0.436326	0.439805	0.455811	0.469497	0.0181645	0.443981	0.0103919	0.945652
XM_006512299	0.413218	0.451268	0.413218	0.400312	0.406765	0.401202	0.425901	0.0219686	0.402759	0.00349716	0.945664
NM_001308323	0.2456	0.38641	0.227589	0.234138	0.261154	0.317642	0.286533	0.0869637	0.270978	0.04261	0.945714
NM_172687	0.451948	0.460606	0.475325	0.450216	0.465801	0.396537	0.462626	0.0118185	0.437518	0.0363361	0.945727
XM_006539030	0.388001	0.398651	0.423855	0.406106	0.360312	0.378417	0.403503	0.0184126	0.381612	0.0230633	0.945748
XM_006496164	0.525565	0.63258	0.63258	0.545779	0.592549	0.555291	0.596908	0.0617854	0.56454	0.0247184	0.945772
NM_001308072	0.479334	0.46039	0.565442	0.448909	0.487945	0.486797	0.501722	0.05599	0.47455	0.0222132	0.945843
NM_198246	0.652295	0.649513	0.650904	0.58484	0.650904	0.611266	0.650904	0.00139082	0.61567	0.0332515	0.945869
NM_001033453	0.49337	0.486188	0.520994	0.479558	0.479558	0.460221	0.500184	0.0183766	0.473112	0.0111642	0.945876
NM_027338	0.380546	0.386519	0.383959	0.321672	0.387372	0.379693	0.383675	0.00299649	0.362912	0.0359207	0.945886
NM_001145979	0.326075	0.381306	0.31333	0.306957	0.329262	0.329262	0.340237	0.0361334	0.321827	0.0128777	0.94589
NM_001357156	0.386429	0.421472	0.370182	0.369863	0.373049	0.371456	0.392694	0.0262128	0.371456	0.00159286	0.945917
NM_001159910	0.466063	0.460892	0.36393	0.379444	0.464124	0.377505	0.430295	0.0575319	0.407024	0.0494594	0.945919
XM_006540856	0.353296	0.325617	0.363362	0.317564	0.358329	0.310015	0.347425	0.0195457	0.328636	0.0259904	0.94592
NM_145442	0.485714	0.485714	0.483929	0.448214	0.480357	0.448214	0.485119	0.00103098	0.458929	0.0185577	0.946012
XM_011240206	0.517582	0.443956	0.505495	0.404396	0.372527	0.610989	0.489011	0.0394841	0.462637	0.129461	0.946067
NM_001364378	0.343497	0.36341	0.389546	0.327318	0.366521	0.343497	0.365484	0.0230942	0.345779	0.0197011	0.946084
NM_001163126	0.321784	0.321386	0.324572	0.297093	0.31143	0.307049	0.322581	0.00173592	0.30519	0.00734692	0.946091
XM_006515729	0.406475	0.421763	0.406475	0.389388	0.383993	0.394784	0.411571	0.0088264	0.389388	0.00539568	0.946103
XM_017321517	0.324257	0.38552	0.324257	0.326733	0.327351	0.324257	0.344678	0.0353698	0.326114	0.00163722	0.94614
XM_006529473	0.596587	0.602275	0.608838	0.555021	0.553052	0.602275	0.602567	0.00613078	0.570116	0.0278681	0.946145
XM_017319673	0.44868	0.431452	0.421188	0.410557	0.41129	0.409457	0.433773	0.0138926	0.410435	0.000922512	0.946197
NM_011103	0.520336	0.502653	0.604332	0.497347	0.522546	0.519894	0.54244	0.0543245	0.513263	0.0138466	0.94621
XM_006526847	0.430868	0.482315	0.463666	0.418006	0.466881	0.418006	0.45895	0.0260457	0.434298	0.0282178	0.946287
NM_007935	0.313462	0.342677	0.306751	0.302803	0.302013	0.306356	0.320963	0.0191014	0.303724	0.00231325	0.946289
NM_153582	0.642857	0.635338	0.635338	0.587719	0.64411	0.578947	0.637845	0.00434098	0.603592	0.0353626	0.9463
NM_001113569	0.405005	0.432074	0.45761	0.383555	0.43667	0.405005	0.431563	0.0263061	0.40841	0.0267209	0.946351
NM_172134	0.397115	0.4	0.547115	0.414423	0.411538	0.446154	0.448077	0.0857819	0.424038	0.0192067	0.946352
NM_001286214	0.560976	0.533101	0.529617	0.529617	0.515679	0.491289	0.541231	0.0171877	0.512195	0.0193999	0.946352
XM_006534333	0.814318	0.734899	0.807606	0.775168	0.676734	0.778523	0.785608	0.0440428	0.743475	0.057824	0.946369
NM_001290628	0.467158	0.477594	0.492327	0.438613	0.510743	0.410681	0.479026	0.0126454	0.453346	0.051632	0.94639
NM_001081365	0.420263	0.439024	0.437148	0.401501	0.412758	0.412758	0.432145	0.0103332	0.409006	0.00649925	0.946454
NM_026560	0.555656	0.597285	0.554751	0.552036	0.509502	0.554751	0.569231	0.0242999	0.538763	0.025377	0.946476
NM_001291449	0.464176	0.431721	0.363748	0.371709	0.454378	0.366197	0.419882	0.0512504	0.397428	0.0493974	0.946524
NM_001122739	0.39171	0.386068	0.405936	0.353691	0.40569	0.36105	0.394571	0.0102382	0.373477	0.028139	0.94654
NM_013531	0.588962	0.586491	0.597199	0.571664	0.57743	0.52883	0.590884	0.00560697	0.559308	0.0265515	0.946561
NM_010567	0.437949	0.42032	0.440037	0.388773	0.438181	0.401995	0.432769	0.0108314	0.40965	0.0255783	0.946579
NM_001348062	0.566464	0.565595	0.576021	0.549088	0.554301	0.513467	0.56936	0.00578482	0.538952	0.0222241	0.946592
NM_001285780	0.671233	0.663761	0.671233	0.682441	0.590286	0.626401	0.668742	0.00431395	0.633043	0.0464348	0.946617
XM_006537527	0.418955	0.452715	0.477324	0.475697	0.445597	0.355705	0.449664	0.0293038	0.425666	0.0624295	0.94663
NM_001359851	0.511887	0.511887	0.514187	0.496549	0.496549	0.462807	0.512653	0.00132826	0.485302	0.0194811	0.946647
NM_001305982	0.602515	0.641334	0.663751	0.604155	0.601968	0.599781	0.635867	0.0309818	0.601968	0.00218699	0.94669
NM_001310515	0.384471	0.428438	0.346118	0.333957	0.426567	0.336763	0.386342	0.0411918	0.365762	0.0526769	0.946731
XM_006517252	0.301333	0.348444	0.302222	0.298667	0.347556	0.255111	0.317333	0.0269467	0.300444	0.0462479	0.946779
NM_144883	0.341449	0.269629	0.223981	0.239805	0.27815	0.272672	0.278353	0.0592179	0.263542	0.0207386	0.946793
XM_017316426	0.580495	0.589783	0.51935	0.476006	0.575077	0.548762	0.563209	0.0382664	0.533282	0.0513176	0.946862
XM_006507315	0.466627	0.471395	0.497616	0.439809	0.466627	0.45292	0.478546	0.0166865	0.453119	0.0134099	0.946866
XM_006503034	0.564964	0.564964	0.559854	0.510949	0.527007	0.562044	0.56326	0.00294996	0.533333	0.0261283	0.946868
XM_011239820	0.36246	0.389968	0.451456	0.392395	0.351133	0.39644	0.401294	0.0455668	0.379989	0.0250722	0.946909
NM_001302482	0.594295	0.751189	0.654517	0.59588	0.70206	0.59588	0.666667	0.0791494	0.631273	0.0613034	0.94691
NM_019671	0.467319	0.50386	0.502831	0.473495	0.467319	0.454967	0.491336	0.0208064	0.46526	0.00943402	0.946927
XM_006500443	0.654222	0.61143	0.666858	0.621769	0.609707	0.598507	0.64417	0.0290489	0.609994	0.0116339	0.946946
NM_010909	0.487765	0.453507	0.396411	0.385808	0.460848	0.420065	0.445895	0.0461503	0.42224	0.0375676	0.946951
NM_025495	0.405316	0.426357	0.400886	0.396456	0.398671	0.372093	0.410853	0.0136082	0.389073	0.0147471	0.94699
NM_008044	0.451464	0.457627	0.486903	0.46379	0.460709	0.397535	0.465331	0.0189341	0.440678	0.0373949	0.94702
XM_017320380	0.617496	0.531732	0.536878	0.598628	0.51801	0.480274	0.562035	0.0480989	0.532304	0.0604575	0.947101
XM_006539464	0.571733	0.607244	0.539773	0.588778	0.518466	0.520597	0.572917	0.0337514	0.542614	0.0399941	0.947107
NM_026686	0.424806	0.417054	0.418605	0.426357	0.432558	0.334884	0.420155	0.00410194	0.397933	0.0546901	0.947109
NM_019750	0.472755	0.485035	0.37759	0.394474	0.47429	0.396009	0.445127	0.0588097	0.421591	0.045645	0.947126
XM_006496866	0.516411	0.571116	0.541211	0.54267	0.516411	0.483589	0.542913	0.027392	0.514223	0.0296012	0.947156
NM_001359897	0.456633	0.53699	0.455357	0.443878	0.468112	0.460459	0.482993	0.0467668	0.457483	0.0123884	0.947183
NM_011563	0.52027	0.57027	0.47027	0.490541	0.493243	0.494595	0.52027	0.05	0.492793	0.00206422	0.947186
NM_133955	0.692403	0.674969	0.688667	0.628892	0.682441	0.636364	0.685347	0.00917947	0.649232	0.0290013	0.947305
NM_009326	0.414851	0.455446	0.426733	0.212871	0.589109	0.426733	0.432343	0.0208705	0.409571	0.188705	0.947328
NM_001122822	0.327222	0.364354	0.392899	0.365746	0.365514	0.296124	0.361491	0.0329317	0.342462	0.0401293	0.947357
NM_001048208	0.39364	0.397508	0.412978	0.380963	0.383756	0.376021	0.401375	0.0102328	0.380246	0.00391706	0.947359
NM_026546	0.461438	0.457516	0.422222	0.419608	0.477124	0.373856	0.447059	0.0215983	0.423529	0.0517456	0.947368
NM_172616	0.587775	0.541222	0.559346	0.541578	0.526652	0.531272	0.562781	0.0234658	0.533167	0.00764106	0.947379
NM_023055	0.751069	0.64414	0.654405	0.652695	0.718563	0.570573	0.683205	0.0589959	0.647277	0.0741435	0.947412
NM_001364269	0.394342	0.407621	0.406467	0.286952	0.43649	0.421478	0.40281	0.00735624	0.38164	0.0823452	0.947444
XM_006495631	0.452808	0.429017	0.446568	0.425897	0.433697	0.398986	0.442798	0.0123354	0.419527	0.0182114	0.947446
NM_001331082	0.528217	0.524078	0.480436	0.493604	0.46915	0.489466	0.51091	0.0264723	0.484073	0.0130887	0.947472
NM_024262	0.532667	0.438667	0.502	0.444333	0.493667	0.458	0.491111	0.0479367	0.465333	0.0254711	0.947511
NM_001302479	0.490846	0.5449	0.5449	0.468178	0.541412	0.48823	0.526882	0.0312081	0.499273	0.0378456	0.947601
XM_006510226	0.451355	0.412562	0.336207	0.351601	0.440271	0.345443	0.400041	0.0585861	0.379105	0.0530606	0.947665
NM_007414	0.426471	0.444272	0.44582	0.387771	0.438854	0.421053	0.438854	0.0107527	0.415893	0.0259298	0.947678
NM_010633	0.632796	0.59986	0.550105	0.51857	0.602663	0.568325	0.594254	0.0416296	0.563186	0.0422811	0.94772
NM_007713	0.604425	0.597788	0.626549	0.568584	0.613717	0.550885	0.609587	0.0150594	0.577729	0.0323987	0.947738
XM_006510980	0.658115	0.607399	0.607399	0.648568	0.564439	0.562053	0.624304	0.0292809	0.591687	0.0492752	0.947754
NM_028151	0.512079	0.520025	0.520025	0.48951	0.492053	0.48951	0.517377	0.00458797	0.490358	0.00146815	0.947778
XM_006531170	0.346213	0.299845	0.346213	0.293663	0.299845	0.346986	0.330757	0.0267705	0.313498	0.0291656	0.947819
XM_006531406	0.426409	0.449958	0.456686	0.426128	0.420802	0.416597	0.444351	0.0158985	0.421176	0.00477689	0.947844
NM_172575	0.59843	0.582165	0.59843	0.58553	0.558609	0.542344	0.593008	0.00939044	0.562161	0.0218108	0.947982
NM_001290688	0.260173	0.310727	0.25894	0.263872	0.257707	0.265105	0.276613	0.0295502	0.262228	0.00396369	0.947994
NM_026845	0.412844	0.411009	0.552294	0.412844	0.409174	0.482569	0.458716	0.0810461	0.434862	0.0413557	0.948
NM_010118	0.603399	0.465722	0.469688	0.475921	0.505949	0.477054	0.512937	0.0783681	0.486308	0.0170192	0.948085
NM_001206367	0.517887	0.518719	0.517887	0.518719	0.517887	0.437188	0.518164	0.000480325	0.491265	0.0468335	0.948087
NM_175146	0.619672	0.691803	0.619672	0.62623	0.639344	0.565574	0.643716	0.0416449	0.610383	0.0393556	0.948217
XM_017315069	0.580624	0.553316	0.580624	0.554291	0.553316	0.518205	0.571521	0.0157664	0.541938	0.0205584	0.948237
NM_022028	0.522206	0.557307	0.512178	0.505731	0.502149	0.501433	0.530564	0.0236968	0.503104	0.00230269	0.948245
NM_001033420	0.403678	0.454116	0.489842	0.443082	0.416462	0.418389	0.449212	0.0432911	0.425978	0.0148442	0.948278
NM_001359220	0.541933	0.495214	0.61144	0.521194	0.502051	0.540109	0.549529	0.0584842	0.521118	0.0190293	0.9483
NM_001301211	0.503506	0.498247	0.511571	0.473001	0.48913	0.473001	0.504441	0.00671102	0.478378	0.0093121	0.948332
XM_011244758	0.593703	0.646177	0.593703	0.634183	0.505247	0.5997	0.611194	0.0302957	0.57971	0.0667517	0.948487
NM_001290500	0.448461	0.42838	0.457385	0.443998	0.392236	0.429273	0.444742	0.0148557	0.421835	0.0266707	0.948495
NM_030084	0.484402	0.465116	0.570618	0.455474	0.493477	0.49291	0.506712	0.0561781	0.48062	0.0217794	0.948507
NM_001163495	0.464262	0.460254	0.464262	0.464262	0.462258	0.390782	0.462926	0.00231403	0.4391	0.0418574	0.948533
NM_001356516	0.40188	0.40658	0.333725	0.40658	0.343126	0.333725	0.380729	0.040774	0.361144	0.0396291	0.94856
XM_006522704	0.630591	0.625621	0.643843	0.626726	0.590834	0.58476	0.633352	0.0094195	0.600773	0.0226798	0.948561
NM_001242616	0.497768	0.49442	0.570312	0.493304	0.49442	0.49442	0.520833	0.0428829	0.494048	0.000644364	0.948571
NM_012049	0.367366	0.438931	0.399809	0.433206	0.370229	0.340649	0.402036	0.0358344	0.381361	0.0472722	0.948576
XM_006533747	0.431713	0.41406	0.406937	0.409724	0.389285	0.389285	0.41757	0.0127552	0.396098	0.0118009	0.948578
NM_007908	0.483538	0.515272	0.590639	0.587862	0.457358	0.462515	0.529816	0.0550116	0.502578	0.0739028	0.94859
XM_006511694	0.672614	0.671784	0.661411	0.619917	0.66888	0.614108	0.668603	0.00624248	0.634302	0.0300861	0.948697
XM_006495871	0.571502	0.585717	0.575441	0.569447	0.536222	0.538106	0.577553	0.00733901	0.547925	0.0186623	0.9487
NM_001243943	0.646061	0.796364	0.779394	0.631515	0.739394	0.73697	0.740606	0.0823172	0.702626	0.061596	0.948718
NM_019657	0.511747	0.511747	0.59142	0.508682	0.511747	0.511747	0.538304	0.0459993	0.510725	0.0017692	0.948767
XM_017315491	0.448155	0.445811	0.445226	0.413005	0.475688	0.381957	0.446397	0.00154994	0.42355	0.0477473	0.948819
XM_006500784	0.400412	0.381868	0.367102	0.362981	0.372596	0.355082	0.383127	0.0166909	0.363553	0.00877088	0.948909
XM_011244372	0.156798	0.158991	0.156798	0.156798	0.157895	0.133772	0.157529	0.00126612	0.149488	0.0136218	0.948956
NM_001040684	0.381197	0.34359	0.330769	0.329915	0.34359	0.328205	0.351852	0.0262093	0.333903	0.00843228	0.948988
NM_001190327	0.778689	0.691257	0.781421	0.718579	0.721311	0.696721	0.750455	0.0512856	0.712204	0.0134778	0.949029
NM_033570	0.53068	0.498756	0.549751	0.500829	0.500415	0.497512	0.526396	0.025766	0.499585	0.00180717	0.949068
NM_001324488	0.502266	0.492447	0.429758	0.420695	0.5	0.431269	0.474824	0.0393354	0.450655	0.0430602	0.949099
XM_006537529	0.454979	0.486646	0.509729	0.501908	0.479969	0.395651	0.483785	0.027487	0.459176	0.0560975	0.949132
XM_006504697	0.460882	0.406828	0.475818	0.423186	0.397582	0.454481	0.447843	0.0362964	0.425083	0.0284969	0.949179
NM_022885	0.493297	0.582019	0.492114	0.474369	0.466483	0.546924	0.522476	0.0515688	0.495925	0.0443421	0.949182
NM_001013829	0.343665	0.299909	0.343665	0.299909	0.345488	0.291705	0.329079	0.0252624	0.312367	0.0289752	0.949215
XM_011244471	0.572121	0.565455	0.581061	0.531212	0.573939	0.526212	0.572879	0.00783056	0.543788	0.0262314	0.94922
XM_006512303	0.41961	0.457776	0.420706	0.408423	0.415003	0.408862	0.432697	0.0217256	0.410763	0.00367909	0.949307
NM_016804	0.688008	0.645325	0.611789	0.697154	0.574187	0.575203	0.648374	0.0382011	0.615515	0.0707038	0.949321
NM_011284	0.41978	0.418681	0.41978	0.381319	0.432967	0.38022	0.419414	0.000634451	0.398168	0.0301414	0.949345
NM_001145888	0.598095	0.538877	0.648558	0.598095	0.492533	0.604531	0.595177	0.0548986	0.565053	0.0628863	0.949387
NM_001165995	0.509299	0.48927	0.472103	0.493562	0.499285	0.403433	0.490224	0.0186163	0.465427	0.053764	0.949416
NM_001357176	0.313793	0.313793	0.258621	0.255172	0.331034	0.255172	0.295402	0.0318538	0.28046	0.043799	0.949416
NM_001347519	0.39755	0.392702	0.390406	0.390406	0.380199	0.350344	0.393553	0.00364749	0.37365	0.0208182	0.949427
NM_001163746	0.653917	0.595312	0.592844	0.592844	0.587292	0.568785	0.614024	0.0345704	0.582973	0.0125975	0.949431
XM_006523375	0.183659	0.185056	0.183659	0.182961	0.175279	0.166201	0.184125	0.000806355	0.174814	0.00838958	0.949431
NM_027151	0.497234	0.497925	0.591286	0.503458	0.504841	0.497925	0.528815	0.0541027	0.502075	0.00365941	0.949433
NM_144849	0.497921	0.495842	0.549896	0.493763	0.474012	0.497921	0.514553	0.0306256	0.488565	0.0127736	0.949495
NM_001348026	0.674298	0.738893	0.664759	0.672118	0.668029	0.63287	0.69265	0.0403309	0.657672	0.0215766	0.949502
NM_011382	0.500628	0.489745	0.493512	0.461699	0.489326	0.457932	0.494628	0.0055268	0.469653	0.0171416	0.949506
NM_001282942	0.449668	0.474004	0.369469	0.395465	0.39823	0.434181	0.431047	0.0546989	0.409292	0.0215991	0.94953
XM_017317657	0.355191	0.351828	0.350988	0.355191	0.31694	0.332493	0.352669	0.00222426	0.334875	0.0192366	0.949543
XM_011247090	0.308845	0.336878	0.312228	0.299662	0.308845	0.301112	0.319317	0.0153019	0.303206	0.00493686	0.949546
NM_001111028	0.438609	0.449255	0.448545	0.422995	0.438609	0.407381	0.44547	0.00595209	0.422995	0.0156139	0.949549
NM_172413	0.491071	0.489583	0.495536	0.465774	0.491071	0.44494	0.492063	0.00309772	0.467262	0.0231015	0.949597
NM_001356357	0.491956	0.473328	0.464014	0.475868	0.463167	0.41829	0.476432	0.0142276	0.452441	0.0302505	0.949645
XM_006505495	0.622741	0.624616	0.663144	0.598023	0.623594	0.592738	0.636834	0.0228042	0.604785	0.016502	0.949674
NM_178076	0.500969	0.559679	0.492107	0.486846	0.485738	0.502077	0.517585	0.0367224	0.491554	0.00913035	0.949706
NM_026316	0.345406	0.372904	0.321932	0.295104	0.34943	0.343394	0.346747	0.0255127	0.329309	0.029776	0.94971
NM_027879	0.558628	0.551438	0.551438	0.50885	0.564712	0.504425	0.553835	0.0041513	0.525996	0.0336027	0.949734
XM_011242729	0.402503	0.455863	0.504611	0.418972	0.418972	0.456522	0.454326	0.0510714	0.431489	0.0216792	0.949734
NM_025897	0.572343	0.576825	0.571703	0.566581	0.564661	0.503201	0.573624	0.00279059	0.544814	0.036051	0.949777
XM_006499940	0.700257	0.66581	0.704884	0.671979	0.643188	0.651928	0.690317	0.0213497	0.655698	0.0147615	0.949851
NM_010363	0.457364	0.466408	0.4677	0.457364	0.410853	0.453488	0.463824	0.00563165	0.440568	0.0258075	0.949861
NM_144904	0.525469	0.522788	0.504558	0.44504	0.506702	0.523324	0.517605	0.0113786	0.491689	0.0412451	0.949931
NM_009677	0.50367	0.498777	0.512758	0.474659	0.490038	0.474659	0.505068	0.00709465	0.479786	0.00887921	0.949942
NM_026732	0.705773	0.670391	0.746741	0.666667	0.681564	0.668529	0.707635	0.0382091	0.672253	0.00811713	0.95
NM_001025312	0.661171	0.622513	0.354747	0.439454	0.584423	0.532689	0.546144	0.166878	0.518855	0.0734677	0.950035
NM_011732	0.675603	0.595174	0.680965	0.66756	0.590706	0.596068	0.650581	0.0480584	0.618111	0.0429079	0.950092
XM_011242393	0.361339	0.379417	0.367502	0.351068	0.351068	0.350863	0.369419	0.00918987	0.351	0.000118601	0.950139
NM_001042743	0.397072	0.38931	0.381372	0.364615	0.378903	0.366026	0.389251	0.00784987	0.369848	0.00787362	0.950151
NM_001164220	0.558156	0.524432	0.491397	0.525809	0.52925	0.440468	0.524662	0.0333798	0.498509	0.0502943	0.950153
NM_001033457	0.457298	0.457298	0.457298	0.418866	0.473214	0.411491	0.457298	0	0.434524	0.0337093	0.950198
NM_010792	0.462529	0.48829	0.483607	0.455504	0.459016	0.448478	0.478142	0.0137224	0.454333	0.00536601	0.950204
XM_006520800	0.519431	0.51564	0.564929	0.508057	0.493839	0.518483	0.533333	0.0274282	0.506793	0.0123708	0.950237
NM_001160209	0.520781	0.506927	0.517632	0.47796	0.496222	0.494332	0.515113	0.00726232	0.489505	0.0100427	0.950285
NM_011121	0.413021	0.420833	0.465625	0.413021	0.408854	0.413021	0.43316	0.0283858	0.411632	0.00240563	0.950301
XM_017316618	0.378625	0.375403	0.315789	0.378088	0.321697	0.316864	0.356606	0.0353847	0.338883	0.0340386	0.950301
XM_006522703	0.596988	0.580723	0.604217	0.592771	0.553614	0.546988	0.593976	0.0120331	0.564458	0.0247428	0.950304
XM_006521252	0.470787	0.473034	0.437079	0.422472	0.422472	0.467416	0.4603	0.0201413	0.437453	0.0259483	0.950366
NM_001272041	0.356818	0.39697	0.391667	0.326515	0.406061	0.356061	0.381818	0.0218124	0.362879	0.0402086	0.950397
NM_028439	0.768868	0.754717	0.759434	0.766509	0.686321	0.716981	0.761006	0.00720531	0.72327	0.0404626	0.950413
XM_006510269	0.649301	0.599746	0.711563	0.597205	0.640407	0.625794	0.653537	0.0560287	0.621135	0.0219746	0.950421
NM_001358062	0.563261	0.519213	0.52671	0.478913	0.56045	0.490159	0.536395	0.0235672	0.509841	0.0441881	0.950495
NM_001253688	0.506618	0.483797	0.495208	0.464172	0.464172	0.483797	0.495208	0.0114103	0.470714	0.0113309	0.950538
NM_009500	0.491167	0.529443	0.478854	0.453694	0.533726	0.437901	0.499822	0.0263815	0.475107	0.0513758	0.950553
NM_009681	0.529903	0.510431	0.50904	0.49096	0.50904	0.472879	0.516458	0.0116641	0.49096	0.0180807	0.950628
NM_001204273	0.74026	0.888312	0.74026	0.748052	0.755844	0.748052	0.78961	0.0854778	0.750649	0.00449883	0.950658
NM_009054	0.621083	0.622032	0.623932	0.573599	0.624881	0.576448	0.622349	0.00145064	0.591643	0.0288205	0.950661
XM_006537678	0.593151	0.50274	0.419178	0.482192	0.478767	0.479452	0.505023	0.0870088	0.480137	0.00181216	0.950723
XM_011238337	0.609329	0.594752	0.611273	0.591837	0.588921	0.54519	0.605118	0.00902971	0.575316	0.0261309	0.950749
XM_006533861	0.569579	0.568345	0.585817	0.507091	0.566906	0.564851	0.57458	0.00975081	0.546283	0.0339564	0.950751
NM_145553	0.438766	0.435873	0.437801	0.437801	0.373192	0.436837	0.43748	0.00147302	0.415943	0.037027	0.950771
XM_006530822	0.178612	0.193246	0.193246	0.172233	0.177486	0.187617	0.188368	0.00844903	0.179112	0.00782014	0.950863
NM_025862	0.265637	0.27722	0.258687	0.259459	0.259459	0.243243	0.267181	0.00936244	0.254054	0.00936244	0.950867
NM_011185	0.576662	0.568521	0.568521	0.575305	0.481682	0.572592	0.571235	0.00470027	0.543193	0.053287	0.950911
XM_011238435	0.5642	0.598355	0.564832	0.554712	0.5642	0.523719	0.575796	0.0195397	0.547544	0.021171	0.950934
XM_006504868	0.595385	0.633538	0.634154	0.545846	0.658154	0.567692	0.621026	0.0222079	0.590564	0.0595449	0.95095
NM_025772	0.257819	0.25951	0.25951	0.245139	0.251902	0.241758	0.258946	0.000976078	0.246267	0.00516492	0.951034
NM_181417	0.228651	0.292436	0.205298	0.25793	0.294876	0.138027	0.242128	0.0451055	0.230278	0.0819993	0.951056
NM_001190717	0.398541	0.421341	0.373005	0.340629	0.420885	0.373005	0.397629	0.0241807	0.378173	0.0403765	0.95107
NM_001293728	0.673693	0.615514	0.624789	0.605396	0.620573	0.594435	0.637999	0.031258	0.606802	0.0131257	0.951101
XM_006532991	0.423469	0.436735	0.433673	0.421429	0.387755	0.421429	0.431293	0.00694577	0.410204	0.0194414	0.951104
NM_138956	0.414779	0.436234	0.417163	0.413588	0.388558	0.404052	0.422725	0.011759	0.402066	0.0126326	0.951128
XM_011249907	0.397173	0.39788	0.448763	0.389399	0.380919	0.412721	0.414605	0.0295837	0.394346	0.0164681	0.951136
XM_006507965	0.418787	0.46661	0.502477	0.456874	0.430914	0.43228	0.462625	0.0419867	0.440023	0.01461	0.951144
NM_198007	0.402301	0.352796	0.369249	0.352213	0.35862	0.35862	0.374782	0.025212	0.356484	0.00369881	0.951178
NM_001038696	0.513415	0.520122	0.529878	0.492073	0.492073	0.503049	0.521138	0.00827862	0.495732	0.00633677	0.951248
XM_017319672	0.482122	0.464052	0.449827	0.442138	0.444829	0.440984	0.465334	0.0161857	0.44265	0.00197293	0.951253
NM_019913	0.684211	0.650255	0.685908	0.650255	0.624788	0.646859	0.673458	0.0201125	0.640634	0.0138277	0.951261
NM_001302122	0.434293	0.487484	0.529412	0.44806	0.448686	0.48373	0.48373	0.0476705	0.460159	0.0204156	0.951272
NM_001290794	0.41645	0.430303	0.397403	0.369697	0.41645	0.397403	0.414719	0.0165184	0.394517	0.0235099	0.951287
NM_001163792	0.477895	0.472632	0.477895	0.476842	0.406316	0.475789	0.47614	0.00303869	0.452982	0.0404179	0.951363
NM_001037746	0.568033	0.567213	0.567213	0.557377	0.558197	0.504098	0.567486	0.000473238	0.539891	0.0309998	0.951372
NM_001331080	0.6177	0.609721	0.564382	0.591222	0.536815	0.576714	0.597268	0.0287582	0.568251	0.0281736	0.951417
NM_001130477	0.386826	0.403294	0.414506	0.402943	0.366153	0.377015	0.401542	0.0139231	0.382037	0.0189024	0.951425
NM_007408	0.398872	0.399577	0.450317	0.391121	0.382664	0.414376	0.416256	0.0295003	0.396054	0.0164217	0.951467
NM_001037298	0.374307	0.390066	0.410237	0.367121	0.403807	0.346697	0.391536	0.0180103	0.372542	0.0289386	0.951487
XM_006522360	0.444444	0.475976	0.412913	0.384384	0.471471	0.412913	0.444444	0.0315315	0.422923	0.0443981	0.951577
NM_172663	0.450673	0.470695	0.401893	0.413542	0.4332	0.41245	0.441087	0.0353887	0.419731	0.0116775	0.951582
NM_001357031	0.596575	0.508088	0.586108	0.594672	0.507136	0.507136	0.56359	0.0483508	0.536315	0.0505387	0.951604
XM_006534178	0.390752	0.426176	0.454029	0.392374	0.361547	0.455652	0.423652	0.0317141	0.403191	0.0479759	0.951702
XM_017314748	0.40815	0.419793	0.445666	0.416559	0.386158	0.409444	0.424536	0.0192026	0.404053	0.0159012	0.951752
NM_001136086	0.540138	0.542265	0.538543	0.506114	0.522063	0.51462	0.540315	0.00186703	0.514265	0.00798039	0.951787
NM_027060	0.469124	0.442729	0.442729	0.445717	0.406375	0.437251	0.451527	0.0152388	0.429781	0.0207078	0.951838
NM_001290424	0.650049	0.5826	0.625611	0.606061	0.57478	0.587977	0.61942	0.0341479	0.589606	0.0157038	0.951867
NM_027219	0.44303	0.348186	0.346276	0.346276	0.348186	0.388288	0.379164	0.0553177	0.360917	0.0237233	0.951875
NM_026378	0.420538	0.411369	0.438264	0.413814	0.411369	0.383863	0.42339	0.0136725	0.403015	0.0166315	0.951877
NM_009938	0.460059	0.447732	0.475592	0.450197	0.421351	0.445266	0.461128	0.0139607	0.438938	0.0154291	0.95188
XM_006530832	0.453915	0.50446	0.452924	0.439544	0.453419	0.450446	0.470433	0.0294725	0.447803	0.00730537	0.951896
XM_011243202	0.507184	0.510057	0.53592	0.507184	0.462644	0.508621	0.51772	0.0158264	0.492816	0.02614	0.951896
NM_001362838	0.379464	0.329464	0.321429	0.316518	0.323214	0.341071	0.343452	0.031445	0.326935	0.0126925	0.951906
XM_006497924	0.30871	0.275634	0.309813	0.278942	0.264609	0.307607	0.298052	0.0194226	0.283719	0.021894	0.951911
XM_006515084	0.316596	0.307234	0.340851	0.311915	0.316596	0.289787	0.32156	0.0173497	0.306099	0.0143192	0.951919
NM_133760	0.419966	0.372633	0.407057	0.379518	0.379518	0.38296	0.399885	0.0244675	0.380666	0.00198744	0.951937
XM_006498441	0.324043	0.324988	0.324043	0.318375	0.331129	0.276807	0.324358	0.000545442	0.30877	0.0284062	0.951942
NM_001293636	0.424595	0.422318	0.41751	0.41751	0.407895	0.378289	0.421474	0.00361704	0.401231	0.0204417	0.951971
XM_017313616	0.425282	0.468231	0.42019	0.416205	0.418198	0.416205	0.437901	0.0263895	0.41687	0.00115035	0.951972
XM_011243603	0.427814	0.427814	0.446081	0.421332	0.3901	0.427814	0.433903	0.0105468	0.413082	0.0201649	0.952014
NM_025300	0.408133	0.448795	0.399096	0.340361	0.447289	0.408133	0.418675	0.0264735	0.398594	0.0540982	0.952038
NM_011186	0.493116	0.493116	0.501877	0.455569	0.483104	0.478098	0.496037	0.00505814	0.472257	0.014667	0.952061
NM_016744	0.267606	0.301408	0.254085	0.265915	0.259718	0.258028	0.274366	0.0243756	0.261221	0.00415274	0.952088
XM_006511141	0.50313	0.503699	0.50313	0.475242	0.510529	0.451907	0.50332	0.0003286	0.479226	0.0295137	0.95213
NM_001134465	0.643195	0.576458	0.624803	0.622701	0.61587	0.517604	0.614819	0.0344704	0.585391	0.0588052	0.952137
NM_001305652	0.51777	0.550523	0.533798	0.533798	0.550523	0.441115	0.53403	0.0163775	0.508479	0.0589348	0.952153
NM_019740	0.529863	0.477389	0.52773	0.46715	0.527304	0.46715	0.511661	0.0296995	0.487201	0.0347297	0.952196
XM_006531063	0.549603	0.509921	0.549107	0.549107	0.493056	0.489583	0.53621	0.0227689	0.510582	0.0334089	0.952205
NM_133185	0.398901	0.416484	0.38022	0.346154	0.43956	0.352747	0.398535	0.0181346	0.379487	0.0521293	0.952206
XM_006500068	0.544937	0.519909	0.554039	0.5438	0.531286	0.466439	0.539628	0.0176734	0.513841	0.0415258	0.952214
NM_001105557	0.128122	0.0732899	0.128122	0.112378	0.128122	0.0732899	0.109844	0.0316571	0.104596	0.0282319	0.952224
NM_001357134	0.391069	0.392422	0.38092	0.354533	0.391069	0.363329	0.388137	0.00628659	0.369644	0.019069	0.952353
NM_010124	0.602881	0.757202	0.627572	0.623457	0.646091	0.623457	0.662551	0.082894	0.631001	0.0130676	0.952381
NM_027260	0.386364	0.484848	0.42803	0.426948	0.423701	0.386905	0.433081	0.0494363	0.412518	0.0222411	0.95252
NM_175001	0.424196	0.437979	0.42879	0.398162	0.415008	0.416539	0.430322	0.00701773	0.409903	0.0101965	0.95255
NM_134084	0.648609	0.648609	0.648609	0.568082	0.633968	0.651537	0.648609	0	0.617862	0.043997	0.952596
NM_013871	0.632959	0.609738	0.638202	0.638951	0.609738	0.543071	0.626966	0.0151489	0.597253	0.0491441	0.952609
NM_177310	0.493986	0.479551	0.397755	0.465116	0.465116	0.376103	0.457097	0.0518964	0.435445	0.051392	0.952632
NM_001111277	0.581717	0.573407	0.57133	0.569945	0.503463	0.57133	0.575485	0.00549671	0.548246	0.0387894	0.952667
XM_006495833	0.251985	0.410799	0.255161	0.296453	0.298041	0.280042	0.305982	0.0907884	0.291512	0.00996493	0.95271
XM_006536171	0.636905	0.446429	0.491071	0.428571	0.592262	0.479167	0.524802	0.0996172	0.5	0.0838103	0.952741
XM_011244347	0.434535	0.473435	0.457306	0.433586	0.433586	0.433586	0.455092	0.019544	0.433586	0	0.952745
NM_001313718	0.45283	0.452201	0.45283	0.384906	0.455975	0.45283	0.452621	0.000363113	0.431237	0.0401548	0.952756
XM_017316080	0.360759	0.334177	0.30443	0.276266	0.358544	0.317405	0.333122	0.0281794	0.317405	0.0411392	0.952818
XM_006506604	0.30382	0.302921	0.298876	0.270562	0.298876	0.293483	0.301873	0.00263347	0.28764	0.0150344	0.952854
XM_006495441	0.35814	0.392744	0.354977	0.354605	0.361302	0.33786	0.36862	0.0209518	0.351256	0.0120744	0.952894
XM_006527438	0.467297	0.469661	0.552403	0.420804	0.467297	0.531127	0.496454	0.0484682	0.473076	0.0553881	0.95291
NM_001101433	0.584022	0.657025	0.601928	0.584022	0.585399	0.586777	0.614325	0.0380475	0.585399	0.00137741	0.952915
NM_001166450	0.596855	0.651894	0.664046	0.593996	0.606147	0.622588	0.637598	0.0358041	0.607577	0.0143494	0.952915
XM_017316800	0.530627	0.530083	0.521385	0.48079	0.492207	0.534614	0.527365	0.00518633	0.502537	0.0283598	0.952921
XM_011249997	0.603971	0.605626	0.690017	0.605626	0.60011	0.604523	0.633205	0.0492075	0.60342	0.00291864	0.952962
NM_001356481	0.472811	0.469948	0.481969	0.459073	0.416714	0.481969	0.474909	0.00627914	0.452585	0.0331075	0.952993
XM_006497853	0.652952	0.636852	0.670841	0.634168	0.636852	0.597496	0.653548	0.0170025	0.622838	0.0219885	0.953011
NM_021535	0.445538	0.443692	0.460923	0.435077	0.415385	0.436308	0.450051	0.00946039	0.428923	0.0117408	0.953054
NM_001290687	0.690937	0.635438	0.690937	0.645112	0.697556	0.579939	0.672437	0.0320424	0.640869	0.0589232	0.953054
NM_001359900	0.698974	0.692132	0.698974	0.709236	0.624857	0.657925	0.696693	0.00394994	0.664006	0.0425167	0.953082
NM_026598	0.551775	0.536982	0.551775	0.52071	0.528107	0.514793	0.546844	0.00854068	0.521203	0.00667049	0.953111
NM_001289624	0.492316	0.493852	0.500512	0.421619	0.492316	0.503074	0.49556	0.00435702	0.472336	0.0442506	0.953136
NM_029809	0.28935	0.298775	0.658812	0.599434	0.306315	0.282752	0.415646	0.210641	0.396167	0.176428	0.953137
NM_013490	0.624457	0.624457	0.61887	0.553073	0.631285	0.595903	0.622595	0.00322542	0.59342	0.0391652	0.953141
NM_028301	0.452586	0.454023	0.40182	0.396552	0.457854	0.39272	0.436143	0.0297334	0.415709	0.0365494	0.953148
NM_139154	0.448529	0.42542	0.382353	0.441176	0.341387	0.414916	0.418768	0.0335861	0.39916	0.0517272	0.953177
XM_017313698	0.402937	0.4106	0.418902	0.382077	0.388676	0.404002	0.410813	0.00798425	0.391585	0.0112479	0.953195
NM_008641	0.39462	0.386834	0.371793	0.36029	0.375509	0.363475	0.384416	0.0116045	0.366425	0.00802652	0.953199
NM_001356348	0.458772	0.478947	0.486842	0.45614	0.474561	0.427193	0.474854	0.0144759	0.452632	0.0238783	0.953202
XM_006531500	0.342326	0.364441	0.389651	0.349403	0.347634	0.348076	0.365473	0.023679	0.348371	0.000920684	0.953207
XM_006509021	0.444697	0.357913	0.361883	0.365286	0.386841	0.357913	0.388164	0.0489988	0.370013	0.0150321	0.953239
NM_173748	0.493967	0.506033	0.533712	0.481902	0.493258	0.48687	0.511237	0.020377	0.487343	0.00569255	0.953262
NM_001080969	0.411765	0.490909	0.402139	0.417112	0.418182	0.408556	0.434938	0.0487111	0.414617	0.00527581	0.953279
NM_001359513	0.392203	0.382753	0.376255	0.376255	0.353219	0.367986	0.383737	0.00801946	0.36582	0.0116697	0.953309
NM_024462	0.536232	0.536232	0.531401	0.44686	0.536232	0.545894	0.534622	0.00278913	0.509662	0.0546022	0.953313
XM_006531194	0.32833	0.370825	0.333615	0.296406	0.336575	0.351586	0.344257	0.0231598	0.328189	0.0285297	0.953327
NM_008537	0.469167	0.413333	0.456667	0.474167	0.37	0.4325	0.446389	0.0293013	0.425556	0.0524294	0.953329
XM_006504341	0.433526	0.447656	0.441233	0.376365	0.450867	0.433526	0.440805	0.00707459	0.420253	0.0389844	0.953375
XM_006527669	0.374863	0.330055	0.358106	0.361749	0.32459	0.32714	0.354341	0.0226403	0.337826	0.0207565	0.953393
XM_006537476	0.37205	0.342539	0.356911	0.349341	0.334201	0.338045	0.357167	0.0147571	0.340529	0.00786963	0.953416
XM_017317885	0.566589	0.560748	0.613318	0.564252	0.566822	0.528505	0.580218	0.0288136	0.553193	0.0214194	0.953423
XM_006511848	0.743772	0.734282	0.740214	0.640569	0.734282	0.740214	0.739423	0.00479413	0.705022	0.0558961	0.953476
XM_006540943	0.49463	0.548898	0.549463	0.551159	0.48502	0.482759	0.530997	0.0314961	0.506312	0.0388546	0.953513
NM_001356584	0.602473	0.577739	0.568905	0.537102	0.59364	0.537102	0.583039	0.0174008	0.555948	0.0326417	0.953535
NM_028360	0.568541	0.577329	0.519332	0.520211	0.54833	0.519332	0.555067	0.0312579	0.529291	0.0164943	0.953562
XM_006523482	0.561618	0.569218	0.560803	0.499729	0.561618	0.551846	0.56388	0.00464109	0.537731	0.0332716	0.953626
NM_007566	0.422981	0.413045	0.423521	0.383373	0.41318	0.404596	0.419849	0.00589872	0.400383	0.0153438	0.953636
NM_146036	0.366048	0.366932	0.373121	0.343059	0.353669	0.35809	0.3687	0.00385402	0.351606	0.00772493	0.953637
NM_026479	0.413479	0.406193	0.398907	0.417122	0.349727	0.395264	0.406193	0.00728597	0.387371	0.034384	0.953662
NM_024287	0.755731	0.70751	0.757312	0.705929	0.7083	0.703557	0.740184	0.028308	0.705929	0.00237154	0.95372
NM_001357022	0.66289	0.662181	0.664306	0.623938	0.664306	0.609065	0.663126	0.00108182	0.632436	0.0285842	0.95372
NM_001164745	0.511241	0.590341	0.590341	0.513739	0.510408	0.589509	0.563974	0.0456688	0.537885	0.0447384	0.95374
NM_001271566	0.464686	0.457867	0.488553	0.412567	0.481247	0.452021	0.470369	0.0161134	0.448612	0.0344667	0.953745
NM_009143	0.620879	0.520879	0.521978	0.534066	0.524176	0.528571	0.554579	0.0574204	0.528938	0.00495522	0.953765
NM_001177778	0.825402	0.843597	0.843597	0.812106	0.792162	0.792162	0.837532	0.0105046	0.79881	0.0115147	0.953767
XM_017320296	0.411411	0.39468	0.419133	0.375375	0.387816	0.405405	0.408408	0.0125	0.389532	0.0150884	0.953782
NM_015828	0.387014	0.381888	0.451516	0.384451	0.388723	0.390859	0.406806	0.0388049	0.388011	0.00326255	0.953798
NM_001362627	0.401053	0.3845	0.387509	0.370203	0.361926	0.386757	0.391021	0.00881786	0.372962	0.0126432	0.953817
NM_001364267	0.487093	0.505051	0.491021	0.441639	0.488215	0.484848	0.494388	0.00944029	0.471568	0.0259738	0.95384
XM_011247042	0.542294	0.485516	0.461954	0.456933	0.486674	0.477404	0.496588	0.0412986	0.473671	0.0152181	0.95385
NM_133999	0.376931	0.408857	0.449022	0.368349	0.419499	0.389976	0.411603	0.0361237	0.392608	0.0256764	0.95385
XM_006507887	0.520935	0.525316	0.494158	0.52629	0.43184	0.511198	0.51347	0.0168675	0.489776	0.0507381	0.953856
XM_006498897	0.438928	0.425532	0.4342	0.401891	0.408195	0.428684	0.432887	0.00679407	0.412924	0.0140082	0.953883
NM_011728	0.728571	0.606593	0.571429	0.637363	0.583516	0.597802	0.635531	0.0824713	0.606227	0.0278942	0.95389
NM_199008	0.589928	0.510791	0.589928	0.495204	0.527578	0.589928	0.563549	0.0456896	0.53757	0.0481461	0.953901
NM_001199123	0.632994	0.666358	0.610751	0.610751	0.610751	0.600556	0.636701	0.0279883	0.607352	0.00588587	0.953906
NM_001003949	0.498382	0.47411	0.478964	0.426645	0.455771	0.502157	0.483819	0.0128435	0.461525	0.0380835	0.95392
NM_001355674	0.633155	0.623529	0.647059	0.633155	0.623529	0.559358	0.634581	0.0118293	0.605348	0.0401176	0.953933
NM_001164109	0.659618	0.566084	0.637251	0.55795	0.637658	0.581537	0.620984	0.0488427	0.592382	0.0409452	0.95394
XM_006510870	0.550611	0.487784	0.553229	0.54712	0.486038	0.485166	0.530541	0.0370521	0.506108	0.0355203	0.953947
NM_001290495	0.255533	0.232394	0.255533	0.230382	0.231388	0.247485	0.24782	0.0133592	0.236419	0.00959697	0.953992
NM_001357052	0.541367	0.530576	0.532374	0.498201	0.519185	0.513189	0.534772	0.00578156	0.510192	0.010808	0.954036
NM_001360400	0.189723	0.191206	0.189723	0.190711	0.176383	0.177372	0.190217	0.000855757	0.181489	0.00800233	0.954113
NM_001357520	0.577659	0.53596	0.538256	0.517598	0.534813	0.523718	0.550625	0.0234402	0.525376	0.0087264	0.954145
NM_198644	0.595822	0.558747	0.652219	0.601044	0.515405	0.607572	0.602263	0.0470679	0.574674	0.0514321	0.954191
XM_006516606	0.638587	0.639493	0.641304	0.593297	0.64221	0.596014	0.639795	0.00138363	0.610507	0.0274891	0.954224
NM_001357519	0.578304	0.536669	0.538961	0.518335	0.535523	0.524446	0.551311	0.0234044	0.526101	0.00871307	0.954273
NM_001359558	0.493471	0.545704	0.644674	0.549828	0.503093	0.553952	0.561283	0.0767957	0.535624	0.0282485	0.954286
NM_025891	0.49812	0.513158	0.595238	0.535714	0.499373	0.49812	0.535505	0.0522736	0.511069	0.0213523	0.954368
NM_177846	0.459009	0.57573	0.41686	0.419176	0.48402	0.482168	0.483866	0.0823002	0.461788	0.036915	0.954371
XM_006510525	0.750588	0.757647	0.825882	0.734118	0.747647	0.745882	0.778039	0.0415834	0.742549	0.0073549	0.954385
NM_025683	0.530799	0.529489	0.520315	0.507208	0.498034	0.503277	0.526868	0.00571284	0.50284	0.00460273	0.954395
NM_001253751	0.596728	0.598862	0.602418	0.605263	0.572546	0.538407	0.599336	0.00287443	0.572072	0.0334307	0.954509
NM_001357023	0.646154	0.650549	0.652747	0.610989	0.654945	0.594872	0.649817	0.0033572	0.620269	0.0310931	0.954528
XM_006521013	0.474456	0.462312	0.482831	0.477806	0.489531	0.387772	0.473199	0.0103172	0.451703	0.0556752	0.954572
NM_032543	0.405933	0.428606	0.483116	0.483357	0.41944	0.355041	0.439219	0.0396707	0.41928	0.0641584	0.954604
NM_001331152	0.447133	0.484482	0.46081	0.428196	0.437664	0.46344	0.464142	0.018896	0.4431	0.0182402	0.954666
XM_006510526	0.785134	0.795753	0.871955	0.770768	0.785759	0.785134	0.817614	0.0473593	0.780554	0.00848029	0.954673
NM_001252447	0.419165	0.485009	0.419753	0.419753	0.425044	0.419165	0.441309	0.0378463	0.421321	0.00323784	0.954707
NM_001362839	0.410491	0.35948	0.346487	0.341193	0.350337	0.374398	0.372153	0.0338314	0.35531	0.0171519	0.954741
NM_001162872	0.418342	0.366356	0.353114	0.347719	0.357038	0.38156	0.379271	0.0344785	0.362106	0.01748	0.954741
XM_006530418	0.362961	0.336946	0.395014	0.347011	0.336637	0.361722	0.364974	0.029086	0.348457	0.0126049	0.954745
NM_001170489	0.567426	0.496205	0.510216	0.553415	0.510216	0.438996	0.524616	0.0377305	0.500876	0.0577786	0.954748
NM_133668	0.506195	0.474336	0.506195	0.474336	0.506195	0.438938	0.495575	0.0183935	0.473156	0.0336438	0.954762
XM_011238955	0.484631	0.497439	0.52459	0.487193	0.46875	0.482582	0.50222	0.0204041	0.479508	0.00959785	0.954777
XM_006527661	0.472435	0.526169	0.438241	0.436846	0.49686	0.438241	0.478949	0.0443241	0.457316	0.0342533	0.954832
NM_009811	0.49359	0.480769	0.492521	0.483974	0.483974	0.432692	0.48896	0.0071136	0.46688	0.0296077	0.954843
NM_172582	0.478203	0.391678	0.508587	0.510568	0.397622	0.40819	0.459489	0.0606596	0.438793	0.0623828	0.954959
XM_006512806	0.531463	0.468963	0.528912	0.465136	0.528486	0.466837	0.509779	0.035371	0.48682	0.0360944	0.954962
XM_006501679	0.500897	0.500897	0.513455	0.496591	0.453534	0.49695	0.505083	0.00725054	0.482359	0.0249632	0.955008
NM_030004	0.559799	0.559799	0.555779	0.517588	0.536683	0.545729	0.558459	0.00232101	0.533333	0.0143664	0.955009
XM_006523518	0.42501	0.414796	0.425346	0.385365	0.414931	0.407942	0.421718	0.00599621	0.402746	0.0154528	0.955014
NM_001081382	0.349813	0.350187	0.349064	0.340075	0.344569	0.317228	0.349688	0.000572107	0.333958	0.0146611	0.955016
NM_001111320	0.567549	0.562674	0.559192	0.521588	0.567549	0.524373	0.563138	0.00419757	0.537837	0.0257692	0.95507
NM_178845	0.436299	0.439858	0.455516	0.434875	0.421352	0.415658	0.443891	0.0102237	0.423962	0.00987077	0.955104
NM_001290705	0.466919	0.539698	0.551985	0.463138	0.50189	0.523629	0.519534	0.0459782	0.496219	0.0306419	0.955124
XM_006523519	0.424546	0.414324	0.424613	0.384869	0.414459	0.407465	0.421161	0.00592114	0.402264	0.0154652	0.955131
XM_006539195	0.596809	0.572154	0.625091	0.572879	0.567803	0.572879	0.598018	0.0264891	0.571187	0.00293071	0.955133
NM_008270	0.822798	0.833161	0.770984	0.831088	0.74715	0.739896	0.808981	0.0333114	0.772712	0.0506855	0.955167
XM_006504551	0.338494	0.322308	0.328642	0.296974	0.328642	0.319493	0.329815	0.00815639	0.315036	0.0162976	0.955192
NM_027328	0.401266	0.386076	0.356962	0.348734	0.348734	0.39557	0.381435	0.0225136	0.364346	0.0270405	0.955199
XM_006531107	0.538889	0.481481	0.482716	0.482716	0.479012	0.474074	0.501029	0.0327936	0.478601	0.00433566	0.955236
XM_006521022	0.81906	0.731809	0.723439	0.701545	0.753381	0.717643	0.758103	0.0529562	0.72419	0.0265304	0.955266
NM_001286452	0.387288	0.418644	0.444915	0.367232	0.385028	0.442655	0.416949	0.0288509	0.398305	0.0394258	0.955285
NM_001359025	0.395928	0.384615	0.41448	0.371041	0.38914	0.381448	0.398341	0.0150777	0.380543	0.00908365	0.95532
XM_006503179	0.439843	0.449046	0.461316	0.385481	0.440695	0.463701	0.450068	0.0107727	0.429959	0.0402004	0.95532
NM_023716	0.755312	0.756683	0.759424	0.701165	0.714188	0.754626	0.75714	0.00209393	0.723326	0.0278777	0.955341
XM_006497739	0.583015	0.565417	0.566182	0.547819	0.526396	0.563887	0.571538	0.00994644	0.546034	0.0188089	0.955377
NM_001168508	0.590142	0.590142	0.590142	0.564483	0.564483	0.562458	0.590142	0	0.563808	0.00116951	0.955378
NM_030046	0.561393	0.527127	0.562536	0.50257	0.50257	0.572244	0.550352	0.0201214	0.525795	0.0402266	0.955379
NM_175402	0.590656	0.610308	0.577308	0.59251	0.590656	0.515758	0.592757	0.0165998	0.566308	0.0437874	0.955379
NM_145443	0.340122	0.40258	0.398506	0.343517	0.40258	0.344196	0.380403	0.0349434	0.363431	0.0339058	0.955384
NM_013788	0.613793	0.575369	0.466995	0.517241	0.594089	0.470936	0.552053	0.076126	0.527422	0.0622044	0.955384
NM_008136	0.386986	0.398239	0.366928	0.366928	0.366928	0.366928	0.384051	0.0158606	0.366928	0	0.955414
XM_006532202	0.658329	0.657329	0.662331	0.564782	0.650325	0.674837	0.65933	0.00264708	0.629982	0.0577791	0.955488
XM_006521227	0.495405	0.500418	0.506266	0.458647	0.495405	0.481203	0.500696	0.00543559	0.478418	0.0185368	0.955506
NM_007737	0.495886	0.523447	0.515631	0.516248	0.473673	0.476759	0.511655	0.0142041	0.488893	0.0237403	0.955514
NM_001277231	0.440244	0.439024	0.436585	0.35122	0.453659	0.452439	0.438618	0.00186284	0.419106	0.0587943	0.955514
NM_001110512	0.436394	0.449031	0.364785	0.365628	0.394271	0.434709	0.416737	0.045433	0.398203	0.0347083	0.955526
XM_017317205	0.384797	0.433814	0.38401	0.404456	0.385845	0.358847	0.400874	0.0285297	0.383049	0.0229329	0.955536
NM_153566	0.57858	0.587893	0.587893	0.535506	0.5844	0.556461	0.584789	0.00537695	0.558789	0.02453	0.955541
XM_006523528	0.431051	0.425559	0.430441	0.387797	0.425559	0.416475	0.429017	0.00300989	0.409944	0.0197103	0.955542
NM_001037166	0.836735	0.822704	0.92602	0.825255	0.822704	0.822704	0.86182	0.0560403	0.823554	0.00147283	0.955599
NM_025305	0.56	0.561333	0.561333	0.56	0.533333	0.514667	0.560889	0.0007698	0.536	0.022784	0.955626
NM_001033352	0.612134	0.611593	0.608342	0.6013	0.603467	0.546046	0.61069	0.00205089	0.583604	0.0325448	0.955648
NM_194345	0.299912	0.304729	0.284151	0.301226	0.288529	0.259632	0.296264	0.0107632	0.283129	0.0213161	0.955665
NM_001164314	0.48183	0.479323	0.480576	0.479323	0.445489	0.453008	0.480576	0.00125313	0.459273	0.0177662	0.955671
XM_006510739	0.493851	0.455663	0.482201	0.455663	0.479612	0.43301	0.477238	0.0195715	0.456095	0.023304	0.955696
NM_001291229	0.549688	0.49712	0.589534	0.522564	0.50216	0.539126	0.545447	0.0463531	0.521283	0.0185162	0.955699
XM_006526602	0.404132	0.403769	0.411381	0.382747	0.38021	0.40232	0.406427	0.00429367	0.388426	0.0120992	0.955707
NM_001290425	0.293718	0.275042	0.293718	0.307301	0.263582	0.253396	0.287493	0.0107824	0.274759	0.0286379	0.955709
XM_006539026	0.383609	0.397383	0.416322	0.398416	0.362259	0.383609	0.399105	0.0164246	0.381428	0.0181769	0.955709
XM_006507889	0.382013	0.422698	0.307495	0.386296	0.344754	0.331906	0.370735	0.0584239	0.354318	0.0284284	0.955718
XM_006521152	0.309752	0.314711	0.30876	0.321653	0.313058	0.25719	0.311074	0.00318798	0.2973	0.0350013	0.955721
NM_013726	0.392077	0.401184	0.380237	0.341985	0.399362	0.380237	0.391166	0.0105032	0.373862	0.029215	0.955763
NM_007634	0.446774	0.459515	0.459515	0.458693	0.429511	0.41718	0.455268	0.00735629	0.435128	0.0213187	0.955763
NM_001013377	0.625268	0.626874	0.708779	0.626874	0.62152	0.625803	0.65364	0.0477587	0.624732	0.00283271	0.955774
NM_001033202	0.303507	0.296252	0.289601	0.221886	0.324667	0.303507	0.296453	0.00695503	0.283353	0.0542734	0.955812
NM_009228	0.522009	0.555487	0.523249	0.50155	0.556727	0.471792	0.533581	0.0189807	0.510023	0.0430967	0.955848
NM_146248	0.35109	0.362793	0.374092	0.361985	0.338983	0.338983	0.362658	0.0115018	0.346651	0.0132805	0.955861
NM_198027	0.092233	0.104369	0.133495	0.0885922	0.139563	0.0873786	0.110032	0.0212061	0.105178	0.0297846	0.955882
NM_001359821	0.170526	0.16	0.242105	0.151579	0.16	0.235789	0.190877	0.0446759	0.182456	0.0463795	0.955882
NM_001364367	0.576102	0.561878	0.539118	0.571835	0.514936	0.516358	0.559033	0.0186556	0.534376	0.0324478	0.955895
NM_001347095	0.406716	0.413433	0.399254	0.408955	0.357463	0.399254	0.406468	0.00709282	0.388557	0.0273621	0.955936
NM_175275	0.377272	0.403957	0.469749	0.375431	0.442604	0.377962	0.416993	0.047597	0.398666	0.0380728	0.95605
NM_009189	0.422436	0.471516	0.422436	0.422436	0.378615	0.457493	0.438796	0.0283362	0.419515	0.0395202	0.956059
NM_001081226	0.524554	0.502232	0.497768	0.455357	0.477679	0.524554	0.508185	0.0143507	0.485863	0.0353168	0.956076
NM_001029856	0.439508	0.459843	0.447539	0.418319	0.43028	0.439166	0.448963	0.010242	0.429255	0.0104615	0.956103
NM_001201341	0.521407	0.527523	0.519878	0.496942	0.519878	0.48318	0.522936	0.00404549	0.5	0.0185388	0.95614
NM_001081400	0.640572	0.653199	0.644781	0.607744	0.636364	0.609428	0.646184	0.00642898	0.617845	0.0160596	0.956144
NM_016709	0.372069	0.37105	0.373089	0.351682	0.37105	0.344546	0.372069	0.00101937	0.355759	0.0137142	0.956164
NM_001033159	0.385612	0.426442	0.385612	0.386261	0.380428	0.378483	0.399222	0.023573	0.381724	0.00404731	0.956169
NM_010444	0.489659	0.503102	0.518614	0.488625	0.5	0.456567	0.503792	0.0144901	0.48173	0.0225224	0.956209
NM_033607	0.62973	0.62973	0.622973	0.62973	0.585135	0.585135	0.627477	0.00390102	0.6	0.0257467	0.95621
NM_001159509	0.391795	0.377527	0.400119	0.384067	0.358502	0.375743	0.389814	0.0114257	0.372771	0.0130391	0.956279
XM_017313669	0.604251	0.581637	0.553143	0.547264	0.535957	0.579828	0.579677	0.0256104	0.554349	0.0227779	0.956307
NM_001024604	0.420285	0.474256	0.454404	0.418114	0.466811	0.405087	0.449648	0.0272976	0.430004	0.0325347	0.956312
NM_001360407	0.563392	0.496222	0.593619	0.575147	0.483627	0.52225	0.551078	0.0498527	0.527008	0.045945	0.956323
NM_001364513	0.488764	0.442884	0.442884	0.465356	0.469101	0.38015	0.458177	0.0264889	0.438202	0.0503097	0.956403
NM_175226	0.691683	0.570268	0.668738	0.640057	0.551147	0.655354	0.643563	0.0645038	0.615519	0.0562702	0.956425
NM_021555	0.476613	0.529839	0.458871	0.416129	0.459677	0.525806	0.488441	0.0369328	0.467204	0.0552248	0.956522
NM_026179	0.495518	0.505297	0.537082	0.466993	0.494703	0.509372	0.512632	0.0217315	0.490356	0.0215217	0.956545
NM_001128609	0.56546	0.568245	0.56546	0.54039	0.510446	0.574513	0.566388	0.00160822	0.541783	0.0320561	0.956557
NM_019731	0.397237	0.42487	0.411054	0.392055	0.392055	0.395509	0.411054	0.0138169	0.393207	0.0019943	0.956583
XM_006518342	0.363934	0.367213	0.363934	0.351639	0.363934	0.331967	0.365027	0.00189295	0.34918	0.0161248	0.956587
NM_007838	0.552147	0.561009	0.551466	0.528971	0.497614	0.565781	0.554874	0.00532396	0.530788	0.0341195	0.956593
NM_001290813	0.563933	0.531746	0.531305	0.503968	0.556878	0.495591	0.542328	0.0187117	0.518812	0.033231	0.95664
NM_008705	0.814318	0.845638	0.8434	0.777405	0.8434	0.774049	0.834452	0.0174726	0.798285	0.0391073	0.956658
XM_011244637	0.53135	0.53135	0.53135	0.534538	0.495218	0.495218	0.53135	0	0.508324	0.0227013	0.956667
NM_001360702	0.535802	0.537037	0.580247	0.535802	0.512346	0.533333	0.551029	0.0253112	0.52716	0.0128893	0.956684
XM_011247089	0.325153	0.351109	0.326097	0.316187	0.325153	0.317603	0.33412	0.0147206	0.319648	0.00482037	0.956685
XM_006510330	0.577954	0.597815	0.521351	0.533267	0.5571	0.533267	0.565707	0.0396764	0.541212	0.0137601	0.9567
XM_006512564	0.487565	0.505699	0.502591	0.487047	0.500518	0.443523	0.498618	0.00969803	0.477029	0.0297886	0.956702
NM_016915	0.334495	0.334495	0.333333	0.336818	0.323655	0.29849	0.334108	0.000670558	0.319654	0.0194744	0.95674
NM_001081392	0.370298	0.339672	0.357088	0.349505	0.334044	0.337421	0.355686	0.0153611	0.340323	0.00812903	0.956809
XM_011249402	0.407877	0.38337	0.374179	0.363239	0.365864	0.385996	0.388476	0.0174196	0.371699	0.0124502	0.956816
XM_006527629	0.417169	0.423408	0.425129	0.403399	0.407917	0.399742	0.421902	0.00418845	0.403686	0.00409532	0.956825
XM_011240687	0.307892	0.349523	0.307025	0.307025	0.307892	0.307892	0.32148	0.0242896	0.307603	0.000500737	0.956835
XM_011245646	0.353868	0.354331	0.354331	0.343678	0.342288	0.330709	0.354176	0.000267416	0.338891	0.00712049	0.956844
NM_001289630	0.546649	0.477661	0.483574	0.480946	0.478318	0.483574	0.502628	0.0382378	0.480946	0.00262812	0.956863
XM_006508293	0.625954	0.679389	0.717557	0.63904	0.604144	0.692475	0.6743	0.0460131	0.64522	0.0444888	0.956873
NM_001163579	0.479083	0.479393	0.534862	0.474744	0.488379	0.466068	0.497779	0.0321151	0.476397	0.0112473	0.957045
NM_001038589	0.559449	0.559449	0.559449	0.553191	0.553191	0.5	0.559449	0	0.535461	0.0307101	0.957122
NM_029349	0.302405	0.305802	0.343178	0.302143	0.305541	0.302927	0.317128	0.0226237	0.303537	0.00177911	0.957143
NM_138631	0.490132	0.473684	0.495066	0.449013	0.472039	0.475329	0.486294	0.0111955	0.465461	0.0143385	0.957159
XM_006533484	0.515278	0.5125	0.585764	0.515625	0.515625	0.513194	0.537847	0.0415203	0.514815	0.00140328	0.957177
XM_006520846	0.396369	0.398424	0.453237	0.398082	0.397739	0.398767	0.41601	0.0322562	0.398196	0.000523304	0.957178
NM_001290496	0.35814	0.311628	0.344186	0.316279	0.293023	0.36124	0.337984	0.0238679	0.323514	0.0346793	0.957187
XM_006535404	0.551918	0.533209	0.555659	0.52479	0.532273	0.513564	0.546929	0.0120283	0.523542	0.00941669	0.957241
XM_006504652	0.425926	0.417854	0.433523	0.394112	0.421178	0.407407	0.425768	0.00783596	0.407566	0.0135335	0.957249
XM_017314575	0.399252	0.456585	0.398421	0.399668	0.402991	0.398006	0.418086	0.0333435	0.400222	0.00253847	0.957271
NM_026298	0.349589	0.413117	0.391816	0.352952	0.356502	0.39574	0.384841	0.0323332	0.368398	0.0237451	0.957275
NM_010497	0.551627	0.552334	0.518388	0.51273	0.527581	0.51273	0.540783	0.0193979	0.51768	0.00857451	0.95728
NM_080554	0.514469	0.494534	0.527974	0.488103	0.488746	0.494534	0.512326	0.016823	0.490461	0.00354185	0.957322
NM_021531	0.420402	0.419887	0.416795	0.358578	0.42916	0.415765	0.419028	0.00195051	0.401168	0.0374869	0.957377
XM_006516846	0.622921	0.622921	0.619224	0.632163	0.54159	0.61183	0.621688	0.00213438	0.595194	0.047523	0.957384
XM_006523070	0.479575	0.508987	0.507353	0.477941	0.486111	0.468137	0.498638	0.0165294	0.477397	0.0089993	0.9574
XM_011247353	0.311434	0.313013	0.33228	0.314277	0.29343	0.308275	0.318909	0.0116067	0.305327	0.0107314	0.957412
NM_010358	0.535673	0.564912	0.547368	0.522807	0.535673	0.519298	0.549318	0.014717	0.525926	0.00862119	0.957417
NM_030729	0.581147	0.549578	0.592708	0.522899	0.587372	0.539795	0.574478	0.0223253	0.550022	0.0334311	0.95743
XM_006531778	0.505241	0.486373	0.486373	0.469602	0.463312	0.48218	0.492662	0.0108934	0.471698	0.00960708	0.957447
NM_133940	0.618638	0.595699	0.470968	0.618638	0.526882	0.4681	0.561768	0.0794676	0.537873	0.0758684	0.957465
NM_024251	0.57549	0.482628	0.531901	0.535692	0.51674	0.469994	0.530006	0.0464598	0.507475	0.0338148	0.957489
NM_001353141	0.480904	0.511414	0.515803	0.481782	0.48288	0.479368	0.502707	0.0190089	0.481343	0.00179661	0.957503
NM_029362	0.569194	0.566787	0.619735	0.561974	0.572804	0.54633	0.585239	0.0298992	0.560369	0.0133098	0.957505
NM_133905	0.495595	0.53304	0.539648	0.486233	0.529185	0.486233	0.522761	0.0237573	0.500551	0.0247981	0.957514
NM_001038663	0.515885	0.514372	0.518911	0.505295	0.529501	0.448563	0.516389	0.00231093	0.494453	0.041544	0.95752
NM_178337	0.374927	0.42355	0.373755	0.393673	0.374341	0.354423	0.390744	0.0284169	0.374146	0.0196258	0.957521
NM_001252533	0.546418	0.513623	0.519677	0.51665	0.522704	0.473259	0.526572	0.0174511	0.504205	0.0269697	0.957522
XM_017313918	0.629986	0.636864	0.645117	0.580468	0.676754	0.57359	0.637322	0.00757575	0.610271	0.0576788	0.957554
NM_182997	0.593594	0.64965	0.691692	0.64965	0.627628	0.575576	0.644978	0.0492156	0.617618	0.038038	0.957579
XM_006500768	0.532972	0.525745	0.555556	0.58657	0.479374	0.479976	0.538091	0.0155504	0.515307	0.0617169	0.957657
NM_001252316	0.39816	0.423313	0.442331	0.360736	0.440491	0.409202	0.421268	0.0221568	0.403476	0.0401844	0.957767
NM_010054	0.58119	0.577517	0.58119	0.576047	0.512123	0.578251	0.579966	0.00212105	0.555474	0.0375588	0.95777
XM_006533134	0.384257	0.394752	0.394752	0.355685	0.394752	0.373761	0.391254	0.00605965	0.374733	0.0195517	0.957774
NM_001347520	0.402457	0.401204	0.397192	0.402457	0.39318	0.354564	0.400284	0.00275067	0.3834	0.0254003	0.95782
XM_006499709	0.494656	0.539786	0.501188	0.481591	0.494656	0.494656	0.511876	0.0243902	0.490301	0.00754258	0.95785
NM_001363475	0.707442	0.738238	0.707442	0.715141	0.707442	0.639863	0.717707	0.0177798	0.687482	0.0414186	0.957886
NM_001252469	0.296669	0.311315	0.326536	0.294084	0.311315	0.289776	0.311507	0.0149349	0.298392	0.0113976	0.957898
XM_011240111	0.639477	0.611457	0.583437	0.535492	0.583437	0.638232	0.611457	0.0280199	0.58572	0.0514079	0.957909
NM_021392	0.375	0.3625	0.372368	0.342763	0.372368	0.348026	0.369956	0.0065899	0.354386	0.015794	0.957913
XM_006516193	0.628916	0.604819	0.628916	0.536145	0.615663	0.63253	0.620884	0.0139121	0.594779	0.0514746	0.957956
NM_001163754	0.463898	0.480887	0.480887	0.437706	0.464134	0.463898	0.475224	0.00980869	0.455246	0.0151903	0.957961
NM_028049	0.470588	0.526395	0.527903	0.462293	0.533183	0.465309	0.508296	0.0326643	0.486928	0.0400859	0.957962
XM_017316133	0.428989	0.394506	0.42782	0.388077	0.416131	0.394506	0.417105	0.0195799	0.399571	0.0146968	0.957964
NM_207110	0.548542	0.544082	0.549228	0.545798	0.519383	0.507719	0.547284	0.00279401	0.5243	0.0195098	0.958003
NM_026734	0.336606	0.328191	0.403927	0.333801	0.360449	0.329593	0.356241	0.0415109	0.341281	0.0167326	0.958005
XM_006530641	0.663469	0.680443	0.643542	0.643542	0.645018	0.615498	0.662485	0.0184699	0.634686	0.0166338	0.958039
XM_006513283	0.402143	0.404399	0.403835	0.354766	0.403835	0.401015	0.403459	0.00117409	0.386539	0.0275522	0.958062
NM_011498	0.441447	0.496711	0.442763	0.441447	0.440789	0.440789	0.460307	0.0315332	0.441009	0.000379835	0.958075
NM_026364	0.356643	0.405594	0.368298	0.358974	0.368298	0.355866	0.376845	0.0255703	0.361046	0.00646982	0.958076
XM_011241204	0.601351	0.604531	0.576709	0.577504	0.557234	0.573132	0.594197	0.0152283	0.56929	0.0106673	0.958082
XM_006521019	0.306739	0.308722	0.30773	0.306739	0.296829	0.280971	0.30773	0.00099108	0.294846	0.0129979	0.958132
NM_001039552	0.196018	0.19755	0.191935	0.195508	0.182236	0.183257	0.195168	0.00290262	0.187	0.00738558	0.958152
NM_011615	0.557377	0.557377	0.555239	0.534569	0.498931	0.566643	0.556664	0.00123453	0.533381	0.0338717	0.958173
XM_006503780	0.734109	0.717995	0.75291	0.70188	0.713518	0.697404	0.735004	0.0174747	0.704267	0.00831833	0.958181
XM_006532384	0.628238	0.595078	0.623575	0.595337	0.578756	0.595596	0.61563	0.0179512	0.589896	0.0096483	0.958199
NM_144873	0.387229	0.38835	0.394698	0.370799	0.364824	0.385736	0.390092	0.00402755	0.373786	0.0107709	0.9582
XM_011248435	0.303983	0.271139	0.31167	0.263452	0.274633	0.31167	0.295597	0.0215275	0.283252	0.025238	0.958235
NM_001164488	0.459778	0.459124	0.459778	0.45847	0.427731	0.434925	0.45956	0.0003776	0.440375	0.016078	0.958254
NM_001331154	0.47716	0.50798	0.491469	0.457347	0.464502	0.493121	0.492203	0.0154231	0.471657	0.0189294	0.958256
XM_006531426	0.428406	0.428406	0.422029	0.423768	0.391884	0.409855	0.42628	0.00368165	0.408502	0.015985	0.958296
NM_001242389	0.338397	0.332111	0.359874	0.34154	0.305395	0.340492	0.343461	0.0145578	0.329143	0.0205723	0.958312
NM_178113	0.435009	0.444022	0.452433	0.41418	0.424194	0.437613	0.443821	0.00871392	0.425329	0.0117576	0.958333
NM_019812	0.573058	0.584467	0.580079	0.573058	0.578763	0.513383	0.579201	0.00575466	0.555068	0.0362127	0.958333
NM_001085453	0.533333	0.545656	0.551343	0.513744	0.529542	0.519115	0.543444	0.00920619	0.5208	0.00803257	0.958333
NM_134101	0.356734	0.369986	0.407951	0.353868	0.375358	0.358166	0.378223	0.026584	0.362464	0.0113714	0.958333
NM_001081293	0.234389	0.234605	0.254553	0.224631	0.234389	0.234389	0.241182	0.0115801	0.231136	0.0056333	0.958346
NM_026688	0.583141	0.568129	0.569284	0.553118	0.538106	0.557737	0.573518	0.00835355	0.549654	0.0102635	0.958389
NM_001290506	0.488154	0.521681	0.494412	0.482342	0.482342	0.476978	0.501416	0.017827	0.480554	0.0030971	0.958395
NM_001361663	0.465421	0.500935	0.562617	0.439252	0.457944	0.568224	0.509657	0.0491817	0.488474	0.0696957	0.958435
NM_001134791	0.273547	0.275551	0.270541	0.252505	0.259519	0.273547	0.273213	0.00252165	0.261857	0.0107141	0.958435
XM_006522847	0.363734	0.359442	0.362124	0.333155	0.327253	0.379828	0.361767	0.00216816	0.346745	0.0288022	0.958478
NM_026752	0.670968	0.646452	0.672258	0.572903	0.658065	0.676129	0.663226	0.0145412	0.635699	0.0551276	0.958495
NM_001361536	0.498891	0.536585	0.541574	0.489468	0.532705	0.489468	0.525684	0.0233365	0.50388	0.024963	0.958524
NM_001293635	0.400201	0.394916	0.394412	0.401963	0.385351	0.352882	0.39651	0.0032069	0.380065	0.0249639	0.958527
NM_028820	0.552216	0.55343	0.556466	0.506982	0.552823	0.533394	0.554038	0.00218916	0.531067	0.0230089	0.958539
XM_017321106	0.424861	0.424861	0.538033	0.443414	0.454545	0.432282	0.462585	0.0653402	0.443414	0.0111317	0.958556
NM_001360484	0.64781	0.642336	0.64781	0.680657	0.631387	0.54562	0.645985	0.00316068	0.619221	0.0683353	0.958569
NM_001358767	0.546403	0.550247	0.533773	0.521691	0.519495	0.521691	0.543474	0.0086189	0.520959	0.0012682	0.958572
NM_001033310	0.502374	0.550807	0.574549	0.551757	0.512821	0.495726	0.542577	0.0367846	0.520101	0.028716	0.958576
XM_011249759	0.728413	0.751167	0.733664	0.693407	0.731622	0.696616	0.737748	0.011914	0.707215	0.0211978	0.958613
XM_006538244	0.308252	0.329288	0.30178	0.30178	0.30178	0.296926	0.313107	0.0143822	0.300162	0.00280267	0.958656
XM_006504971	0.252269	0.433757	0.235935	0.172414	0.504537	0.206897	0.30732	0.109802	0.294616	0.182613	0.958661
NM_026040	0.50037	0.472284	0.475979	0.461936	0.423503	0.503326	0.482878	0.0152608	0.462922	0.0399204	0.958673
NM_172713	0.323063	0.363842	0.323063	0.320797	0.321251	0.326235	0.336656	0.023544	0.322761	0.00301691	0.958726
XM_006525978	0.282533	0.324592	0.304305	0.281544	0.284513	0.307768	0.30381	0.0210336	0.291275	0.0143607	0.95874
NM_011161	0.462121	0.408249	0.456229	0.38468	0.436869	0.450337	0.4422	0.0295493	0.423962	0.034679	0.958756
NM_015762	0.541386	0.547517	0.516861	0.511956	0.5187	0.50889	0.535254	0.0162217	0.513182	0.00501861	0.958763
XM_006540569	0.408118	0.445878	0.413153	0.363436	0.438011	0.413468	0.422383	0.0205023	0.404972	0.0380066	0.958778
NM_008786	0.66724	0.635426	0.680138	0.625967	0.641445	0.633706	0.660934	0.0230132	0.633706	0.00773861	0.958803
NM_009671	0.341919	0.35126	0.385508	0.340787	0.346731	0.346731	0.359562	0.02295	0.34475	0.00343175	0.958803
XM_006510524	0.740207	0.743664	0.809332	0.726382	0.740207	0.732143	0.764401	0.0389496	0.732911	0.00694437	0.958804
NM_025885	0.807198	0.730077	0.803342	0.821337	0.611825	0.811054	0.780206	0.0434554	0.748072	0.118105	0.958814
NM_001310583	0.472114	0.455253	0.521401	0.473411	0.457847	0.457847	0.482923	0.034373	0.463035	0.008986	0.958818
NM_001290765	0.541731	0.544822	0.565688	0.49459	0.544822	0.544822	0.550747	0.0130311	0.528078	0.0290014	0.95884
XM_006523640	0.404487	0.419558	0.42096	0.421661	0.411497	0.360673	0.415002	0.00913341	0.397944	0.0326751	0.958896
NM_013473	0.495759	0.498586	0.496701	0.471254	0.490104	0.468426	0.497015	0.0014397	0.476594	0.0117845	0.958913
NM_001042634	0.386181	0.407773	0.407773	0.360271	0.396669	0.395435	0.400576	0.0124659	0.384125	0.020667	0.958932
NM_053168	0.371373	0.372018	0.371373	0.324952	0.372663	0.371373	0.371588	0.000372244	0.356329	0.0271815	0.958936
XM_006539194	0.558386	0.536624	0.53397	0.529724	0.516985	0.515393	0.542994	0.0133964	0.520701	0.00785491	0.958944
NM_001199023	0.347595	0.347908	0.346658	0.359151	0.351031	0.289194	0.347387	0.000650114	0.333125	0.0382613	0.958945
NM_001310426	0.504098	0.478923	0.514637	0.478337	0.477752	0.480094	0.499219	0.0183502	0.478728	0.00121877	0.958952
XM_006509903	0.541647	0.537795	0.539239	0.48339	0.527203	0.541647	0.53956	0.00194581	0.517413	0.0303373	0.958953
NM_134147	0.502283	0.50411	0.507763	0.47032	0.50137	0.480365	0.504718	0.00279	0.484018	0.0158442	0.958987
NM_001358982	0.54925	0.549719	0.550188	0.533302	0.514071	0.53424	0.549719	0.000469043	0.527205	0.0113834	0.959044
XM_006521021	0.802521	0.71314	0.707028	0.676471	0.751337	0.703972	0.740896	0.0534559	0.710593	0.0378697	0.9591
NM_001177843	0.511546	0.528389	0.514534	0.511274	0.498778	0.480848	0.518156	0.00898688	0.496966	0.0152939	0.959105
XM_017317522	0.12297	0.140603	0.122506	0.123898	0.123434	0.12297	0.128693	0.0103172	0.123434	0.000464037	0.959135
NM_008468	0.342167	0.370436	0.369258	0.306243	0.375736	0.355713	0.36062	0.0159917	0.345897	0.0357714	0.959173
NM_001289895	0.56493	0.579736	0.565287	0.550482	0.544595	0.54513	0.569985	0.00844689	0.546736	0.00325514	0.959211
NM_001347139	0.357618	0.358358	0.35392	0.347633	0.352811	0.325814	0.356632	0.00237763	0.342086	0.0143279	0.959212
XM_006534017	0.393443	0.438152	0.394188	0.394188	0.396423	0.385246	0.408594	0.0256006	0.391952	0.0059145	0.959271
XM_006514264	0.466007	0.459272	0.459903	0.41907	0.447064	0.462639	0.461727	0.00371984	0.442924	0.0220779	0.959277
XM_006495437	0.672104	0.659869	0.672104	0.657423	0.646819	0.618271	0.668026	0.00706383	0.640837	0.0202496	0.9593
NM_001290537	0.583074	0.526447	0.511512	0.520846	0.506534	0.527691	0.540344	0.0377509	0.518357	0.0107961	0.959309
NM_001360829	0.493301	0.490865	0.532684	0.484369	0.490053	0.480715	0.505616	0.0234726	0.485045	0.00470573	0.959315
NM_001314011	0.368597	0.39342	0.361505	0.358944	0.360126	0.358747	0.374507	0.0167582	0.359272	0.000745851	0.95932
NM_001163456	0.507576	0.549242	0.572917	0.556818	0.512311	0.494318	0.543245	0.0330807	0.521149	0.0321738	0.959326
NM_007476	0.605613	0.59675	0.614476	0.599705	0.5613	0.581979	0.605613	0.00886263	0.580995	0.0192213	0.95935
NM_001357330	0.471713	0.476096	0.474104	0.416335	0.471713	0.476096	0.473971	0.00219425	0.454714	0.03331	0.959372
XM_011250904	0.528545	0.52302	0.52302	0.465316	0.522406	0.52302	0.524862	0.00318978	0.503581	0.0331397	0.959454
XM_017312904	0.47062	0.490207	0.489138	0.457087	0.462429	0.471688	0.483321	0.011013	0.463735	0.00738763	0.959474
NM_001355599	0.37366	0.361409	0.379786	0.353752	0.353752	0.362175	0.371618	0.00935697	0.356559	0.00486283	0.959478
XM_017314998	0.396746	0.430579	0.427806	0.405251	0.405435	0.393603	0.418377	0.0187839	0.40143	0.00677854	0.959493
XM_011246448	0.378896	0.390537	0.399549	0.398423	0.367255	0.355989	0.389661	0.0103545	0.373889	0.0219808	0.959525
XM_006502039	0.462687	0.467164	0.471642	0.468657	0.462687	0.413433	0.467164	0.00447761	0.448259	0.0303075	0.959531
XM_006515699	0.50408	0.421846	0.532957	0.53484	0.427495	0.437539	0.486294	0.0576514	0.466625	0.0592891	0.959552
XM_006495982	0.372006	0.445359	0.394835	0.38997	0.398952	0.374251	0.404067	0.0375379	0.387725	0.0125025	0.959555
NM_001038700	0.395374	0.365788	0.356643	0.370091	0.344271	0.358257	0.372602	0.0202443	0.35754	0.0129251	0.959577
NM_173752	0.404531	0.441748	0.435275	0.391586	0.443366	0.394822	0.427184	0.0198838	0.409924	0.0290061	0.959596
XM_006511263	0.297093	0.320988	0.377937	0.295102	0.353246	0.307447	0.332006	0.0415331	0.318598	0.030634	0.959616
NM_024464	0.564464	0.527627	0.490791	0.498375	0.497291	0.523294	0.527627	0.0368364	0.50632	0.0147096	0.959617
XM_011242666	0.498836	0.468568	0.505821	0.475553	0.46915	0.46915	0.491075	0.0198019	0.471284	0.00369665	0.9597
NM_021296	0.44413	0.445545	0.44413	0.428571	0.422914	0.428571	0.444602	0.00081662	0.426686	0.00326648	0.959703
XM_006513526	0.426035	0.432502	0.452258	0.438264	0.426035	0.393697	0.436932	0.0136611	0.419332	0.0230273	0.95972
NM_001162918	0.594697	0.579545	0.636364	0.573864	0.58428	0.579545	0.603535	0.0294222	0.57923	0.0052155	0.959728
NM_001311152	0.462382	0.47664	0.526212	0.52687	0.467427	0.411932	0.488411	0.0335036	0.468743	0.05748	0.959731
NM_025475	0.637887	0.621134	0.632732	0.643041	0.536082	0.636598	0.630584	0.00858032	0.605241	0.0599792	0.959809
NM_178211	0.208333	0.211111	0.202778	0.211111	0.211111	0.175	0.207407	0.00424313	0.199074	0.0208488	0.959821
NM_001347522	0.37405	0.373036	0.370502	0.374303	0.368221	0.330208	0.372529	0.00182745	0.357577	0.023897	0.959864
NM_001163440	0.404158	0.409661	0.48181	0.400795	0.463161	0.3797	0.431876	0.0433313	0.414552	0.0433978	0.959887
XM_006502933	0.696203	0.629747	0.707278	0.693038	0.627373	0.631329	0.677743	0.0419329	0.65058	0.0368227	0.959922
XM_006520392	0.385408	0.385679	0.360456	0.351777	0.38812	0.346352	0.377181	0.0144853	0.362083	0.0227116	0.959971
XM_006501676	0.529113	0.528775	0.540961	0.525051	0.484428	0.525389	0.53295	0.00694043	0.511623	0.023552	0.959983
XM_006531655	0.613125	0.555112	0.598622	0.580856	0.559101	0.5562	0.588953	0.030191	0.565386	0.0134758	0.959984
NM_145828	0.380775	0.377794	0.415052	0.35693	0.381893	0.387854	0.391207	0.0207041	0.375559	0.0164061	0.96
XM_006506014	0.437768	0.505007	0.48784	0.459227	0.462089	0.452074	0.476872	0.0349355	0.457797	0.00515816	0.96
XM_006537889	0.480361	0.488088	0.482292	0.433355	0.479073	0.480361	0.48358	0.00402125	0.464263	0.0267748	0.960053
NM_026011	0.611625	0.603699	0.636724	0.560106	0.602378	0.615588	0.617349	0.0172407	0.59269	0.0289819	0.960057
NM_153118	0.420473	0.409466	0.397358	0.392405	0.392955	0.392955	0.409099	0.0115619	0.392772	0.000317749	0.96009
NM_001039536	0.396907	0.447165	0.448454	0.354381	0.45232	0.434278	0.430842	0.0293954	0.41366	0.0521231	0.96012
XM_006504857	0.370018	0.348602	0.355741	0.35931	0.341463	0.330756	0.35812	0.0109044	0.343843	0.0144252	0.960133
XM_006527486	0.492506	0.462295	0.462061	0.446838	0.420141	0.493443	0.472287	0.0175102	0.453474	0.0370988	0.960165
NM_001199432	0.365681	0.386548	0.371961	0.359806	0.360008	0.359603	0.37473	0.0107055	0.359806	0.000202594	0.960173
NM_001271600	0.452922	0.520563	0.385823	0.491342	0.425325	0.388528	0.453102	0.0673703	0.435065	0.0520944	0.960191
NM_001290716	0.523977	0.442877	0.503526	0.527504	0.440056	0.444288	0.490127	0.0421777	0.470616	0.0493115	0.960192
NM_177682	0.549191	0.588275	0.557951	0.522237	0.556604	0.549191	0.565139	0.0205092	0.542677	0.0180856	0.960254
NM_001102444	0.552608	0.526967	0.512821	0.522989	0.493369	0.512821	0.530799	0.0201687	0.509726	0.0150504	0.9603
NM_024188	0.621919	0.616675	0.67698	0.574725	0.621919	0.642895	0.638525	0.0334059	0.61318	0.0349152	0.960307
XM_006527436	0.196717	0.179451	0.273422	0.173507	0.255873	0.194452	0.21653	0.0500206	0.207944	0.0428086	0.960349
NM_001309519	0.562956	0.531356	0.53719	0.534273	0.540107	0.492465	0.543834	0.0168148	0.522282	0.0259864	0.960369
XM_006521329	0.50947	0.539773	0.528409	0.507576	0.503788	0.503788	0.525884	0.0153085	0.505051	0.00218693	0.960384
NM_024454	0.629103	0.622538	0.628009	0.550328	0.626915	0.628009	0.62655	0.00351701	0.601751	0.0445364	0.960419
NM_178643	0.234978	0.320179	0.283408	0.226906	0.347085	0.23139	0.279522	0.0427336	0.26846	0.068128	0.960428
XM_006497672	0.699023	0.681433	0.661889	0.659283	0.642345	0.659935	0.680782	0.0185753	0.653855	0.00997261	0.960447
NM_175375	0.410177	0.410948	0.40992	0.401568	0.379594	0.401311	0.410349	0.000534995	0.394157	0.012613	0.960543
NM_023625	0.642267	0.63126	0.640066	0.596037	0.642818	0.59934	0.637865	0.00582444	0.612732	0.0261077	0.960598
NM_010322	0.498216	0.512935	0.533006	0.473684	0.508921	0.500892	0.514719	0.0174637	0.494499	0.0184677	0.960716
NM_001159485	0.540678	0.598305	0.529379	0.525424	0.524011	0.55339	0.556121	0.0369672	0.534275	0.016569	0.960718
XM_006516412	0.458796	0.460478	0.460478	0.430542	0.462159	0.432896	0.459917	0.000970989	0.441866	0.0176143	0.960751
NM_001081247	0.380301	0.380533	0.36153	0.345539	0.370568	0.362225	0.374121	0.0109054	0.359444	0.0127441	0.960768
XM_017320615	0.640252	0.617191	0.584067	0.620964	0.558491	0.589937	0.613836	0.028242	0.589797	0.0312371	0.960838
NM_172477	0.471854	0.488653	0.47097	0.447097	0.486885	0.441497	0.477159	0.00996413	0.458493	0.0247469	0.960881
NM_008485	0.88509	0.902571	0.901285	0.869409	0.858869	0.855527	0.896315	0.00974267	0.861268	0.00724522	0.960899
NM_023637	0.234268	0.265421	0.266044	0.254206	0.216199	0.265421	0.255244	0.0181685	0.245275	0.0257972	0.960944
XM_017313505	0.559271	0.579027	0.534954	0.597264	0.486322	0.524316	0.557751	0.0220757	0.535968	0.0563814	0.960945
XM_006513940	0.440844	0.470475	0.378384	0.434236	0.463867	0.341292	0.429901	0.0470107	0.413132	0.0639547	0.960992
NM_170786	0.536527	0.536527	0.554491	0.511377	0.536527	0.516168	0.542515	0.0103716	0.521357	0.0133539	0.961001
NM_001085448	0.534716	0.544769	0.548225	0.512096	0.529689	0.522463	0.54257	0.007018	0.521416	0.00884336	0.961011
XM_006518819	0.390518	0.390739	0.372657	0.356781	0.378831	0.373319	0.384638	0.0103763	0.369644	0.0114756	0.961017
NM_177461	0.806108	0.713795	0.708648	0.69698	0.737474	0.707275	0.742851	0.0548433	0.71391	0.0210466	0.961041
XM_011242916	0.45705	0.455429	0.461912	0.421394	0.445705	0.453809	0.458131	0.00337385	0.440303	0.0168693	0.961085
XM_006539031	0.400865	0.406273	0.416366	0.406273	0.370224	0.399423	0.407835	0.00786772	0.391973	0.0191445	0.961108
XM_006527736	0.512239	0.524328	0.495618	0.488969	0.494711	0.488969	0.510728	0.0144143	0.490883	0.0033151	0.961144
NM_001042556	0.643446	0.619476	0.650187	0.610487	0.613483	0.614981	0.637703	0.0161411	0.612984	0.00228843	0.961237
NM_001243584	0.419248	0.422566	0.442478	0.408186	0.419248	0.40708	0.428097	0.012564	0.411504	0.00672872	0.96124
XM_017317109	0.438571	0.45	0.438571	0.385714	0.451429	0.438571	0.442381	0.00659829	0.425238	0.0348271	0.961249
NM_172259	0.574176	0.583791	0.57967	0.586538	0.583791	0.5	0.579212	0.00482402	0.556777	0.0491891	0.961265
NM_029236	0.506696	0.503348	0.459821	0.425223	0.484375	0.503348	0.489955	0.0261504	0.470982	0.0407481	0.961276
NM_001111044	0.597709	0.599057	0.578841	0.553235	0.568059	0.58558	0.591869	0.0113026	0.568958	0.0161912	0.96129
XM_017312905	0.457289	0.481017	0.481587	0.440205	0.455391	0.469438	0.473298	0.0138668	0.455011	0.0146203	0.961364
XM_006524971	0.574363	0.528759	0.566557	0.534922	0.503698	0.566557	0.55656	0.0243903	0.535059	0.03143	0.961368
XM_006521484	0.736486	0.736486	0.743243	0.693694	0.743243	0.693694	0.738739	0.00390102	0.71021	0.0286074	0.961382
XM_011240157	0.567465	0.561475	0.578815	0.560845	0.519861	0.56116	0.569252	0.00880657	0.547289	0.0237534	0.961418
NM_025373	0.607403	0.60542	0.586252	0.57039	0.554197	0.605089	0.599692	0.0116807	0.576559	0.0260009	0.961425
XM_006526825	0.475055	0.448448	0.456763	0.466741	0.472838	0.387472	0.460089	0.013612	0.44235	0.0476235	0.961446
XM_006520250	0.607456	0.605263	0.607456	0.607456	0.535088	0.607456	0.606725	0.00126612	0.583333	0.0417819	0.961446
XM_011240898	0.41014	0.357816	0.354566	0.364641	0.355866	0.358791	0.374174	0.0311896	0.359766	0.0044679	0.961494
XM_011246733	0.595788	0.574049	0.577446	0.530571	0.574049	0.575408	0.582428	0.0116945	0.560009	0.0255035	0.961509
NM_008944	0.699187	0.650407	0.621951	0.699187	0.653117	0.54336	0.657182	0.0390611	0.631888	0.0800529	0.961512
NM_011929	0.375329	0.37232	0.447161	0.357653	0.402031	0.389244	0.39827	0.0423672	0.382976	0.0228431	0.961599
NM_001287179	0.483155	0.477897	0.486855	0.462317	0.459396	0.470691	0.482636	0.00450159	0.464135	0.00586278	0.961668
NM_001267710	0.468199	0.513746	0.581453	0.576529	0.463685	0.463275	0.521133	0.0569871	0.501163	0.0652691	0.96168
NM_027475	0.568584	0.556195	0.607522	0.60531	0.50177	0.55885	0.577434	0.0267836	0.55531	0.0518606	0.961686
NM_145991	0.567828	0.563003	0.534584	0.533512	0.533512	0.534584	0.555139	0.0179631	0.53387	0.000619142	0.961687
NM_134139	0.419689	0.455095	0.455095	0.419689	0.411917	0.447323	0.443293	0.0204416	0.42631	0.0186083	0.961688
XM_006503040	0.881311	0.891054	0.886625	0.888397	0.887068	0.781665	0.88633	0.00487827	0.852377	0.0612416	0.961692
NM_001177945	0.287319	0.243981	0.18138	0.218299	0.266453	0.200642	0.23756	0.0532605	0.228464	0.0340627	0.961712
NM_026034	0.423379	0.438114	0.370334	0.423379	0.415521	0.345776	0.410609	0.0356488	0.394892	0.0427167	0.961722
XM_017320466	0.499032	0.477728	0.499032	0.48031	0.44448	0.494513	0.49193	0.0122999	0.473101	0.0257834	0.961724
XM_006535514	0.62807	0.584211	0.668421	0.631579	0.54386	0.633333	0.626901	0.0421174	0.602924	0.0511587	0.961754
NM_001033300	0.508772	0.506973	0.51417	0.497076	0.481781	0.492578	0.509972	0.00374569	0.490478	0.00786045	0.961776
NM_001362485	0.46545	0.494133	0.439374	0.428944	0.492829	0.423729	0.466319	0.0273897	0.448501	0.0384781	0.961789
NM_175388	0.522523	0.524893	0.466572	0.462304	0.595069	0.398767	0.504663	0.0330088	0.48538	0.100165	0.961791
XM_006540297	0.499836	0.518543	0.443715	0.45553	0.496882	0.453889	0.487365	0.0389416	0.468767	0.0243622	0.961841
XM_006505697	0.648075	0.656716	0.610369	0.61194	0.618225	0.61194	0.638387	0.0246458	0.614035	0.00362828	0.961854
NM_013789	0.248252	0.358741	0.327972	0.247552	0.362937	0.288811	0.311655	0.0570234	0.299767	0.0584673	0.961855
XM_006537530	0.646805	0.654702	0.650873	0.628141	0.627901	0.621919	0.650794	0.00394892	0.625987	0.00352499	0.961883
XM_017317653	0.365155	0.365155	0.356404	0.331742	0.357995	0.355609	0.362238	0.00505239	0.348449	0.0145173	0.961933
NM_134122	0.524533	0.524533	0.546729	0.523364	0.524533	0.48715	0.531931	0.012815	0.511682	0.021254	0.961933
NM_001360876	0.300162	0.345051	0.322336	0.297458	0.307193	0.326122	0.322517	0.0224451	0.310258	0.0145758	0.96199
NM_145531	0.360553	0.346327	0.384079	0.347148	0.347148	0.355218	0.363653	0.0190657	0.349838	0.00465923	0.962011
NM_011188	0.516451	0.550529	0.510576	0.472973	0.534665	0.509988	0.525852	0.0215718	0.505875	0.031051	0.962011
NM_001347099	0.492877	0.478632	0.491453	0.467236	0.478632	0.461538	0.487654	0.00784554	0.469136	0.00870385	0.962025
NM_001039394	0.520737	0.528802	0.528802	0.476959	0.521889	0.519585	0.526114	0.00465605	0.506144	0.0253019	0.962044
NM_001081431	0.371886	0.349348	0.357058	0.36121	0.343416	0.33274	0.359431	0.011455	0.345789	0.0143824	0.962046
NM_001311071	0.748571	0.757714	0.782857	0.717714	0.737143	0.747429	0.763048	0.0177542	0.734095	0.0150898	0.962057
NM_025784	0.547417	0.568999	0.521256	0.547417	0.578156	0.449967	0.545891	0.0239084	0.52518	0.0669247	0.962061
XM_006503023	0.330211	0.351288	0.35363	0.333724	0.330211	0.331967	0.345043	0.0128983	0.331967	0.00175644	0.962104
[truncated: 19,254 more rows]
