# Supplementary material for: Mutant Huntingtin stalls ribosomes and represses protein synthesis in a cellular model of Huntington disease
Source: Nat Commun. 2021 Mar 5;12:1461. doi: 10.1038/s41467-021-21637-y (PMC7935949; doi:10.1038/s41467-021-21637-y)
Supplement: Supplementary file 10 — Supplementary Data 8 [file 41467_2021_21637_MOESM10_ESM.xlsx]

## Sheet: Homo_Common_3_replicates_full_d
GeneName	TranscriptID	mRNA_coordinate_position	number_of_reads_mapped	Pause_score	coverage(%)	50_upstream_seq	50_downstream_seq(including_pause_position)	Z-score	pause_codon		GeneName	TranscriptID	mRNA_coordinate_position	number_of_reads_mapped	Pause_score	coverage(%)	50_upstream_seq	50_downstream_seq(including_pause_position)	Z-score	pause_codon
3830403N18Rik	NM_027510	151	329	94.62	25.8	AGAGACACCAATGGAAAACTGGGATTTGTCAAGTGATGAAAAGCAAGATT	GGAATGCTCCAGAATTGGACCTTATTGAAGAACAGAATCCAGTAACTCATG	10.4147	TGG		3830403N18Rik	NM_027510	151	252.333	74.78	22.5333	AGAGACACCAATGGAAAACTGGGATTTGTCAAGTGATGAAAAGCAAGATT	GGAATGCTCCAGAATTGGACCTTATTGAAGAACAGAATCCAGTAACTCATG	6.91516	TGG
3830403N18Rik	NM_027510	151	242	61.44	20.7	AGAGACACCAATGGAAAACTGGGATTTGTCAAGTGATGAAAAGCAAGATT	GGAATGCTCCAGAATTGGACCTTATTGAAGAACAGAATCCAGTAACTCATG	4.53482	TGG
3830403N18Rik	NM_027510	151	186	68.28	21.1	AGAGACACCAATGGAAAACTGGGATTTGTCAAGTGATGAAAAGCAAGATT	GGAATGCTCCAGAATTGGACCTTATTGAAGAACAGAATCCAGTAACTCATG	5.79593	TGG
A4galt	NM_001004150	104	16	70.8	11.5	CCCGCCGACGCGGGAGCCGGAGGTGGGTGTGACAGGCCTGAGCATGAGAG	GACAAGCTATATACTCCGGTTGGCACAGAAGACTAGTTCCTAACCCAGTGT	7.39828	AGG		A4galt	NM_001004150	104	11.6667	75.5067	7.86667	CCCGCCGACGCGGGAGCCGGAGGTGGGTGTGACAGGCCTGAGCATGAGAG	GACAAGCTATATACTCCGGTTGGCACAGAAGACTAGTTCCTAACCCAGTGT	6.97146	AGG
A4galt	NM_001004150	104	7	64.81	5.6	CCCGCCGACGCGGGAGCCGGAGGTGGGTGTGACAGGCCTGAGCATGAGAG	GACAAGCTATATACTCCGGTTGGCACAGAAGACTAGTTCCTAACCCAGTGT	5.16014	AGG
A4galt	NM_001004150	104	12	90.91	6.5	CCCGCCGACGCGGGAGCCGGAGGTGGGTGTGACAGGCCTGAGCATGAGAG	GACAAGCTATATACTCCGGTTGGCACAGAAGACTAGTTCCTAACCCAGTGT	8.35595	AGG
Acan	NM_001361500	2515	16	61.1	14.6	CAGGAGAAGAAGGGGGTAGTACACCCACATCACCCTCTGACATAGAGGAC	TGGATCGTCACTCAGGTGGGGCCTGGTGTGGATGCTGTCCCCTTGGAGCCA	6.23117	TGG		Acan	NM_001361500	2515	14.3333	102.892	9.58333	CAGGAGAAGAAGGGGGTAGTACACCCACATCACCCTCTGACATAGAGGAC	TGGATCGTCACTCAGGTGGGGCCTGGTGTGGATGCTGTCCCCTTGGAGCCA	9.53201	TGG
Acan	NM_001361500	2515	15	139.9	6.55	CAGGAGAAGAAGGGGGTAGTACACCCACATCACCCTCTGACATAGAGGAC	TGGATCGTCACTCAGGTGGGGCCTGGTGTGGATGCTGTCCCCTTGGAGCCA	12.2775	TGG
Acan	NM_001361500	2515	12	107.675	7.6	CAGGAGAAGAAGGGGGTAGTACACCCACATCACCCTCTGACATAGAGGAC	TGGATCGTCACTCAGGTGGGGCCTGGTGTGGATGCTGTCCCCTTGGAGCCA	10.0873	TGG
Acta2	NM_007392	753	3829	206.06	56.15	GCTATTCCTTCGTGACTACTGCCGAGCGTGAGATTGTCCGTGACATCAAG	GAGAAGCTGTGCTATGTAGCTCTGGACTTTGAAAATGAGATGGCCACGGCC	10.4492	GAG		Acta2	NM_007392	753	2562	232.285	46.05	GCTATTCCTTCGTGACTACTGCCGAGCGTGAGATTGTCCGTGACATCAAG	GAGAAGCTGTGCTATGTAGCTCTGGACTTTGAAAATGAGATGGCCACGGCC	15.265	GAG
Acta2	NM_007392	753	2177	297.29	37.05	GCTATTCCTTCGTGACTACTGCCGAGCGTGAGATTGTCCGTGACATCAAG	GAGAAGCTGTGCTATGTAGCTCTGGACTTTGAAAATGAGATGGCCACGGCC	20.5414	GAG
Acta2	NM_007392	753	1680	193.505	44.95	GCTATTCCTTCGTGACTACTGCCGAGCGTGAGATTGTCCGTGACATCAAG	GAGAAGCTGTGCTATGTAGCTCTGGACTTTGAAAATGAGATGGCCACGGCC	14.8044	GAG
Actc1	NM_009608	1025	780	322.85	9.2	GAAACTACTTACAACAGCATCATGAAGTGTGACATCGATATCCGCAAAGA	CCTGTATGCCAACAATGTCCTATCTGGAGGCACCACCATGTACCCTGGTAT	37.7251	GAC		Actc1	NM_009608	1025	1249.67	507.247	7.03333	GAAACTACTTACAACAGCATCATGAAGTGTGACATCGATATCCGCAAAGA	CCTGTATGCCAACAATGTCCTATCTGGAGGCACCACCATGTACCCTGGTAT	51.6251	GAC
Actc1	NM_009608	1025	1181	547.52	6.1	GAAACTACTTACAACAGCATCATGAAGTGTGACATCGATATCCGCAAAGA	CCTGTATGCCAACAATGTCCTATCTGGAGGCACCACCATGTACCCTGGTAT	50.9138	GAC
Actc1	NM_009608	1025	1788	651.37	5.8	GAAACTACTTACAACAGCATCATGAAGTGTGACATCGATATCCGCAAAGA	CCTGTATGCCAACAATGTCCTATCTGGAGGCACCACCATGTACCCTGGTAT	66.2365	GAC
Acyp2	NM_029344	63	42	66.35	13.7	AGCTAATGCTGCTCGGGAGAAGGCTGGCCGCCATGACCGAGCTGCTCAAG	TCTGTGGACTACGAAGTGTTCGGGACAGTGCAAGGTGTTTGCTTCAGAATG	6.86286	TCT		Acyp2	NM_029344	63	34.6667	64.6833	12.0667	AGCTAATGCTGCTCGGGAGAAGGCTGGCCGCCATGACCGAGCTGCTCAAG	TCTGTGGACTACGAAGTGTTCGGGACAGTGCAAGGTGTTTGCTTCAGAATG	5.81537	TCT
Acyp2	NM_029344	63	37	69.42	11	AGCTAATGCTGCTCGGGAGAAGGCTGGCCGCCATGACCGAGCTGCTCAAG	TCTGTGGACTACGAAGTGTTCGGGACAGTGCAAGGTGTTTGCTTCAGAATG	5.5971	TCT
Acyp2	NM_029344	63	25	58.28	11.5	AGCTAATGCTGCTCGGGAGAAGGCTGGCCGCCATGACCGAGCTGCTCAAG	TCTGTGGACTACGAAGTGTTCGGGACAGTGCAAGGTGTTTGCTTCAGAATG	4.98614	TCT
Acyp2	NM_029344	124	71	112.16	13.7	CGAAGTGTTCGGGACAGTGCAAGGTGTTTGCTTCAGAATGTACACAGAAG	GAGAAGCTAAGAAACGAGGTCTGGTTGGCTGGGTGAAGAACACAAGCAAAG	12.3747	GGA		Acyp2	NM_029344	124	85.6667	164.17	12.0667	CGAAGTGTTCGGGACAGTGCAAGGTGTTTGCTTCAGAATGTACACAGAAG	GAGAAGCTAAGAAACGAGGTCTGGTTGGCTGGGTGAAGAACACAAGCAAAG	15.9253	GGA
Acyp2	NM_029344	124	117	219.51	11	CGAAGTGTTCGGGACAGTGCAAGGTGTTTGCTTCAGAATGTACACAGAAG	GAGAAGCTAAGAAACGAGGTCTGGTTGGCTGGGTGAAGAACACAAGCAAAG	19.8234	GGA
Acyp2	NM_029344	124	69	160.84	11.5	CGAAGTGTTCGGGACAGTGCAAGGTGTTTGCTTCAGAATGTACACAGAAG	GAGAAGCTAAGAAACGAGGTCTGGTTGGCTGGGTGAAGAACACAAGCAAAG	15.5778	GGA
Adgrg6	NM_001002268	2454	14	59.05	13.6	ACACACCAGAACACAGGAAGTGCATCATCCTATCTGTGCCTTCTGGGATA	TGAACAAAAACAAAAGTTTCGGGGGGTGGAACACCTCAGGATGTGTTGCCC	5.98452	ATG		Adgrg6	NM_001002268	2454	15.3333	69.1233	12.9333	ACACACCAGAACACAGGAAGTGCATCATCCTATCTGTGCCTTCTGGGATA	TGAACAAAAACAAAAGTTTCGGGGGGTGGAACACCTCAGGATGTGTTGCCC	4.96282	ATG
Adgrg6	NM_001002268	2454	13	94.475	8.95	ACACACCAGAACACAGGAAGTGCATCATCCTATCTGTGCCTTCTGGGATA	TGAACAAAAACAAAAGTTTCGGGGGGTGGAACACCTCAGGATGTGTTGCCC	7.97194	ATG
Adgrg6	NM_001002268	2454	19	53.845	16.25	ACACACCAGAACACAGGAAGTGCATCATCCTATCTGTGCCTTCTGGGATA	TGAACAAAAACAAAAGTTTCGGGGGGTGGAACACCTCAGGATGTGTTGCCC	0.932011	ATG
Ahnak	NM_009643	17211	69	83.205	20.85	ACAGTGGGACCAAGGTTGGTATCCAGCTTCCTGAGGTAGAACTGTCAGTT	TCCACAAAGAAAGAGTAGTGGGCCTTCATGCATGTACATATATATATATAT	8.97566	TCC		Ahnak	NM_009643	17211	62.3333	102.087	17.6667	ACAGTGGGACCAAGGTTGGTATCCAGCTTCCTGAGGTAGAACTGTCAGTT	TCCACAAAGAAAGAGTAGTGGGCCTTCATGCATGTACATATATATATATAT	9.51123	TCC
Ahnak	NM_009643	17211	74	118.26	16.2	ACAGTGGGACCAAGGTTGGTATCCAGCTTCCTGAGGTAGAACTGTCAGTT	TCCACAAAGAAAGAGTAGTGGGCCTTCATGCATGTACATATATATATATAT	9.92849	TCC
Ahnak	NM_009643	17211	44	104.795	15.95	ACAGTGGGACCAAGGTTGGTATCCAGCTTCCTGAGGTAGAACTGTCAGTT	TCCACAAAGAAAGAGTAGTGGGCCTTCATGCATGTACATATATATATATAT	9.62955	TCC
Aig1	NM_001347362	578	15	73.485	11.5	CCTATGACAGAGAGATGATATACCCAAGATTGCTTGACAACTTTATCCCA	GGGTGGCTGAACCATGGAATGCACACAACGGTTTTGCCCTTTATATTGATC	7.72134	GGG		Aig1	NM_001347362	578	11.3333	70.1217	9	CCTATGACAGAGAGATGATATACCCAAGATTGCTTGACAACTTTATCCCA	GGGTGGCTGAACCATGGAATGCACACAACGGTTTTGCCCTTTATATTGATC	6.41655	GGG
Aig1	NM_001347362	578	9	69.77	6.7	CCTATGACAGAGAGATGATATACCCAAGATTGCTTGACAACTTTATCCCA	GGGTGGCTGAACCATGGAATGCACACAACGGTTTTGCCCTTTATATTGATC	5.63028	GGG
Aig1	NM_001347362	578	10	67.11	8.8	CCTATGACAGAGAGATGATATACCCAAGATTGCTTGACAACTTTATCCCA	GGGTGGCTGAACCATGGAATGCACACAACGGTTTTGCCCTTTATATTGATC	5.89804	GGG
Aldh3b3	NM_028545	725	6	57.33	7.6	CCTCGGGTAGGCAAGATCGTCATGACTGCTGCTGCCAAACACCTGACACC	CATCACCCTGGAGCTGGGGGGTAAGAACCCCTGCTATGTGGATGACAACTG	5.77756	CCC		Aldh3b3	NM_028545	725	6	63.1233	6.66667	CCTCGGGTAGGCAAGATCGTCATGACTGCTGCTGCCAAACACCTGACACC	CATCACCCTGGAGCTGGGGGGTAAGAACCCCTGCTATGTGGATGACAACTG	5.64346	CCC
Aldh3b3	NM_028545	725	7	55.12	7.2	CCTCGGGTAGGCAAGATCGTCATGACTGCTGCTGCCAAACACCTGACACC	CATCACCCTGGAGCTGGGGGGTAAGAACCCCTGCTATGTGGATGACAACTG	4.24168	CCC
Aldh3b3	NM_028545	725	5	76.92	5.2	CCTCGGGTAGGCAAGATCGTCATGACTGCTGCTGCCAAACACCTGACACC	CATCACCCTGGAGCTGGGGGGTAAGAACCCCTGCTATGTGGATGACAACTG	6.91115	CCC
Alg9	NM_133981	112	18	94.74	10.3	GTTTTGTCCCTCGGCGGACACCGTTTTCCAGCCAAGCAATGTCTGCGCCT	TCGCCGATTTCGTAGCGTGCCGAGTTCTATCCTTTCCCCGACGCTGGGCAT	10.2788	CTT		Alg9	NM_133981	112	17.3333	139.743	7.1	GTTTTGTCCCTCGGCGGACACCGTTTTCCAGCCAAGCAATGTCTGCGCCT	TCGCCGATTTCGTAGCGTGCCGAGTTCTATCCTTTCCCCGACGCTGGGCAT	13.3882	CTT
Alg9	NM_133981	112	22	189.66	5.9	GTTTTGTCCCTCGGCGGACACCGTTTTCCAGCCAAGCAATGTCTGCGCCT	TCGCCGATTTCGTAGCGTGCCGAGTTCTATCCTTTCCCCGACGCTGGGCAT	16.994	CTT
Alg9	NM_133981	112	12	134.83	5.1	GTTTTGTCCCTCGGCGGACACCGTTTTCCAGCCAAGCAATGTCTGCGCCT	TCGCCGATTTCGTAGCGTGCCGAGTTCTATCCTTTCCCCGACGCTGGGCAT	12.8917	CTT
Ankrd55	NM_001168403	699	19	182.76	6.6	TGAAGAAGTCGACCTGGCAATGGTGTATCAGGCAGCATCGAATGGAGATG	TCAACTCTCTGACCTCCGTCATTCGGGAGGATCCGTCCATCCTGGAGTGTT	20.8694	GTC		Ankrd55	NM_001168403	699	21.6667	186.487	6.1	TGAAGAAGTCGACCTGGCAATGGTGTATCAGGCAGCATCGAATGGAGATG	TCAACTCTCTGACCTCCGTCATTCGGGAGGATCCGTCCATCCTGGAGTGTT	18.7153	GTC
Ankrd55	NM_001168403	699	26	189.78	5.9	TGAAGAAGTCGACCTGGCAATGGTGTATCAGGCAGCATCGAATGGAGATG	TCAACTCTCTGACCTCCGTCATTCGGGAGGATCCGTCCATCCTGGAGTGTT	17.0054	GTC
Ankrd55	NM_001168403	699	20	186.92	5.8	TGAAGAAGTCGACCTGGCAATGGTGTATCAGGCAGCATCGAATGGAGATG	TCAACTCTCTGACCTCCGTCATTCGGGAGGATCCGTCCATCCTGGAGTGTT	18.2712	GTC
Ap2a2	NM_001357068	2766	21	73.51	44.8	AATCCACAGCAAGAAGTGCAGAATATCTTCAAAGCAAAGCATCCGATGGA	CACAGAGATCACTAAGGCAAAGATTATTGGATTTGGTTCTGCGCTCCTGGA	0.022922	GAC		Ap2a2	NM_001357068	2766	31.3333	74.9483	37.3167	AATCCACAGCAAGAAGTGCAGAATATCTTCAAAGCAAAGCATCCGATGGA	CACAGAGATCACTAAGGCAAAGATTATTGGATTTGGTTCTGCGCTCCTGGA	0.195082	GAC
Ap2a2	NM_001357068	2766	55	73.015	34.15	AATCCACAGCAAGAAGTGCAGAATATCTTCAAAGCAAAGCATCCGATGGA	CACAGAGATCACTAAGGCAAAGATTATTGGATTTGGTTCTGCGCTCCTGGA	0.474875	GAC
Ap2a2	NM_001357068	2766	18	78.32	33	AATCCACAGCAAGAAGTGCAGAATATCTTCAAAGCAAAGCATCCGATGGA	CACAGAGATCACTAAGGCAAAGATTATTGGATTTGGTTCTGCGCTCCTGGA	0.0874488	GAC
Armcx2	NM_026139	400	79	225.07	9.1	TCCCCTCCCAGCCCCCTGCCTTTCTAGGGCGCTAGCAAATGGGTGTGCCA	GCTTCTGTGGGAGAGATGGAGCATTTGGAGCTGTACGGGCTTCACAGGCTG	25.9601	AGC		Armcx2	NM_026139	400	96	279.14	8.43333	TCCCCTCCCAGCCCCCTGCCTTTCTAGGGCGCTAGCAAATGGGTGTGCCA	GCTTCTGTGGGAGAGATGGAGCATTTGGAGCTGTACGGGCTTCACAGGCTG	28.14	AGC
Armcx2	NM_026139	400	127	325.64	9	TCCCCTCCCAGCCCCCTGCCTTTCTAGGGCGCTAGCAAATGGGTGTGCCA	GCTTCTGTGGGAGAGATGGAGCATTTGGAGCTGTACGGGCTTCACAGGCTG	29.8829	AGC
Armcx2	NM_026139	400	82	286.71	7.2	TCCCCTCCCAGCCCCCTGCCTTTCTAGGGCGCTAGCAAATGGGTGTGCCA	GCTTCTGTGGGAGAGATGGAGCATTTGGAGCTGTACGGGCTTCACAGGCTG	28.5768	AGC
Arxes1	NM_029541	231	37	52.48	15.3	CACGCTGAGCGTCATGGCGGCGCTCACCTTGGGCTGCATCCTCACCACCG	CCTTCAAAGACAGGAGCGCGCCCGTGCGCCTGCACGTCTCCAGGATCCTGC	5.10222	GCC		Arxes1	NM_029541	231	40	67.74	13.8	CACGCTGAGCGTCATGGCGGCGCTCACCTTGGGCTGCATCCTCACCACCG	CCTTCAAAGACAGGAGCGCGCCCGTGCGCCTGCACGTCTCCAGGATCCTGC	5.91746	GCC
Arxes1	NM_029541	231	41	80.39	12.2	CACGCTGAGCGTCATGGCGGCGCTCACCTTGGGCTGCATCCTCACCACCG	CCTTCAAAGACAGGAGCGCGCCCGTGCGCCTGCACGTCTCCAGGATCCTGC	6.63689	GCC
Arxes1	NM_029541	231	42	70.35	13.9	CACGCTGAGCGTCATGGCGGCGCTCACCTTGGGCTGCATCCTCACCACCG	CCTTCAAAGACAGGAGCGCGCCCGTGCGCCTGCACGTCTCCAGGATCCTGC	6.01325	GCC
Arxes1	NM_029541	557	75	106.38	15.3	TCAAAAGCAAGTATTTTTTCTTTGACGATGGACACGGGCTCAAGGGAAAC	AGGAATGTCACTTTGACTCTCTCCTGGCAAGTGATACCGATTGCTGGGATC	11.8973	AGG		Arxes1	NM_029541	557	58.6667	95.7567	13.8	TCAAAAGCAAGTATTTTTTCTTTGACGATGGACACGGGCTCAAGGGAAAC	AGGAATGTCACTTTGACTCTCTCCTGGCAAGTGATACCGATTGCTGGGATC	9.2376	AGG
Arxes1	NM_029541	557	41	80.39	12.2	TCAAAAGCAAGTATTTTTTCTTTGACGATGGACACGGGCTCAAGGGAAAC	AGGAATGTCACTTTGACTCTCTCCTGGCAAGTGATACCGATTGCTGGGATC	6.63689	AGG
Arxes1	NM_029541	557	60	100.5	13.9	TCAAAAGCAAGTATTTTTTCTTTGACGATGGACACGGGCTCAAGGGAAAC	AGGAATGTCACTTTGACTCTCTCCTGGCAAGTGATACCGATTGCTGGGATC	9.17863	AGG
Arxes1	NM_029541	566	67	95.04	15.3	AGTATTTTTTCTTTGACGATGGACACGGGCTCAAGGGAAACAGGAATGTC	ACTTTGACTCTCTCCTGGCAAGTGATACCGATTGCTGGGATCCTGCCTCTT	10.4677	ACT		Arxes1	NM_029541	566	57	94.4167	13.8	AGTATTTTTTCTTTGACGATGGACACGGGCTCAAGGGAAACAGGAATGTC	ACTTTGACTCTCTCCTGGCAAGTGATACCGATTGCTGGGATCCTGCCTCTT	8.96387	ACT
Arxes1	NM_029541	566	49	96.08	12.2	AGTATTTTTTCTTTGACGATGGACACGGGCTCAAGGGAAACAGGAATGTC	ACTTTGACTCTCTCCTGGCAAGTGATACCGATTGCTGGGATCCTGCCTCTT	8.12407	ACT
Arxes1	NM_029541	566	55	92.13	13.9	AGTATTTTTTCTTTGACGATGGACACGGGCTCAAGGGAAACAGGAATGTC	ACTTTGACTCTCTCCTGGCAAGTGATACCGATTGCTGGGATCCTGCCTCTT	8.29988	ACT
Arxes1	NM_029541	567	88	124.82	15.3	GTATTTTTTCTTTGACGATGGACACGGGCTCAAGGGAAACAGGAATGTCA	CTTTGACTCTCTCCTGGCAAGTGATACCGATTGCTGGGATCCTGCCTCTTG	14.222	ACT		Arxes1	NM_029541	567	73	120.847	13.8	GTATTTTTTCTTTGACGATGGACACGGGCTCAAGGGAAACAGGAATGTCA	CTTTGACTCTCTCCTGGCAAGTGATACCGATTGCTGGGATCCTGCCTCTTG	11.8479	ACT
Arxes1	NM_029541	567	64	125.49	12.2	GTATTTTTTCTTTGACGATGGACACGGGCTCAAGGGAAACAGGAATGTCA	CTTTGACTCTCTCCTGGCAAGTGATACCGATTGCTGGGATCCTGCCTCTTG	10.9117	ACT
Arxes1	NM_029541	567	67	112.23	13.9	GTATTTTTTCTTTGACGATGGACACGGGCTCAAGGGAAACAGGAATGTCA	CTTTGACTCTCTCCTGGCAAGTGATACCGATTGCTGGGATCCTGCCTCTTG	10.4101	ACT
Arxes2	NM_029823	231	37	52.41	15.4	CACGCTGAGCGTCATGGCGGCGCTCACCTTGGGCTGCATCCTCACCACCG	CCTTCAAAGACAGGAGCGCGCCCGTGCGCCTGCACGTCTCCAGGATCCTGC	5.09339	GCC		Arxes2	NM_029823	231	40	67.6633	13.8667	CACGCTGAGCGTCATGGCGGCGCTCACCTTGGGCTGCATCCTCACCACCG	CCTTCAAAGACAGGAGCGCGCCCGTGCGCCTGCACGTCTCCAGGATCCTGC	5.90946	GCC
Arxes2	NM_029823	231	41	80.23	12.3	CACGCTGAGCGTCATGGCGGCGCTCACCTTGGGCTGCATCCTCACCACCG	CCTTCAAAGACAGGAGCGCGCCCGTGCGCCTGCACGTCTCCAGGATCCTGC	6.62173	GCC
Arxes2	NM_029823	231	42	70.35	13.9	CACGCTGAGCGTCATGGCGGCGCTCACCTTGGGCTGCATCCTCACCACCG	CCTTCAAAGACAGGAGCGCGCCCGTGCGCCTGCACGTCTCCAGGATCCTGC	6.01325	GCC
Arxes2	NM_029823	557	75	106.23	15.4	TCAAAAGCAAGTATTTTTTCTTTGACGATGGACACGGGCTCAAGGGAAAC	AGGAATGTCACTTTGACTCTCTCCTGGCAAGTGATACCGATTGCTGGGATC	11.8784	AGG		Arxes2	NM_029823	557	58.6667	95.6533	13.8667	TCAAAAGCAAGTATTTTTTCTTTGACGATGGACACGGGCTCAAGGGAAAC	AGGAATGTCACTTTGACTCTCTCCTGGCAAGTGATACCGATTGCTGGGATC	9.22624	AGG
Arxes2	NM_029823	557	41	80.23	12.3	TCAAAAGCAAGTATTTTTTCTTTGACGATGGACACGGGCTCAAGGGAAAC	AGGAATGTCACTTTGACTCTCTCCTGGCAAGTGATACCGATTGCTGGGATC	6.62173	AGG
Arxes2	NM_029823	557	60	100.5	13.9	TCAAAAGCAAGTATTTTTTCTTTGACGATGGACACGGGCTCAAGGGAAAC	AGGAATGTCACTTTGACTCTCTCCTGGCAAGTGATACCGATTGCTGGGATC	9.17863	AGG
Arxes2	NM_029823	566	67	94.9	15.4	AGTATTTTTTCTTTGACGATGGACACGGGCTCAAGGGAAACAGGAATGTC	ACTTTGACTCTCTCCTGGCAAGTGATACCGATTGCTGGGATCCTGCCTCTT	10.45	ACT		Arxes2	NM_029823	566	57	94.3067	13.8667	AGTATTTTTTCTTTGACGATGGACACGGGCTCAAGGGAAACAGGAATGTC	ACTTTGACTCTCTCCTGGCAAGTGATACCGATTGCTGGGATCCTGCCTCTT	8.95199	ACT
Arxes2	NM_029823	566	49	95.89	12.3	AGTATTTTTTCTTTGACGATGGACACGGGCTCAAGGGAAACAGGAATGTC	ACTTTGACTCTCTCCTGGCAAGTGATACCGATTGCTGGGATCCTGCCTCTT	8.10606	ACT
Arxes2	NM_029823	566	55	92.13	13.9	AGTATTTTTTCTTTGACGATGGACACGGGCTCAAGGGAAACAGGAATGTC	ACTTTGACTCTCTCCTGGCAAGTGATACCGATTGCTGGGATCCTGCCTCTT	8.29988	ACT
Arxes2	NM_029823	567	88	124.65	15.4	GTATTTTTTCTTTGACGATGGACACGGGCTCAAGGGAAACAGGAATGTCA	CTTTGACTCTCTCCTGGCAAGTGATACCGATTGCTGGGATCCTGCCTCTTG	14.2006	ACT		Arxes2	NM_029823	567	73	120.707	13.8667	GTATTTTTTCTTTGACGATGGACACGGGCTCAAGGGAAACAGGAATGTCA	CTTTGACTCTCTCCTGGCAAGTGATACCGATTGCTGGGATCCTGCCTCTTG	11.8329	ACT
Arxes2	NM_029823	567	64	125.24	12.3	GTATTTTTTCTTTGACGATGGACACGGGCTCAAGGGAAACAGGAATGTCA	CTTTGACTCTCTCCTGGCAAGTGATACCGATTGCTGGGATCCTGCCTCTTG	10.888	ACT
Arxes2	NM_029823	567	67	112.23	13.9	GTATTTTTTCTTTGACGATGGACACGGGCTCAAGGGAAACAGGAATGTCA	CTTTGACTCTCTCCTGGCAAGTGATACCGATTGCTGGGATCCTGCCTCTTG	10.4101	ACT
Atp6v0e	NM_025272	108	1185	264.86	16.2	ATTCGGCTGCTGGGGCGCAGGCATGGCATACCACGGCCTTACTGTGCCTT	TGATCGTGATGAGCGTGTTCTGGGGCTTCGTGGGCCTCCTCGTGCCCTGGT	31.8765	TTG		Atp6v0e	NM_025272	108	873.333	272.097	13.7333	ATTCGGCTGCTGGGGCGCAGGCATGGCATACCACGGCCTTACTGTGCCTT	TGATCGTGATGAGCGTGTTCTGGGGCTTCGTGGGCCTCCTCGTGCCCTGGT	28.1394	TTG
Atp6v0e	NM_025272	108	755	293.66	12	ATTCGGCTGCTGGGGCGCAGGCATGGCATACCACGGCCTTACTGTGCCTT	TGATCGTGATGAGCGTGTTCTGGGGCTTCGTGGGCCTCCTCGTGCCCTGGT	26.8517	TTG
Atp6v0e	NM_025272	108	680	257.77	13	ATTCGGCTGCTGGGGCGCAGGCATGGCATACCACGGCCTTACTGTGCCTT	TGATCGTGATGAGCGTGTTCTGGGGCTTCGTGGGCCTCCTCGTGCCCTGGT	25.69	TTG
Bach2	XM_011249909	559	6	52.735	7.5	CCGGGAAGCTGTCTGCTTCGAGAAGTGAGGGTTCTGAAACAAGAAGGACC	TTCAGGAGCTGCTCCACACTGTGACATGTCTGATCCCTTGTGCCCGTCCCT	5.22469	CCT		Bach2	XM_011249909	559	7	72.7033	6.28333	CCGGGAAGCTGTCTGCTTCGAGAAGTGAGGGTTCTGAAACAAGAAGGACC	TTCAGGAGCTGCTCCACACTGTGACATGTCTGATCCCTTGTGCCCGTCCCT	6.51522	CCT
Bach2	XM_011249909	559	9	87.455	6.15	CCGGGAAGCTGTCTGCTTCGAGAAGTGAGGGTTCTGAAACAAGAAGGACC	TTCAGGAGCTGCTCCACACTGTGACATGTCTGATCCCTTGTGCCCGTCCCT	7.30655	CCT
Bach2	XM_011249909	559	6	77.92	5.2	CCGGGAAGCTGTCTGCTTCGAGAAGTGAGGGTTCTGAAACAAGAAGGACC	TTCAGGAGCTGCTCCACACTGTGACATGTCTGATCCCTTGTGCCCGTCCCT	7.01443	CCT
Ccdc74a	NM_001166164	217	11	52.63	8	GGGACGCAGCCGCCTCCGCTCGGGTTCAGCGAAGCACAGAAGCGGATCCT	GGACCTGGAAAAGAGCCTGCAGTTCCTACAGCAGCAGCACTCGGAGACGCT	5.21206	CTG		Ccdc74a	NM_001166164	217	22	136.363	6.3	GGGACGCAGCCGCCTCCGCTCGGGTTCAGCGAAGCACAGAAGCGGATCCT	GGACCTGGAAAAGAGCCTGCAGTTCCTACAGCAGCAGCACTCGGAGACGCT	12.7632	CTG
Ccdc74a	NM_001166164	217	31	202.61	5.5	GGGACGCAGCCGCCTCCGCTCGGGTTCAGCGAAGCACAGAAGCGGATCCT	GGACCTGGAAAAGAGCCTGCAGTTCCTACAGCAGCAGCACTCGGAGACGCT	18.2215	CTG
Ccdc74a	NM_001166164	217	24	153.85	5.4	GGGACGCAGCCGCCTCCGCTCGGGTTCAGCGAAGCACAGAAGCGGATCCT	GGACCTGGAAAAGAGCCTGCAGTTCCTACAGCAGCAGCACTCGGAGACGCT	14.856	CTG
Cd59b	XM_006499802	89	27	135	6.6	TTGGGTCCCAGTGCTAATTACTGTCAGCAGCCAGAGCATGAGCACAGTCA	CTGGCGATCTGAAAAGTGTATAGTGCAGGATCTAACTGACTCTGAGGCTGC	15.1229	ACT		Cd59b	XM_006499802	89	39	188.423	5.76667	TTGGGTCCCAGTGCTAATTACTGTCAGCAGCCAGAGCATGAGCACAGTCA	CTGGCGATCTGAAAAGTGTATAGTGCAGGATCTAACTGACTCTGAGGCTGC	18.4407	ACT
Cd59b	XM_006499802	89	62	261.6	5.5	TTGGGTCCCAGTGCTAATTACTGTCAGCAGCCAGAGCATGAGCACAGTCA	CTGGCGATCTGAAAAGTGTATAGTGCAGGATCTAACTGACTCTGAGGCTGC	23.8129	ACT
Cd59b	XM_006499802	89	28	168.67	5.2	TTGGGTCCCAGTGCTAATTACTGTCAGCAGCCAGAGCATGAGCACAGTCA	CTGGCGATCTGAAAAGTGTATAGTGCAGGATCTAACTGACTCTGAGGCTGC	16.3865	ACT
Cdadc1	NM_001168535	79	121	344.73	10.4	GTTGACAGGCCGCAGAGGTGGCCGTAGGCGAGCTTCAAGGAACCTATCAT	GCCTGACCGGGCAAGCTGTCCTGGGCCGAGGCCTTTGGGCTGGGGATGAAA	40.3577	GCC		Cdadc1	NM_001168535	79	86.6667	291.767	9	GTTGACAGGCCGCAGAGGTGGCCGTAGGCGAGCTTCAAGGAACCTATCAT	GCCTGACCGGGCAAGCTGTCCTGGGCCGAGGCCTTTGGGCTGGGGATGAAA	30.3836	GCC
Cdadc1	NM_001168535	79	58	233.87	8.1	GTTGACAGGCCGCAGAGGTGGCCGTAGGCGAGCTTCAAGGAACCTATCAT	GCCTGACCGGGCAAGCTGTCCTGGGCCGAGGCCTTTGGGCTGGGGATGAAA	21.1845	GCC
Cdadc1	NM_001168535	79	81	296.7	8.5	GTTGACAGGCCGCAGAGGTGGCCGTAGGCGAGCTTCAAGGAACCTATCAT	GCCTGACCGGGCAAGCTGTCCTGGGCCGAGGCCTTTGGGCTGGGGATGAAA	29.6085	GCC
Celf4	NM_001146292	2019	7	62.135	6.8	TGAACGGCTTCCAGATAGGCATGAAGAGGCTCAAGGTGCAGCTGAAGCGG	CCCAAAGACGCCAATCGCCCGTACTGAGCGCCGGCGGGAGCGTCCCCCGGG	2.4573	CCC		Celf4	NM_001146292	2019	7.33333	57.0883	6.43333	TGAACGGCTTCCAGATAGGCATGAAGAGGCTCAAGGTGCAGCTGAAGCGG	CCCAAAGACGCCAATCGCCCGTACTGAGCGCCGGCGGGAGCGTCCCCCGGG	2.66562	CCC
Celf4	NM_001146292	2019	8	51.28	6.4	TGAACGGCTTCCAGATAGGCATGAAGAGGCTCAAGGTGCAGCTGAAGCGG	CCCAAAGACGCCAATCGCCCGTACTGAGCGCCGGCGGGAGCGTCCCCCGGG	0.597835	CCC
Celf4	NM_001146292	2019	7	57.85	6.1	TGAACGGCTTCCAGATAGGCATGAAGAGGCTCAAGGTGCAGCTGAAGCGG	CCCAAAGACGCCAATCGCCCGTACTGAGCGCCGGCGGGAGCGTCCCCCGGG	4.94173	CCC
Cgas	NM_173386	171	72	61.91	25.5	AAGTCGATTTATTCTTTCCCGGACCGAAGAGCGGCAGATATGGAAGATCC	GCGTAGAAGGACGACGGCGCCACGCGCTAAGAAGCCGTCCGCGAAGCGCGC	6.29104	CCG		Cgas	NM_173386	171	151.667	132.537	20.6	AAGTCGATTTATTCTTTCCCGGACCGAAGAGCGGCAGATATGGAAGATCC	GCGTAGAAGGACGACGGCGCCACGCGCTAAGAAGCCGTCCGCGAAGCGCGC	12.4112	CCG
Cgas	NM_173386	171	193	162.18	17.6	AAGTCGATTTATTCTTTCCCGGACCGAAGAGCGGCAGATATGGAAGATCC	GCGTAGAAGGACGACGGCGCCACGCGCTAAGAAGCCGTCCGCGAAGCGCGC	14.0976	CCG
Cgas	NM_173386	171	190	173.52	18.7	AAGTCGATTTATTCTTTCCCGGACCGAAGAGCGGCAGATATGGAAGATCC	GCGTAGAAGGACGACGGCGCCACGCGCTAAGAAGCCGTCCGCGAAGCGCGC	16.8448	CCG
Cgas	NM_173386	172	233	200.34	25.5	AGTCGATTTATTCTTTCCCGGACCGAAGAGCGGCAGATATGGAAGATCCG	CGTAGAAGGACGACGGCGCCACGCGCTAAGAAGCCGTCCGCGAAGCGCGCC	23.7426	CGT		Cgas	NM_173386	172	307.333	267.213	20.6	AGTCGATTTATTCTTTCCCGGACCGAAGAGCGGCAGATATGGAAGATCCG	CGTAGAAGGACGACGGCGCCACGCGCTAAGAAGCCGTCCGCGAAGCGCGCC	26.9877	CGT
Cgas	NM_173386	172	383	321.85	17.6	AGTCGATTTATTCTTTCCCGGACCGAAGAGCGGCAGATATGGAAGATCCG	CGTAGAAGGACGACGGCGCCACGCGCTAAGAAGCCGTCCGCGAAGCGCGCC	29.2544	CGT
Cgas	NM_173386	172	306	279.45	18.7	AGTCGATTTATTCTTTCCCGGACCGAAGAGCGGCAGATATGGAAGATCCG	CGTAGAAGGACGACGGCGCCACGCGCTAAGAAGCCGTCCGCGAAGCGCGCC	27.9661	CGT
Clec2d	NM_053109	150	9	63.83	8.6	AGTCCCACAGGCAGCCCGCAGGAGGTAGAAGTGGGTAAAATTCTCCAAGG	AAAAAGGCACGGAACCATCTCCCCTGAGTCTTGTGCTAAGCTTTACTGCTA	6.55965	GGA		Clec2d	NM_053109	150	8.66667	64.38	7.16667	AGTCCCACAGGCAGCCCGCAGGAGGTAGAAGTGGGTAAAATTCTCCAAGG	AAAAAGGCACGGAACCATCTCCCCTGAGTCTTGTGCTAAGCTTTACTGCTA	5.79465	GGA
Clec2d	NM_053109	150	8	60.61	6.5	AGTCCCACAGGCAGCCCGCAGGAGGTAGAAGTGGGTAAAATTCTCCAAGG	AAAAAGGCACGGAACCATCTCCCCTGAGTCTTGTGCTAAGCTTTACTGCTA	4.76205	GGA
Clec2d	NM_053109	150	9	68.7	6.4	AGTCCCACAGGCAGCCCGCAGGAGGTAGAAGTGGGTAAAATTCTCCAAGG	AAAAAGGCACGGAACCATCTCCCCTGAGTCTTGTGCTAAGCTTTACTGCTA	6.06225	GGA
Col2a1	NM_001113515	852	36	68.34	19.75	AAGCCCGGAAAGTCTGGGGAAAGAGGCCTCCCTGGCCCTCAGGGTGCTCG	TGGATTCCCAGGAACCCCGGGTCTCCCCGGTGTCAAGGGTCACAGAGGTTA	0.486319	CGT		Col2a1	NM_001113515	852	53.3333	122.912	12.15	AAGCCCGGAAAGTCTGGGGAAAGAGGCCTCCCTGGCCCTCAGGGTGCTCG	TGGATTCCCAGGAACCCCGGGTCTCCCCGGTGTCAAGGGTCACAGAGGTTA	7.35796	CGT
Col2a1	NM_001113515	852	83	211.2	5.1	AAGCCCGGAAAGTCTGGGGAAAGAGGCCTCCCTGGCCCTCAGGGTGCTCG	TGGATTCCCAGGAACCCCGGGTCTCCCCGGTGTCAAGGGTCACAGAGGTTA	19.0357	CGT
Col2a1	NM_001113515	852	41	89.195	11.6	AAGCCCGGAAAGTCTGGGGAAAGAGGCCTCCCTGGCCCTCAGGGTGCTCG	TGGATTCCCAGGAACCCCGGGTCTCCCCGGTGTCAAGGGTCACAGAGGTTA	2.55186	CGT
Col2a1	NM_001113515	4068	133	70.52	17.3	GTCCCTCGGAAAAACTGGTGGAGCAGCAAGAGCAAGGAAAAGAAACACAT	CTGGTTTGGAGAGACCATGAACGGTGGCTTCCACTTCAGCTATGGCGATGG	7.37649	ATC		Col2a1	NM_001113515	4068	195.667	129.25	13.4667	GTCCCTCGGAAAAACTGGTGGAGCAGCAAGAGCAAGGAAAAGAAACACAT	CTGGTTTGGAGAGACCATGAACGGTGGCTTCCACTTCAGCTATGGCGATGG	12.1029	ATC
Col2a1	NM_001113515	4068	281	197.75	7.8	GTCCCTCGGAAAAACTGGTGGAGCAGCAAGAGCAAGGAAAAGAAACACAT	CTGGTTTGGAGAGACCATGAACGGTGGCTTCCACTTCAGCTATGGCGATGG	17.7609	ATC
Col2a1	NM_001113515	4068	173	119.48	15.3	GTCCCTCGGAAAAACTGGTGGAGCAGCAAGAGCAAGGAAAAGAAACACAT	CTGGTTTGGAGAGACCATGAACGGTGGCTTCCACTTCAGCTATGGCGATGG	11.1713	ATC
Col2a1	NM_001113515	4200	676	358.43	17.3	ATGACTTTCCTCCGTCTACTGTCCACTGAGGGCTCCCAGAACATCACCTA	CCACTGTAAGAACAGCATCGCCTACCTGGACGAAGCGGCTGGCAACCTCAA	43.6727	TAC		Col2a1	NM_001113515	4200	487	302.003	13.4667	ATGACTTTCCTCCGTCTACTGTCCACTGAGGGCTCCCAGAACATCACCTA	CCACTGTAAGAACAGCATCGCCTACCTGGACGAAGCGGCTGGCAACCTCAA	31.9398	TAC
Col2a1	NM_001113515	4200	416	292.75	7.8	ATGACTTTCCTCCGTCTACTGTCCACTGAGGGCTCCCAGAACATCACCTA	CCACTGTAAGAACAGCATCGCCTACCTGGACGAAGCGGCTGGCAACCTCAA	26.7654	TAC
Col2a1	NM_001113515	4200	369	254.83	15.3	ATGACTTTCCTCCGTCTACTGTCCACTGAGGGCTCCCAGAACATCACCTA	CCACTGTAAGAACAGCATCGCCTACCTGGACGAAGCGGCTGGCAACCTCAA	25.3813	TAC
Col2a1	NM_001113515	4202	138	73.17	17.3	GACTTTCCTCCGTCTACTGTCCACTGAGGGCTCCCAGAACATCACCTACC	ACTGTAAGAACAGCATCGCCTACCTGGACGAAGCGGCTGGCAACCTCAAGA	7.71057	CAC		Col2a1	NM_001113515	4202	134.667	86.2367	13.4667	GACTTTCCTCCGTCTACTGTCCACTGAGGGCTCCCAGAACATCACCTACC	ACTGTAAGAACAGCATCGCCTACCTGGACGAAGCGGCTGGCAACCTCAAGA	7.9431	CAC
Col2a1	NM_001113515	4202	140	98.52	7.8	GACTTTCCTCCGTCTACTGTCCACTGAGGGCTCCCAGAACATCACCTACC	ACTGTAAGAACAGCATCGCCTACCTGGACGAAGCGGCTGGCAACCTCAAGA	8.35534	CAC
Col2a1	NM_001113515	4202	126	87.02	15.3	GACTTTCCTCCGTCTACTGTCCACTGAGGGCTCCCAGAACATCACCTACC	ACTGTAAGAACAGCATCGCCTACCTGGACGAAGCGGCTGGCAACCTCAAGA	7.7634	CAC
Col2a1	NM_001113515	4203	98	51.96	17.3	ACTTTCCTCCGTCTACTGTCCACTGAGGGCTCCCAGAACATCACCTACCA	CTGTAAGAACAGCATCGCCTACCTGGACGAAGCGGCTGGCAACCTCAAGAA	5.03666	CAC		Col2a1	NM_001113515	4203	88.6667	56.31	13.4667	ACTTTCCTCCGTCTACTGTCCACTGAGGGCTCCCAGAACATCACCTACCA	CTGTAAGAACAGCATCGCCTACCTGGACGAAGCGGCTGGCAACCTCAAGAA	4.81487	CAC
Col2a1	NM_001113515	4203	72	50.67	7.8	ACTTTCCTCCGTCTACTGTCCACTGAGGGCTCCCAGAACATCACCTACCA	CTGTAAGAACAGCATCGCCTACCTGGACGAAGCGGCTGGCAACCTCAAGAA	3.81988	CAC
Col2a1	NM_001113515	4203	96	66.3	15.3	ACTTTCCTCCGTCTACTGTCCACTGAGGGCTCCCAGAACATCACCTACCA	CTGTAAGAACAGCATCGCCTACCTGGACGAAGCGGCTGGCAACCTCAAGAA	5.58806	CAC
Cox6b1	NM_025628	91	7346	427.89	27.2	ACGCTACTCCGGGACAATCTTTAGGAGTCAGGATGGCTGAAGACATCAAG	ACTAAAATCAAGAACTACAAAACTGCCCCCTTTGACAGCCGCTTCCCCAAC	52.4294	ACT		Cox6b1	NM_025628	91	6690.67	411.57	24.5333	ACGCTACTCCGGGACAATCTTTAGGAGTCAGGATGGCTGAAGACATCAAG	ACTAAAATCAAGAACTACAAAACTGCCCCCTTTGACAGCCGCTTCCCCAAC	43.4819	ACT
Cox6b1	NM_025628	91	6408	399.5	22.6	ACGCTACTCCGGGACAATCTTTAGGAGTCAGGATGGCTGAAGACATCAAG	ACTAAAATCAAGAACTACAAAACTGCCCCCTTTGACAGCCGCTTCCCCAAC	36.6254	ACT
Cox6b1	NM_025628	91	6318	407.32	23.8	ACGCTACTCCGGGACAATCTTTAGGAGTCAGGATGGCTGAAGACATCAAG	ACTAAAATCAAGAACTACAAAACTGCCCCCTTTGACAGCCGCTTCCCCAAC	41.3909	ACT
Cxcl1	NM_008176	190	78	77.46	15.9	CGCCTATCGCCAATGAGCTGCGCTGTCAGTGCCTGCAGACCATGGCTGGG	ATTCACCTCAAGAACATCCAGAGCTTGAAGGTGTTGCCCTCAGGGCCCCAC	8.2514	ATT		Cxcl1	NM_008176	190	98	84.33	14.5	CGCCTATCGCCAATGAGCTGCGCTGTCAGTGCCTGCAGACCATGGCTGGG	ATTCACCTCAAGAACATCCAGAGCTTGAAGGTGTTGCCCTCAGGGCCCCAC	7.73352	ATT
Cxcl1	NM_008176	190	148	80.43	14.4	CGCCTATCGCCAATGAGCTGCGCTGTCAGTGCCTGCAGACCATGGCTGGG	ATTCACCTCAAGAACATCCAGAGCTTGAAGGTGTTGCCCTCAGGGCCCCAC	6.33745	ATT
Cxcl1	NM_008176	190	68	95.1	13.2	CGCCTATCGCCAATGAGCTGCGCTGTCAGTGCCTGCAGACCATGGCTGGG	ATTCACCTCAAGAACATCCAGAGCTTGAAGGTGTTGCCCTCAGGGCCCCAC	8.61169	ATT
Cxcl1	NM_008176	262	58	57.6	15.9	GCTTGAAGGTGTTGCCCTCAGGGCCCCACTGCACCCAAACCGAAGTCATA	GCCACACTCAAGAATGGTCGCGAGGCTTGCCTTGACCCTGAAGCTCCCTTG	5.74769	GCC		Cxcl1	NM_008176	262	64.6667	55.5233	14.5	GCTTGAAGGTGTTGCCCTCAGGGCCCCACTGCACCCAAACCGAAGTCATA	GCCACACTCAAGAATGGTCGCGAGGCTTGCCTTGACCCTGAAGCTCCCTTG	4.66622	GCC
Cxcl1	NM_008176	262	95	51.63	14.4	GCTTGAAGGTGTTGCCCTCAGGGCCCCACTGCACCCAAACCGAAGTCATA	GCCACACTCAAGAATGGTCGCGAGGCTTGCCTTGACCCTGAAGCTCCCTTG	3.6036	GCC
Cxcl1	NM_008176	262	41	57.34	13.2	GCTTGAAGGTGTTGCCCTCAGGGCCCCACTGCACCCAAACCGAAGTCATA	GCCACACTCAAGAATGGTCGCGAGGCTTGCCTTGACCCTGAAGCTCCCTTG	4.64737	GCC
Dhrs9	NM_175512	179	19	71.7	13.5	AAGTCGCCCTCAGCTTCTGCACTGCGAGTCATCTTCAGCGAGGACATGAT	CTTTTATTGTACGTGAAATAAGTATCCCTGTCACACAGAGAAAAAGGAAGA	7.50657	TCT		Dhrs9	NM_175512	179	16.3333	74.7433	11.4	AAGTCGCCCTCAGCTTCTGCACTGCGAGTCATCTTCAGCGAGGACATGAT	CTTTTATTGTACGTGAAATAAGTATCCCTGTCACACAGAGAAAAAGGAAGA	6.80535	TCT
Dhrs9	NM_175512	179	8	73.39	7	AAGTCGCCCTCAGCTTCTGCACTGCGAGTCATCTTCAGCGAGGACATGAT	CTTTTATTGTACGTGAAATAAGTATCCCTGTCACACAGAGAAAAAGGAAGA	5.9734	TCT
Dhrs9	NM_175512	179	22	79.14	13.7	AAGTCGCCCTCAGCTTCTGCACTGCGAGTCATCTTCAGCGAGGACATGAT	CTTTTATTGTACGTGAAATAAGTATCCCTGTCACACAGAGAAAAAGGAAGA	6.93609	TCT
Dlc1	NM_001194940	175	18	185.57	6.3	TGAGGCTCTCTCCAGCTGCAGAGGGGGTTTTTTGTTAGAATCACACACTG	CGTTAAGGAGAACTGCTCAGAATAGAGCCGTGACCTCAGCCAGCAATGTGA	21.2075	CGT		Dlc1	NM_001194940	175	17	168.46	5.73333	TGAGGCTCTCTCCAGCTGCAGAGGGGGTTTTTTGTTAGAATCACACACTG	CGTTAAGGAGAACTGCTCAGAATAGAGCCGTGACCTCAGCCAGCAATGTGA	16.9623	CGT
Dlc1	NM_001194940	175	19	157.02	5.9	TGAGGCTCTCTCCAGCTGCAGAGGGGGTTTTTTGTTAGAATCACACACTG	CGTTAAGGAGAACTGCTCAGAATAGAGCCGTGACCTCAGCCAGCAATGTGA	13.9003	CGT
Dlc1	NM_001194940	175	14	162.79	5	TGAGGCTCTCTCCAGCTGCAGAGGGGGTTTTTTGTTAGAATCACACACTG	CGTTAAGGAGAACTGCTCAGAATAGAGCCGTGACCTCAGCCAGCAATGTGA	15.7792	CGT
Dlc1	NM_001194940	177	6	61.86	6.3	AGGCTCTCTCCAGCTGCAGAGGGGGTTTTTTGTTAGAATCACACACTGCG	TTAAGGAGAACTGCTCAGAATAGAGCCGTGACCTCAGCCAGCAATGTGAAC	6.32262	CGT		Dlc1	NM_001194940	177	10.6667	101.213	5.73333	AGGCTCTCTCCAGCTGCAGAGGGGGTTTTTTGTTAGAATCACACACTGCG	TTAAGGAGAACTGCTCAGAATAGAGCCGTGACCTCAGCCAGCAATGTGAAC	9.33794	CGT
Dlc1	NM_001194940	177	18	148.76	5.9	AGGCTCTCTCCAGCTGCAGAGGGGGTTTTTTGTTAGAATCACACACTGCG	TTAAGGAGAACTGCTCAGAATAGAGCCGTGACCTCAGCCAGCAATGTGAAC	13.1173	CGT
Dlc1	NM_001194940	177	8	93.02	5	AGGCTCTCTCCAGCTGCAGAGGGGGTTTTTTGTTAGAATCACACACTGCG	TTAAGGAGAACTGCTCAGAATAGAGCCGTGACCTCAGCCAGCAATGTGAAC	8.57385	CGT
Ebf3	NM_001113414	589	28	214.94	6	GGGATTCAGGAGAATATTCCGCGCGGGGGGACGACCATGAAGGAGGAGCC	GCTGGGCAGCGGCATGAACCCGGTGCGCTCGTGGATGCACACGGCAGGCGT	10.4055	CCG		Ebf3	NM_001113414	589	24.6667	209.695	5.86667	GGGATTCAGGAGAATATTCCGCGCGGGGGGACGACCATGAAGGAGGAGCC	GCTGGGCAGCGGCATGAACCCGGTGCGCTCGTGGATGCACACGGCAGGCGT	16.4688	CCG
Ebf3	NM_001113414	589	24	206.595	6.5	GGGATTCAGGAGAATATTCCGCGCGGGGGGACGACCATGAAGGAGGAGCC	GCTGGGCAGCGGCATGAACCCGGTGCGCTCGTGGATGCACACGGCAGGCGT	18.5992	CCG
Ebf3	NM_001113414	589	22	207.55	5.1	GGGATTCAGGAGAATATTCCGCGCGGGGGGACGACCATGAAGGAGGAGCC	GCTGGGCAGCGGCATGAACCCGGTGCGCTCGTGGATGCACACGGCAGGCGT	20.4017	CCG
Elovl7	XM_006517778	271	13	71.82	9.6	AGGGCCGGTGAATCTTGCGGAAAATGGCGTTCAGTGATCTTACATCGAGG	ACTGTGCGTTTTTATGATAATTGGATCAAAGATGCTGATCCGAGAGTTGAA	7.52101	GAC		Elovl7	XM_006517778	271	14.3333	76.56	9.2	AGGGCCGGTGAATCTTGCGGAAAATGGCGTTCAGTGATCTTACATCGAGG	ACTGTGCGTTTTTATGATAATTGGATCAAAGATGCTGATCCGAGAGTTGAA	7.04687	GAC
Elovl7	XM_006517778	271	14	78.65	8.2	AGGGCCGGTGAATCTTGCGGAAAATGGCGTTCAGTGATCTTACATCGAGG	ACTGTGCGTTTTTATGATAATTGGATCAAAGATGCTGATCCGAGAGTTGAA	6.47197	GAC
Elovl7	XM_006517778	271	16	79.21	9.8	AGGGCCGGTGAATCTTGCGGAAAATGGCGTTCAGTGATCTTACATCGAGG	ACTGTGCGTTTTTATGATAATTGGATCAAAGATGCTGATCCGAGAGTTGAA	7.14765	GAC
Eno3	NM_001136062	440	357	173.13	23.1	GGACCGAGAATAAGTCCAAGTTTGGGGCCAACGCCATCCTGGGTGTGTCC	CTGGCTGTCTGCAAGGCTGGAGCAGCTGAGAAAGGGGTCCCTCTCTACCGA	20.3123	CTG		Eno3	NM_001136062	440	206.667	125.01	19	GGACCGAGAATAAGTCCAAGTTTGGGGCCAACGCCATCCTGGGTGTGTCC	CTGGCTGTCTGCAAGGCTGGAGCAGCTGAGAAAGGGGTCCCTCTCTACCGA	12.671	CTG
Eno3	NM_001136062	440	114	82.13	14	GGACCGAGAATAAGTCCAAGTTTGGGGCCAACGCCATCCTGGGTGTGTCC	CTGGCTGTCTGCAAGGCTGGAGCAGCTGAGAAAGGGGTCCCTCTCTACCGA	6.49883	CTG
Eno3	NM_001136062	440	149	119.77	19.9	GGACCGAGAATAAGTCCAAGTTTGGGGCCAACGCCATCCTGGGTGTGTCC	CTGGCTGTCTGCAAGGCTGGAGCAGCTGAGAAAGGGGTCCCTCTCTACCGA	11.2017	CTG
Enpp2	NM_001136077	43	6	60.61	7.6	TTCTGCTCAGAGTTGCAATTTGTGAACCAACTGTGATGAAAT	CGAGCTCTGCACGAATCAGATGCGCCTGTCAACTTCCCAGGTGGGATTGCT	6.17222	TCG		Enpp2	NM_001136077	43	5.33333	56.5	7.2	TTCTGCTCAGAGTTGCAATTTGTGAACCAACTGTGATGAAAT	CGAGCTCTGCACGAATCAGATGCGCCTGTCAACTTCCCAGGTGGGATTGCT	4.98316	TCG
Enpp2	NM_001136077	43	4	53.33	6	TTCTGCTCAGAGTTGCAATTTGTGAACCAACTGTGATGAAAT	CGAGCTCTGCACGAATCAGATGCGCCTGTCAACTTCCCAGGTGGGATTGCT	4.07201	TCG
Enpp2	NM_001136077	43	6	55.56	8	TTCTGCTCAGAGTTGCAATTTGTGAACCAACTGTGATGAAAT	CGAGCTCTGCACGAATCAGATGCGCCTGTCAACTTCCCAGGTGGGATTGCT	4.70524	TCG
Fam13c	NM_001143776	232	13	68.78	10	AGTCTCTGTACATGAAGACGAAGACGACTGCTCTGGGCTCAGAGATGAAG	ACAATAAAGAGAATTACCCCCAGGTGGCAGCTCGCTTAGATGAGCTCGCCC	7.15523	GAC		Fam13c	NM_001143776	232	24	101.783	9.76667	AGTCTCTGTACATGAAGACGAAGACGACTGCTCTGGGCTCAGAGATGAAG	ACAATAAAGAGAATTACCCCCAGGTGGCAGCTCGCTTAGATGAGCTCGCCC	9.50689	GAC
Fam13c	NM_001143776	232	37	123.75	10.9	AGTCTCTGTACATGAAGACGAAGACGACTGCTCTGGGCTCAGAGATGAAG	ACAATAAAGAGAATTACCCCCAGGTGGCAGCTCGCTTAGATGAGCTCGCCC	10.7468	GAC
Fam13c	NM_001143776	232	22	112.82	8.4	AGTCTCTGTACATGAAGACGAAGACGACTGCTCTGGGCTCAGAGATGAAG	ACAATAAAGAGAATTACCCCCAGGTGGCAGCTCGCTTAGATGAGCTCGCCC	10.6187	GAC
Fam13c	NM_001143777	214	22	100.46	10.1	TGGTTCGCCGGTGCCGCTGGGCCCCTGCTGGGGGTGTCGTCAGGAGCATG	TGCAGACAGCAGCCCAAGCCTTCAGGATAATTCCTTCGGCAGCGCCGCTGT	10.967	TGT		Fam13c	NM_001143777	214	20.6667	81.3833	9.7	TGGTTCGCCGGTGCCGCTGGGCCCCTGCTGGGGGTGTCGTCAGGAGCATG	TGCAGACAGCAGCCCAAGCCTTCAGGATAATTCCTTCGGCAGCGCCGCTGT	7.70491	TGT
Fam13c	NM_001143777	214	27	79.65	11.2	TGGTTCGCCGGTGCCGCTGGGCCCCTGCTGGGGGTGTCGTCAGGAGCATG	TGCAGACAGCAGCCCAAGCCTTCAGGATAATTCCTTCGGCAGCGCCGCTGT	6.56675	TGT
Fam13c	NM_001143777	214	13	64.04	7.8	TGGTTCGCCGGTGCCGCTGGGCCCCTGCTGGGGGTGTCGTCAGGAGCATG	TGCAGACAGCAGCCCAAGCCTTCAGGATAATTCCTTCGGCAGCGCCGCTGT	5.58099	TGT
Fam20a	NM_153782	369	25	54.59	15	CCAGGGAACCCCAACCCTGCCTCTCTACTGGGCAAGAAAAGACGACGCTG	TCAACACTGTGAGCTTCCTGCACGCGGTCCCCAAGTTCAGGGAAGACACCC	5.44789	GTC		Fam20a	NM_153782	369	36.6667	116.56	11.5667	CCAGGGAACCCCAACCCTGCCTCTCTACTGGGCAAGAAAAGACGACGCTG	TCAACACTGTGAGCTTCCTGCACGCGGTCCCCAAGTTCAGGGAAGACACCC	10.9266	GTC
Fam20a	NM_153782	369	36	132.84	9.9	CCAGGGAACCCCAACCCTGCCTCTCTACTGGGCAAGAAAAGACGACGCTG	TCAACACTGTGAGCTTCCTGCACGCGGTCCCCAAGTTCAGGGAAGACACCC	11.6084	GTC
Fam20a	NM_153782	369	49	162.25	9.8	CCAGGGAACCCCAACCCTGCCTCTCTACTGGGCAAGAAAAGACGACGCTG	TCAACACTGTGAGCTTCCTGCACGCGGTCCCCAAGTTCAGGGAAGACACCC	15.7235	GTC
Fam83g	NM_178618	155	15	57.69	12.1	TTCCCACAGCGAGGGCCACCATGGCCTTCTCCCAGGTGCAGTGTCTGGAC	GACAACCACGTGAACTGGCGATCCAGCGAGTCGAAGCCCGAGTTCTTCTAC	5.82088	GAC		Fam83g	NM_178618	155	19.3333	111.683	8.63333	TTCCCACAGCGAGGGCCACCATGGCCTTCTCCCAGGTGCAGTGTCTGGAC	GACAACCACGTGAACTGGCGATCCAGCGAGTCGAAGCCCGAGTTCTTCTAC	10.3566	GAC
Fam83g	NM_178618	155	26	162.5	7.4	TTCCCACAGCGAGGGCCACCATGGCCTTCTCCCAGGTGCAGTGTCTGGAC	GACAACCACGTGAACTGGCGATCCAGCGAGTCGAAGCCCGAGTTCTTCTAC	14.4197	GAC
Fam83g	NM_178618	155	17	114.86	6.4	TTCCCACAGCGAGGGCCACCATGGCCTTCTCCCAGGTGCAGTGTCTGGAC	GACAACCACGTGAACTGGCGATCCAGCGAGTCGAAGCCCGAGTTCTTCTAC	10.8293	GAC
Fbn2	NM_010181	6147	22	75.7	16.8	CCTGTGCAACGAGGGTTACGAACTGACTCCAGACGGCAAAAACTGTATCG	ATACTAATGAGTGTGTCGCACTTCCTGGCTCCTGTTCTCCTGGGACCTGTC	7.00738	GAT		Fbn2	NM_010181	6147	29.6667	215.092	9.83333	CCTGTGCAACGAGGGTTACGAACTGACTCCAGACGGCAAAAACTGTATCG	ATACTAATGAGTGTGTCGCACTTCCTGGCTCCTGTTCTCCTGGGACCTGTC	20.3914	GAT
Fbn2	NM_010181	6147	37	310.955	6.1	CCTGTGCAACGAGGGTTACGAACTGACTCCAGACGGCAAAAACTGTATCG	ATACTAATGAGTGTGTCGCACTTCCTGGCTCCTGTTCTCCTGGGACCTGTC	28.491	GAT
Fbn2	NM_010181	6147	30	258.62	6.6	CCTGTGCAACGAGGGTTACGAACTGACTCCAGACGGCAAAAACTGTATCG	ATACTAATGAGTGTGTCGCACTTCCTGGCTCCTGTTCTCCTGGGACCTGTC	25.6759	GAT
Fstl3	NM_031380	31	39	79.27	18.7	AGTCCCCGCTGCTGCCCAACACTCGCCATG	CGTTCTGGGGCACTGTGGCCGCTGCTTTGGGGAGCCCTGGTCTGGACAGTG	8.47958	CGT		Fstl3	NM_031380	31	26	87.4367	12.3	AGTCCCCGCTGCTGCCCAACACTCGCCATG	CGTTCTGGGGCACTGTGGCCGCTGCTTTGGGGAGCCCTGGTCTGGACAGTG	8.15446	CGT
Fstl3	NM_031380	31	23	106.48	8.6	AGTCCCCGCTGCTGCCCAACACTCGCCATG	CGTTCTGGGGCACTGTGGCCGCTGCTTTGGGGAGCCCTGGTCTGGACAGTG	9.10983	CGT
Fstl3	NM_031380	31	16	76.56	9.6	AGTCCCCGCTGCTGCCCAACACTCGCCATG	CGTTCTGGGGCACTGTGGCCGCTGCTTTGGGGAGCCCTGGTCTGGACAGTG	6.87397	CGT
Gadd45g	NM_011817	582	22	120.88	7.7	GAGGAGAGCCGCAGCTTCAACGACTGGGTGCCCAGCATCACCCTTCCCGA	GTGACAGCCTGGCAGGGACCTTGGTCTGATCGACTTGGTGACACTCTAGCG	13.4239	GAG		Gadd45g	NM_011817	582	84.3333	167.617	17.1167	GAGGAGAGCCGCAGCTTCAACGACTGGGTGCCCAGCATCACCCTTCCCGA	GTGACAGCCTGGCAGGGACCTTGGTCTGATCGACTTGGTGACACTCTAGCG	16.2875	GAG
Gadd45g	NM_011817	582	127	198.115	21	GAGGAGAGCCGCAGCTTCAACGACTGGGTGCCCAGCATCACCCTTCCCGA	GTGACAGCCTGGCAGGGACCTTGGTCTGATCGACTTGGTGACACTCTAGCG	17.5088	GAG
Gadd45g	NM_011817	582	104	183.855	22.65	GAGGAGAGCCGCAGCTTCAACGACTGGGTGCCCAGCATCACCCTTCCCGA	GTGACAGCCTGGCAGGGACCTTGGTCTGATCGACTTGGTGACACTCTAGCG	17.9299	GAG
Gas1	NM_008086	409	40	74.49	16.3	CGCCGCTGAGCCGGGAACCGAGGAGCCGCCGGCCGCACGACTGTCTGCAG	GCGCCTAGCACCATGCACCCCCGGCGCCGCGCGCTCCTGCAGCTTCGCCGC	7.87698	GCG		Gas1	NM_008086	409	46.3333	89.0067	13.5667	CGCCGCTGAGCCGGGAACCGAGGAGCCGCCGGCCGCACGACTGTCTGCAG	GCGCCTAGCACCATGCACCCCCGGCGCCGCGCGCTCCTGCAGCTTCGCCGC	8.17948	GCG
Gas1	NM_008086	409	72	106.82	14.2	CGCCGCTGAGCCGGGAACCGAGGAGCCGCCGGCCGCACGACTGTCTGCAG	GCGCCTAGCACCATGCACCCCCGGCGCCGCGCGCTCCTGCAGCTTCGCCGC	8.84254	GCG
Gas1	NM_008086	409	27	85.71	10.2	CGCCGCTGAGCCGGGAACCGAGGAGCCGCCGGCCGCACGACTGTCTGCAG	GCGCCTAGCACCATGCACCCCCGGCGCCGCGCGCTCCTGCAGCTTCGCCGC	7.81892	GCG
Gbp3	NM_001289492	442	6	50	6.8	CCGAGTGGACCATGGAGGCACCCATTTGTCTGGTGGAAAATTGGAAAAAT	CAGCTGACAGTAAATCTGGAAGCCATAAGGATTCTTGAGCAGATAGCACAG	4.89562	CAG		Gbp3	NM_001289492	442	6.66667	70.1667	6.23333	CCGAGTGGACCATGGAGGCACCCATTTGTCTGGTGGAAAATTGGAAAAAT	CAGCTGACAGTAAATCTGGAAGCCATAAGGATTCTTGAGCAGATAGCACAG	6.19118	CAG
Gbp3	NM_001289492	442	8	103.9	5.1	CCGAGTGGACCATGGAGGCACCCATTTGTCTGGTGGAAAATTGGAAAAAT	CAGCTGACAGTAAATCTGGAAGCCATAAGGATTCTTGAGCAGATAGCACAG	8.86529	CAG
Gbp3	NM_001289492	442	6	56.6	6.8	CCGAGTGGACCATGGAGGCACCCATTTGTCTGGTGGAAAATTGGAAAAAT	CAGCTGACAGTAAATCTGGAAGCCATAAGGATTCTTGAGCAGATAGCACAG	4.81264	CAG
Gja4	NM_008120	288	47	62.17	25.1	TCCTCATCCTGGGGCTGGCTGGCGAGTCGGTGTGGGGCGACGAGCAGTCT	GATTTTGAGTGTAACACAGCCCAGCCGGGCTGCACCAACGTCTGCTATGAC	6.32382	GAT		Gja4	NM_008120	288	34	73.18	17.5	TCCTCATCCTGGGGCTGGCTGGCGAGTCGGTGTGGGGCGACGAGCAGTCT	GATTTTGAGTGTAACACAGCCCAGCCGGGCTGCACCAACGTCTGCTATGAC	6.55433	GAT
Gja4	NM_008120	288	18	81.08	8.9	TCCTCATCCTGGGGCTGGCTGGCGAGTCGGTGTGGGGCGACGAGCAGTCT	GATTTTGAGTGTAACACAGCCCAGCCGGGCTGCACCAACGTCTGCTATGAC	6.70229	GAT
Gja4	NM_008120	288	37	76.29	18.5	TCCTCATCCTGGGGCTGGCTGGCGAGTCGGTGTGGGGCGACGAGCAGTCT	GATTTTGAGTGTAACACAGCCCAGCCGGGCTGCACCAACGTCTGCTATGAC	6.63688	GAT
Gnb3	NM_013530	897	45	104.26	7.05	ACAACAACATCGTGACTAGCTCTGGGGACACCACATGTGCCTTGTGGGAC	ATTGAGACAGGACAGCAGAAGACAGTGTTTGTGGGACACACTGGTGACTGC	11.4242	ATT		Gnb3	NM_013530	897	42.3333	128.463	6.21667	ACAACAACATCGTGACTAGCTCTGGGGACACCACATGTGCCTTGTGGGAC	ATTGAGACAGGACAGCAGAAGACAGTGTTTGTGGGACACACTGGTGACTGC	12.4373	ATT
Gnb3	NM_013530	897	41	133.12	5.6	ACAACAACATCGTGACTAGCTCTGGGGACACCACATGTGCCTTGTGGGAC	ATTGAGACAGGACAGCAGAAGACAGTGTTTGTGGGACACACTGGTGACTGC	11.6349	ATT
Gnb3	NM_013530	897	41	148.01	6	ACAACAACATCGTGACTAGCTCTGGGGACACCACATGTGCCTTGTGGGAC	ATTGAGACAGGACAGCAGAAGACAGTGTTTGTGGGACACACTGGTGACTGC	14.2528	ATT
H2-DMb1	NM_010387	134	9	105.88	5.9	CAAGAGGTACCATATTTACCTCAGTGTGTGAAGATCATTTGTCCAGGCTG	GGGCAGGAGAGAACCTGAGGCCCCTGCAGGAGGTGCCCAGGGGCCTGGCCT	11.6191	GGG		H2-DMb1	NM_010387	134	12	133.717	5.56667	CAAGAGGTACCATATTTACCTCAGTGTGTGAAGATCATTTGTCCAGGCTG	GGGCAGGAGAGAACCTGAGGCCCCTGCAGGAGGTGCCCAGGGGCCTGGCCT	12.9967	GGG
H2-DMb1	NM_010387	134	12	130.43	5.6	CAAGAGGTACCATATTTACCTCAGTGTGTGAAGATCATTTGTCCAGGCTG	GGGCAGGAGAGAACCTGAGGCCCCTGCAGGAGGTGCCCAGGGGCCTGGCCT	11.3799	GGG
H2-DMb1	NM_010387	134	15	164.84	5.2	CAAGAGGTACCATATTTACCTCAGTGTGTGAAGATCATTTGTCCAGGCTG	GGGCAGGAGAGAACCTGAGGCCCCTGCAGGAGGTGCCCAGGGGCCTGGCCT	15.9909	GGG
H2-Q4	NM_001143689	407	27	84.64	9.5	GCGGGAAACACAGAAAGCCAAGGGCAATGAGCAGATTTTCCGAGTGAACC	TGAGGACCCTGCTCAGCTACTACAACCAGAGCGCGGGCGGCTCTCACACTA	9.06352	CTG		H2-Q4	NM_001143689	407	34.6667	97.7067	8.06667	GCGGGAAACACAGAAAGCCAAGGGCAATGAGCAGATTTTCCGAGTGAACC	TGAGGACCCTGCTCAGCTACTACAACCAGAGCGCGGGCGGCTCTCACACTA	9.23463	CTG
H2-Q4	NM_001143689	407	17	103.03	5.2	GCGGGAAACACAGAAAGCCAAGGGCAATGAGCAGATTTTCCGAGTGAACC	TGAGGACCCTGCTCAGCTACTACAACCAGAGCGCGGGCGGCTCTCACACTA	8.78282	CTG
H2-Q4	NM_001143689	407	60	105.45	9.5	GCGGGAAACACAGAAAGCCAAGGGCAATGAGCAGATTTTCCGAGTGAACC	TGAGGACCCTGCTCAGCTACTACAACCAGAGCGCGGGCGGCTCTCACACTA	9.85754	CTG
Hhat	NM_144881	289	9	50.56	10.1	AGAAACTCTCCACACTACACTGGGAAGCAGAGACTCCAGCTATGCTGCCC	GGGTGGGAACTGACTCTCTGCCTGCTTGTTTCCTTGGGTTTCCACTTCCGC	4.963	GGG		Hhat	NM_144881	289	14.3333	107.407	7.93333	AGAAACTCTCCACACTACACTGGGAAGCAGAGACTCCAGCTATGCTGCCC	GGGTGGGAACTGACTCTCTGCCTGCTTGTTTCCTTGGGTTTCCACTTCCGC	9.89717	GGG
Hhat	NM_144881	289	19	154.47	6.2	AGAAACTCTCCACACTACACTGGGAAGCAGAGACTCCAGCTATGCTGCCC	GGGTGGGAACTGACTCTCTGCCTGCTTGTTTCCTTGGGTTTCCACTTCCGC	13.6586	GGG
Hhat	NM_144881	289	15	117.19	7.5	AGAAACTCTCCACACTACACTGGGAAGCAGAGACTCCAGCTATGCTGCCC	GGGTGGGAACTGACTCTCTGCCTGCTTGTTTCCTTGGGTTTCCACTTCCGC	11.07	GGG
Ifi203	NM_001302649	601	10	55.87	8.9	AAAAGAAGCTCACCCAGGAGCAGGCTCAGCTTCCAGAAACTTCAGGAACC	AACATAAAAAAAGAGGAAGATTGCCTCCAGAATCCTCATAAGTCTCCACCA	5.6019	AAC		Ifi203	NM_001302649	601	11.6667	60.29	8.46667	AAAAGAAGCTCACCCAGGAGCAGGCTCAGCTTCCAGAAACTTCAGGAACC	AACATAAAAAAAGAGGAAGATTGCCTCCAGAATCCTCATAAGTCTCCACCA	5.31596	AAC
Ifi203	NM_001302649	601	10	64.52	7.2	AAAAGAAGCTCACCCAGGAGCAGGCTCAGCTTCCAGAAACTTCAGGAACC	AACATAAAAAAAGAGGAAGATTGCCTCCAGAATCCTCATAAGTCTCCACCA	5.13266	AAC
Ifi203	NM_001302649	601	15	60.48	9.3	AAAAGAAGCTCACCCAGGAGCAGGCTCAGCTTCCAGAAACTTCAGGAACC	AACATAAAAAAAGAGGAAGATTGCCTCCAGAATCCTCATAAGTCTCCACCA	5.21334	AAC
Ifi27	NM_001364173	468	111	113.27	24.7	ACCTATCTATAAAGATTCGGTTCCTGTTTGGAAACTTAACTGGTCCTCAT	GGCGTTTTCGGGCACAGGGACACTGGTGGCTTCCATTGTCTCCAAGATGAC	12.7659	ATG		Ifi27	NM_001364173	468	150.333	132.463	23.8667	ACCTATCTATAAAGATTCGGTTCCTGTTTGGAAACTTAACTGGTCCTCAT	GGCGTTTTCGGGCACAGGGACACTGGTGGCTTCCATTGTCTCCAAGATGAC	12.8527	ATG
Ifi27	NM_001364173	468	94	135.84	18.2	ACCTATCTATAAAGATTCGGTTCCTGTTTGGAAACTTAACTGGTCCTCAT	GGCGTTTTCGGGCACAGGGACACTGGTGGCTTCCATTGTCTCCAAGATGAC	11.5973	ATG
Ifi27	NM_001364173	468	246	148.28	28.7	ACCTATCTATAAAGATTCGGTTCCTGTTTGGAAACTTAACTGGTCCTCAT	GGCGTTTTCGGGCACAGGGACACTGGTGGCTTCCATTGTCTCCAAGATGAC	14.1949	ATG
Ifitm7	NM_001270718	464	393	182.37	7.3	ATAGCCTATGCCTACTCTGTGAAGTCTAGGGACAGGAAGATGGTGGGTGA	TATGACTGGGGCCCAGGCCTTCGCCTCCACTGCCAGGTGCCTGAACATCAG	20.8224	GAT		Ifitm7	NM_001270718	464	234	173.82	6.13333	ATAGCCTATGCCTACTCTGTGAAGTCTAGGGACAGGAAGATGGTGGGTGA	TATGACTGGGGCCCAGGCCTTCGCCTCCACTGCCAGGTGCCTGAACATCAG	17.344	GAT
Ifitm7	NM_001270718	464	164	211.34	5.1	ATAGCCTATGCCTACTCTGTGAAGTCTAGGGACAGGAAGATGGTGGGTGA	TATGACTGGGGCCCAGGCCTTCGCCTCCACTGCCAGGTGCCTGAACATCAG	19.049	GAT
Ifitm7	NM_001270718	464	145	127.75	6	ATAGCCTATGCCTACTCTGTGAAGTCTAGGGACAGGAAGATGGTGGGTGA	TATGACTGGGGCCCAGGCCTTCGCCTCCACTGCCAGGTGCCTGAACATCAG	12.1605	GAT
Il15ra	NM_001271498	328	12	62.5	9.7	CTTCTACGGGCACCACGTGTCCACCTCCCGTATCTATTGAGCATGCTGAC	ATCCGGGTCAAGAATTACAGTGTGAACTCCAGGGAGAGGTATGTCTGTAAC	6.39962	ATC		Il15ra	NM_001271498	328	11.3333	84.79	7.73333	CTTCTACGGGCACCACGTGTCCACCTCCCGTATCTATTGAGCATGCTGAC	ATCCGGGTCAAGAATTACAGTGTGAACTCCAGGGAGAGGTATGTCTGTAAC	7.83542	ATC
Il15ra	NM_001271498	328	8	81.63	6	CTTCTACGGGCACCACGTGTCCACCTCCCGTATCTATTGAGCATGCTGAC	ATCCGGGTCAAGAATTACAGTGTGAACTCCAGGGAGAGGTATGTCTGTAAC	6.75443	ATC
Il15ra	NM_001271498	328	14	110.24	7.5	CTTCTACGGGCACCACGTGTCCACCTCCCGTATCTATTGAGCATGCTGAC	ATCCGGGTCAAGAATTACAGTGTGAACTCCAGGGAGAGGTATGTCTGTAAC	10.3522	ATC
Il1r1	NM_008362	184	109	103.32	32.5	AGTGTTTATTTGCTCAGCAAACGTTGTCTCGGGGAGAAATGTCGCTGGAT	GTCATCAGAGTTCCCAGTGCCCCGAACCGTGAACAACACAAATGGAGAATA	11.5115	TGT		Il1r1	NM_008362	184	108.667	130.16	26.1333	AGTGTTTATTTGCTCAGCAAACGTTGTCTCGGGGAGAAATGTCGCTGGAT	GTCATCAGAGTTCCCAGTGCCCCGAACCGTGAACAACACAAATGGAGAATA	12.5467	TGT
Il1r1	NM_008362	184	101	134.13	22.5	AGTGTTTATTTGCTCAGCAAACGTTGTCTCGGGGAGAAATGTCGCTGGAT	GTCATCAGAGTTCCCAGTGCCCCGAACCGTGAACAACACAAATGGAGAATA	11.435	TGT
Il1r1	NM_008362	184	116	153.03	23.4	AGTGTTTATTTGCTCAGCAAACGTTGTCTCGGGGAGAAATGTCGCTGGAT	GTCATCAGAGTTCCCAGTGCCCCGAACCGTGAACAACACAAATGGAGAATA	14.6936	TGT
Il1r1	XM_017317595	98	109	110.89	30.3	AGTGTTTATTTGCTCAGCAAACGTTGTCTCGGGGAGAAATGTCGCTGGAT	GTCATCAGAGTTCCCAGTGCCCCGAACCGTGAACAACACAAATGAGATCTC	12.4659	ATG		Il1r1	XM_017317595	98	108.667	143.513	24.6333	AGTGTTTATTTGCTCAGCAAACGTTGTCTCGGGGAGAAATGTCGCTGGAT	GTCATCAGAGTTCCCAGTGCCCCGAACCGTGAACAACACAAATGAGATCTC	13.9543	ATG
Il1r1	XM_017317595	98	101	148.31	22.1	AGTGTTTATTTGCTCAGCAAACGTTGTCTCGGGGAGAAATGTCGCTGGAT	GTCATCAGAGTTCCCAGTGCCCCGAACCGTGAACAACACAAATGAGATCTC	12.781	ATG
Il1r1	XM_017317595	98	116	171.34	21.5	AGTGTTTATTTGCTCAGCAAACGTTGTCTCGGGGAGAAATGTCGCTGGAT	GTCATCAGAGTTCCCAGTGCCCCGAACCGTGAACAACACAAATGAGATCTC	16.6159	ATG
Il1rn	NM_001039701	281	55	65.95	16.9	ACCTGAGAAACAACCAGCTCATTGCTGGGTACTTACAAGGACCAAATATC	AAACTAGAAGAAAAGATAGACATGGTGCCTATTGACCTTCATAGTGTGTTC	6.80036	AAA		Il1rn	NM_001039701	281	59.6667	73.4967	14.3667	ACCTGAGAAACAACCAGCTCATTGCTGGGTACTTACAAGGACCAAATATC	AAACTAGAAGAAAAGATAGACATGGTGCCTATTGACCTTCATAGTGTGTTC	6.57163	AAA
Il1rn	NM_001039701	281	67	93.58	11.4	ACCTGAGAAACAACCAGCTCATTGCTGGGTACTTACAAGGACCAAATATC	AAACTAGAAGAAAAGATAGACATGGTGCCTATTGACCTTCATAGTGTGTTC	7.88711	AAA
Il1rn	NM_001039701	281	57	60.96	14.8	ACCTGAGAAACAACCAGCTCATTGCTGGGTACTTACAAGGACCAAATATC	AAACTAGAAGAAAAGATAGACATGGTGCCTATTGACCTTCATAGTGTGTTC	5.02742	AAA
Il1rn	NM_001039701	419	43	51.56	16.9	CCAAGTCTGGAGATGATATCAAGCTCCAGCTGGAGGAAGTTAACATCACT	GATCTGAGCAAGAACAAAGAAGAAGACAAGCGCTTTACCTTCATCCGCTCT	4.98624	GAT		Il1rn	NM_001039701	419	54	65.61	14.3667	CCAAGTCTGGAGATGATATCAAGCTCCAGCTGGAGGAAGTTAACATCACT	GATCTGAGCAAGAACAAAGAAGAAGACAAGCGCTTTACCTTCATCCGCTCT	5.69951	GAT
Il1rn	NM_001039701	419	55	76.82	11.4	CCAAGTCTGGAGATGATATCAAGCTCCAGCTGGAGGAAGTTAACATCACT	GATCTGAGCAAGAACAAAGAAGAAGACAAGCGCTTTACCTTCATCCGCTCT	6.29851	GAT
Il1rn	NM_001039701	419	64	68.45	14.8	CCAAGTCTGGAGATGATATCAAGCTCCAGCTGGAGGAAGTTAACATCACT	GATCTGAGCAAGAACAAAGAAGAAGACAAGCGCTTTACCTTCATCCGCTCT	5.81378	GAT
Il1rn	NM_001039701	422	84	100.72	16.9	AGTCTGGAGATGATATCAAGCTCCAGCTGGAGGAAGTTAACATCACTGAT	CTGAGCAAGAACAAAGAAGAAGACAAGCGCTTTACCTTCATCCGCTCTGAG	11.1837	CTG		Il1rn	NM_001039701	422	102.333	125.18	14.3667	AGTCTGGAGATGATATCAAGCTCCAGCTGGAGGAAGTTAACATCACTGAT	CTGAGCAAGAACAAAGAAGAAGACAAGCGCTTTACCTTCATCCGCTCTGAG	12.0331	CTG
Il1rn	NM_001039701	422	111	155.03	11.4	AGTCTGGAGATGATATCAAGCTCCAGCTGGAGGAAGTTAACATCACTGAT	CTGAGCAAGAACAAAGAAGAAGACAAGCGCTTTACCTTCATCCGCTCTGAG	13.7116	CTG
Il1rn	NM_001039701	422	112	119.79	14.8	AGTCTGGAGATGATATCAAGCTCCAGCTGGAGGAAGTTAACATCACTGAT	CTGAGCAAGAACAAAGAAGAAGACAAGCGCTTTACCTTCATCCGCTCTGAG	11.2038	CTG
Irf7	NM_001252600	73	13	69.15	10.5	GCTCCGGTACCAGGGTCCAGCCTGTGACAGCCCATCCAGGCTCGGACGCT	GGATTAACACCTGTGACATCACGTGTGCGCTCCCGCTACATCTGTAGTCAC	7.19975	TGG		Irf7	NM_001252600	73	14.3333	108.317	8.73333	GCTCCGGTACCAGGGTCCAGCCTGTGACAGCCCATCCAGGCTCGGACGCT	GGATTAACACCTGTGACATCACGTGTGCGCTCCCGCTACATCTGTAGTCAC	10.1008	TGG
Irf7	NM_001252600	73	15	153.06	6.2	GCTCCGGTACCAGGGTCCAGCCTGTGACAGCCCATCCAGGCTCGGACGCT	GGATTAACACCTGTGACATCACGTGTGCGCTCCCGCTACATCTGTAGTCAC	13.5249	TGG
Irf7	NM_001252600	73	15	102.74	9.5	GCTCCGGTACCAGGGTCCAGCCTGTGACAGCCCATCCAGGCTCGGACGCT	GGATTAACACCTGTGACATCACGTGTGCGCTCCCGCTACATCTGTAGTCAC	9.57767	TGG
Isg15	NM_015783	114	170	74.73	24.7	AAGCAGACTCCTTAATTCCAGGGGACCTAGAGCTAGAGCCTGCAGCAATG	GCCTGGGACCTAAAGGTGAAGATGCTGGGGGGTAACGATTTCCTGGTGTCC	7.90723	GCC		Isg15	NM_015783	114	130.333	69.3333	22.0333	AAGCAGACTCCTTAATTCCAGGGGACCTAGAGCTAGAGCCTGCAGCAATG	GCCTGGGACCTAAAGGTGAAGATGCTGGGGGGTAACGATTTCCTGGTGTCC	6.20645	GCC
Isg15	NM_015783	114	77	60.58	18.7	AAGCAGACTCCTTAATTCCAGGGGACCTAGAGCTAGAGCCTGCAGCAATG	GCCTGGGACCTAAAGGTGAAGATGCTGGGGGGTAACGATTTCCTGGTGTCC	4.45318	GCC
Isg15	NM_015783	114	144	72.69	22.7	AAGCAGACTCCTTAATTCCAGGGGACCTAGAGCTAGAGCCTGCAGCAATG	GCCTGGGACCTAAAGGTGAAGATGCTGGGGGGTAACGATTTCCTGGTGTCC	6.25893	GCC
Isg15	NM_015783	185	233	102.42	24.7	ATGCTGGGGGGTAACGATTTCCTGGTGTCCGTGACTAACTCCATGACGGT	GTCAGAACTGAAGAAGCAGATTGCCCAGAAGATTGGTGTGCCGGCTTTCCA	11.3981	GTG		Isg15	NM_015783	185	208.667	112.11	22.0333	ATGCTGGGGGGTAACGATTTCCTGGTGTCCGTGACTAACTCCATGACGGT	GTCAGAACTGAAGAAGCAGATTGCCCAGAAGATTGGTGTGCCGGCTTTCCA	10.7627	GTG
Isg15	NM_015783	185	126	99.13	18.7	ATGCTGGGGGGTAACGATTTCCTGGTGTCCGTGACTAACTCCATGACGGT	GTCAGAACTGAAGAAGCAGATTGCCCAGAAGATTGGTGTGCCGGCTTTCCA	8.11256	GTG
Isg15	NM_015783	185	267	134.78	22.7	ATGCTGGGGGGTAACGATTTCCTGGTGTCCGTGACTAACTCCATGACGGT	GTCAGAACTGAAGAAGCAGATTGCCCAGAAGATTGGTGTGCCGGCTTTCCA	12.7776	GTG
Kdm7a	NM_001033430	302	18	64.29	7.6	TGTACTGTGTATGCCGGCAGCCGTACGACGTGAACCGCTTCATGATCGAG	TGCGATGTCTGCAAGGACTGGTTCCACGGCAGCTGTGTTGGCGTGGAAGAG	6.615	TGC		Kdm7a	NM_001033430	302	13.3333	63.49	6.9	TGTACTGTGTATGCCGGCAGCCGTACGACGTGAACCGCTTCATGATCGAG	TGCGATGTCTGCAAGGACTGGTTCCACGGCAGCTGTGTTGGCGTGGAAGAG	5.71805	TGC
Kdm7a	NM_001033430	302	11	56.12	7	TGTACTGTGTATGCCGGCAGCCGTACGACGTGAACCGCTTCATGATCGAG	TGCGATGTCTGCAAGGACTGGTTCCACGGCAGCTGTGTTGGCGTGGAAGAG	4.33646	TGC
Kdm7a	NM_001033430	302	11	70.06	6.1	TGTACTGTGTATGCCGGCAGCCGTACGACGTGAACCGCTTCATGATCGAG	TGCGATGTCTGCAAGGACTGGTTCCACGGCAGCTGTGTTGGCGTGGAAGAG	6.2027	TGC
Kdm7a	NM_001033430	307	108	385.71	7.6	TGTGTATGCCGGCAGCCGTACGACGTGAACCGCTTCATGATCGAGTGCGA	TGTCTGCAAGGACTGGTTCCACGGCAGCTGTGTTGGCGTGGAAGAGCATCA	45.2884	GAT		Kdm7a	NM_001033430	307	51	211.86	6.9	TGTGTATGCCGGCAGCCGTACGACGTGAACCGCTTCATGATCGAGTGCGA	TGTCTGCAAGGACTGGTTCCACGGCAGCTGTGTTGGCGTGGAAGAGCATCA	22.6073	GAT
Kdm7a	NM_001033430	307	29	147.96	7	TGTGTATGCCGGCAGCCGTACGACGTGAACCGCTTCATGATCGAGTGCGA	TGTCTGCAAGGACTGGTTCCACGGCAGCTGTGTTGGCGTGGAAGAGCATCA	13.0415	GAT
Kdm7a	NM_001033430	307	16	101.91	6.1	TGTGTATGCCGGCAGCCGTACGACGTGAACCGCTTCATGATCGAGTGCGA	TGTCTGCAAGGACTGGTTCCACGGCAGCTGTGTTGGCGTGGAAGAGCATCA	9.49195	GAT
Kdm7a	NM_001033430	309	16	57.14	7.6	TGTATGCCGGCAGCCGTACGACGTGAACCGCTTCATGATCGAGTGCGATG	TCTGCAAGGACTGGTTCCACGGCAGCTGTGTTGGCGTGGAAGAGCATCATG	5.7547	GTC		Kdm7a	NM_001033430	309	28.6667	154.15	6.9	TGTATGCCGGCAGCCGTACGACGTGAACCGCTTCATGATCGAGTGCGATG	TCTGCAAGGACTGGTTCCACGGCAGCTGTGTTGGCGTGGAAGAGCATCATG	14.737	GTC
Kdm7a	NM_001033430	309	32	163.27	7	TGTATGCCGGCAGCCGTACGACGTGAACCGCTTCATGATCGAGTGCGATG	TCTGCAAGGACTGGTTCCACGGCAGCTGTGTTGGCGTGGAAGAGCATCATG	14.4927	GTC
Kdm7a	NM_001033430	309	38	242.04	6.1	TGTATGCCGGCAGCCGTACGACGTGAACCGCTTCATGATCGAGTGCGATG	TCTGCAAGGACTGGTTCCACGGCAGCTGTGTTGGCGTGGAAGAGCATCATG	23.9636	GTC
Larp6	NM_026235	116	9	65.22	8.8	ACACGGAGACCCTGCCAACCATGGCCCAGCTCGGCGAACAGACTCTGCCT	GGGCCCGAGACCACGGTGCAGATCCGTGTCGCCATCCAGGAGGCTGAGGAT	6.72689	GGG		Larp6	NM_026235	116	8	71.6367	6.96667	ACACGGAGACCCTGCCAACCATGGCCCAGCTCGGCGAACAGACTCTGCCT	GGGCCCGAGACCACGGTGCAGATCCGTGTCGCCATCCAGGAGGCTGAGGAT	6.53971	GGG
Larp6	NM_026235	116	5	64.94	5.1	ACACGGAGACCCTGCCAACCATGGCCCAGCTCGGCGAACAGACTCTGCCT	GGGCCCGAGACCACGGTGCAGATCCGTGTCGCCATCCAGGAGGCTGAGGAT	5.17246	GGG
Larp6	NM_026235	116	10	84.75	7	ACACGGAGACCCTGCCAACCATGGCCCAGCTCGGCGAACAGACTCTGCCT	GGGCCCGAGACCACGGTGCAGATCCGTGTCGCCATCCAGGAGGCTGAGGAT	7.71978	GGG
Lars2	NM_001348167	35	16	103.9	8.4	GATAAAGTTGTTGTTTTGCCAACATGGCGGCGCC	CAGAGTGACTGGCTGGGTCTTGCTCGTGTAATGCTTGGGGAACGAGGCAGA	11.3809	CCA		Lars2	NM_001348167	35	21	170.977	6.73333	GATAAAGTTGTTGTTTTGCCAACATGGCGGCGCC	CAGAGTGACTGGCTGGGTCTTGCTCGTGTAATGCTTGGGGAACGAGGCAGA	16.5737	CCA
Lars2	NM_001348167	35	30	222.22	5.8	GATAAAGTTGTTGTTTTGCCAACATGGCGGCGCC	CAGAGTGACTGGCTGGGTCTTGCTCGTGTAATGCTTGGGGAACGAGGCAGA	20.0802	CCA
Lars2	NM_001348167	35	17	186.81	6	GATAAAGTTGTTGTTTTGCCAACATGGCGGCGCC	CAGAGTGACTGGCTGGGTCTTGCTCGTGTAATGCTTGGGGAACGAGGCAGA	18.2598	CCA
Lars2	NM_001348168	35	16	98.77	9.1	GATAAAGTTGTTGTTTTGCCAACATGGCGGCGCC	CAGAGTGACTGGCTGGGTCTTGCTCGTGTAATGCTTGGGGAACGAGGCAGA	10.7636	CAG		Lars2	NM_001348168	35	21	164.003	7.23333	GATAAAGTTGTTGTTTTGCCAACATGGCGGCGCC	CAGAGTGACTGGCTGGGTCTTGCTCGTGTAATGCTTGGGGAACGAGGCAGA	15.8468	CAG
Lars2	NM_001348168	35	30	214.29	6.2	GATAAAGTTGTTGTTTTGCCAACATGGCGGCGCC	CAGAGTGACTGGCTGGGTCTTGCTCGTGTAATGCTTGGGGAACGAGGCAGA	19.3286	CAG
Lars2	NM_001348168	35	17	178.95	6.4	GATAAAGTTGTTGTTTTGCCAACATGGCGGCGCC	CAGAGTGACTGGCTGGGTCTTGCTCGTGTAATGCTTGGGGAACGAGGCAGA	17.4481	CAG
Lgals9	NM_001159301	1024	156	81.08	27.2	ATGGTCAACACATGTGTGAATATTACCACCGCCTGAAGAACTTGCAGGAT	ATCAACACTCTAGAAGTGGCGGGTGATATCCAGCTGACCCACGTGCAGACA	8.70777	ATC		Lgals9	NM_001159301	1024	147.667	90.4433	22.4	ATGGTCAACACATGTGTGAATATTACCACCGCCTGAAGAACTTGCAGGAT	ATCAACACTCTAGAAGTGGCGGGTGATATCCAGCTGACCCACGTGCAGACA	8.38253	ATC
Lgals9	NM_001159301	1024	113	85.87	17.7	ATGGTCAACACATGTGTGAATATTACCACCGCCTGAAGAACTTGCAGGAT	ATCAACACTCTAGAAGTGGCGGGTGATATCCAGCTGACCCACGTGCAGACA	6.85385	ATC
Lgals9	NM_001159301	1024	174	104.38	22.3	ATGGTCAACACATGTGTGAATATTACCACCGCCTGAAGAACTTGCAGGAT	ATCAACACTCTAGAAGTGGCGGGTGATATCCAGCTGACCCACGTGCAGACA	9.58598	ATC
Loxl1	NM_010729	1794	267	80.625	34.15	GCCACACCTGGGAGTGGCATAGCTGTCACCAACATTACCACAGCATGGAC	GAGTTCAGCCACTACGACCTGCTTGATGCATCCACGGGCAAGAAGGTAGCC	1.3124	GAG		Loxl1	NM_010729	1794	208.667	107.497	27.0333	GCCACACCTGGGAGTGGCATAGCTGTCACCAACATTACCACAGCATGGAC	GAGTTCAGCCACTACGACCTGCTTGATGCATCCACGGGCAAGAAGGTAGCC	7.58416	GAG
Loxl1	NM_010729	1794	148	127.48	22	GCCACACCTGGGAGTGGCATAGCTGTCACCAACATTACCACAGCATGGAC	GAGTTCAGCCACTACGACCTGCTTGATGCATCCACGGGCAAGAAGGTAGCC	10.8037	GAG
Loxl1	NM_010729	1794	211	114.385	24.95	GCCACACCTGGGAGTGGCATAGCTGTCACCAACATTACCACAGCATGGAC	GAGTTCAGCCACTACGACCTGCTTGATGCATCCACGGGCAAGAAGGTAGCC	10.6364	GAG
Lrrc17	NM_028977	58	36	54.3	22.7	ACCTCAGCAGAGTGTTCTGTGCTCCACGCACAGCATTAGTGCAACATGAG	GGCTGGATGCAGCTGGCTCTCGGGAGGACGTCCTCGCCTGCTGCAGGACAG	5.33166	GGC		Lrrc17	NM_028977	58	43	100.813	17.2667	ACCTCAGCAGAGTGTTCTGTGCTCCACGCACAGCATTAGTGCAACATGAG	GGCTGGATGCAGCTGGCTCTCGGGAGGACGTCCTCGCCTGCTGCAGGACAG	9.09512	GGC
Lrrc17	NM_028977	58	64	141.91	15.9	ACCTCAGCAGAGTGTTCTGTGCTCCACGCACAGCATTAGTGCAACATGAG	GGCTGGATGCAGCTGGCTCTCGGGAGGACGTCCTCGCCTGCTGCAGGACAG	12.1735	GGC
Lrrc17	NM_028977	58	29	106.23	13.2	ACCTCAGCAGAGTGTTCTGTGCTCCACGCACAGCATTAGTGCAACATGAG	GGCTGGATGCAGCTGGCTCTCGGGAGGACGTCCTCGCCTGCTGCAGGACAG	9.7802	GGC
Ltbr	NM_010736	321	63	57.69	29.5	TTCTGGTGGCCTCTCAGCCCCAGCTGGTGCCCCCTTATCGCATAGAAAAC	CAGACTTGCTGGGACCAGGACAAGGAATACTACGAGCCCATGCACGACGTC	5.75903	CAG		Ltbr	NM_010736	321	43.3333	55.5067	23.6333	TTCTGGTGGCCTCTCAGCCCCAGCTGGTGCCCCCTTATCGCATAGAAAAC	CAGACTTGCTGGGACCAGGACAAGGAATACTACGAGCCCATGCACGACGTC	4.64582	CAG
Ltbr	NM_010736	321	35	57.38	20.4	TTCTGGTGGCCTCTCAGCCCCAGCTGGTGCCCCCTTATCGCATAGAAAAC	CAGACTTGCTGGGACCAGGACAAGGAATACTACGAGCCCATGCACGACGTC	4.14942	CAG
Ltbr	NM_010736	321	32	51.45	21	TTCTGGTGGCCTCTCAGCCCCAGCTGGTGCCCCCTTATCGCATAGAAAAC	CAGACTTGCTGGGACCAGGACAAGGAATACTACGAGCCCATGCACGACGTC	4.02899	CAG
Maf	NM_001025577	1049	28	66.04	12.9	AGGTAGACCACCTCAAGCAGGAGATCTCCAGGCTGGTGCGCGAAAGGGAC	GCCTACAAGGAGAAATACGAGAAGCTGGTGAGCAACGGCTTCCGAGAAAAC	6.82556	GCC		Maf	NM_001025577	1049	25	70.3867	10.2333	AGGTAGACCACCTCAAGCAGGAGATCTCCAGGCTGGTGCGCGAAAGGGAC	GCCTACAAGGAGAAATACGAGAAGCTGGTGAGCAACGGCTTCCGAGAAAAC	6.36611	GCC
Maf	NM_001025577	1049	34	82.32	9.9	AGGTAGACCACCTCAAGCAGGAGATCTCCAGGCTGGTGCGCGAAAGGGAC	GCCTACAAGGAGAAATACGAGAAGCTGGTGAGCAACGGCTTCCGAGAAAAC	6.81983	GCC
Maf	NM_001025577	1049	13	62.8	7.9	AGGTAGACCACCTCAAGCAGGAGATCTCCAGGCTGGTGCGCGAAAGGGAC	GCCTACAAGGAGAAATACGAGAAGCTGGTGAGCAACGGCTTCCGAGAAAAC	5.45294	GCC
Map2k6	NM_001356345	695	14	69.76	10.85	GTGACCTTCTACGGTGCACTCTTCCGGGAGGGCGACGTGTGGATCTGCAT	GGAGCTCATGGATACGTCACTAGATAAATTCTACAAACAAGTTATTGATAA	7.27315	ATG		Map2k6	NM_001356345	695	20.3333	135.393	8.53333	GTGACCTTCTACGGTGCACTCTTCCGGGAGGGCGACGTGTGGATCTGCAT	GGAGCTCATGGATACGTCACTAGATAAATTCTACAAACAAGTTATTGATAA	12.8498	ATG
Map2k6	NM_001356345	695	25	171.01	7.55	GTGACCTTCTACGGTGCACTCTTCCGGGAGGGCGACGTGTGGATCTGCAT	GGAGCTCATGGATACGTCACTAGATAAATTCTACAAACAAGTTATTGATAA	15.2263	ATG
Map2k6	NM_001356345	695	22	165.41	7.2	GTGACCTTCTACGGTGCACTCTTCCGGGAGGGCGACGTGTGGATCTGCAT	GGAGCTCATGGATACGTCACTAGATAAATTCTACAAACAAGTTATTGATAA	16.0498	ATG
Mb21d1	XM_006511006	459	72	83.72	16.4	AAGTCGATTTATTCTTTCCCGGACCGAAGAGCGGCAGATATGGAAGATCC	GCGTAGAAGGACGACGGCGCCACGCGCTAAGAAGCCGTCCGCGAAGCGCGC	9.04059	CCG		Mb21d1	XM_006511006	459	151.667	162.53	13	AAGTCGATTTATTCTTTCCCGGACCGAAGAGCGGCAGATATGGAAGATCC	GCGTAGAAGGACGACGGCGCCACGCGCTAAGAAGCCGTCCGCGAAGCGCGC	15.6914	CCG
Mb21d1	XM_006511006	459	193	195.54	11	AAGTCGATTTATTCTTTCCCGGACCGAAGAGCGGCAGATATGGAAGATCC	GCGTAGAAGGACGACGGCGCCACGCGCTAAGAAGCCGTCCGCGAAGCGCGC	17.5514	CCG
Mb21d1	XM_006511006	459	190	208.33	11.6	AAGTCGATTTATTCTTTCCCGGACCGAAGAGCGGCAGATATGGAAGATCC	GCGTAGAAGGACGACGGCGCCACGCGCTAAGAAGCCGTCCGCGAAGCGCGC	20.4823	CCG
Mb21d1	XM_006511006	460	233	270.93	16.4	AGTCGATTTATTCTTTCCCGGACCGAAGAGCGGCAGATATGGAAGATCCG	CGTAGAAGGACGACGGCGCCACGCGCTAAGAAGCCGTCCGCGAAGCGCGCC	32.6418	CGT		Mb21d1	XM_006511006	460	307.333	331.5	13	AGTCGATTTATTCTTTCCCGGACCGAAGAGCGGCAGATATGGAAGATCCG	CGTAGAAGGACGACGGCGCCACGCGCTAAGAAGCCGTCCGCGAAGCGCGCC	34.0193	CGT
Mb21d1	XM_006511006	460	383	388.04	11	AGTCGATTTATTCTTTCCCGGACCGAAGAGCGGCAGATATGGAAGATCCG	CGTAGAAGGACGACGGCGCCACGCGCTAAGAAGCCGTCCGCGAAGCGCGCC	35.7975	CGT
Mb21d1	XM_006511006	460	306	335.53	11.6	AGTCGATTTATTCTTTCCCGGACCGAAGAGCGGCAGATATGGAAGATCCG	CGTAGAAGGACGACGGCGCCACGCGCTAAGAAGCCGTCCGCGAAGCGCGCC	33.6186	CGT
Mb21d1	XM_006511006	1084	37	76.6	14.7	ACACTGGCAGCTACTATGAACATGTGAAGTCCCCAGGATTGAGCTACAAG	AATATTATGAAACAGGTGCTTTCTATCTTGTGAAATTCAAAAGAATT	8.09614	AAT		Mb21d1	XM_006511006	1084	35.3333	97.4867	11.3667	ACACTGGCAGCTACTATGAACATGTGAAGTCCCCAGGATTGAGCTACAAG	AATATTATGAAACAGGTGCTTTCTATCTTGTGAAATTCAAAAGAATT	9.14528	AAT
Mb21d1	XM_006511006	1084	36	110.43	9.2	ACACTGGCAGCTACTATGAACATGTGAAGTCCCCAGGATTGAGCTACAAG	AATATTATGAAACAGGTGCTTTCTATCTTGTGAAATTCAAAAGAATT	9.48423	AAT
Mb21d1	XM_006511006	1084	33	105.43	10.2	ACACTGGCAGCTACTATGAACATGTGAAGTCCCCAGGATTGAGCTACAAG	AATATTATGAAACAGGTGCTTTCTATCTTGTGAAATTCAAAAGAATT	9.85547	AAT
Mcf2l	NM_001159485	875	59	219.33	11.8	CCAGATGCTGCAGGCCTTTGGGACCGAGCTGGCTGAAACAGAGCTGCCGA	ATGACGTCCAGTCAACCAGCCTGGTGCTCAGCGCACACACAGAGAAGAAGG	25.2695	AAT		Mcf2l	NM_001159485	875	32.6667	140.617	10.3	CCAGATGCTGCAGGCCTTTGGGACCGAGCTGGCTGAAACAGAGCTGCCGA	ATGACGTCCAGTCAACCAGCCTGGTGCTCAGCGCACACACAGAGAAGAAGG	14.4048	AAT
Mcf2l	NM_001159485	875	19	112.43	8.5	CCAGATGCTGCAGGCCTTTGGGACCGAGCTGGCTGAAACAGAGCTGCCGA	ATGACGTCCAGTCAACCAGCCTGGTGCTCAGCGCACACACAGAGAAGAAGG	9.6738	AAT
Mcf2l	NM_001159485	875	20	90.09	10.6	CCAGATGCTGCAGGCCTTTGGGACCGAGCTGGCTGAAACAGAGCTGCCGA	ATGACGTCCAGTCAACCAGCCTGGTGCTCAGCGCACACACAGAGAAGAAGG	8.27126	AAT
Mecom	NM_021442	212	15	62.76	9.4	AAAAAAAAAACCTAACCACCCAGCAGCGGCTGCAGGACTGGGCACAGCAT	GAGATCCAAAGGCAGGGCAAGGAAACTGGCCACAAGTAATGAGTGTGCCTA	6.43091	ATG		Mecom	NM_021442	212	12.3333	60.8067	8.26667	AAAAAAAAAACCTAACCACCCAGCAGCGGCTGCAGGACTGGGCACAGCAT	GAGATCCAAAGGCAGGGCAAGGAAACTGGCCACAAGTAATGAGTGTGCCTA	5.43739	ATG
Mecom	NM_021442	212	12	54.3	8.2	AAAAAAAAAACCTAACCACCCAGCAGCGGCTGCAGGACTGGGCACAGCAT	GAGATCCAAAGGCAGGGCAAGGAAACTGGCCACAAGTAATGAGTGTGCCTA	4.16395	ATG
Mecom	NM_021442	212	10	65.36	7.2	AAAAAAAAAACCTAACCACCCAGCAGCGGCTGCAGGACTGGGCACAGCAT	GAGATCCAAAGGCAGGGCAAGGAAACTGGCCACAAGTAATGAGTGTGCCTA	5.71731	ATG
Medag	NM_001356995	346	177	54.87	34.9	ATACTGAGCAAACCTATGGTATTCTTTATTAACGTGCAGACCAAGAAGGA	CATTTCAAAAGAAAGGACCTATGCGTTTCTTGTGAACACAAGGCACCCCAA	5.40352	GAC		Medag	NM_001356995	346	148.667	62.5333	28.0667	ATACTGAGCAAACCTATGGTATTCTTTATTAACGTGCAGACCAAGAAGGA	CATTTCAAAAGAAAGGACCTATGCGTTTCTTGTGAACACAAGGCACCCCAA	5.29294	GAC
Medag	NM_001356995	346	186	78.48	24.9	ATACTGAGCAAACCTATGGTATTCTTTATTAACGTGCAGACCAAGAAGGA	CATTTCAAAAGAAAGGACCTATGCGTTTCTTGTGAACACAAGGCACCCCAA	6.15235	GAC
Medag	NM_001356995	346	83	54.25	24.4	ATACTGAGCAAACCTATGGTATTCTTTATTAACGTGCAGACCAAGAAGGA	CATTTCAAAAGAAAGGACCTATGCGTTTCTTGTGAACACAAGGCACCCCAA	4.32296	GAC
Mfsd10	NM_001356978	1673	42	65.73	21.4	TTCCTACTCCTGTGGAAGCTGAAGCATCCAGCAGAGACTTCCAAGGAGGA	GTAGCTGAGCTGCCACACCCAACCCCAGCTGTCTGGCTGCCAGGTGGGAAC	6.77262	GAG		Mfsd10	NM_001356978	1673	80	204.763	14.9667	TTCCTACTCCTGTGGAAGCTGAAGCATCCAGCAGAGACTTCCAAGGAGGA	GTAGCTGAGCTGCCACACCCAACCCCAGCTGTCTGGCTGCCAGGTGGGAAC	19.6633	GAG
Mfsd10	NM_001356978	1673	106	284.95	11.3	TTCCTACTCCTGTGGAAGCTGAAGCATCCAGCAGAGACTTCCAAGGAGGA	GTAGCTGAGCTGCCACACCCAACCCCAGCTGTCTGGCTGCCAGGTGGGAAC	26.0261	GAG
Mfsd10	NM_001356978	1673	92	263.61	12.2	TTCCTACTCCTGTGGAAGCTGAAGCATCCAGCAGAGACTTCCAAGGAGGA	GTAGCTGAGCTGCCACACCCAACCCCAGCTGTCTGGCTGCCAGGTGGGAAC	26.1912	GAG
Mfsd10	NM_026660	1670	42	66.04	21.3	TTCCTACTCCTGTGGAAGCTGAAGCATCCAGCAGAGACTTCCAAGGAGGA	GTAGCTGAGCTGCCACACCCAACCCCAGCTGTCTGGCTGCCAGGTGGGAAC	6.8117	GAG		Mfsd10	NM_026660	1670	80	205.89	14.8667	TTCCTACTCCTGTGGAAGCTGAAGCATCCAGCAGAGACTTCCAAGGAGGA	GTAGCTGAGCTGCCACACCCAACCCCAGCTGTCTGGCTGCCAGGTGGGAAC	19.7755	GAG
Mfsd10	NM_026660	1670	106	287.26	11.2	TTCCTACTCCTGTGGAAGCTGAAGCATCCAGCAGAGACTTCCAAGGAGGA	GTAGCTGAGCTGCCACACCCAACCCCAGCTGTCTGGCTGCCAGGTGGGAAC	26.2451	GAG
Mfsd10	NM_026660	1670	92	264.37	12.1	TTCCTACTCCTGTGGAAGCTGAAGCATCCAGCAGAGACTTCCAAGGAGGA	GTAGCTGAGCTGCCACACCCAACCCCAGCTGTCTGGCTGCCAGGTGGGAAC	26.2697	GAG
Mgp	NM_008597	100	18	68.97	8	CTGCGCCAGACACAGAGGCAGACTCACAGGACACCCGAGACACCATGAAG	AGCCTGCTCCCTCTGGCCATCCTGGCTGCGCTGGCCGTGGCAACCCTGTGC	7.1781	AGC		Mgp	NM_008597	100	26	102.487	7.2	CTGCGCCAGACACAGAGGCAGACTCACAGGACACCCGAGACACCATGAAG	AGCCTGCTCCCTCTGGCCATCCTGGCTGCGCTGGCCGTGGCAACCCTGTGC	9.64098	AGC
Mgp	NM_008597	100	17	102.41	5.2	CTGCGCCAGACACAGAGGCAGACTCACAGGACACCCGAGACACCATGAAG	AGCCTGCTCCCTCTGGCCATCCTGGCTGCGCTGGCCGTGGCAACCCTGTGC	8.72406	AGC
Mgp	NM_008597	100	43	136.08	8.4	CTGCGCCAGACACAGAGGCAGACTCACAGGACACCCGAGACACCATGAAG	AGCCTGCTCCCTCTGGCCATCCTGGCTGCGCTGGCCGTGGCAACCCTGTGC	13.0208	AGC
Mkrn1	NM_001311109	1560	40	256.41	7.6	CTGAGGACGAGTGGGACTTGTTTCACGATGAGCTGGAGGACTTTTATGAC	TTGGATCTATAGCAGCGTTGCGTGGCGCGGGCACTGGTCTGCGGAGCCTCA	29.731	TTG		Mkrn1	NM_001311109	1560	29.6667	203.337	6.66667	CTGAGGACGAGTGGGACTTGTTTCACGATGAGCTGGAGGACTTTTATGAC	TTGGATCTATAGCAGCGTTGCGTGGCGCGGGCACTGGTCTGCGGAGCCTCA	20.8416	TTG
Mkrn1	NM_001311109	1560	33	201.22	6.9	CTGAGGACGAGTGGGACTTGTTTCACGATGAGCTGGAGGACTTTTATGAC	TTGGATCTATAGCAGCGTTGCGTGGCGCGGGCACTGGTCTGCGGAGCCTCA	18.0898	TTG
Mkrn1	NM_001311109	1560	16	152.38	5.5	CTGAGGACGAGTGGGACTTGTTTCACGATGAGCTGGAGGACTTTTATGAC	TTGGATCTATAGCAGCGTTGCGTGGCGCGGGCACTGGTCTGCGGAGCCTCA	14.7042	TTG
Mocs3	NM_001160330	32	13	76.47	10.6	GGAAGAGGCTGTCATGGCTGCCCCGGAGGAC	GTAGCTGCCTTACAGGCTGAAATCACCCGGCGGGAGGAAGAGCTAGCTTCG	8.0805	GTA		Mocs3	NM_001160330	32	15.3333	139.953	7	GGAAGAGGCTGTCATGGCTGCCCCGGAGGAC	GTAGCTGCCTTACAGGCTGAAATCACCCGGCGGGAGGAAGAGCTAGCTTCG	13.4115	GTA
Mocs3	NM_001160330	32	16	152.38	5.1	GGAAGAGGCTGTCATGGCTGCCCCGGAGGAC	GTAGCTGCCTTACAGGCTGAAATCACCCGGCGGGAGGAAGAGCTAGCTTCG	13.4605	GTA
Mocs3	NM_001160330	32	17	191.01	5.3	GGAAGAGGCTGTCATGGCTGCCCCGGAGGAC	GTAGCTGCCTTACAGGCTGAAATCACCCGGCGGGAGGAAGAGCTAGCTTCG	18.6936	GTA
Ncdn	NM_001355412	481	89	190.58	15.7	GCCGCAGCCTGTTGGGCAAGGCGGGCATCATGGCCTCGGATTGTGAGCCA	GCTCTGAACCAGGCAGAGAGCCGAAACCCCACCCTGGAGCGCTACCTGGGA	22.5122	GCT		Ncdn	NM_001355412	481	67.3333	189.417	12.0333	GCCGCAGCCTGTTGGGCAAGGCGGGCATCATGGCCTCGGATTGTGAGCCA	GCTCTGAACCAGGCAGAGAGCCGAAACCCCACCCTGGAGCGCTACCTGGGA	19.3345	GCT
Ncdn	NM_001355412	481	55	176.28	10.1	GCCGCAGCCTGTTGGGCAAGGCGGGCATCATGGCCTCGGATTGTGAGCCA	GCTCTGAACCAGGCAGAGAGCCGAAACCCCACCCTGGAGCGCTACCTGGGA	15.7258	GCT
Ncdn	NM_001355412	481	58	201.39	10.3	GCCGCAGCCTGTTGGGCAAGGCGGGCATCATGGCCTCGGATTGTGAGCCA	GCTCTGAACCAGGCAGAGAGCCGAAACCCCACCCTGGAGCGCTACCTGGGA	19.7656	GCT
Nudt7	NM_024437	123	24	187.5	7.6	GAGGAAGTACTGCAGGGCTGATGTCGCGACCTTGTGGACTCCCGGAGCCT	GTCAGAAACAATCTGATAGATGATGCCAAGGCTCGCCTGAGAAAGTCTGAT	21.4397	GTC		Nudt7	NM_024437	123	19	148.833	6.86667	GAGGAAGTACTGCAGGGCTGATGTCGCGACCTTGTGGACTCCCGGAGCCT	GTCAGAAACAATCTGATAGATGATGCCAAGGCTCGCCTGAGAAAGTCTGAT	14.9752	GTC
Nudt7	NM_024437	123	21	146.85	7.4	GAGGAAGTACTGCAGGGCTGATGTCGCGACCTTGTGGACTCCCGGAGCCT	GTCAGAAACAATCTGATAGATGATGCCAAGGCTCGCCTGAGAAAGTCTGAT	12.9363	GTC
Nudt7	NM_024437	123	12	112.15	5.6	GAGGAAGTACTGCAGGGCTGATGTCGCGACCTTGTGGACTCCCGGAGCCT	GTCAGAAACAATCTGATAGATGATGCCAAGGCTCGCCTGAGAAAGTCTGAT	10.5495	GTC
Nudt7	NM_024437	124	10	78.12	7.6	AGGAAGTACTGCAGGGCTGATGTCGCGACCTTGTGGACTCCCGGAGCCTG	TCAGAAACAATCTGATAGATGATGCCAAGGCTCGCCTGAGAAAGTCTGATG	8.27903	GTC		Nudt7	NM_024437	124	8.33333	65.71	6.86667	AGGAAGTACTGCAGGGCTGATGTCGCGACCTTGTGGACTCCCGGAGCCTG	TCAGAAACAATCTGATAGATGATGCCAAGGCTCGCCTGAGAAAGTCTGATG	6.00661	GTC
Nudt7	NM_024437	124	9	62.94	7.4	AGGAAGTACTGCAGGGCTGATGTCGCGACCTTGTGGACTCCCGGAGCCTG	TCAGAAACAATCTGATAGATGATGCCAAGGCTCGCCTGAGAAAGTCTGATG	4.9829	GTC
Nudt7	NM_024437	124	6	56.07	5.6	AGGAAGTACTGCAGGGCTGATGTCGCGACCTTGTGGACTCCCGGAGCCTG	TCAGAAACAATCTGATAGATGATGCCAAGGCTCGCCTGAGAAAGTCTGATG	4.75791	GTC
Oasl1	NM_001359945	206	17	84.58	11.9	ACGGTCAGTTTGTAGCCATGGCAGTCGCCCAGGAGCTGTACGGCTTCCCG	GCCTCCAAGCTGGACTCCTTTGTGGCTCAGTGGCTGCAGCCAACCAGAGAG	9.0563	GCC		Oasl1	NM_001359945	206	9.66667	71.8533	7.96667	ACGGTCAGTTTGTAGCCATGGCAGTCGCCCAGGAGCTGTACGGCTTCCCG	GCCTCCAAGCTGGACTCCTTTGTGGCTCAGTGGCTGCAGCCAACCAGAGAG	6.64027	GCC
Oasl1	NM_001359945	206	8	76.19	6.8	ACGGTCAGTTTGTAGCCATGGCAGTCGCCCAGGAGCTGTACGGCTTCCCG	GCCTCCAAGCTGGACTCCTTTGTGGCTCAGTGGCTGCAGCCAACCAGAGAG	6.2388	GCC
Oasl1	NM_001359945	206	4	54.79	5.2	ACGGTCAGTTTGTAGCCATGGCAGTCGCCCAGGAGCTGTACGGCTTCCCG	GCCTCCAAGCTGGACTCCTTTGTGGCTCAGTGGCTGCAGCCAACCAGAGAG	4.62572	GCC
Oasl1	NM_001359946	206	17	96.59	10.4	ACGGTCAGTTTGTAGCCATGGCAGTCGCCCAGGAGCTGTACGGCTTCCCG	GCCTCCAAGCTGGACTCCTTTGTGGCTCAGTGGCTGCAGCCAACCAGAGAG	10.5013	CGG		Oasl1	NM_001359946	206	9.66667	80.5467	6.93333	ACGGTCAGTTTGTAGCCATGGCAGTCGCCCAGGAGCTGTACGGCTTCCCG	GCCTCCAAGCTGGACTCCTTTGTGGCTCAGTGGCTGCAGCCAACCAGAGAG	7.57314	CGG
Oasl1	NM_001359946	206	8	87.91	5.3	ACGGTCAGTTTGTAGCCATGGCAGTCGCCCAGGAGCTGTACGGCTTCCCG	GCCTCCAAGCTGGACTCCTTTGTGGCTCAGTGGCTGCAGCCAACCAGAGAG	7.34967	CGG
Oasl1	NM_001359946	206	4	57.14	5.1	ACGGTCAGTTTGTAGCCATGGCAGTCGCCCAGGAGCTGTACGGCTTCCCG	GCCTCCAAGCTGGACTCCTTTGTGGCTCAGTGGCTGCAGCCAACCAGAGAG	4.86841	CGG
Pabpc1	NM_008774	2235	518	114.06	37.6	TGCACCCTTCTCTTGCTGGTAAAATCACTGGCATGCTGTTGGAGATTGAT	AACTCAGAATTACTTCACATGCTCGAGTCTCCAGAGTCTCTCCGCTCAAAG	12.8655	AAC		Pabpc1	NM_008774	2235	310	92.6867	30.5	TGCACCCTTCTCTTGCTGGTAAAATCACTGGCATGCTGTTGGAGATTGAT	AACTCAGAATTACTTCACATGCTCGAGTCTCCAGAGTCTCTCCGCTCAAAG	8.83917	AAC
Pabpc1	NM_008774	2235	243	89.04	26.35	TGCACCCTTCTCTTGCTGGTAAAATCACTGGCATGCTGTTGGAGATTGAT	AACTCAGAATTACTTCACATGCTCGAGTCTCCAGAGTCTCTCCGCTCAAAG	7.15476	AAC
Pabpc1	NM_008774	2235	169	74.96	27.55	TGCACCCTTCTCTTGCTGGTAAAATCACTGGCATGCTGTTGGAGATTGAT	AACTCAGAATTACTTCACATGCTCGAGTCTCCAGAGTCTCTCCGCTCAAAG	6.49725	AAC
Pctp	NM_001316372	300	11	70.97	8.4	TCTCCTCGCAGATGTTTACATGGACTTAGACTACAGAAAACAATGGGACC	AGTATGTGAAAGAACTCTACGAGAAGGAGAGTGATGAACAGATGGTGGCAT	7.41874	CAG		Pctp	NM_001316372	300	12.6667	83.0133	7.36667	TCTCCTCGCAGATGTTTACATGGACTTAGACTACAGAAAACAATGGGACC	AGTATGTGAAAGAACTCTACGAGAAGGAGAGTGATGAACAGATGGTGGCAT	7.74364	CAG
Pctp	NM_001316372	300	10	66.23	7.3	TCTCCTCGCAGATGTTTACATGGACTTAGACTACAGAAAACAATGGGACC	AGTATGTGAAAGAACTCTACGAGAAGGAGAGTGATGAACAGATGGTGGCAT	5.29474	CAG
Pctp	NM_001316372	300	17	111.84	6.4	TCTCCTCGCAGATGTTTACATGGACTTAGACTACAGAAAACAATGGGACC	AGTATGTGAAAGAACTCTACGAGAAGGAGAGTGATGAACAGATGGTGGCAT	10.5175	CAG
Pear1	NM_001032413	97	36	77.09	14.9	CTGAGCTCCGAGCTCCGAGCCCCGAGGCAGAATCTAGATCTTGAGCACTG	GGATCCACAGAACATCACCTGGCTGCCTAGGCCCATGCTGGCCATCACTGA	8.1551	GGA		Pear1	NM_001032413	97	34.6667	154.13	10.2333	CTGAGCTCCGAGCTCCGAGCCCCGAGGCAGAATCTAGATCTTGAGCACTG	GGATCCACAGAACATCACCTGGCTGCCTAGGCCCATGCTGGCCATCACTGA	14.7249	GGA
Pear1	NM_001032413	97	30	206.9	6.7	CTGAGCTCCGAGCTCCGAGCCCCGAGGCAGAATCTAGATCTTGAGCACTG	GGATCCACAGAACATCACCTGGCTGCCTAGGCCCATGCTGGCCATCACTGA	18.6281	GGA
Pear1	NM_001032413	97	38	178.4	9.1	CTGAGCTCCGAGCTCCGAGCCCCGAGGCAGAATCTAGATCTTGAGCACTG	GGATCCACAGAACATCACCTGGCTGCCTAGGCCCATGCTGGCCATCACTGA	17.3913	GGA
Phc1	XM_017321382	1150	14	92.685	6.8	GATATTGAGGATTCATGGGGCTTGAGTCAGAGCGCCATTCTTGGGGACCC	TGGAACGCTATCATGGAAACGGAGAGTGAGCAGAACTCTAGTTCGACCAAT	10.0315	CCT		Phc1	XM_017321382	1150	20.6667	144.938	6.3	GATATTGAGGATTCATGGGGCTTGAGTCAGAGCGCCATTCTTGGGGACCC	TGGAACGCTATCATGGAAACGGAGAGTGAGCAGAACTCTAGTTCGACCAAT	13.8484	CCT
Phc1	XM_017321382	1150	34	212.5	6.4	GATATTGAGGATTCATGGGGCTTGAGTCAGAGCGCCATTCTTGGGGACCC	TGGAACGCTATCATGGAAACGGAGAGTGAGCAGAACTCTAGTTCGACCAAT	19.1589	CCT
Phc1	XM_017321382	1150	14	129.63	5.7	GATATTGAGGATTCATGGGGCTTGAGTCAGAGCGCCATTCTTGGGGACCC	TGGAACGCTATCATGGAAACGGAGAGTGAGCAGAACTCTAGTTCGACCAAT	12.3547	CCT
Phc1	XM_017321382	1173	10	51.25	12	GAGTCAGAGCGCCATTCTTGGGGACCCTGGAACGCTATCATGGAAACGGA	GAGTGAGCAGAACTCTAGTTCGACCAATGGGAGTTCCAGTTCAGGGGCCAG	0.335581	AGA		Phc1	XM_017321382	1173	9.33333	62.6067	8.03333	GAGTCAGAGCGCCATTCTTGGGGACCCTGGAACGCTATCATGGAAACGGA	GAGTGAGCAGAACTCTAGTTCGACCAATGGGAGTTCCAGTTCAGGGGCCAG	3.96453	AGA
Phc1	XM_017321382	1173	10	62.5	6.4	GAGTCAGAGCGCCATTCTTGGGGACCCTGGAACGCTATCATGGAAACGGA	GAGTGAGCAGAACTCTAGTTCGACCAATGGGAGTTCCAGTTCAGGGGCCAG	4.94119	AGA
Phc1	XM_017321382	1173	8	74.07	5.7	GAGTCAGAGCGCCATTCTTGGGGACCCTGGAACGCTATCATGGAAACGGA	GAGTGAGCAGAACTCTAGTTCGACCAATGGGAGTTCCAGTTCAGGGGCCAG	6.61682	AGA
Piezo1	NM_001037298	769	77	126.94	20.65	CGAGGAAAGCCCGGCAGAGTCGGCGCACCCAGGAGCTGGATGATGACGAT	GACGATGATGACGACGATGAAGACATAGATGCTGCCCCAGCCGTGGGGCTG	14.4892	GAC		Piezo1	NM_001037298	769	94.3333	168.475	19.2333	CGAGGAAAGCCCGGCAGAGTCGGCGCACCCAGGAGCTGGATGATGACGAT	GACGATGATGACGACGATGAAGACATAGATGCTGCCCCAGCCGTGGGGCTG	13.7874	GAC
Piezo1	NM_001037298	769	140	287.835	12.25	CGAGGAAAGCCCGGCAGAGTCGGCGCACCCAGGAGCTGGATGATGACGAT	GACGATGATGACGACGATGAAGACATAGATGCTGCCCCAGCCGTGGGGCTG	26.2996	GAC
Piezo1	NM_001037298	769	66	90.65	24.8	CGAGGAAAGCCCGGCAGAGTCGGCGCACCCAGGAGCTGGATGATGACGAT	GACGATGATGACGACGATGAAGACATAGATGCTGCCCCAGCCGTGGGGCTG	0.573275	GAC
Pir	NM_001301402	1017	12	52.63	10.4	AAATGCAAAAAATGGTTTTGAGGGGGCCAGAACCTGGAAGTCAAAGATTG	GAAACTAATGAAGAGCTGAGACGCTGCCACTTGGATGGACTGGCCATTCGG	5.21206	GGA		Pir	NM_001301402	1017	11.6667	68.42	8.16667	AAATGCAAAAAATGGTTTTGAGGGGGCCAGAACCTGGAAGTCAAAGATTG	GAAACTAATGAAGAGCTGAGACGCTGCCACTTGGATGGACTGGCCATTCGG	6.06657	GGA
Pir	NM_001301402	1017	17	89.47	7.9	AAATGCAAAAAATGGTTTTGAGGGGGCCAGAACCTGGAAGTCAAAGATTG	GAAACTAATGAAGAGCTGAGACGCTGCCACTTGGATGGACTGGCCATTCGG	7.49754	GGA
Pir	NM_001301402	1017	6	63.16	6.2	AAATGCAAAAAATGGTTTTGAGGGGGCCAGAACCTGGAAGTCAAAGATTG	GAAACTAATGAAGAGCTGAGACGCTGCCACTTGGATGGACTGGCCATTCGG	5.49011	GGA
Pla2g6	NM_001199023	245	35	140	10.5	CGGCCCTTTCCCAAACCTCCTGGTGCCCCTGTCTTGAATGTCGTCACCTG	GACCCTGCTTAGGACCGGCCTCGTGTCTGCGACTCTGAGGCATGTCCTCCG	15.7245	GAC		Pla2g6	NM_001199023	245	30.3333	135.323	9.2	CGGCCCTTTCCCAAACCTCCTGGTGCCCCTGTCTTGAATGTCGTCACCTG	GACCCTGCTTAGGACCGGCCTCGTGTCTGCGACTCTGAGGCATGTCCTCCG	13.3098	GAC
Pla2g6	NM_001199023	245	31	146.92	7.7	CGGCCCTTTCCCAAACCTCCTGGTGCCCCTGTCTTGAATGTCGTCACCTG	GACCCTGCTTAGGACCGGCCTCGTGTCTGCGACTCTGAGGCATGTCCTCCG	12.9429	GAC
Pla2g6	NM_001199023	245	25	119.05	9.4	CGGCCCTTTCCCAAACCTCCTGGTGCCCCTGTCTTGAATGTCGTCACCTG	GACCCTGCTTAGGACCGGCCTCGTGTCTGCGACTCTGAGGCATGTCCTCCG	11.2621	GAC
Pla2g6	NM_016915	245	35	124.11	11.8	CGGCCCTTTCCCAAACCTCCTGGTGCCCCTGTCTTGAATGTCGTCACCTG	GACCCTGCTTAGGACCGGCCTCGTGTCTGCGACTCTGAGAGCAGAGGGGCA	13.8126	GGA		Pla2g6	NM_016915	245	30.3333	135.813	9.23333	CGGCCCTTTCCCAAACCTCCTGGTGCCCCTGTCTTGAATGTCGTCACCTG	GACCCTGCTTAGGACCGGCCTCGTGTCTGCGACTCTGAGAGCAGAGGGGCA	13.2451	GGA
Pla2g6	NM_016915	245	31	155.78	7.8	CGGCCCTTTCCCAAACCTCCTGGTGCCCCTGTCTTGAATGTCGTCACCTG	GACCCTGCTTAGGACCGGCCTCGTGTCTGCGACTCTGAGAGCAGAGGGGCA	13.7827	GGA
Pla2g6	NM_016915	245	25	127.55	8.1	CGGCCCTTTCCCAAACCTCCTGGTGCCCCTGTCTTGAATGTCGTCACCTG	GACCCTGCTTAGGACCGGCCTCGTGTCTGCGACTCTGAGAGCAGAGGGGCA	12.1399	GGA
Pla2g6	XM_006521152	73	35	129.63	12.2	CGGCCCTTTCCCAAACCTCCTGGTGCCCCTGTCTTGAATGTCGTCACCTG	GACCCTGCTTAGGACCGGCCTCGTGTCTGCGACTCTGAGGCATGTCCTCCG	14.4767	TGG		Pla2g6	XM_006521152	73	30.3333	130.943	10.0333	CGGCCCTTTCCCAAACCTCCTGGTGCCCCTGTCTTGAATGTCGTCACCTG	GACCCTGCTTAGGACCGGCCTCGTGTCTGCGACTCTGAGGCATGTCCTCCG	12.7986	TGG
Pla2g6	XM_006521152	73	31	146.92	8.2	CGGCCCTTTCCCAAACCTCCTGGTGCCCCTGTCTTGAATGTCGTCACCTG	GACCCTGCTTAGGACCGGCCTCGTGTCTGCGACTCTGAGGCATGTCCTCCG	12.9429	TGG
Pla2g6	XM_006521152	73	25	116.28	9.7	CGGCCCTTTCCCAAACCTCCTGGTGCCCCTGTCTTGAATGTCGTCACCTG	GACCCTGCTTAGGACCGGCCTCGTGTCTGCGACTCTGAGGCATGTCCTCCG	10.976	TGG
Plec	NM_001163540	405	60	124.22	17.3	CGGGGCCTGGTGCGGGAGACCTTTGCCTGGTGCCACTTCTACTGGTACCT	GACCAACGAGGGCATTGACCACCTACGCCAGTACTTACACCTGCCACCGGA	14.1463	CTG		Plec	NM_001163540	405	75	186.343	13.3333	CGGGGCCTGGTGCGGGAGACCTTTGCCTGGTGCCACTTCTACTGGTACCT	GACCAACGAGGGCATTGACCACCTACGCCAGTACTTACACCTGCCACCGGA	18.6061	CTG
Plec	NM_001163540	405	42	143.34	10.4	CGGGGCCTGGTGCGGGAGACCTTTGCCTGGTGCCACTTCTACTGGTACCT	GACCAACGAGGGCATTGACCACCTACGCCAGTACTTACACCTGCCACCGGA	12.6036	CTG
Plec	NM_001163540	405	123	291.47	12.3	CGGGGCCTGGTGCGGGAGACCTTTGCCTGGTGCCACTTCTACTGGTACCT	GACCAACGAGGGCATTGACCACCTACGCCAGTACTTACACCTGCCACCGGA	29.0684	CTG
Plekho2	NM_153119	86	232	205.86	26.6	AAGACAGCAAGCCGCCGCCCGGCTGCGCGTAGATGGAGCAAGCGGAGCCC	GCGCAACGCGGGCAGCAGTAAGCGGCGAAGCCGCCGGACCTTGCAAACTCG	24.4385	CGC		Plekho2	NM_153119	86	203	224.31	21.9	AAGACAGCAAGCCGCCGCCCGGCTGCGCGTAGATGGAGCAAGCGGAGCCC	GCGCAACGCGGGCAGCAGTAAGCGGCGAAGCCGCCGGACCTTGCAAACTCG	22.8602	CGC
Plekho2	NM_153119	86	193	221.08	19.6	AAGACAGCAAGCCGCCGCCCGGCTGCGCGTAGATGGAGCAAGCGGAGCCC	GCGCAACGCGGGCAGCAGTAAGCGGCGAAGCCGCCGGACCTTGCAAACTCG	19.6887	CGC
Plekho2	NM_153119	86	184	245.99	19.5	AAGACAGCAAGCCGCCGCCCGGCTGCGCGTAGATGGAGCAAGCGGAGCCC	GCGCAACGCGGGCAGCAGTAAGCGGCGAAGCCGCCGGACCTTGCAAACTCG	24.4532	CGC
Pxylp1	NM_001289645	383	20	103.09	9.4	GAGTGAATCCTTGTGCTTAGGACGGGTTCCCGATTGGAGGTGAAACCATG	AAGAGAACGTAGGCCACACAACAATGCTTCACCGTAATCGCTTCTTGGTGC	11.2834	GAA		Pxylp1	NM_001289645	383	16	82.5467	8.46667	GAGTGAATCCTTGTGCTTAGGACGGGTTCCCGATTGGAGGTGAAACCATG	AAGAGAACGTAGGCCACACAACAATGCTTCACCGTAATCGCTTCTTGGTGC	7.83652	GAA
Pxylp1	NM_001289645	383	11	80.88	5.3	GAGTGAATCCTTGTGCTTAGGACGGGTTCCCGATTGGAGGTGAAACCATG	AAGAGAACGTAGGCCACACAACAATGCTTCACCGTAATCGCTTCTTGGTGC	6.68334	GAA
Pxylp1	NM_001289645	383	17	63.67	10.7	GAGTGAATCCTTGTGCTTAGGACGGGTTCCCGATTGGAGGTGAAACCATG	AAGAGAACGTAGGCCACACAACAATGCTTCACCGTAATCGCTTCTTGGTGC	5.54278	GAA
Pxylp1	NM_001289645	389	14	72.16	9.4	ATCCTTGTGCTTAGGACGGGTTCCCGATTGGAGGTGAAACCATGAAGAGA	ACGTAGGCCACACAACAATGCTTCACCGTAATCGCTTCTTGGTGCTGCTGG	7.56192	AAC		Pxylp1	NM_001289645	389	27.3333	145.023	8.46667	ATCCTTGTGCTTAGGACGGGTTCCCGATTGGAGGTGAAACCATGAAGAGA	ACGTAGGCCACACAACAATGCTTCACCGTAATCGCTTCTTGGTGCTGCTGG	13.7176	AAC
Pxylp1	NM_001289645	389	30	220.59	5.3	ATCCTTGTGCTTAGGACGGGTTCCCGATTGGAGGTGAAACCATGAAGAGA	ACGTAGGCCACACAACAATGCTTCACCGTAATCGCTTCTTGGTGCTGCTGG	19.9257	AAC
Pxylp1	NM_001289645	389	38	142.32	10.7	ATCCTTGTGCTTAGGACGGGTTCCCGATTGGAGGTGAAACCATGAAGAGA	ACGTAGGCCACACAACAATGCTTCACCGTAATCGCTTCTTGGTGCTGCTGG	13.6652	AAC
Rabep2	NM_030566	2017	8	58.39	7.5	GCAAGTGCGTAGCATCCTGGATGAGGCGCCCCTCAGGGACATCAGGGACA	TTAAAGACTCTTGAGGGGCCAGGCGAGAGGCTTCCCTGCTGGGGAAGCTGC	5.9051	ATT		Rabep2	NM_030566	2017	8	80.7267	5.93333	GCAAGTGCGTAGCATCCTGGATGAGGCGCCCCTCAGGGACATCAGGGACA	TTAAAGACTCTTGAGGGGCCAGGCGAGAGGCTTCCCTGCTGGGGAAGCTGC	7.30548	ATT
Rabep2	NM_030566	2017	10	112.36	5.2	GCAAGTGCGTAGCATCCTGGATGAGGCGCCCCTCAGGGACATCAGGGACA	TTAAAGACTCTTGAGGGGCCAGGCGAGAGGCTTCCCTGCTGGGGAAGCTGC	9.66717	ATT
Rabep2	NM_030566	2017	6	71.43	5.1	GCAAGTGCGTAGCATCCTGGATGAGGCGCCCCTCAGGGACATCAGGGACA	TTAAAGACTCTTGAGGGGCCAGGCGAGAGGCTTCCCTGCTGGGGAAGCTGC	6.34418	ATT
Raet1a	NM_009016	153	14	72.92	8.6	CACCGCAGGTGCAGCTCACAGCTGGACCCACAGACCAAATGACACATAAG	CAACTACTTGAAAACAGCTGGGAGCACTCTAGCAAGAAGCTCAAAGGACAG	7.65336	AGC		Raet1a	NM_009016	153	12.6667	75.9867	7.16667	CACCGCAGGTGCAGCTCACAGCTGGACCCACAGACCAAATGACACATAAG	CAACTACTTGAAAACAGCTGGGAGCACTCTAGCAAGAAGCTCAAAGGACAG	6.96231	AGC
Raet1a	NM_009016	153	15	89.82	6.8	CACCGCAGGTGCAGCTCACAGCTGGACCCACAGACCAAATGACACATAAG	CAACTACTTGAAAACAGCTGGGAGCACTCTAGCAAGAAGCTCAAAGGACAG	7.53071	AGC
Raet1a	NM_009016	153	9	65.22	6.1	CACCGCAGGTGCAGCTCACAGCTGGACCCACAGACCAAATGACACATAAG	CAACTACTTGAAAACAGCTGGGAGCACTCTAGCAAGAAGCTCAAAGGACAG	5.70286	AGC
Raet1a	NM_009016	675	21	109.38	8.6	GACCCAGGGGAGACAGCAAATGCCACTGAAGTGGGGGAATGTTTGACACA	ACCTCTGAAAGATTTGTGCCAGAAGTTGAGGAACAAGGTGTCTAACACCAA	12.0402	CAA		Raet1a	NM_009016	675	23.3333	143.913	7.16667	GACCCAGGGGAGACAGCAAATGCCACTGAAGTGGGGGAATGTTTGACACA	ACCTCTGAAAGATTTGTGCCAGAAGTTGAGGAACAAGGTGTCTAACACCAA	13.9981	CAA
Raet1a	NM_009016	675	26	155.69	6.8	GACCCAGGGGAGACAGCAAATGCCACTGAAGTGGGGGAATGTTTGACACA	ACCTCTGAAAGATTTGTGCCAGAAGTTGAGGAACAAGGTGTCTAACACCAA	13.7742	CAA
Raet1a	NM_009016	675	23	166.67	6.1	GACCCAGGGGAGACAGCAAATGCCACTGAAGTGGGGGAATGTTTGACACA	ACCTCTGAAAGATTTGTGCCAGAAGTTGAGGAACAAGGTGTCTAACACCAA	16.1799	CAA
Raet1a	NM_009016	696	10	52.08	8.6	GCCACTGAAGTGGGGGAATGTTTGACACAACCTCTGAAAGATTTGTGCCA	GAAGTTGAGGAACAAGGTGTCTAACACCAAAGTGGACACTCACAAGACCAA	5.14588	CAG		Raet1a	NM_009016	696	10.6667	65.0467	7.16667	GCCACTGAAGTGGGGGAATGTTTGACACAACCTCTGAAAGATTTGTGCCA	GAAGTTGAGGAACAAGGTGTCTAACACCAAAGTGGACACTCACAAGACCAA	5.74798	CAG
Raet1a	NM_009016	696	13	77.84	6.8	GCCACTGAAGTGGGGGAATGTTTGACACAACCTCTGAAAGATTTGTGCCA	GAAGTTGAGGAACAAGGTGTCTAACACCAAAGTGGACACTCACAAGACCAA	6.39519	CAG
Raet1a	NM_009016	696	9	65.22	6.1	GCCACTGAAGTGGGGGAATGTTTGACACAACCTCTGAAAGATTTGTGCCA	GAAGTTGAGGAACAAGGTGTCTAACACCAAAGTGGACACTCACAAGACCAA	5.70286	CAG
Rgs4	NM_009062	123	58	109.23	21.1	CTCCCGCTGCCTTTCTCTCCTCGCTAAGAATCCCTCAGTTAAACAAGATG	TGCAAAGGACTTGCAGGTCTGCCGGCTTCCTGCCTGAGGAGTGCAAAGGAC	12.2566	TGC		Rgs4	NM_009062	123	43	97.3767	17.6	CTCCCGCTGCCTTTCTCTCCTCGCTAAGAATCCCTCAGTTAAACAAGATG	TGCAAAGGACTTGCAGGTCTGCCGGCTTCCTGCCTGAGGAGTGCAAAGGAC	9.3053	TGC
Rgs4	NM_009062	123	36	86.75	15.9	CTCCCGCTGCCTTTCTCTCCTCGCTAAGAATCCCTCAGTTAAACAAGATG	TGCAAAGGACTTGCAGGTCTGCCGGCTTCCTGCCTGAGGAGTGCAAAGGAC	6.93738	TGC
Rgs4	NM_009062	123	35	96.15	15.8	CTCCCGCTGCCTTTCTCTCCTCGCTAAGAATCCCTCAGTTAAACAAGATG	TGCAAAGGACTTGCAGGTCTGCCGGCTTCCTGCCTGAGGAGTGCAAAGGAC	8.72193	TGC
Ripk3	NM_001164107	1663	46	62.08	22.6	ATGACCAAGCACAGTTCGGCAGGGGTAGGGGCTGGCAGCCCTTCCACAAG	TAGACTTCAGAGAATCACTGCAAGAGCCTGAAGTGTGCCATTCAGCGTGGC	6.31247	TAG		Ripk3	NM_001164107	1663	37.3333	64.88	17.3	ATGACCAAGCACAGTTCGGCAGGGGTAGGGGCTGGCAGCCCTTCCACAAG	TAGACTTCAGAGAATCACTGCAAGAGCCTGAAGTGTGCCATTCAGCGTGGC	5.63871	TAG
Ripk3	NM_001164107	1663	33	63.95	14.1	ATGACCAAGCACAGTTCGGCAGGGGTAGGGGCTGGCAGCCCTTCCACAAG	TAGACTTCAGAGAATCACTGCAAGAGCCTGAAGTGTGCCATTCAGCGTGGC	4.77308	TAG
Ripk3	NM_001164107	1663	33	68.61	15.2	ATGACCAAGCACAGTTCGGCAGGGGTAGGGGCTGGCAGCCCTTCCACAAG	TAGACTTCAGAGAATCACTGCAAGAGCCTGAAGTGTGCCATTCAGCGTGGC	5.83058	TAG
Rnf39	NM_001099632	392	21	125.75	8.1	CCGGGAGACGACGCGGTGGCCGCATCCCCACCATGGGTTGCCTGGATCCC	CACGGAGAGGATATGAGGAAGACATGGAGACGATTCGATGTCCCAGCACCC	14.0099	CAC		Rnf39	NM_001099632	392	22.3333	143.973	7.26667	CCGGGAGACGACGCGGTGGCCGCATCCCCACCATGGGTTGCCTGGATCCC	CACGGAGAGGATATGAGGAAGACATGGAGACGATTCGATGTCCCAGCACCC	14.0488	CAC
Rnf39	NM_001099632	392	28	172.84	6.8	CCGGGAGACGACGCGGTGGCCGCATCCCCACCATGGGTTGCCTGGATCCC	CACGGAGAGGATATGAGGAAGACATGGAGACGATTCGATGTCCCAGCACCC	15.3998	CAC
Rnf39	NM_001099632	392	18	133.33	6.9	CCGGGAGACGACGCGGTGGCCGCATCCCCACCATGGGTTGCCTGGATCCC	CACGGAGAGGATATGAGGAAGACATGGAGACGATTCGATGTCCCAGCACCC	12.7368	CAC
Samd9l	NM_010156	149	15	75.76	11	TGGTGTCTCTCAGCCAGTTTAAGCTGGTGTTAAGGTAGACAAGCAGACTG	GTTAAGACCACCAAGACTAAATGAAGTTGTTTGTCACGGACATCTTGGGAG	7.99507	TGG		Samd9l	NM_010156	149	18	78.3067	11.2667	TGGTGTCTCTCAGCCAGTTTAAGCTGGTGTTAAGGTAGACAAGCAGACTG	GTTAAGACCACCAAGACTAAATGAAGTTGTTTGTCACGGACATCTTGGGAG	7.27003	TGG
Samd9l	NM_010156	149	12	52.86	10.1	TGGTGTCTCTCAGCCAGTTTAAGCTGGTGTTAAGGTAGACAAGCAGACTG	GTTAAGACCACCAAGACTAAATGAAGTTGTTTGTCACGGACATCTTGGGAG	4.02746	TGG
Samd9l	NM_010156	149	27	106.3	12.7	TGGTGTCTCTCAGCCAGTTTAAGCTGGTGTTAAGGTAGACAAGCAGACTG	GTTAAGACCACCAAGACTAAATGAAGTTGTTTGTCACGGACATCTTGGGAG	9.78755	TGG
Scn3a	NM_001355166	403	31	67.98	16.7	GAAAAGCGTGCTGCAGAAGAGAAAGCCAAGAAACCCAAGAAAGAACAAGA	CATTGACGATGAGAACAAGCCAAAGCCAAACAGTGACTTGGAAGCTGGGAA	7.05627	GAC		Scn3a	NM_001355166	403	33	65.0367	16.4	GAAAAGCGTGCTGCAGAAGAGAAAGCCAAGAAACCCAAGAAAGAACAAGA	CATTGACGATGAGAACAAGCCAAAGCCAAACAGTGACTTGGAAGCTGGGAA	5.7204	GAC
Scn3a	NM_001355166	403	29	56.86	15.1	GAAAAGCGTGCTGCAGAAGAGAAAGCCAAGAAACCCAAGAAAGAACAAGA	CATTGACGATGAGAACAAGCCAAAGCCAAACAGTGACTTGGAAGCTGGGAA	4.10006	GAC
Scn3a	NM_001355166	403	39	70.27	17.4	GAAAAGCGTGCTGCAGAAGAGAAAGCCAAGAAACCCAAGAAAGAACAAGA	CATTGACGATGAGAACAAGCCAAAGCCAAACAGTGACTTGGAAGCTGGGAA	6.00486	GAC
Scn3a	NM_001355166	406	27	59.21	16.7	AAGCGTGCTGCAGAAGAGAAAGCCAAGAAACCCAAGAAAGAACAAGACAT	TGACGATGAGAACAAGCCAAAGCCAAACAGTGACTTGGAAGCTGGGAAGAA	5.95066	ATT		Scn3a	NM_001355166	406	35.6667	69.85	16.4	AAGCGTGCTGCAGAAGAGAAAGCCAAGAAACCCAAGAAAGAACAAGACAT	TGACGATGAGAACAAGCCAAAGCCAAACAGTGACTTGGAAGCTGGGAAGAA	6.09834	ATT
Scn3a	NM_001355166	406	39	76.47	15.1	AAGCGTGCTGCAGAAGAGAAAGCCAAGAAACCCAAGAAAGAACAAGACAT	TGACGATGAGAACAAGCCAAAGCCAAACAGTGACTTGGAAGCTGGGAAGAA	5.96155	ATT
Scn3a	NM_001355166	406	41	73.87	17.4	AAGCGTGCTGCAGAAGAGAAAGCCAAGAAACCCAAGAAAGAACAAGACAT	TGACGATGAGAACAAGCCAAAGCCAAACAGTGACTTGGAAGCTGGGAAGAA	6.38281	ATT
Scn3a	NM_001355166	413	43	94.3	16.7	CTGCAGAAGAGAAAGCCAAGAAACCCAAGAAAGAACAAGACATTGACGAT	GAGAACAAGCCAAAGCCAAACAGTGACTTGGAAGCTGGGAAGAACCTTCCA	10.3744	GAG		Scn3a	NM_001355166	413	40.6667	81.0533	16.4	CTGCAGAAGAGAAAGCCAAGAAACCCAAGAAAGAACAAGACATTGACGAT	GAGAACAAGCCAAAGCCAAACAGTGACTTGGAAGCTGGGAAGAACCTTCCA	7.50797	GAG
Scn3a	NM_001355166	413	41	80.39	15.1	CTGCAGAAGAGAAAGCCAAGAAACCCAAGAAAGAACAAGACATTGACGAT	GAGAACAAGCCAAAGCCAAACAGTGACTTGGAAGCTGGGAAGAACCTTCCA	6.33366	GAG
Scn3a	NM_001355166	413	38	68.47	17.4	CTGCAGAAGAGAAAGCCAAGAAACCCAAGAAAGAACAAGACATTGACGAT	GAGAACAAGCCAAAGCCAAACAGTGACTTGGAAGCTGGGAAGAACCTTCCA	5.81588	GAG
Scn3a	NM_001355171	403	31	67.98	16.7	GAAAAGCGTGCTGCAGAAGAGAAAGCCAAGAAACCCAAGAAAGAACAAGA	CATTGACGATGAGAACAAGCCAAAGCCAAACAGTGACTTGGAAGCTGGGAA	7.05627	ACA		Scn3a	NM_001355171	403	33	65.0367	16.4	GAAAAGCGTGCTGCAGAAGAGAAAGCCAAGAAACCCAAGAAAGAACAAGA	CATTGACGATGAGAACAAGCCAAAGCCAAACAGTGACTTGGAAGCTGGGAA	5.7204	ACA
Scn3a	NM_001355171	403	29	56.86	15.1	GAAAAGCGTGCTGCAGAAGAGAAAGCCAAGAAACCCAAGAAAGAACAAGA	CATTGACGATGAGAACAAGCCAAAGCCAAACAGTGACTTGGAAGCTGGGAA	4.10006	ACA
Scn3a	NM_001355171	403	39	70.27	17.4	GAAAAGCGTGCTGCAGAAGAGAAAGCCAAGAAACCCAAGAAAGAACAAGA	CATTGACGATGAGAACAAGCCAAAGCCAAACAGTGACTTGGAAGCTGGGAA	6.00486	ACA
Scn3a	NM_001355171	406	27	59.21	16.7	AAGCGTGCTGCAGAAGAGAAAGCCAAGAAACCCAAGAAAGAACAAGACAT	TGACGATGAGAACAAGCCAAAGCCAAACAGTGACTTGGAAGCTGGGAAGAA	5.95066	TTG		Scn3a	NM_001355171	406	35.6667	69.85	16.4	AAGCGTGCTGCAGAAGAGAAAGCCAAGAAACCCAAGAAAGAACAAGACAT	TGACGATGAGAACAAGCCAAAGCCAAACAGTGACTTGGAAGCTGGGAAGAA	6.09834	TTG
Scn3a	NM_001355171	406	39	76.47	15.1	AAGCGTGCTGCAGAAGAGAAAGCCAAGAAACCCAAGAAAGAACAAGACAT	TGACGATGAGAACAAGCCAAAGCCAAACAGTGACTTGGAAGCTGGGAAGAA	5.96155	TTG
Scn3a	NM_001355171	406	41	73.87	17.4	AAGCGTGCTGCAGAAGAGAAAGCCAAGAAACCCAAGAAAGAACAAGACAT	TGACGATGAGAACAAGCCAAAGCCAAACAGTGACTTGGAAGCTGGGAAGAA	6.38281	TTG
Scn3a	NM_001355171	413	43	94.3	16.7	CTGCAGAAGAGAAAGCCAAGAAACCCAAGAAAGAACAAGACATTGACGAT	GAGAACAAGCCAAAGCCAAACAGTGACTTGGAAGCTGGGAAGAACCTTCCA	10.3744	ATG		Scn3a	NM_001355171	413	40.6667	81.0533	16.4	CTGCAGAAGAGAAAGCCAAGAAACCCAAGAAAGAACAAGACATTGACGAT	GAGAACAAGCCAAAGCCAAACAGTGACTTGGAAGCTGGGAAGAACCTTCCA	7.50797	ATG
Scn3a	NM_001355171	413	41	80.39	15.1	CTGCAGAAGAGAAAGCCAAGAAACCCAAGAAAGAACAAGACATTGACGAT	GAGAACAAGCCAAAGCCAAACAGTGACTTGGAAGCTGGGAAGAACCTTCCA	6.33366	ATG
Scn3a	NM_001355171	413	38	68.47	17.4	CTGCAGAAGAGAAAGCCAAGAAACCCAAGAAAGAACAAGACATTGACGAT	GAGAACAAGCCAAAGCCAAACAGTGACTTGGAAGCTGGGAAGAACCTTCCA	5.81588	ATG
Sdr39u1	NM_001082975	199	24	84.81	14.2	GGAGTGAACTCAGTGAGTCGGGGCTGCCCCTCTGCGATGTTGTCATCAAC	CTGGCTGGAGAGAATATCCTCAACCCTCTGCGAAGATGGAATGAAACCTTC	9.08397	CTG		Sdr39u1	NM_001082975	199	18.6667	81.4467	11.4333	GGAGTGAACTCAGTGAGTCGGGGCTGCCCCTCTGCGATGTTGTCATCAAC	CTGGCTGGAGAGAATATCCTCAACCCTCTGCGAAGATGGAATGAAACCTTC	7.63732	CTG
Sdr39u1	NM_001082975	199	16	74.42	10.3	GGAGTGAACTCAGTGAGTCGGGGCTGCCCCTCTGCGATGTTGTCATCAAC	CTGGCTGGAGAGAATATCCTCAACCCTCTGCGAAGATGGAATGAAACCTTC	6.07103	CTG
Sdr39u1	NM_001082975	199	16	85.11	9.8	GGAGTGAACTCAGTGAGTCGGGGCTGCCCCTCTGCGATGTTGTCATCAAC	CTGGCTGGAGAGAATATCCTCAACCCTCTGCGAAGATGGAATGAAACCTTC	7.75696	CTG
Sdr39u1	XM_006519366	136	21	107.14	11	GCAACCTAGCCTTGGTTTCCCAGCCCCAAAAGCTGAATCTGTGCGACCCT	GTGACTTTTGTCACCTCTGCATCGCGGGGTGGGTTGGAGAGGCCTGATGTC	11.7707	GTG		Sdr39u1	XM_006519366	136	23	142	8.73333	GCAACCTAGCCTTGGTTTCCCAGCCCCAAAAGCTGAATCTGTGCGACCCT	GTGACTTTTGTCACCTCTGCATCGCGGGGTGGGTTGGAGAGGCCTGATGTC	13.7867	GTG
Sdr39u1	XM_006519366	136	27	156.07	7.9	GCAACCTAGCCTTGGTTTCCCAGCCCCAAAAGCTGAATCTGTGCGACCCT	GTGACTTTTGTCACCTCTGCATCGCGGGGTGGGTTGGAGAGGCCTGATGTC	13.8102	GTG
Sdr39u1	XM_006519366	136	21	162.79	7.3	GCAACCTAGCCTTGGTTTCCCAGCCCCAAAAGCTGAATCTGTGCGACCCT	GTGACTTTTGTCACCTCTGCATCGCGGGGTGGGTTGGAGAGGCCTGATGTC	15.7792	GTG
Sdr39u1	XM_011245133	175	21	66.67	14.3	GCAACCTAGCCTTGGTTTCCCAGCCCCAAAAGCTGAATCTGTGCGACCCT	GTGACTTTTGTCACCTCTGCATCGCGGGGTGGGTTGGAGAGGCCTGATGTC	6.90136	TGT		Sdr39u1	XM_011245133	175	23	92.4333	11.4333	GCAACCTAGCCTTGGTTTCCCAGCCCCAAAAGCTGAATCTGTGCGACCCT	GTGACTTTTGTCACCTCTGCATCGCGGGGTGGGTTGGAGAGGCCTGATGTC	8.56376	TGT
Sdr39u1	XM_011245133	175	27	111.57	10.1	GCAACCTAGCCTTGGTTTCCCAGCCCCAAAAGCTGAATCTGTGCGACCCT	GTGACTTTTGTCACCTCTGCATCGCGGGGTGGGTTGGAGAGGCCTGATGTC	9.59229	TGT
Sdr39u1	XM_011245133	175	21	99.06	9.9	GCAACCTAGCCTTGGTTTCCCAGCCCCAAAAGCTGAATCTGTGCGACCCT	GTGACTTTTGTCACCTCTGCATCGCGGGGTGGGTTGGAGAGGCCTGATGTC	9.19762	TGT
Sdr39u1	XM_011245133	464	24	76.19	14.3	GGAGTGAACTCAGTGAGTCGGGGCTGCCCCTCTGCGATGTTGTCATCAAC	CTGGCTGGAGAGAATATCCTCAACCCTCTGCGAAGATGGAATGAAACCTTC	8.04681	ACC		Sdr39u1	XM_011245133	464	18.6667	72.5933	11.4333	GGAGTGAACTCAGTGAGTCGGGGCTGCCCCTCTGCGATGTTGTCATCAAC	CTGGCTGGAGAGAATATCCTCAACCCTCTGCGAAGATGGAATGAAACCTTC	6.69751	ACC
Sdr39u1	XM_011245133	464	16	66.12	10.1	GGAGTGAACTCAGTGAGTCGGGGCTGCCCCTCTGCGATGTTGTCATCAAC	CTGGCTGGAGAGAATATCCTCAACCCTCTGCGAAGATGGAATGAAACCTTC	5.28431	ACC
Sdr39u1	XM_011245133	464	16	75.47	9.9	GGAGTGAACTCAGTGAGTCGGGGCTGCCCCTCTGCGATGTTGTCATCAAC	CTGGCTGGAGAGAATATCCTCAACCCTCTGCGAAGATGGAATGAAACCTTC	6.76141	ACC
Sema5a	NM_009154	309	46	173.58	12.1	CCCTCTCTCGGCGCGAGCCTGTCCACTCAGCTGCACAACTGGAGACTCCG	GCAGACTAGCTGGTCCCCAGCCTGGCGCGCTGCGAGAGGAGGATAGCTCTG	19.7648	GGC		Sema5a	NM_009154	309	44.6667	188.15	9.86667	CCCTCTCTCGGCGCGAGCCTGTCCACTCAGCTGCACAACTGGAGACTCCG	GCAGACTAGCTGGTCCCCAGCCTGGCGCGCTGCGAGAGGAGGATAGCTCTG	18.8554	GGC
Sema5a	NM_009154	309	23	182.54	6.1	CCCTCTCTCGGCGCGAGCCTGTCCACTCAGCTGCACAACTGGAGACTCCG	GCAGACTAGCTGGTCCCCAGCCTGGCGCGCTGCGAGAGGAGGATAGCTCTG	16.3192	GGC
Sema5a	NM_009154	309	65	208.33	11.4	CCCTCTCTCGGCGCGAGCCTGTCCACTCAGCTGCACAACTGGAGACTCCG	GCAGACTAGCTGGTCCCCAGCCTGGCGCGCTGCGAGAGGAGGATAGCTCTG	20.4823	GGC
Slc1a3	NM_148938	2079	14	88.61	9.2	CCCTCGGAGCAGGGATTGTCGAGCACTTGTCCCGACATGAACTGAAGAAC	CGAGATGTTGAAATGGGGAACTCGGTGATTGAGGAGAACGAAATGAAGAAG	9.54119	CGA		Slc1a3	NM_148938	2079	10.6667	79.3367	7.6	CCCTCGGAGCAGGGATTGTCGAGCACTTGTCCCGACATGAACTGAAGAAC	CGAGATGTTGAAATGGGGAACTCGGTGATTGAGGAGAACGAAATGAAGAAG	7.49329	CGA
Slc1a3	NM_148938	2079	8	55.94	6.9	CCCTCGGAGCAGGGATTGTCGAGCACTTGTCCCGACATGAACTGAAGAAC	CGAGATGTTGAAATGGGGAACTCGGTGATTGAGGAGAACGAAATGAAGAAG	4.3194	CGA
Slc1a3	NM_148938	2079	10	93.46	6.7	CCCTCGGAGCAGGGATTGTCGAGCACTTGTCCCGACATGAACTGAAGAAC	CGAGATGTTGAAATGGGGAACTCGGTGATTGAGGAGAACGAAATGAAGAAG	8.61929	CGA
Smarca2	NM_011416	1454	23	67.18	20.55	CAGACCCTGCGTGAGGCACGCATGACAGAGAAACTGGAGAAGCAGCAGAA	GATAGAACAGGAGAGGAAACGCCGGCAGAAACACCAGGAATACCTGAACAG	0.833736	AAG		Smarca2	NM_011416	1454	26.3333	151.758	11.3333	CAGACCCTGCGTGAGGCACGCATGACAGAGAAACTGGAGAAGCAGCAGAA	GATAGAACAGGAGAGGAAACGCCGGCAGAAACACCAGGAATACCTGAACAG	6.76979	AAG
Smarca2	NM_011416	1454	36	212.16	7.15	CAGACCCTGCGTGAGGCACGCATGACAGAGAAACTGGAGAAGCAGCAGAA	GATAGAACAGGAGAGGAAACGCCGGCAGAAACACCAGGAATACCTGAACAG	2.33889	AAG
Smarca2	NM_011416	1454	20	175.935	6.3	CAGACCCTGCGTGAGGCACGCATGACAGAGAAACTGGAGAAGCAGCAGAA	GATAGAACAGGAGAGGAAACGCCGGCAGAAACACCAGGAATACCTGAACAG	17.1368	AAG
Sox5	NM_001113559	1923	20	67.925	11.7	ATGAGGAGCAGGCCCGCCTCAGCAAACAGCACCTGGAGAAGTACCCGGAC	TACAAGTACAAGCCTAGGCCAAAGCGCACCTGTCTGGTGGACGGCAAGAAA	1.58591	TAC		Sox5	NM_001113559	1923	30.6667	81.0383	12.2167	ATGAGGAGCAGGCCCGCCTCAGCAAACAGCACCTGGAGAAGTACCCGGAC	TACAAGTACAAGCCTAGGCCAAAGCGCACCTGTCTGGTGGACGGCAAGAAA	1.5935	TAC
Sox5	NM_001113559	1923	34	95.15	11.9	ATGAGGAGCAGGCCCGCCTCAGCAAACAGCACCTGGAGAAGTACCCGGAC	TACAAGTACAAGCCTAGGCCAAAGCGCACCTGTCTGGTGGACGGCAAGAAA	0.67111	TAC
Sox5	NM_001113559	1923	38	80.04	13.05	ATGAGGAGCAGGCCCGCCTCAGCAAACAGCACCTGGAGAAGTACCCGGAC	TACAAGTACAAGCCTAGGCCAAAGCGCACCTGTCTGGTGGACGGCAAGAAA	2.52349	TAC
Ssh3	NM_001356620	358	14	55.34	12.9	GGGACAGTAATGTTGCATCTGAGGCTGACTCTGAGCCAATGGAGGAACCC	TCAGGTGAGGAACAGCCCACCGAGGACCAGACTGACAAAGGGCAAGGACTC	5.53813	TCA		Ssh3	NM_001356620	358	19.6667	99.2933	10.3333	GGGACAGTAATGTTGCATCTGAGGCTGACTCTGAGCCAATGGAGGAACCC	TCAGGTGAGGAACAGCCCACCGAGGACCAGACTGACAAAGGGCAAGGACTC	9.16111	TCA
Ssh3	NM_001356620	358	26	128.08	8.7	GGGACAGTAATGTTGCATCTGAGGCTGACTCTGAGCCAATGGAGGAACCC	TCAGGTGAGGAACAGCCCACCGAGGACCAGACTGACAAAGGGCAAGGACTC	11.1572	TCA
Ssh3	NM_001356620	358	19	114.46	9.4	GGGACAGTAATGTTGCATCTGAGGCTGACTCTGAGCCAATGGAGGAACCC	TCAGGTGAGGAACAGCCCACCGAGGACCAGACTGACAAAGGGCAAGGACTC	10.788	TCA
Ssh3	NM_198113	361	14	54.9	13	GGGACAGTAATGTTGCATCTGAGGCTGACTCTGAGCCAATGGAGGAACCC	TCAGGTGAGGAACAGCCCACCGAGGACCAGACTGACAAAGGGCAAGGACTC	5.48519	TCA		Ssh3	NM_198113	361	19.6667	98.7833	10.4	GGGACAGTAATGTTGCATCTGAGGCTGACTCTGAGCCAATGGAGGAACCC	TCAGGTGAGGAACAGCCCACCGAGGACCAGACTGACAAAGGGCAAGGACTC	9.11296	TCA
Ssh3	NM_198113	361	26	125.6	8.9	GGGACAGTAATGTTGCATCTGAGGCTGACTCTGAGCCAATGGAGGAACCC	TCAGGTGAGGAACAGCCCACCGAGGACCAGACTGACAAAGGGCAAGGACTC	10.9221	TCA
Ssh3	NM_198113	361	19	115.85	9.3	GGGACAGTAATGTTGCATCTGAGGCTGACTCTGAGCCAATGGAGGAACCC	TCAGGTGAGGAACAGCCCACCGAGGACCAGACTGACAAAGGGCAAGGACTC	10.9316	TCA
St6gal1	NM_001252505	247	21	95.89	10.7	GCGCCCGAGAGAGAAGTTATCAGTGCCCCGGAAGTCAACTGAAATGAACT	GGCCCCCTTGAGCCTTCCCCAAATACCTGGTACCCACTTTCCAGCCGGATG	10.4171	TGG		St6gal1	NM_001252505	247	23	120.387	8.73333	GCGCCCGAGAGAGAAGTTATCAGTGCCCCGGAAGTCAACTGAAATGAACT	GGCCCCCTTGAGCCTTCCCCAAATACCTGGTACCCACTTTCCAGCCGGATG	11.5465	TGG
St6gal1	NM_001252505	247	15	136.36	5.6	GCGCCCGAGAGAGAAGTTATCAGTGCCCCGGAAGTCAACTGAAATGAACT	GGCCCCCTTGAGCCTTCCCCAAATACCTGGTACCCACTTTCCAGCCGGATG	11.942	TGG
St6gal1	NM_001252505	247	33	128.91	9.9	GCGCCCGAGAGAGAAGTTATCAGTGCCCCGGAAGTCAACTGAAATGAACT	GGCCCCCTTGAGCCTTCCCCAAATACCTGGTACCCACTTTCCAGCCGGATG	12.2803	TGG
Stam	NM_011484	243	135	100.3	30.5	CGGACATGCCTCTCTTTGCCACCAACCCCTTCGACCAGGATGTTGAGAAA	GCAACTAGTGAGTTGAATACTGCTGAGGACTGGGGCCTCATCTTGGATATT	11.1308	GCA		Stam	NM_011484	243	123.667	112.137	26.7	CGGACATGCCTCTCTTTGCCACCAACCCCTTCGACCAGGATGTTGAGAAA	GCAACTAGTGAGTTGAATACTGCTGAGGACTGGGGCCTCATCTTGGATATT	10.7105	GCA
Stam	NM_011484	243	106	111.11	24	CGGACATGCCTCTCTTTGCCACCAACCCCTTCGACCAGGATGTTGAGAAA	GCAACTAGTGAGTTGAATACTGCTGAGGACTGGGGCCTCATCTTGGATATT	9.24977	GCA
Stam	NM_011484	243	130	125	25.6	CGGACATGCCTCTCTTTGCCACCAACCCCTTCGACCAGGATGTTGAGAAA	GCAACTAGTGAGTTGAATACTGCTGAGGACTGGGGCCTCATCTTGGATATT	11.7508	GCA
Stt3b	NM_024222	424	417	231.67	28.3	GCCGCGGAGGACGAGCGAGACCCGCCGCCGGGGCACAACATGGCGGAGCC	CTCGGCCCCGGAGAGCAAGCACAAGTCGTCCCTCAACTCGTCCCCGTGGAG	27.6924	CCC		Stt3b	NM_024222	424	286.667	236.977	21.7	GCCGCGGAGGACGAGCGAGACCCGCCGCCGGGGCACAACATGGCGGAGCC	CTCGGCCCCGGAGAGCAAGCACAAGTCGTCCCTCAACTCGTCCCCGTGGAG	24.3957	CCC
Stt3b	NM_024222	424	198	213.82	17.8	GCCGCGGAGGACGAGCGAGACCCGCCGCCGGGGCACAACATGGCGGAGCC	CTCGGCCCCGGAGAGCAAGCACAAGTCGTCCCTCAACTCGTCCCCGTGGAG	18.9996	CCC
Stt3b	NM_024222	424	245	265.44	19	GCCGCGGAGGACGAGCGAGACCCGCCGCCGGGGCACAACATGGCGGAGCC	CTCGGCCCCGGAGAGCAAGCACAAGTCGTCCCTCAACTCGTCCCCGTGGAG	26.4953	CCC
Syce2	NM_001168244	804	51	55.08	20.4	GAGGAGAGGATGTACCAGGTGTACAGCCACCACAGCAAAATCATTCAGGA	AAGACTACAAGAATTTACCCAGAAGATGGCAAAGATCAACCATCTGGAAAT	5.43	GAA		Syce2	NM_001168244	804	51.3333	65.8033	18.2	GAGGAGAGGATGTACCAGGTGTACAGCCACCACAGCAAAATCATTCAGGA	AAGACTACAAGAATTTACCCAGAAGATGGCAAAGATCAACCATCTGGAAAT	5.65738	GAA
Syce2	NM_001168244	804	48	72.62	15.9	GAGGAGAGGATGTACCAGGTGTACAGCCACCACAGCAAAATCATTCAGGA	AAGACTACAAGAATTTACCCAGAAGATGGCAAAGATCAACCATCTGGAAAT	5.59609	GAA
Syce2	NM_001168244	804	55	69.71	18.3	GAGGAGAGGATGTACCAGGTGTACAGCCACCACAGCAAAATCATTCAGGA	AAGACTACAAGAATTTACCCAGAAGATGGCAAAGATCAACCATCTGGAAAT	5.94606	GAA
Tcaf2	NM_146174	2268	25	200.44	7.1	CTCTGGAGAATCCAGAGCCTCTGCTCCAACTCTGGGATGAGATGATGCAG	GCTGTGGCCAGGCTGGCAAGCCAGCCCTTCCCTTTCCAAAGACCTGAGAGA	3.16903	GCT		Tcaf2	NM_146174	2268	16.3333	129.957	9.16667	CTCTGGAGAATCCAGAGCCTCTGCTCCAACTCTGGGATGAGATGATGCAG	GCTGTGGCCAGGCTGGCAAGCCAGCCCTTCCCTTTCCAAAGACCTGAGAGA	4.79147	GCT
Tcaf2	NM_146174	2268	14	121.265	6.25	CTCTGGAGAATCCAGAGCCTCTGCTCCAACTCTGGGATGAGATGATGCAG	GCTGTGGCCAGGCTGGCAAGCCAGCCCTTCCCTTTCCAAAGACCTGAGAGA	10.5112	GCT
Tcaf2	NM_146174	2268	10	68.165	14.15	CTCTGGAGAATCCAGAGCCTCTGCTCCAACTCTGGGATGAGATGATGCAG	GCTGTGGCCAGGCTGGCAAGCCAGCCCTTCCCTTTCCAAAGACCTGAGAGA	0.694159	GCT
Tcf7l1	NM_001079822	207	10	69.44	7.8	GGGGCAACCAGTGGAGGGGACGACCTCGGAGCGAACGACGAGCTGATCCC	CTTCCAGGACGAGGGGGGCGAAGAGCAAGAGCCGAGCAGCGACAGCGCTTC	7.23465	CCC		Tcf7l1	NM_001079822	207	17.6667	137.017	6.5	GGGGCAACCAGTGGAGGGGACGACCTCGGAGCGAACGACGAGCTGATCCC	CTTCCAGGACGAGGGGGGCGAAGAGCAAGAGCCGAGCAGCGACAGCGCTTC	13.0451	CCC
Tcf7l1	NM_001079822	207	22	160.58	5.8	GGGGCAACCAGTGGAGGGGACGACCTCGGAGCGAACGACGAGCTGATCCC	CTTCCAGGACGAGGGGGGCGAAGAGCAAGAGCCGAGCAGCGACAGCGCTTC	14.2377	CCC
Tcf7l1	NM_001079822	207	21	181.03	5.9	GGGGCAACCAGTGGAGGGGACGACCTCGGAGCGAACGACGAGCTGATCCC	CTTCCAGGACGAGGGGGGCGAAGAGCAAGAGCCGAGCAGCGACAGCGCTTC	17.6629	CCC
Tln2	NM_001081242	254	22	165.41	7.7	GTGGCCCTATCCTTAAAGATCTGTGTCCGCCACTGCAATGTGGTGAAGAC	CATGCAGTTTGAGCCATCTACAGCTGTGTATGACGCTTGTCGAGTCATTAG	18.7818	ACC		Tln2	NM_001081242	254	15	120.107	7.5	GTGGCCCTATCCTTAAAGATCTGTGTCCGCCACTGCAATGTGGTGAAGAC	CATGCAGTTTGAGCCATCTACAGCTGTGTATGACGCTTGTCGAGTCATTAG	12.0042	ACC
Tln2	NM_001081242	254	13	104	8.2	GTGGCCCTATCCTTAAAGATCTGTGTCCGCCACTGCAATGTGGTGAAGAC	CATGCAGTTTGAGCCATCTACAGCTGTGTATGACGCTTGTCGAGTCATTAG	8.87476	ACC
Tln2	NM_001081242	254	10	90.91	6.6	GTGGCCCTATCCTTAAAGATCTGTGTCCGCCACTGCAATGTGGTGAAGAC	CATGCAGTTTGAGCCATCTACAGCTGTGTATGACGCTTGTCGAGTCATTAG	8.35595	ACC
Tmc6	NM_145439	170	10	82.64	7.9	GCTGAGACCTCGGTTCCCCGCGGCGGGTGCGCGCACAGATGGGCTGTATG	GGGTTCCACAGGCTGCGTCCAGTCTCTGAGCTCCCCTAGGTCTGCAGGGTA	8.82288	TGG		Tmc6	NM_145439	170	9.33333	89.4567	6.23333	GCTGAGACCTCGGTTCCCCGCGGCGGGTGCGCGCACAGATGGGCTGTATG	GGGTTCCACAGGCTGCGTCCAGTCTCTGAGCTCCCCTAGGTCTGCAGGGTA	8.31982	TGG
Tmc6	NM_145439	170	12	121.21	5.4	GCTGAGACCTCGGTTCCCCGCGGCGGGTGCGCGCACAGATGGGCTGTATG	GGGTTCCACAGGCTGCGTCCAGTCTCTGAGCTCCCCTAGGTCTGCAGGGTA	10.506	TGG
Tmc6	NM_145439	170	6	64.52	5.4	GCTGAGACCTCGGTTCCCCGCGGCGGGTGCGCGCACAGATGGGCTGTATG	GGGTTCCACAGGCTGCGTCCAGTCTCTGAGCTCCCCTAGGTCTGCAGGGTA	5.63057	TGG
Tmem53	NM_001285812	165	42	144.33	11.9	ACCTTCACCATGGCCTCGGCCGAGCTGGATTACAGCATCGAGATCCCGGA	TCAGCCCTGCTGGAGCCAGAGTATGGAGGGGGATTGGGAAGAGAACAGACA	16.2454	GAT		Tmem53	NM_001285812	165	33.6667	181.293	8.5	ACCTTCACCATGGCCTCGGCCGAGCTGGATTACAGCATCGAGATCCCGGA	TCAGCCCTGCTGGAGCCAGAGTATGGAGGGGGATTGGGAAGAGAACAGACA	17.9379	GAT
Tmem53	NM_001285812	165	36	197.8	7.5	ACCTTCACCATGGCCTCGGCCGAGCTGGATTACAGCATCGAGATCCCGGA	TCAGCCCTGCTGGAGCCAGAGTATGGAGGGGGATTGGGAAGAGAACAGACA	17.7656	GAT
Tmem53	NM_001285812	165	23	201.75	6.1	ACCTTCACCATGGCCTCGGCCGAGCTGGATTACAGCATCGAGATCCCGGA	TCAGCCCTGCTGGAGCCAGAGTATGGAGGGGGATTGGGAAGAGAACAGACA	19.8027	GAT
Tmem53	NM_001285814	165	42	144.83	11.8	ACCTTCACCATGGCCTCGGCCGAGCTGGATTACAGCATCGAGATCCCGGA	TCAGCCCTGCTGGAGCCAGATTTTCCTGGAGCAAAGCTGAGGAAAAATTGC	16.3056	TCA		Tmem53	NM_001285814	165	33.6667	183.163	8.36667	ACCTTCACCATGGCCTCGGCCGAGCTGGATTACAGCATCGAGATCCCGGA	TCAGCCCTGCTGGAGCCAGATTTTCCTGGAGCAAAGCTGAGGAAAAATTGC	18.1245	TCA
Tmem53	NM_001285814	165	36	201.12	7.3	ACCTTCACCATGGCCTCGGCCGAGCTGGATTACAGCATCGAGATCCCGGA	TCAGCCCTGCTGGAGCCAGATTTTCCTGGAGCAAAGCTGAGGAAAAATTGC	18.0803	TCA
Tmem53	NM_001285814	165	23	203.54	6	ACCTTCACCATGGCCTCGGCCGAGCTGGATTACAGCATCGAGATCCCGGA	TCAGCCCTGCTGGAGCCAGATTTTCCTGGAGCAAAGCTGAGGAAAAATTGC	19.9876	TCA
Tmem53	NM_001285816	165	42	159.09	10.1	ACCTTCACCATGGCCTCGGCCGAGCTGGATTACAGCATCGAGATCCCGGA	TCAGCCCTGCTGGAGCCAGAGGCTGCATTGTGATCCGATACACGGCCCCCT	18.0214	ATC		Tmem53	NM_001285816	165	33.6667	194.447	7.46667	ACCTTCACCATGGCCTCGGCCGAGCTGGATTACAGCATCGAGATCCCGGA	TCAGCCCTGCTGGAGCCAGAGGCTGCATTGTGATCCGATACACGGCCCCCT	19.3477	ATC
Tmem53	NM_001285816	165	36	209.3	6.7	ACCTTCACCATGGCCTCGGCCGAGCTGGATTACAGCATCGAGATCCCGGA	TCAGCCCTGCTGGAGCCAGAGGCTGCATTGTGATCCGATACACGGCCCCCT	18.8556	ATC
Tmem53	NM_001285816	165	23	214.95	5.6	ACCTTCACCATGGCCTCGGCCGAGCTGGATTACAGCATCGAGATCCCGGA	TCAGCCCTGCTGGAGCCAGAGGCTGCATTGTGATCCGATACACGGCCCCCT	21.166	ATC
Tpm1	XM_006511045	2161	910	354.09	6.8	GTGGCCCATGCCAAAGAAGAAAACCTTAGTATGCACCAGATGCTGGATCA	GACTTTACTGGAGCTAAACAACATGTGAAACCCTCCTTAGCTGCGGCCACA	8.55129	AGA		Tpm1	XM_006511045	2161	1014	283.415	11.4833	GTGGCCCATGCCAAAGAAGAAAACCTTAGTATGCACCAGATGCTGGATCA	GACTTTACTGGAGCTAAACAACATGTGAAACCCTCCTTAGCTGCGGCCACA	4.312	AGA
Tpm1	XM_006511045	2161	986	232.51	15.3	GTGGCCCATGCCAAAGAAGAAAACCTTAGTATGCACCAGATGCTGGATCA	GACTTTACTGGAGCTAAACAACATGTGAAACCCTCCTTAGCTGCGGCCACA	0.344351	AGA
Tpm1	XM_006511045	2161	1146	263.645	12.35	GTGGCCCATGCCAAAGAAGAAAACCTTAGTATGCACCAGATGCTGGATCA	GACTTTACTGGAGCTAAACAACATGTGAAACCCTCCTTAGCTGCGGCCACA	4.04036	AGA
Trib3	NM_175093	211	37	119.35	15.7	GTCCACGGGCGTGGGCGCAGGCGGCTCTGAGGCTCCAGGACAAGATGCGA	GCTACACCTCTGGCTGCTTCTGCTGATGTTTCCTGCAGGAAGAAACCGTTG	13.5324	GCT		Trib3	NM_175093	211	39.3333	127.453	13.5	GTCCACGGGCGTGGGCGCAGGCGGCTCTGAGGCTCCAGGACAAGATGCGA	GCTACACCTCTGGCTGCTTCTGCTGATGTTTCCTGCAGGAAGAAACCGTTG	12.5316	GCT
Trib3	NM_175093	211	26	117.12	10.3	GTCCACGGGCGTGGGCGCAGGCGGCTCTGAGGCTCCAGGACAAGATGCGA	GCTACACCTCTGGCTGCTTCTGCTGATGTTTCCTGCAGGAAGAAACCGTTG	10.1183	GCT
Trib3	NM_175093	211	55	145.89	14.5	GTCCACGGGCGTGGGCGCAGGCGGCTCTGAGGCTCCAGGACAAGATGCGA	GCTACACCTCTGGCTGCTTCTGCTGATGTTTCCTGCAGGAAGAAACCGTTG	13.944	GCT
Tuba4a	NM_001313723	193	1120	241.48	33.3	AGATGGGCAATGCCTGCTGGGAGCTCTACTGTCTGGAACATGGGATTCAG	CCTGATGGGCAGATGCCCAGCGATAAGACCATTGGTGGAGGGGACGACTCC	28.9291	GCC		Tuba4a	NM_001313723	193	909	257.81	25.1333	AGATGGGCAATGCCTGCTGGGAGCTCTACTGTCTGGAACATGGGATTCAG	CCTGATGGGCAGATGCCCAGCGATAAGACCATTGGTGGAGGGGACGACTCC	26.5635	GCC
Tuba4a	NM_001313723	193	685	240.18	21	AGATGGGCAATGCCTGCTGGGAGCTCTACTGTCTGGAACATGGGATTCAG	CCTGATGGGCAGATGCCCAGCGATAAGACCATTGGTGGAGGGGACGACTCC	21.5018	GCC
Tuba4a	NM_001313723	193	922	291.77	21.1	AGATGGGCAATGCCTGCTGGGAGCTCTACTGTCTGGAACATGGGATTCAG	CCTGATGGGCAGATGCCCAGCGATAAGACCATTGGTGGAGGGGACGACTCC	29.2596	GCC
Tuba4a	NM_009447	193	1120	405.94	35.4	AGATGGGCAATGCCTGCTGGGAGCTCTACTGTCTGGAACATGGGATTCAG	CCTGATGGGCAGATGCCCAGCGATAAGACCATTGGTGGAGGGGACGACTCC	49.6622	CCT		Tuba4a	NM_009447	193	909	445.103	26.8667	AGATGGGCAATGCCTGCTGGGAGCTCTACTGTCTGGAACATGGGATTCAG	CCTGATGGGCAGATGCCCAGCGATAAGACCATTGGTGGAGGGGACGACTCC	46.7957	CCT
Tuba4a	NM_009447	193	685	415.15	23.3	AGATGGGCAATGCCTGCTGGGAGCTCTACTGTCTGGAACATGGGATTCAG	CCTGATGGGCAGATGCCCAGCGATAAGACCATTGGTGGAGGGGACGACTCC	38.111	CCT
Tuba4a	NM_009447	193	922	514.22	21.9	AGATGGGCAATGCCTGCTGGGAGCTCTACTGTCTGGAACATGGGATTCAG	CCTGATGGGCAGATGCCCAGCGATAAGACCATTGGTGGAGGGGACGACTCC	52.614	CCT
Tuba8	NM_017379	804	34	160.01	6.55	TATTGAACGCCCCACCTATACCAACCTCAACCGCCTCATCAGCCAGATTG	TGTCCTCCATCACTGCCTCTCTCCGCTTTGATGGCGCCCTCAATGTGGACC	18.1321	GTG		Tuba8	NM_017379	804	36.6667	172.225	11.2667	TATTGAACGCCCCACCTATACCAACCTCAACCGCCTCATCAGCCAGATTG	TGTCCTCCATCACTGCCTCTCTCCGCTTTGATGGCGCCCTCAATGTGGACC	14.1301	GTG
Tuba8	NM_017379	804	44	261.9	5.8	TATTGAACGCCCCACCTATACCAACCTCAACCGCCTCATCAGCCAGATTG	TGTCCTCCATCACTGCCTCTCTCCGCTTTGATGGCGCCCTCAATGTGGACC	23.8413	GTG
Tuba8	NM_017379	804	32	94.765	21.45	TATTGAACGCCCCACCTATACCAACCTCAACCGCCTCATCAGCCAGATTG	TGTCCTCCATCACTGCCTCTCTCCGCTTTGATGGCGCCCTCAATGTGGACC	0.416812	GTG
Twsg1	NM_023053	165	463	141.55	37.8	GGCCACGCTTCTTGGAAGCTACTGAGTGACTTCTTTGAAGAACCATGAAG	TCACACTATATTGTGCTAGCTCTAGCCTCCCTGACGTTCCTGCTGTGTCTC	16.3311	TCA		Twsg1	NM_023053	165	344.333	159.213	28.9667	GGCCACGCTTCTTGGAAGCTACTGAGTGACTTCTTTGAAGAACCATGAAG	TCACACTATATTGTGCTAGCTCTAGCCTCCCTGACGTTCCTGCTGTGTCTC	15.7982	TCA
Twsg1	NM_023053	165	223	154.22	23	GGCCACGCTTCTTGGAAGCTACTGAGTGACTTCTTTGAAGAACCATGAAG	TCACACTATATTGTGCTAGCTCTAGCCTCCCTGACGTTCCTGCTGTGTCTC	13.342	TCA
Twsg1	NM_023053	165	347	181.87	26.1	GGCCACGCTTCTTGGAAGCTACTGAGTGACTTCTTTGAAGAACCATGAAG	TCACACTATATTGTGCTAGCTCTAGCCTCCCTGACGTTCCTGCTGTGTCTC	17.7215	TCA
Wdr5b	NM_027113	1064	14	69.31	7.6	ACTCTTAAACTGTGGGATTACAGCAGGGGCAGATGCCTGAAGACATACAC	TGGTCATAAGAATGAGAAATACTGCCTATTTGCCAGTTTCTCGGTTACTGG	7.219	ACT		Wdr5b	NM_027113	1064	16.3333	98.3667	6.46667	ACTCTTAAACTGTGGGATTACAGCAGGGGCAGATGCCTGAAGACATACAC	TGGTCATAAGAATGAGAAATACTGCCTATTTGCCAGTTTCTCGGTTACTGG	9.18687	ACT
Wdr5b	NM_027113	1064	18	113.21	6.5	ACTCTTAAACTGTGGGATTACAGCAGGGGCAGATGCCTGAAGACATACAC	TGGTCATAAGAATGAGAAATACTGCCTATTTGCCAGTTTCTCGGTTACTGG	9.74773	ACT
Wdr5b	NM_027113	1064	17	112.58	5.3	ACTCTTAAACTGTGGGATTACAGCAGGGGCAGATGCCTGAAGACATACAC	TGGTCATAAGAATGAGAAATACTGCCTATTTGCCAGTTTCTCGGTTACTGG	10.5939	ACT
Wisp2	NM_016873	455	38	165.22	11	TCCTTGGACACCACCCCAGTGCCCACCGGGGGTACCCCTGGTGCTGGATG	GCTGTGGCTGCTGTCGAGTGTGTGCACGGAGGCTGGGGGAGTCCTGCGACC	18.7589	GGC		Wisp2	NM_016873	455	92	306.117	10.5	TCCTTGGACACCACCCCAGTGCCCACCGGGGGTACCCCTGGTGCTGGATG	GCTGTGGCTGCTGTCGAGTGTGTGCACGGAGGCTGGGGGAGTCCTGCGACC	30.2069	GGC
Wisp2	NM_016873	455	142	459.55	8.6	TCCTTGGACACCACCCCAGTGCCCACCGGGGGTACCCCTGGTGCTGGATG	GCTGTGGCTGCTGTCGAGTGTGTGCACGGAGGCTGGGGGAGTCCTGCGACC	42.5755	GGC
Wisp2	NM_016873	455	96	293.58	11.9	TCCTTGGACACCACCCCAGTGCCCACCGGGGGTACCCCTGGTGCTGGATG	GCTGTGGCTGCTGTCGAGTGTGTGCACGGAGGCTGGGGGAGTCCTGCGACC	29.2863	GGC
Wnk4	NM_175638	118	9	64.75	9.7	CCTCCTGGCTTTCCGTTCTGCGGCGCCTGGCCCTTCCCATGCTAGCACCT	CGAAATACGGAGACTGGGGTCCCCATGTCCCAAACCGAGGCTGACCTGGCT	6.67034	CGA		Wnk4	NM_175638	118	12.3333	97.5833	7.4	CCTCCTGGCTTTCCGTTCTGCGGCGCCTGGCCCTTCCCATGCTAGCACCT	CGAAATACGGAGACTGGGGTCCCCATGTCCCAAACCGAGGCTGACCTGGCT	9.01544	CGA
Wnk4	NM_175638	118	20	136.05	7.3	CCTCCTGGCTTTCCGTTCTGCGGCGCCTGGCCCTTCCCATGCTAGCACCT	CGAAATACGGAGACTGGGGTCCCCATGTCCCAAACCGAGGCTGACCTGGCT	11.9126	CGA
Wnk4	NM_175638	118	8	91.95	5.2	CCTCCTGGCTTTCCGTTCTGCGGCGCCTGGCCCTTCCCATGCTAGCACCT	CGAAATACGGAGACTGGGGTCCCCATGTCCCAAACCGAGGCTGACCTGGCT	8.46335	CGA
Wnt11	NM_001285792	621	43	106.87	15.6	TCAAGTGGCTGGCACTGTCCAAGACTCCGGCAGCCTTGGCACTGAATCAG	ACGCAACACTGTAAACAGCTGGAGGGCCTGGTGTCTGCGCAGGTGCAGCTC	11.9591	ACG		Wnt11	NM_001285792	621	39.3333	125.593	13.9	TCAAGTGGCTGGCACTGTCCAAGACTCCGGCAGCCTTGGCACTGAATCAG	ACGCAACACTGTAAACAGCTGGAGGGCCTGGTGTCTGCGCAGGTGCAGCTC	9.41134	ACG
Wnt11	NM_001285792	621	30	174.965	7.8	TCAAGTGGCTGGCACTGTCCAAGACTCCGGCAGCCTTGGCACTGAATCAG	ACGCAACACTGTAAACAGCTGGAGGGCCTGGTGTCTGCGCAGGTGCAGCTC	15.6012	ACG
Wnt11	NM_001285792	621	45	94.945	18.3	TCAAGTGGCTGGCACTGTCCAAGACTCCGGCAGCCTTGGCACTGAATCAG	ACGCAACACTGTAAACAGCTGGAGGGCCTGGTGTCTGCGCAGGTGCAGCTC	0.673769	ACG
Wnt11	NM_001285795	387	43	98.62	16.2	TCAAGTGGCTGGCACTGTCCAAGACTCCGGCAGCCTTGGCACTGAATCAG	ACGCAACACTGTAAACAGCTGGAGGGCCTGGTGTCTGCGCAGGTGCAGCTC	10.919	AGA		Wnt11	NM_001285795	387	39.3333	148.67	11.2667	TCAAGTGGCTGGCACTGTCCAAGACTCCGGCAGCCTTGGCACTGAATCAG	ACGCAACACTGTAAACAGCTGGAGGGCCTGGTGTCTGCGCAGGTGCAGCTC	14.4549	AGA
Wnt11	NM_001285795	387	30	166.67	7.5	TCAAGTGGCTGGCACTGTCCAAGACTCCGGCAGCCTTGGCACTGAATCAG	ACGCAACACTGTAAACAGCTGGAGGGCCTGGTGTCTGCGCAGGTGCAGCTC	14.8149	AGA
Wnt11	NM_001285795	387	45	180.72	10.1	TCAAGTGGCTGGCACTGTCCAAGACTCCGGCAGCCTTGGCACTGAATCAG	ACGCAACACTGTAAACAGCTGGAGGGCCTGGTGTCTGCGCAGGTGCAGCTC	17.6309	AGA
Xaf1	NM_001037713	191	51	92.06	20.5	TAGTCCTTTGCCCAGAATGTGAAGAGCCCATCCCAGAGTCAAAGATGAAA	GAGCACATGGAAGTTGTGCACCAGCAGACCAAGGAAAGCCAACAGCACCCT	10.092	GAG		Xaf1	NM_001037713	191	41.6667	82.2967	16.5	TAGTCCTTTGCCCAGAATGTGAAGAGCCCATCCCAGAGTCAAAGATGAAA	GAGCACATGGAAGTTGTGCACCAGCAGACCAAGGAAAGCCAACAGCACCCT	7.69875	GAG
Xaf1	NM_001037713	191	28	87.77	11.1	TAGTCCTTTGCCCAGAATGTGAAGAGCCCATCCCAGAGTCAAAGATGAAA	GAGCACATGGAAGTTGTGCACCAGCAGACCAAGGAAAGCCAACAGCACCCT	7.3364	GAG
Xaf1	NM_001037713	191	46	67.06	17.9	TAGTCCTTTGCCCAGAATGTGAAGAGCCCATCCCAGAGTCAAAGATGAAA	GAGCACATGGAAGTTGTGCACCAGCAGACCAAGGAAAGCCAACAGCACCCT	5.66785	GAG
Xlr	NM_001291747	124	351	94.61	25.9	AGAGACAACAATGGAAAACTGGGACTTGTCAAGTGATGAAATGCAAGATG	GGAATGCTCCAGAATTGGACGTTATTGAAGAACATAATCCAGTAACTCGTG	10.4135	GGG		Xlr	NM_001291747	124	270.667	76.0867	22.2333	AGAGACAACAATGGAAAACTGGGACTTGTCAAGTGATGAAATGCAAGATG	GGAATGCTCCAGAATTGGACGTTATTGAAGAACATAATCCAGTAACTCGTG	7.04449	GGG
Xlr	NM_001291747	124	263	63.76	20	AGAGACAACAATGGAAAACTGGGACTTGTCAAGTGATGAAATGCAAGATG	GGAATGCTCCAGAATTGGACGTTATTGAAGAACATAATCCAGTAACTCGTG	4.75504	GGG
Xlr	NM_001291747	124	198	69.89	20.8	AGAGACAACAATGGAAAACTGGGACTTGTCAAGTGATGAAATGCAAGATG	GGAATGCTCCAGAATTGGACGTTATTGAAGAACATAATCCAGTAACTCGTG	5.96496	GGG
Zfp280d	NM_001311105	1555	31	131.91	13	TATTTTCTGAGGTAGAGTCTCATTTTAGAACATCACATGAAAACACTAAG	AATTTGCTATGTCCATTCTGCCTCAAAGTTATTAAAATCGCCACGCCCTAT	14.7511	AAT		Zfp280d	NM_001311105	1555	29.6667	148.505	10.65	TATTTTCTGAGGTAGAGTCTCATTTTAGAACATCACATGAAAACACTAAG	AATTTGCTATGTCCATTCTGCCTCAAAGTTATTAAAATCGCCACGCCCTAT	10.8243	AAT
Zfp280d	NM_001311105	1555	31	163.175	9.3	TATTTTCTGAGGTAGAGTCTCATTTTAGAACATCACATGAAAACACTAAG	AATTTGCTATGTCCATTCTGCCTCAAAGTTATTAAAATCGCCACGCCCTAT	3.21921	AAT
Zfp280d	NM_001311105	1555	27	150.43	9.65	TATTTTCTGAGGTAGAGTCTCATTTTAGAACATCACATGAAAACACTAAG	AATTTGCTATGTCCATTCTGCCTCAAAGTTATTAAAATCGCCACGCCCTAT	14.5028	AAT

## Sheet: average
Supplementary Data 8
targets in the HD-homo cells one or more codon-specific pauses
GeneName	TranscriptID	paused codon coordination on transcript	number_of_reads_mapped	Pause_score	coverage(%)	50_upstream_seq	50_downstream_seq(including_pause_position)	Z-score	pause_codon	length of transcript	relative position of the paused codon
Fstl3	NM_031380	31	26	87.4367	12.3	AGTCCCCGCTGCTGCCCAACACTCGCCATG	CGTTCTGGGGCACTGTGGCCGCTGCTTTGGGGAGCCCTGGTCTGGACAGTG	8.15446	CGT	1953	1.5873
Mocs3	NM_001160330	32	15.3333	139.953	7	GGAAGAGGCTGTCATGGCTGCCCCGGAGGAC	GTAGCTGCCTTACAGGCTGAAATCACCCGGCGGGAGGAAGAGCTAGCTTCG	13.4115	GTA	1691	1.89237
Lars2	NM_001348167	35	21	170.977	6.73333	GATAAAGTTGTTGTTTTGCCAACATGGCGGCGCC	CAGAGTGACTGGCTGGGTCTTGCTCGTGTAATGCTTGGGGAACGAGGCAGA	16.5737	CCA	4237	0.826056
Lars2	NM_001348168	35	21	164.003	7.23333	GATAAAGTTGTTGTTTTGCCAACATGGCGGCGCC	CAGAGTGACTGGCTGGGTCTTGCTCGTGTAATGCTTGGGGAACGAGGCAGA	15.8468	CAG	4106	0.852411
Enpp2	NM_001136077	43	5.33333	56.5	7.2	TTCTGCTCAGAGTTGCAATTTGTGAACCAACTGTGATGAAAT	CGAGCTCTGCACGAATCAGATGCGCCTGTCAACTTCCCAGGTGGGATTGCT	4.98316	TCG	3413	1.25989
Lrrc17	NM_028977	58	43	100.813	17.2667	ACCTCAGCAGAGTGTTCTGTGCTCCACGCACAGCATTAGTGCAACATGAG	GGCTGGATGCAGCTGGCTCTCGGGAGGACGTCCTCGCCTGCTGCAGGACAG	9.09512	GGC	2204	2.63158
Acyp2	NM_029344	63	34.6667	64.6833	12.0667	AGCTAATGCTGCTCGGGAGAAGGCTGGCCGCCATGACCGAGCTGCTCAAG	TCTGTGGACTACGAAGTGTTCGGGACAGTGCAAGGTGTTTGCTTCAGAATG	5.81537	TCT	671	9.38897
Pla2g6	XM_006521152	73	30.3333	130.943	10.0333	CGGCCCTTTCCCAAACCTCCTGGTGCCCCTGTCTTGAATGTCGTCACCTG	GACCCTGCTTAGGACCGGCCTCGTGTCTGCGACTCTGAGGCATGTCCTCCG	12.7986	TGG	3548	2.0575
Irf7	NM_001252600	73	14.3333	108.317	8.73333	GCTCCGGTACCAGGGTCCAGCCTGTGACAGCCCATCCAGGCTCGGACGCT	GGATTAACACCTGTGACATCACGTGTGCGCTCCCGCTACATCTGTAGTCAC	10.1008	TGG	1783	4.09422
Cdadc1	NM_001168535	79	86.6667	291.767	9	GTTGACAGGCCGCAGAGGTGGCCGTAGGCGAGCTTCAAGGAACCTATCAT	GCCTGACCGGGCAAGCTGTCCTGGGCCGAGGCCTTTGGGCTGGGGATGAAA	30.3836	GCC	3209	2.46183
Plekho2	NM_153119	86	203	224.31	21.9	AAGACAGCAAGCCGCCGCCCGGCTGCGCGTAGATGGAGCAAGCGGAGCCC	GCGCAACGCGGGCAGCAGTAAGCGGCGAAGCCGCCGGACCTTGCAAACTCG	22.8602	CGC	5127	1.67739
Cd59b	XM_006499802	89	39	188.423	5.76667	TTGGGTCCCAGTGCTAATTACTGTCAGCAGCCAGAGCATGAGCACAGTCA	CTGGCGATCTGAAAAGTGTATAGTGCAGGATCTAACTGACTCTGAGGCTGC	18.4407	ACT	1691	5.26316
Cox6b1	NM_025628	91	6690.67	411.57	24.5333	ACGCTACTCCGGGACAATCTTTAGGAGTCAGGATGGCTGAAGACATCAAG	ACTAAAATCAAGAACTACAAAACTGCCCCCTTTGACAGCCGCTTCCCCAAC	43.4819	ACT	487	18.6858
Pear1	NM_001032413	97	34.6667	154.13	10.2333	CTGAGCTCCGAGCTCCGAGCCCCGAGGCAGAATCTAGATCTTGAGCACTG	GGATCCACAGAACATCACCTGGCTGCCTAGGCCCATGCTGGCCATCACTGA	14.7249	GGA	4367	2.2212
Il1r1	XM_017317595	98	108.667	143.513	24.6333	AGTGTTTATTTGCTCAGCAAACGTTGTCTCGGGGAGAAATGTCGCTGGAT	GTCATCAGAGTTCCCAGTGCCCCGAACCGTGAACAACACAAATGAGATCTC	13.9543	ATG	4943	1.9826
Mgp	NM_008597	100	26	102.487	7.2	CTGCGCCAGACACAGAGGCAGACTCACAGGACACCCGAGACACCATGAAG	AGCCTGCTCCCTCTGGCCATCCTGGCTGCGCTGGCCGTGGCAACCCTGTGC	9.64098	AGC	632	15.8228
A4galt	NM_001004150	104	11.6667	75.5067	7.86667	CCCGCCGACGCGGGAGCCGGAGGTGGGTGTGACAGGCCTGAGCATGAGAG	GACAAGCTATATACTCCGGTTGGCACAGAAGACTAGTTCCTAACCCAGTGT	6.97146	AGG	2105	4.94062
Atp6v0e	NM_025272	108	873.333	272.097	13.7333	ATTCGGCTGCTGGGGCGCAGGCATGGCATACCACGGCCTTACTGTGCCTT	TGATCGTGATGAGCGTGTTCTGGGGCTTCGTGGGCCTCCTCGTGCCCTGGT	28.1394	TTG	800	13.5
Alg9	NM_133981	112	17.3333	139.743	7.1	GTTTTGTCCCTCGGCGGACACCGTTTTCCAGCCAAGCAATGTCTGCGCCT	TCGCCGATTTCGTAGCGTGCCGAGTTCTATCCTTTCCCCGACGCTGGGCAT	13.3882	CTT	2793	4.01003
Isg15	NM_015783	114	130.333	69.3333	22.0333	AAGCAGACTCCTTAATTCCAGGGGACCTAGAGCTAGAGCCTGCAGCAATG	GCCTGGGACCTAAAGGTGAAGATGCTGGGGGGTAACGATTTCCTGGTGTCC	6.20645	GCC	756	15.0794
Larp6	NM_026235	116	8	71.6367	6.96667	ACACGGAGACCCTGCCAACCATGGCCCAGCTCGGCGAACAGACTCTGCCT	GGGCCCGAGACCACGGTGCAGATCCGTGTCGCCATCCAGGAGGCTGAGGAT	6.53971	GGG	2308	5.026
Wnk4	NM_175638	118	12.3333	97.5833	7.4	CCTCCTGGCTTTCCGTTCTGCGGCGCCTGGCCCTTCCCATGCTAGCACCT	CGAAATACGGAGACTGGGGTCCCCATGTCCCAAACCGAGGCTGACCTGGCT	9.01544	CGA	4148	2.84474
Nudt7	NM_024437	123	19	148.833	6.86667	GAGGAAGTACTGCAGGGCTGATGTCGCGACCTTGTGGACTCCCGGAGCCT	GTCAGAAACAATCTGATAGATGATGCCAAGGCTCGCCTGAGAAAGTCTGAT	14.9752	GTC	1099	11.192
Rgs4	NM_009062	123	43	97.3767	17.6	CTCCCGCTGCCTTTCTCTCCTCGCTAAGAATCCCTCAGTTAAACAAGATG	TGCAAAGGACTTGCAGGTCTGCCGGCTTCCTGCCTGAGGAGTGCAAAGGAC	9.3053	TGC	2952	4.16667
Acyp2	NM_029344	124	85.6667	164.17	12.0667	CGAAGTGTTCGGGACAGTGCAAGGTGTTTGCTTCAGAATGTACACAGAAG	GAGAAGCTAAGAAACGAGGTCTGGTTGGCTGGGTGAAGAACACAAGCAAAG	15.9253	GGA	671	18.4799
Xlr	NM_001291747	124	270.667	76.0867	22.2333	AGAGACAACAATGGAAAACTGGGACTTGTCAAGTGATGAAATGCAAGATG	GGAATGCTCCAGAATTGGACGTTATTGAAGAACATAATCCAGTAACTCGTG	7.04449	GGG	1008	12.3016
Nudt7	NM_024437	124	8.33333	65.71	6.86667	AGGAAGTACTGCAGGGCTGATGTCGCGACCTTGTGGACTCCCGGAGCCTG	TCAGAAACAATCTGATAGATGATGCCAAGGCTCGCCTGAGAAAGTCTGATG	6.00661	GTC	1099	11.283
H2-DMb1	NM_010387	134	12	133.717	5.56667	CAAGAGGTACCATATTTACCTCAGTGTGTGAAGATCATTTGTCCAGGCTG	GGGCAGGAGAGAACCTGAGGCCCCTGCAGGAGGTGCCCAGGGGCCTGGCCT	12.9967	GGG	1284	10.4361
Sdr39u1	XM_006519366	136	23	142	8.73333	GCAACCTAGCCTTGGTTTCCCAGCCCCAAAAGCTGAATCTGTGCGACCCT	GTGACTTTTGTCACCTCTGCATCGCGGGGTGGGTTGGAGAGGCCTGATGTC	13.7867	GTG	1463	9.29597
Samd9l	NM_010156	149	18	78.3067	11.2667	TGGTGTCTCTCAGCCAGTTTAAGCTGGTGTTAAGGTAGACAAGCAGACTG	GTTAAGACCACCAAGACTAAATGAAGTTGTTTGTCACGGACATCTTGGGAG	7.27003	TGG	5344	2.78817
Clec2d	NM_053109	150	8.66667	64.38	7.16667	AGTCCCACAGGCAGCCCGCAGGAGGTAGAAGTGGGTAAAATTCTCCAAGG	AAAAAGGCACGGAACCATCTCCCCTGAGTCTTGTGCTAAGCTTTACTGCTA	5.79465	GGA	1214	12.3558
3830403N18Rik	NM_027510	151	252.333	74.78	22.5333	AGAGACACCAATGGAAAACTGGGATTTGTCAAGTGATGAAAAGCAAGATT	GGAATGCTCCAGAATTGGACCTTATTGAAGAACAGAATCCAGTAACTCATG	6.91516	TGG	1020	14.8039
Raet1a	NM_009016	153	12.6667	75.9867	7.16667	CACCGCAGGTGCAGCTCACAGCTGGACCCACAGACCAAATGACACATAAG	CAACTACTTGAAAACAGCTGGGAGCACTCTAGCAAGAAGCTCAAAGGACAG	6.96231	AGC	1546	43.6611
Fam83g	NM_178618	155	19.3333	111.683	8.63333	TTCCCACAGCGAGGGCCACCATGGCCTTCTCCCAGGTGCAGTGTCTGGAC	GACAACCACGTGAACTGGCGATCCAGCGAGTCGAAGCCCGAGTTCTTCTAC	10.3566	GAC	4786	3.23861
Tmem53	NM_001285816	165	33.6667	194.447	7.46667	ACCTTCACCATGGCCTCGGCCGAGCTGGATTACAGCATCGAGATCCCGGA	TCAGCCCTGCTGGAGCCAGAGGCTGCATTGTGATCCGATACACGGCCCCCT	19.3477	ATC	883	18.6863
Tmem53	NM_001285814	165	33.6667	183.163	8.36667	ACCTTCACCATGGCCTCGGCCGAGCTGGATTACAGCATCGAGATCCCGGA	TCAGCCCTGCTGGAGCCAGATTTTCCTGGAGCAAAGCTGAGGAAAAATTGC	18.1245	TCA	1085	15.2074
Tmem53	NM_001285812	165	33.6667	181.293	8.5	ACCTTCACCATGGCCTCGGCCGAGCTGGATTACAGCATCGAGATCCCGGA	TCAGCCCTGCTGGAGCCAGAGTATGGAGGGGGATTGGGAAGAGAACAGACA	17.9379	GAT	1020	16.1765
Twsg1	NM_023053	165	344.333	159.213	28.9667	GGCCACGCTTCTTGGAAGCTACTGAGTGACTTCTTTGAAGAACCATGAAG	TCACACTATATTGTGCTAGCTCTAGCCTCCCTGACGTTCCTGCTGTGTCTC	15.7982	TCA	4071	4.05306
Tmc6	NM_145439	170	9.33333	89.4567	6.23333	GCTGAGACCTCGGTTCCCCGCGGCGGGTGCGCGCACAGATGGGCTGTATG	GGGTTCCACAGGCTGCGTCCAGTCTCTGAGCTCCCCTAGGTCTGCAGGGTA	8.31982	TGG	2945	5.7725
Cgas	NM_173386	171	151.667	132.537	20.6	AAGTCGATTTATTCTTTCCCGGACCGAAGAGCGGCAGATATGGAAGATCC	GCGTAGAAGGACGACGGCGCCACGCGCTAAGAAGCCGTCCGCGAAGCGCGC	12.4112	CCG	4090	4.20538
Cgas	NM_173386	172	307.333	267.213	20.6	AGTCGATTTATTCTTTCCCGGACCGAAGAGCGGCAGATATGGAAGATCCG	CGTAGAAGGACGACGGCGCCACGCGCTAAGAAGCCGTCCGCGAAGCGCGCC	26.9877	CGT	4090	4.18093
Dlc1	NM_001194940	175	17	168.46	5.73333	TGAGGCTCTCTCCAGCTGCAGAGGGGGTTTTTTGTTAGAATCACACACTG	CGTTAAGGAGAACTGCTCAGAATAGAGCCGTGACCTCAGCCAGCAATGTGA	16.9623	CGT	7636	2.31797
Sdr39u1	XM_011245133	175	23	92.4333	11.4333	GCAACCTAGCCTTGGTTTCCCAGCCCCAAAAGCTGAATCTGTGCGACCCT	GTGACTTTTGTCACCTCTGCATCGCGGGGTGGGTTGGAGAGGCCTGATGTC	8.56376	TGT	1585	29.2744
Dlc1	NM_001194940	177	10.6667	101.213	5.73333	AGGCTCTCTCCAGCTGCAGAGGGGGTTTTTTGTTAGAATCACACACTGCG	TTAAGGAGAACTGCTCAGAATAGAGCCGTGACCTCAGCCAGCAATGTGAAC	9.33794	CGT	7636	2.29178
Dhrs9	NM_175512	179	16.3333	74.7433	11.4	AAGTCGCCCTCAGCTTCTGCACTGCGAGTCATCTTCAGCGAGGACATGAT	CTTTTATTGTACGTGAAATAAGTATCCCTGTCACACAGAGAAAAAGGAAGA	6.80535	TCT	2817	6.35428
Il1r1	NM_008362	184	108.667	130.16	26.1333	AGTGTTTATTTGCTCAGCAAACGTTGTCTCGGGGAGAAATGTCGCTGGAT	GTCATCAGAGTTCCCAGTGCCCCGAACCGTGAACAACACAAATGGAGAATA	12.5467	TGT	4739	3.88268
Isg15	NM_015783	185	208.667	112.11	22.0333	ATGCTGGGGGGTAACGATTTCCTGGTGTCCGTGACTAACTCCATGACGGT	GTCAGAACTGAAGAAGCAGATTGCCCAGAAGATTGGTGTGCCGGCTTTCCA	10.7627	GTG	756	24.4709
Cxcl1	NM_008176	190	98	84.33	14.5	CGCCTATCGCCAATGAGCTGCGCTGTCAGTGCCTGCAGACCATGGCTGGG	ATTCACCTCAAGAACATCCAGAGCTTGAAGGTGTTGCCCTCAGGGCCCCAC	7.73352	ATT	964	27.1784
Xaf1	NM_001037713	191	41.6667	82.2967	16.5	TAGTCCTTTGCCCAGAATGTGAAGAGCCCATCCCAGAGTCAAAGATGAAA	GAGCACATGGAAGTTGTGCACCAGCAGACCAAGGAAAGCCAACAGCACCCT	7.69875	GAG	2598	7.35181
Tuba4a	NM_009447	193	909	445.103	26.8667	AGATGGGCAATGCCTGCTGGGAGCTCTACTGTCTGGAACATGGGATTCAG	CCTGATGGGCAGATGCCCAGCGATAAGACCATTGGTGGAGGGGACGACTCC	46.7957	CCT	2096	9.20802
Tuba4a	NM_001313723	193	909	257.81	25.1333	AGATGGGCAATGCCTGCTGGGAGCTCTACTGTCTGGAACATGGGATTCAG	CCTGATGGGCAGATGCCCAGCGATAAGACCATTGGTGGAGGGGACGACTCC	26.5635	GCC	1951	9.89236
Sdr39u1	NM_001082975	199	18.6667	81.4467	11.4333	GGAGTGAACTCAGTGAGTCGGGGCTGCCCCTCTGCGATGTTGTCATCAAC	CTGGCTGGAGAGAATATCCTCAACCCTCTGCGAAGATGGAATGAAACCTTC	7.63732	CTG	1243	16.0097
Oasl1	NM_001359946	206	9.66667	80.5467	6.93333	ACGGTCAGTTTGTAGCCATGGCAGTCGCCCAGGAGCTGTACGGCTTCCCG	GCCTCCAAGCTGGACTCCTTTGTGGCTCAGTGGCTGCAGCCAACCAGAGAG	7.57314	CGG	1836	11.22
Oasl1	NM_001359945	206	9.66667	71.8533	7.96667	ACGGTCAGTTTGTAGCCATGGCAGTCGCCCAGGAGCTGTACGGCTTCCCG	GCCTCCAAGCTGGACTCCTTTGTGGCTCAGTGGCTGCAGCCAACCAGAGAG	6.64027	GCC	2201	9.35938
Tcf7l1	NM_001079822	207	17.6667	137.017	6.5	GGGGCAACCAGTGGAGGGGACGACCTCGGAGCGAACGACGAGCTGATCCC	CTTCCAGGACGAGGGGGGCGAAGAGCAAGAGCCGAGCAGCGACAGCGCTTC	13.0451	CCC	2882	7.18251
Trib3	NM_175093	211	39.3333	127.453	13.5	GTCCACGGGCGTGGGCGCAGGCGGCTCTGAGGCTCCAGGACAAGATGCGA	GCTACACCTCTGGCTGCTTCTGCTGATGTTTCCTGCAGGAAGAAACCGTTG	12.5316	GCT	2051	10.2877
Mecom	NM_021442	212	12.3333	60.8067	8.26667	AAAAAAAAAACCTAACCACCCAGCAGCGGCTGCAGGACTGGGCACAGCAT	GAGATCCAAAGGCAGGGCAAGGAAACTGGCCACAAGTAATGAGTGTGCCTA	5.43739	ATG	1263	16.7854
Fam13c	NM_001143777	214	20.6667	81.3833	9.7	TGGTTCGCCGGTGCCGCTGGGCCCCTGCTGGGGGTGTCGTCAGGAGCATG	TGCAGACAGCAGCCCAAGCCTTCAGGATAATTCCTTCGGCAGCGCCGCTGT	7.70491	TGT	3398	6.29782
Ccdc74a	NM_001166164	217	22	136.363	6.3	GGGACGCAGCCGCCTCCGCTCGGGTTCAGCGAAGCACAGAAGCGGATCCT	GGACCTGGAAAAGAGCCTGCAGTTCCTACAGCAGCAGCACTCGGAGACGCT	12.7632	CTG	1278	16.9797
Arxes1	NM_029541	231	40	67.74	13.8	CACGCTGAGCGTCATGGCGGCGCTCACCTTGGGCTGCATCCTCACCACCG	CCTTCAAAGACAGGAGCGCGCCCGTGCGCCTGCACGTCTCCAGGATCCTGC	5.91746	GCC	1580	35.2532
Arxes2	NM_029823	231	40	67.6633	13.8667	CACGCTGAGCGTCATGGCGGCGCTCACCTTGGGCTGCATCCTCACCACCG	CCTTCAAAGACAGGAGCGCGCCCGTGCGCCTGCACGTCTCCAGGATCCTGC	5.90946	GCC	1540	36.1688
Fam13c	NM_001143776	232	24	101.783	9.76667	AGTCTCTGTACATGAAGACGAAGACGACTGCTCTGGGCTCAGAGATGAAG	ACAATAAAGAGAATTACCCCCAGGTGGCAGCTCGCTTAGATGAGCTCGCCC	9.50689	GAC	3291	7.04953
Stam	NM_011484	243	123.667	112.137	26.7	CGGACATGCCTCTCTTTGCCACCAACCCCTTCGACCAGGATGTTGAGAAA	GCAACTAGTGAGTTGAATACTGCTGAGGACTGGGGCCTCATCTTGGATATT	10.7105	GCA	3702	6.56402
Pla2g6	NM_016915	245	30.3333	135.813	9.23333	CGGCCCTTTCCCAAACCTCCTGGTGCCCCTGTCTTGAATGTCGTCACCTG	GACCCTGCTTAGGACCGGCCTCGTGTCTGCGACTCTGAGAGCAGAGGGGCA	13.2451	GGA	3106	7.88796
Pla2g6	NM_001199023	245	30.3333	135.323	9.2	CGGCCCTTTCCCAAACCTCCTGGTGCCCCTGTCTTGAATGTCGTCACCTG	GACCCTGCTTAGGACCGGCCTCGTGTCTGCGACTCTGAGGCATGTCCTCCG	13.3098	GAC	3725	6.57718
St6gal1	NM_001252505	247	23	120.387	8.73333	GCGCCCGAGAGAGAAGTTATCAGTGCCCCGGAAGTCAACTGAAATGAACT	GGCCCCCTTGAGCCTTCCCCAAATACCTGGTACCCACTTTCCAGCCGGATG	11.5465	TGG	4177	5.91333
Tln2	NM_001081242	254	15	120.107	7.5	GTGGCCCTATCCTTAAAGATCTGTGTCCGCCACTGCAATGTGGTGAAGAC	CATGCAGTTTGAGCCATCTACAGCTGTGTATGACGCTTGTCGAGTCATTAG	12.0042	ACC	12150	2.09053
Cxcl1	NM_008176	262	64.6667	55.5233	14.5	GCTTGAAGGTGTTGCCCTCAGGGCCCCACTGCACCCAAACCGAAGTCATA	GCCACACTCAAGAATGGTCGCGAGGCTTGCCTTGACCCTGAAGCTCCCTTG	4.66622	GCC	964	19.7095
Elovl7	XM_006517778	271	14.3333	76.56	9.2	AGGGCCGGTGAATCTTGCGGAAAATGGCGTTCAGTGATCTTACATCGAGG	ACTGTGCGTTTTTATGATAATTGGATCAAAGATGCTGATCCGAGAGTTGAA	7.04687	GAC	5264	5.14818
Il1rn	NM_001039701	281	59.6667	73.4967	14.3667	ACCTGAGAAACAACCAGCTCATTGCTGGGTACTTACAAGGACCAAATATC	AAACTAGAAGAAAAGATAGACATGGTGCCTATTGACCTTCATAGTGTGTTC	6.57163	AAA	2480	11.3306
Gja4	NM_008120	288	34	73.18	17.5	TCCTCATCCTGGGGCTGGCTGGCGAGTCGGTGTGGGGCGACGAGCAGTCT	GATTTTGAGTGTAACACAGCCCAGCCGGGCTGCACCAACGTCTGCTATGAC	6.55433	GAT	1686	17.0819
Hhat	NM_144881	289	14.3333	107.407	7.93333	AGAAACTCTCCACACTACACTGGGAAGCAGAGACTCCAGCTATGCTGCCC	GGGTGGGAACTGACTCTCTGCCTGCTTGTTTCCTTGGGTTTCCACTTCCGC	9.89717	GGG	2793	10.3473
Pctp	NM_001316372	300	12.6667	83.0133	7.36667	TCTCCTCGCAGATGTTTACATGGACTTAGACTACAGAAAACAATGGGACC	AGTATGTGAAAGAACTCTACGAGAAGGAGAGTGATGAACAGATGGTGGCAT	7.74364	CAG	2776	10.8069
Kdm7a	NM_001033430	302	13.3333	63.49	6.9	TGTACTGTGTATGCCGGCAGCCGTACGACGTGAACCGCTTCATGATCGAG	TGCGATGTCTGCAAGGACTGGTTCCACGGCAGCTGTGTTGGCGTGGAAGAG	5.71805	TGC	9553	3.23459
Kdm7a	NM_001033430	307	51	211.86	6.9	TGTGTATGCCGGCAGCCGTACGACGTGAACCGCTTCATGATCGAGTGCGA	TGTCTGCAAGGACTGGTTCCACGGCAGCTGTGTTGGCGTGGAAGAGCATCA	22.6073	GAT	9553	3.16131
Sema5a	NM_009154	309	44.6667	188.15	9.86667	CCCTCTCTCGGCGCGAGCCTGTCCACTCAGCTGCACAACTGGAGACTCCG	GCAGACTAGCTGGTCCCCAGCCTGGCGCGCTGCGAGAGGAGGATAGCTCTG	18.8554	GGC	10809	2.85873
Kdm7a	NM_001033430	309	28.6667	154.15	6.9	TGTATGCCGGCAGCCGTACGACGTGAACCGCTTCATGATCGAGTGCGATG	TCTGCAAGGACTGGTTCCACGGCAGCTGTGTTGGCGTGGAAGAGCATCATG	14.737	GTC	9553	3.21365
Ltbr	NM_010736	321	43.3333	55.5067	23.6333	TTCTGGTGGCCTCTCAGCCCCAGCTGGTGCCCCCTTATCGCATAGAAAAC	CAGACTTGCTGGGACCAGGACAAGGAATACTACGAGCCCATGCACGACGTC	4.64582	CAG	2124	15.113
Il15ra	NM_001271498	328	11.3333	84.79	7.73333	CTTCTACGGGCACCACGTGTCCACCTCCCGTATCTATTGAGCATGCTGAC	ATCCGGGTCAAGAATTACAGTGTGAACTCCAGGGAGAGGTATGTCTGTAAC	7.83542	ATC	1695	19.351
Medag	NM_001356995	346	148.667	62.5333	28.0667	ATACTGAGCAAACCTATGGTATTCTTTATTAACGTGCAGACCAAGAAGGA	CATTTCAAAAGAAAGGACCTATGCGTTTCTTGTGAACACAAGGCACCCCAA	5.29294	GAC	2692	12.8529
Ssh3	NM_001356620	358	19.6667	99.2933	10.3333	GGGACAGTAATGTTGCATCTGAGGCTGACTCTGAGCCAATGGAGGAACCC	TCAGGTGAGGAACAGCCCACCGAGGACCAGACTGACAAAGGGCAAGGACTC	9.16111	TCA	2786	12.85
Ssh3	NM_198113	361	19.6667	98.7833	10.4	GGGACAGTAATGTTGCATCTGAGGCTGACTCTGAGCCAATGGAGGAACCC	TCAGGTGAGGAACAGCCCACCGAGGACCAGACTGACAAAGGGCAAGGACTC	9.11296	TCA	2789	12.9437
Fam20a	NM_153782	369	36.6667	116.56	11.5667	CCAGGGAACCCCAACCCTGCCTCTCTACTGGGCAAGAAAAGACGACGCTG	TCAACACTGTGAGCTTCCTGCACGCGGTCCCCAAGTTCAGGGAAGACACCC	10.9266	GTC	2523	14.6254
Pxylp1	NM_001289645	383	16	82.5467	8.46667	GAGTGAATCCTTGTGCTTAGGACGGGTTCCCGATTGGAGGTGAAACCATG	AAGAGAACGTAGGCCACACAACAATGCTTCACCGTAATCGCTTCTTGGTGC	7.83652	GAA	3190	12.1944
Wnt11	NM_001285795	387	39.3333	148.67	11.2667	TCAAGTGGCTGGCACTGTCCAAGACTCCGGCAGCCTTGGCACTGAATCAG	ACGCAACACTGTAAACAGCTGGAGGGCCTGGTGTCTGCGCAGGTGCAGCTC	14.4549	AGA	2624	14.7485
Pxylp1	NM_001289645	389	27.3333	145.023	8.46667	ATCCTTGTGCTTAGGACGGGTTCCCGATTGGAGGTGAAACCATGAAGAGA	ACGTAGGCCACACAACAATGCTTCACCGTAATCGCTTCTTGGTGCTGCTGG	13.7176	AAC	3190	12.0063
Rnf39	NM_001099632	392	22.3333	143.973	7.26667	CCGGGAGACGACGCGGTGGCCGCATCCCCACCATGGGTTGCCTGGATCCC	CACGGAGAGGATATGAGGAAGACATGGAGACGATTCGATGTCCCAGCACCC	14.0488	CAC	1446	27.1093
Armcx2	NM_026139	400	96	279.14	8.43333	TCCCCTCCCAGCCCCCTGCCTTTCTAGGGCGCTAGCAAATGGGTGTGCCA	GCTTCTGTGGGAGAGATGGAGCATTTGGAGCTGTACGGGCTTCACAGGCTG	28.14	AGC	3790	10.5541
Scn3a	NM_001355166	403	33	65.0367	16.4	GAAAAGCGTGCTGCAGAAGAGAAAGCCAAGAAACCCAAGAAAGAACAAGA	CATTGACGATGAGAACAAGCCAAAGCCAAACAGTGACTTGGAAGCTGGGAA	5.7204	GAC	9707	4.18255
Scn3a	NM_001355171	403	33	65.0367	16.4	GAAAAGCGTGCTGCAGAAGAGAAAGCCAAGAAACCCAAGAAAGAACAAGA	CATTGACGATGAGAACAAGCCAAAGCCAAACAGTGACTTGGAAGCTGGGAA	5.7204	ACA	9573	4.24109
Plec	NM_001163540	405	75	186.343	13.3333	CGGGGCCTGGTGCGGGAGACCTTTGCCTGGTGCCACTTCTACTGGTACCT	GACCAACGAGGGCATTGACCACCTACGCCAGTACTTACACCTGCCACCGGA	18.6061	CTG	15455	2.62051
Scn3a	NM_001355166	406	35.6667	69.85	16.4	AAGCGTGCTGCAGAAGAGAAAGCCAAGAAACCCAAGAAAGAACAAGACAT	TGACGATGAGAACAAGCCAAAGCCAAACAGTGACTTGGAAGCTGGGAAGAA	6.09834	ATT	9707	4.15164
Scn3a	NM_001355171	406	35.6667	69.85	16.4	AAGCGTGCTGCAGAAGAGAAAGCCAAGAAACCCAAGAAAGAACAAGACAT	TGACGATGAGAACAAGCCAAAGCCAAACAGTGACTTGGAAGCTGGGAAGAA	6.09834	TTG	9573	4.20976
H2-Q4	NM_001143689	407	34.6667	97.7067	8.06667	GCGGGAAACACAGAAAGCCAAGGGCAATGAGCAGATTTTCCGAGTGAACC	TGAGGACCCTGCTCAGCTACTACAACCAGAGCGCGGGCGGCTCTCACACTA	9.23463	CTG	1793	22.6994
Gas1	NM_008086	409	46.3333	89.0067	13.5667	CGCCGCTGAGCCGGGAACCGAGGAGCCGCCGGCCGCACGACTGTCTGCAG	GCGCCTAGCACCATGCACCCCCGGCGCCGCGCGCTCCTGCAGCTTCGCCGC	8.17948	GCG	3149	12.9883
Scn3a	NM_001355166	413	40.6667	81.0533	16.4	CTGCAGAAGAGAAAGCCAAGAAACCCAAGAAAGAACAAGACATTGACGAT	GAGAACAAGCCAAAGCCAAACAGTGACTTGGAAGCTGGGAAGAACCTTCCA	7.50797	GAG	9707	4.25466
Scn3a	NM_001355171	413	40.6667	81.0533	16.4	CTGCAGAAGAGAAAGCCAAGAAACCCAAGAAAGAACAAGACATTGACGAT	GAGAACAAGCCAAAGCCAAACAGTGACTTGGAAGCTGGGAAGAACCTTCCA	7.50797	ATG	9573	4.31422
Il1rn	NM_001039701	419	54	65.61	14.3667	CCAAGTCTGGAGATGATATCAAGCTCCAGCTGGAGGAAGTTAACATCACT	GATCTGAGCAAGAACAAAGAAGAAGACAAGCGCTTTACCTTCATCCGCTCT	5.69951	GAT	2480	17.0161
Il1rn	NM_001039701	422	102.333	125.18	14.3667	AGTCTGGAGATGATATCAAGCTCCAGCTGGAGGAAGTTAACATCACTGAT	CTGAGCAAGAACAAAGAAGAAGACAAGCGCTTTACCTTCATCCGCTCTGAG	12.0331	CTG	2480	16.8952
Stt3b	NM_024222	424	286.667	236.977	21.7	GCCGCGGAGGACGAGCGAGACCCGCCGCCGGGGCACAACATGGCGGAGCC	CTCGGCCCCGGAGAGCAAGCACAAGTCGTCCCTCAACTCGTCCCCGTGGAG	24.3957	CCC	4395	9.64733
Eno3	NM_001136062	440	206.667	125.01	19	GGACCGAGAATAAGTCCAAGTTTGGGGCCAACGCCATCCTGGGTGTGTCC	CTGGCTGTCTGCAAGGCTGGAGCAGCTGAGAAAGGGGTCCCTCTCTACCGA	12.671	CTG	1494	29.4511
Gbp3	NM_001289492	442	6.66667	70.1667	6.23333	CCGAGTGGACCATGGAGGCACCCATTTGTCTGGTGGAAAATTGGAAAAAT	CAGCTGACAGTAAATCTGGAAGCCATAAGGATTCTTGAGCAGATAGCACAG	6.19118	CAG	2786	15.865
Wisp2	NM_016873	455	92	306.117	10.5	TCCTTGGACACCACCCCAGTGCCCACCGGGGGTACCCCTGGTGCTGGATG	GCTGTGGCTGCTGTCGAGTGTGTGCACGGAGGCTGGGGGAGTCCTGCGACC	30.2069	GGC	1784	25.5045
Mb21d1	XM_006511006	459	151.667	162.53	13	AAGTCGATTTATTCTTTCCCGGACCGAAGAGCGGCAGATATGGAAGATCC	GCGTAGAAGGACGACGGCGCCACGCGCTAAGAAGCCGTCCGCGAAGCGCGC	15.6914	CCG	1130	40.6195
Mb21d1	XM_006511006	460	307.333	331.5	13	AGTCGATTTATTCTTTCCCGGACCGAAGAGCGGCAGATATGGAAGATCCG	CGTAGAAGGACGACGGCGCCACGCGCTAAGAAGCCGTCCGCGAAGCGCGCC	34.0193	CGT	1130	95.9292
Ifitm7	NM_001270718	464	234	173.82	6.13333	ATAGCCTATGCCTACTCTGTGAAGTCTAGGGACAGGAAGATGGTGGGTGA	TATGACTGGGGCCCAGGCCTTCGCCTCCACTGCCAGGTGCCTGAACATCAG	17.344	GAT	865	53.6416
Sdr39u1	XM_011245133	464	18.6667	72.5933	11.4333	GGAGTGAACTCAGTGAGTCGGGGCTGCCCCTCTGCGATGTTGTCATCAAC	CTGGCTGGAGAGAATATCCTCAACCCTCTGCGAAGATGGAATGAAACCTTC	6.69751	ACC	1585	11.041
Ifi27	NM_001364173	468	150.333	132.463	23.8667	ACCTATCTATAAAGATTCGGTTCCTGTTTGGAAACTTAACTGGTCCTCAT	GGCGTTTTCGGGCACAGGGACACTGGTGGCTTCCATTGTCTCCAAGATGAC	12.8527	ATG	1322	35.4009
Ncdn	NM_001355412	481	67.3333	189.417	12.0333	GCCGCAGCCTGTTGGGCAAGGCGGGCATCATGGCCTCGGATTGTGAGCCA	GCTCTGAACCAGGCAGAGAGCCGAAACCCCACCCTGGAGCGCTACCTGGGA	19.3345	GCT	3700	13
Arxes1	NM_029541	557	58.6667	95.7567	13.8	TCAAAAGCAAGTATTTTTTCTTTGACGATGGACACGGGCTCAAGGGAAAC	AGGAATGTCACTTTGACTCTCTCCTGGCAAGTGATACCGATTGCTGGGATC	9.2376	AGG	1580	14.6203
Arxes2	NM_029823	557	58.6667	95.6533	13.8667	TCAAAAGCAAGTATTTTTTCTTTGACGATGGACACGGGCTCAAGGGAAAC	AGGAATGTCACTTTGACTCTCTCCTGGCAAGTGATACCGATTGCTGGGATC	9.22624	AGG	1540	15
Bach2	XM_011249909	559	7	72.7033	6.28333	CCGGGAAGCTGTCTGCTTCGAGAAGTGAGGGTTCTGAAACAAGAAGGACC	TTCAGGAGCTGCTCCACACTGTGACATGTCTGATCCCTTGTGCCCGTCCCT	6.51522	CCT	9117	6.1314
Arxes1	NM_029541	566	57	94.4167	13.8	AGTATTTTTTCTTTGACGATGGACACGGGCTCAAGGGAAACAGGAATGTC	ACTTTGACTCTCTCCTGGCAAGTGATACCGATTGCTGGGATCCTGCCTCTT	8.96387	ACT	1580	35.8228
Arxes2	NM_029823	566	57	94.3067	13.8667	AGTATTTTTTCTTTGACGATGGACACGGGCTCAAGGGAAACAGGAATGTC	ACTTTGACTCTCTCCTGGCAAGTGATACCGATTGCTGGGATCCTGCCTCTT	8.95199	ACT	1540	36.7532
Arxes1	NM_029541	567	73	120.847	13.8	GTATTTTTTCTTTGACGATGGACACGGGCTCAAGGGAAACAGGAATGTCA	CTTTGACTCTCTCCTGGCAAGTGATACCGATTGCTGGGATCCTGCCTCTTG	11.8479	ACT	1580	35.8861
Arxes2	NM_029823	567	73	120.707	13.8667	GTATTTTTTCTTTGACGATGGACACGGGCTCAAGGGAAACAGGAATGTCA	CTTTGACTCTCTCCTGGCAAGTGATACCGATTGCTGGGATCCTGCCTCTTG	11.8329	ACT	1540	36.8182
Aig1	NM_001347362	578	11.3333	70.1217	9	CCTATGACAGAGAGATGATATACCCAAGATTGCTTGACAACTTTATCCCA	GGGTGGCTGAACCATGGAATGCACACAACGGTTTTGCCCTTTATATTGATC	6.41655	GGG	1545	37.411
Gadd45g	NM_011817	582	84.3333	167.617	17.1167	GAGGAGAGCCGCAGCTTCAACGACTGGGTGCCCAGCATCACCCTTCCCGA	GTGACAGCCTGGCAGGGACCTTGGTCTGATCGACTTGGTGACACTCTAGCG	16.2875	GAG	1081	53.839
Ebf3	NM_001113414	589	24.6667	209.695	5.86667	GGGATTCAGGAGAATATTCCGCGCGGGGGGACGACCATGAAGGAGGAGCC	GCTGGGCAGCGGCATGAACCCGGTGCGCTCGTGGATGCACACGGCAGGCGT	16.4688	CCG	5016	11.7424
Ifi203	NM_001302649	601	11.6667	60.29	8.46667	AAAAGAAGCTCACCCAGGAGCAGGCTCAGCTTCCAGAAACTTCAGGAACC	AACATAAAAAAAGAGGAAGATTGCCTCCAGAATCCTCATAAGTCTCCACCA	5.31596	AAC	4883	12.308
Wnt11	NM_001285792	621	39.3333	125.593	13.9	TCAAGTGGCTGGCACTGTCCAAGACTCCGGCAGCCTTGGCACTGAATCAG	ACGCAACACTGTAAACAGCTGGAGGGCCTGGTGTCTGCGCAGGTGCAGCTC	9.41134	ACG	3022	20.5493
Raet1a	NM_009016	675	23.3333	143.913	7.16667	GACCCAGGGGAGACAGCAAATGCCACTGAAGTGGGGGAATGTTTGACACA	ACCTCTGAAAGATTTGTGCCAGAAGTTGAGGAACAAGGTGTCTAACACCAA	13.9981	CAA	1546	9.89651
Map2k6	NM_001356345	695	20.3333	135.393	8.53333	GTGACCTTCTACGGTGCACTCTTCCGGGAGGGCGACGTGTGGATCTGCAT	GGAGCTCATGGATACGTCACTAGATAAATTCTACAAACAAGTTATTGATAA	12.8498	ATG	2108	32.9696
Raet1a	NM_009016	696	10.6667	65.0467	7.16667	GCCACTGAAGTGGGGGAATGTTTGACACAACCTCTGAAAGATTTGTGCCA	GAAGTTGAGGAACAAGGTGTCTAACACCAAAGTGGACACTCACAAGACCAA	5.74798	CAG	1546	45.0194
Ankrd55	NM_001168403	699	21.6667	186.487	6.1	TGAAGAAGTCGACCTGGCAATGGTGTATCAGGCAGCATCGAATGGAGATG	TCAACTCTCTGACCTCCGTCATTCGGGAGGATCCGTCCATCCTGGAGTGTT	18.7153	GTC	2887	24.212
Aldh3b3	NM_028545	725	6	63.1233	6.66667	CCTCGGGTAGGCAAGATCGTCATGACTGCTGCTGCCAAACACCTGACACC	CATCACCCTGGAGCTGGGGGGTAAGAACCCCTGCTATGTGGATGACAACTG	5.64346	CCC	1999	36.2681
Acta2	NM_007392	753	2562	232.285	46.05	GCTATTCCTTCGTGACTACTGCCGAGCGTGAGATTGTCCGTGACATCAAG	GAGAAGCTGTGCTATGTAGCTCTGGACTTTGAAAATGAGATGGCCACGGCC	15.265	GAG	2572	29.2768
Piezo1	NM_001037298	769	94.3333	168.475	19.2333	CGAGGAAAGCCCGGCAGAGTCGGCGCACCCAGGAGCTGGATGATGACGAT	GACGATGATGACGACGATGAAGACATAGATGCTGCCCCAGCCGTGGGGCTG	13.7874	GAC	8216	9.35979
Tuba8	NM_017379	804	36.6667	172.225	11.2667	TATTGAACGCCCCACCTATACCAACCTCAACCGCCTCATCAGCCAGATTG	TGTCCTCCATCACTGCCTCTCTCCGCTTTGATGGCGCCCTCAATGTGGACC	14.1301	GTG	1479	54.3611
Syce2	NM_001168244	804	51.3333	65.8033	18.2	GAGGAGAGGATGTACCAGGTGTACAGCCACCACAGCAAAATCATTCAGGA	AAGACTACAAGAATTTACCCAGAAGATGGCAAAGATCAACCATCTGGAAAT	5.65738	GAA	1230	65.3659
Col2a1	NM_001113515	852	53.3333	122.912	12.15	AAGCCCGGAAAGTCTGGGGAAAGAGGCCTCCCTGGCCCTCAGGGTGCTCG	TGGATTCCCAGGAACCCCGGGTCTCCCCGGTGTCAAGGGTCACAGAGGTTA	7.35796	CGT	4944	84.9919
Mcf2l	NM_001159485	875	32.6667	140.617	10.3	CCAGATGCTGCAGGCCTTTGGGACCGAGCTGGCTGAAACAGAGCTGCCGA	ATGACGTCCAGTCAACCAGCCTGGTGCTCAGCGCACACACAGAGAAGAAGG	14.4048	AAT	5198	16.8334
Gnb3	NM_013530	897	42.3333	128.463	6.21667	ACAACAACATCGTGACTAGCTCTGGGGACACCACATGTGCCTTGTGGGAC	ATTGAGACAGGACAGCAGAAGACAGTGTTTGTGGGACACACTGGTGACTGC	12.4373	ATT	1887	47.5358
Pir	NM_001301402	1017	11.6667	68.42	8.16667	AAATGCAAAAAATGGTTTTGAGGGGGCCAGAACCTGGAAGTCAAAGATTG	GAAACTAATGAAGAGCTGAGACGCTGCCACTTGGATGGACTGGCCATTCGG	6.06657	GGA	1472	69.0897
Lgals9	NM_001159301	1024	147.667	90.4433	22.4	ATGGTCAACACATGTGTGAATATTACCACCGCCTGAAGAACTTGCAGGAT	ATCAACACTCTAGAAGTGGCGGGTGATATCCAGCTGACCCACGTGCAGACA	8.38253	ATC	1493	68.5867
Actc1	NM_009608	1025	1249.67	507.247	7.03333	GAAACTACTTACAACAGCATCATGAAGTGTGACATCGATATCCGCAAAGA	CCTGTATGCCAACAATGTCCTATCTGGAGGCACCACCATGTACCCTGGTAT	51.6251	GAC	1461	70.1574
Maf	NM_001025577	1049	25	70.3867	10.2333	AGGTAGACCACCTCAAGCAGGAGATCTCCAGGCTGGTGCGCGAAAGGGAC	GCCTACAAGGAGAAATACGAGAAGCTGGTGAGCAACGGCTTCCGAGAAAAC	6.36611	GCC	3642	28.8029
Wdr5b	NM_027113	1064	16.3333	98.3667	6.46667	ACTCTTAAACTGTGGGATTACAGCAGGGGCAGATGCCTGAAGACATACAC	TGGTCATAAGAATGAGAAATACTGCCTATTTGCCAGTTTCTCGGTTACTGG	9.18687	ACT	1806	58.9147
Mb21d1	XM_006511006	1084	35.3333	97.4867	11.3667	ACACTGGCAGCTACTATGAACATGTGAAGTCCCCAGGATTGAGCTACAAG	AATATTATGAAACAGGTGCTTTCTATCTTGTGAAATTCAAAAGAATT	9.14528	AAT	1130	40.708
Phc1	XM_017321382	1150	20.6667	144.938	6.3	GATATTGAGGATTCATGGGGCTTGAGTCAGAGCGCCATTCTTGGGGACCC	TGGAACGCTATCATGGAAACGGAGAGTGAGCAGAACTCTAGTTCGACCAAT	13.8484	CCT	4957	23.6635
Phc1	XM_017321382	1173	9.33333	62.6067	8.03333	GAGTCAGAGCGCCATTCTTGGGGACCCTGGAACGCTATCATGGAAACGGA	GAGTGAGCAGAACTCTAGTTCGACCAATGGGAGTTCCAGTTCAGGGGCCAG	3.96453	AGA	4957	23.1995
Smarca2	NM_011416	1454	26.3333	151.758	11.3333	CAGACCCTGCGTGAGGCACGCATGACAGAGAAACTGGAGAAGCAGCAGAA	GATAGAACAGGAGAGGAAACGCCGGCAGAAACACCAGGAATACCTGAACAG	6.76979	AAG	5831	24.9357
Zfp280d	NM_001311105	1555	29.6667	148.505	10.65	TATTTTCTGAGGTAGAGTCTCATTTTAGAACATCACATGAAAACACTAAG	AATTTGCTATGTCCATTCTGCCTCAAAGTTATTAAAATCGCCACGCCCTAT	10.8243	AAT	4339	35.8378
Mkrn1	NM_001311109	1560	29.6667	203.337	6.66667	CTGAGGACGAGTGGGACTTGTTTCACGATGAGCTGGAGGACTTTTATGAC	TTGGATCTATAGCAGCGTTGCGTGGCGCGGGCACTGGTCTGCGGAGCCTCA	20.8416	TTG	3002	51.9654
Ripk3	NM_001164107	1663	37.3333	64.88	17.3	ATGACCAAGCACAGTTCGGCAGGGGTAGGGGCTGGCAGCCCTTCCACAAG	TAGACTTCAGAGAATCACTGCAAGAGCCTGAAGTGTGCCATTCAGCGTGGC	5.63871	TAG	1882	88.3634
Mfsd10	NM_026660	1670	80	205.89	14.8667	TTCCTACTCCTGTGGAAGCTGAAGCATCCAGCAGAGACTTCCAAGGAGGA	GTAGCTGAGCTGCCACACCCAACCCCAGCTGTCTGGCTGCCAGGTGGGAAC	19.7755	GAG	1926	86.7082
Mfsd10	NM_001356978	1673	80	204.763	14.9667	TTCCTACTCCTGTGGAAGCTGAAGCATCCAGCAGAGACTTCCAAGGAGGA	GTAGCTGAGCTGCCACACCCAACCCCAGCTGTCTGGCTGCCAGGTGGGAAC	19.6633	GAG	1929	86.7289
Loxl1	NM_010729	1794	208.667	107.497	27.0333	GCCACACCTGGGAGTGGCATAGCTGTCACCAACATTACCACAGCATGGAC	GAGTTCAGCCACTACGACCTGCTTGATGCATCCACGGGCAAGAAGGTAGCC	7.58416	GAG	3338	53.7448
Sox5	NM_001113559	1923	30.6667	81.0383	12.2167	ATGAGGAGCAGGCCCGCCTCAGCAAACAGCACCTGGAGAAGTACCCGGAC	TACAAGTACAAGCCTAGGCCAAAGCGCACCTGTCTGGTGGACGGCAAGAAA	1.5935	TAC	7187	26.7566
Rabep2	NM_030566	2017	8	80.7267	5.93333	GCAAGTGCGTAGCATCCTGGATGAGGCGCCCCTCAGGGACATCAGGGACA	TTAAAGACTCTTGAGGGGCCAGGCGAGAGGCTTCCCTGCTGGGGAAGCTGC	7.30548	ATT	2539	79.4407
Celf4	NM_001146292	2019	7.33333	57.0883	6.43333	TGAACGGCTTCCAGATAGGCATGAAGAGGCTCAAGGTGCAGCTGAAGCGG	CCCAAAGACGCCAATCGCCCGTACTGAGCGCCGGCGGGAGCGTCCCCCGGG	2.66562	CCC	4181	48.2899
Slc1a3	NM_148938	2079	10.6667	79.3367	7.6	CCCTCGGAGCAGGGATTGTCGAGCACTTGTCCCGACATGAACTGAAGAAC	CGAGATGTTGAAATGGGGAACTCGGTGATTGAGGAGAACGAAATGAAGAAG	7.49329	CGA	4214	49.3355
Tpm1	XM_006511045	2161	1014	283.415	11.4833	GTGGCCCATGCCAAAGAAGAAAACCTTAGTATGCACCAGATGCTGGATCA	GACTTTACTGGAGCTAAACAACATGTGAAACCCTCCTTAGCTGCGGCCACA	4.312	AGA	2957	73.0808
Pabpc1	NM_008774	2235	310	92.6867	30.5	TGCACCCTTCTCTTGCTGGTAAAATCACTGGCATGCTGTTGGAGATTGAT	AACTCAGAATTACTTCACATGCTCGAGTCTCCAGAGTCTCTCCGCTCAAAG	8.83917	AAC	2842	78.6418
Tcaf2	NM_146174	2268	16.3333	129.957	9.16667	CTCTGGAGAATCCAGAGCCTCTGCTCCAACTCTGGGATGAGATGATGCAG	GCTGTGGCCAGGCTGGCAAGCCAGCCCTTCCCTTTCCAAAGACCTGAGAGA	4.79147	GCT	4257	53.277
Adgrg6	NM_001002268	2454	15.3333	69.1233	12.9333	ACACACCAGAACACAGGAAGTGCATCATCCTATCTGTGCCTTCTGGGATA	TGAACAAAAACAAAAGTTTCGGGGGGTGGAACACCTCAGGATGTGTTGCCC	4.96282	ATG	6505	37.7248
Acan	NM_001361500	2515	14.3333	102.892	9.58333	CAGGAGAAGAAGGGGGTAGTACACCCACATCACCCTCTGACATAGAGGAC	TGGATCGTCACTCAGGTGGGGCCTGGTGTGGATGCTGTCCCCTTGGAGCCA	9.53201	TGG	7726	32.5524
Ap2a2	NM_001357068	2766	31.3333	74.9483	37.3167	AATCCACAGCAAGAAGTGCAGAATATCTTCAAAGCAAAGCATCCGATGGA	CACAGAGATCACTAAGGCAAAGATTATTGGATTTGGTTCTGCGCTCCTGGA	0.195082	GAC	4642	59.5864
Col2a1	NM_001113515	4068	195.667	129.25	13.4667	GTCCCTCGGAAAAACTGGTGGAGCAGCAAGAGCAAGGAAAAGAAACACAT	CTGGTTTGGAGAGACCATGAACGGTGGCTTCCACTTCAGCTATGGCGATGG	12.1029	ATC	4944	85.0121
Col2a1	NM_001113515	4200	487	302.003	13.4667	ATGACTTTCCTCCGTCTACTGTCCACTGAGGGCTCCCAGAACATCACCTA	CCACTGTAAGAACAGCATCGCCTACCTGGACGAAGCGGCTGGCAACCTCAA	31.9398	TAC	4944	82.2816
Col2a1	NM_001113515	4202	134.667	86.2367	13.4667	GACTTTCCTCCGTCTACTGTCCACTGAGGGCTCCCAGAACATCACCTACC	ACTGTAAGAACAGCATCGCCTACCTGGACGAAGCGGCTGGCAACCTCAAGA	7.9431	CAC	4944	84.9515
Col2a1	NM_001113515	4203	88.6667	56.31	13.4667	ACTTTCCTCCGTCTACTGTCCACTGAGGGCTCCCAGAACATCACCTACCA	CTGTAAGAACAGCATCGCCTACCTGGACGAAGCGGCTGGCAACCTCAAGAA	4.81487	CAC	4944	17.233
Fbn2	NM_010181	6147	29.6667	215.092	9.83333	CCTGTGCAACGAGGGTTACGAACTGACTCCAGACGGCAAAAACTGTATCG	ATACTAATGAGTGTGTCGCACTTCCTGGCTCCTGTTCTCCTGGGACCTGTC	20.3914	GAT	10480	58.6546
Ahnak	NM_009643	17211	62.3333	102.087	17.6667	ACAGTGGGACCAAGGTTGGTATCCAGCTTCCTGAGGTAGAACTGTCAGTT	TCCACAAAGAAAGAGTAGTGGGCCTTCATGCATGTACATATATATATATAT	9.51123	TCC	18100	95.0884
