# Supplementary material for: Mutant Huntingtin stalls ribosomes and represses protein synthesis in a cellular model of Huntington disease
Source: Nat Commun. 2021 Mar 5;12:1461. doi: 10.1038/s41467-021-21637-y (PMC7935949; doi:10.1038/s41467-021-21637-y)
Supplement: Supplementary file 11 — Supplementary Data 9 [file 41467_2021_21637_MOESM11_ESM.xlsx]

## Sheet: Het_Common_3_replicates_full_de
GeneName	TranscriptID	mRNA_coordinate_position	number_of_reads_mapped	Pause_score	coverage(%)	50_upstream_seq	50_downstream_seq(including_pause_position)	Z-score	pause_codon		GeneName	TranscriptID	mRNA_coordinate_position	number_of_reads_mapped	Pause_score	coverage(%)	50_upstream_seq	50_downstream_seq(including_pause_position)	Z-score	pause_codon
Hist1h4c	NM_178208	21	1269	302.36	8.8	GTCATAACCATGTCTGGACG	TGGTAAGGGTGGTAAAGGCCTTGGGAAAGGCGGCGCTAAGCGCCACCGTAA	32.6613	CGT		Hist1h4c	NM_178208	21	1116.67	275.86	8.73333	GTCATAACCATGTCTGGACG	TGGTAAGGGTGGTAAAGGCCTTGGGAAAGGCGGCGCTAAGCGCCACCGTAA	31.4815	CGT
Hist1h4c	NM_178208	21	1052	233.47	9.2	GTCATAACCATGTCTGGACG	TGGTAAGGGTGGTAAAGGCCTTGGGAAAGGCGGCGCTAAGCGCCACCGTAA	28.0882	CGT
Hist1h4c	NM_178208	21	1029	291.75	8.2	GTCATAACCATGTCTGGACG	TGGTAAGGGTGGTAAAGGCCTTGGGAAAGGCGGCGCTAAGCGCCACCGTAA	33.695	CGT
Zbtb18	NM_001355098	32	31	190.18	7.5	AGGCTGCGGCCGCCGCTGGGCTGCTGCCATG	GGGAGCCGTTGAAAGAGTGGGGCCCTGTGGCTCGGCCGCGCGCCTCAGGCT	20.1348	TGG		Zbtb18	NM_001355098	32	24.3333	165.09	7.53333	AGGCTGCGGCCGCCGCTGGGCTGCTGCCATG	GGGAGCCGTTGAAAGAGTGGGGCCCTGTGGCTCGGCCGCGCGCCTCAGGCT	18.3499	TGG
Zbtb18	NM_001355098	32	22	134.15	8.8	AGGCTGCGGCCGCCGCTGGGCTGCTGCCATG	GGGAGCCGTTGAAAGAGTGGGGCCCTGTGGCTCGGCCGCGCGCCTCAGGCT	15.6472	TGG
Zbtb18	NM_001355098	32	20	170.94	6.3	AGGCTGCGGCCGCCGCTGGGCTGCTGCCATG	GGGAGCCGTTGAAAGAGTGGGGCCCTGTGGCTCGGCCGCGCGCCTCAGGCT	19.2676	TGG
Zbtb18	NM_001355099	32	31	192.55	7.5	AGGCTGCGGCCGCCGCTGGGCTGCTGCCATG	GGGAGCCGTTGAAAGAGTGGGGCCCTGTGGCTCGGCCGCGCGCCTCAGGCT	20.3994	GGG		Zbtb18	NM_001355099	32	24.3333	169.51	7.36667	AGGCTGCGGCCGCCGCTGGGCTGCTGCCATG	GGGAGCCGTTGAAAGAGTGGGGCCCTGTGGCTCGGCCGCGCGCCTCAGGCT	18.8748	GGG
Zbtb18	NM_001355099	32	22	135.8	8.8	AGGCTGCGGCCGCCGCTGGGCTGCTGCCATG	GGGAGCCGTTGAAAGAGTGGGGCCCTGTGGCTCGGCCGCGCGCCTCAGGCT	15.8539	GGG
Zbtb18	NM_001355099	32	20	180.18	5.8	AGGCTGCGGCCGCCGCTGGGCTGCTGCCATG	GGGAGCCGTTGAAAGAGTGGGGCCCTGTGGCTCGGCCGCGCGCCTCAGGCT	20.3711	GGG
Thumpd2	NM_028138	40	16	207.79	5.1	GGTCTCGGGGTCGCGCCTGAGCGCCATGGCTGTAGCCCA	GGCAGACCCGGGTTCTGACCCCGCTGGCGGCGCCCGGTTCTTCTGCACCGC	22.1012	CAG		Thumpd2	NM_028138	40	15.6667	161.637	5.83333	GGTCTCGGGGTCGCGCCTGAGCGCCATGGCTGTAGCCCA	GGCAGACCCGGGTTCTGACCCCGCTGGCGGCGCCCGGTTCTTCTGCACCGC	17.9734	CAG
Thumpd2	NM_028138	40	22	176	6.5	GGTCTCGGGGTCGCGCCTGAGCGCCATGGCTGTAGCCCA	GGCAGACCCGGGTTCTGACCCCGCTGGCGGCGCCCGGTTCTTCTGCACCGC	20.8894	CAG
Thumpd2	NM_028138	40	9	101.12	5.9	GGTCTCGGGGTCGCGCCTGAGCGCCATGGCTGTAGCCCA	GGCAGACCCGGGTTCTGACCCCGCTGGCGGCGCCCGGTTCTTCTGCACCGC	10.9296	CAG
Adh7	NM_009626	48	6	55.05	6.4	GAACTTCCAAGTCACGCTATTTATTGAAGGCCGAAGATGCTGGTACC	CATAGAAGAGTGAACCGTGCCTCAGTCAGAAGACGTTCCTGTTTGCAGGCC	5.04562	CCA		Adh7	NM_009626	48	9.66667	66.2333	8.43333	GAACTTCCAAGTCACGCTATTTATTGAAGGCCGAAGATGCTGGTACC	CATAGAAGAGTGAACCGTGCCTCAGTCAGAAGACGTTCCTGTTTGCAGGCC	6.79379	CCA
Adh7	NM_009626	48	14	82.84	10.1	GAACTTCCAAGTCACGCTATTTATTGAAGGCCGAAGATGCTGGTACC	CATAGAAGAGTGAACCGTGCCTCAGTCAGAAGACGTTCCTGTTTGCAGGCC	9.22006	CCA
Adh7	NM_009626	48	9	60.81	8.8	GAACTTCCAAGTCACGCTATTTATTGAAGGCCGAAGATGCTGGTACC	CATAGAAGAGTGAACCGTGCCTCAGTCAGAAGACGTTCCTGTTTGCAGGCC	6.11568	CCA
Klhl21	NM_001033352	65	39	144.98	12.3	ACGCGCTGGGGCGTCCCTGTGACCCGCAGCTCCGCGTCATGGAGCGGCCG	GCGCCTTTGGCTGTGCTGCCCTTCTCCGATCCCGCGCACGCCCTAAGCCTG	15.0876	GCG		Klhl21	NM_001033352	65	32	114.703	12.5333	ACGCGCTGGGGCGTCCCTGTGACCCGCAGCTCCGCGTCATGGAGCGGCCG	GCGCCTTTGGCTGTGCTGCCCTTCTCCGATCCCGCGCACGCCCTAAGCCTG	12.3927	GCG
Klhl21	NM_001033352	65	36	104.96	14.6	ACGCGCTGGGGCGTCCCTGTGACCCGCAGCTCCGCGTCATGGAGCGGCCG	GCGCCTTTGGCTGTGCTGCCCTTCTCCGATCCCGCGCACGCCCTAAGCCTG	11.9908	GCG
Klhl21	NM_001033352	65	21	94.17	10.7	ACGCGCTGGGGCGTCCCTGTGACCCGCAGCTCCGCGTCATGGAGCGGCCG	GCGCCTTTGGCTGTGCTGCCCTTCTCCGATCCCGCGCACGCCCTAAGCCTG	10.0996	GCG
C9orf72	NM_001081343	71	18	119.21	8.1	GGCGGTGAAGGCGCAGCAGCGGCGAGTGGCTATTGCAAGCGTTCGGATAA	TGTGAGACCTGGAATGCAGTGAGACCTGGGATGCAGGGATGTCGACTATCT	12.21	ATG		C9orf72	NM_001081343	71	31.3333	152.067	9.73333	GGCGGTGAAGGCGCAGCAGCGGCGAGTGGCTATTGCAAGCGTTCGGATAA	TGTGAGACCTGGAATGCAGTGAGACCTGGGATGCAGGGATGTCGACTATCT	17.1063	ATG
C9orf72	NM_001081343	71	56	200	13.8	GGCGGTGAAGGCGCAGCAGCGGCGAGTGGCTATTGCAAGCGTTCGGATAA	TGTGAGACCTGGAATGCAGTGAGACCTGGGATGCAGGGATGTCGACTATCT	23.8957	ATG
C9orf72	NM_001081343	71	20	136.99	7.3	GGCGGTGAAGGCGCAGCAGCGGCGAGTGGCTATTGCAAGCGTTCGGATAA	TGTGAGACCTGGAATGCAGTGAGACCTGGGATGCAGGGATGTCGACTATCT	15.2132	ATG
LOC108169013	XM_017320559	87	158	364.06	7.2	GCGTGTTGCGTGTTTGTGCCGGCATCTAATGTTTGCGCCTGCGTCTGTAC	TAGTTAGCTAACTAGATCTGTATCTGGCGGTTCTGCGGAAGAACTGACGAG	39.551	CTA		LOC108169013	XM_017320559	87	167.667	341.513	7.66667	GCGTGTTGCGTGTTTGTGCCGGCATCTAATGTTTGCGCCTGCGTCTGTAC	TAGTTAGCTAACTAGATCTGTATCTGGCGGTTCTGCGGAAGAACTGACGAG	39.2759	CTA
LOC108169013	XM_017320559	87	206	291.78	9.6	GCGTGTTGCGTGTTTGTGCCGGCATCTAATGTTTGCGCCTGCGTCTGTAC	TAGTTAGCTAACTAGATCTGTATCTGGCGGTTCTGCGGAAGAACTGACGAG	35.3922	CTA
LOC108169013	XM_017320559	87	139	368.7	6.2	GCGTGTTGCGTGTTTGTGCCGGCATCTAATGTTTGCGCCTGCGTCTGTAC	TAGTTAGCTAACTAGATCTGTATCTGGCGGTTCTGCGGAAGAACTGACGAG	42.8845	CTA
Adamts2	NM_175643	91	8	78.43	5.8	CGGCTGCGAGTGCGGGGCCCCGGCTGCGGTCGGGCTGCCATGGATCCGCC	GGCGGGAGCCGCTCGCCGCCTGCTCTGCCCCGCTCTACTGCTGCTGCTGCT	7.65633	CCG		Adamts2	NM_175643	91	10.6667	91.9033	7.03333	CGGCTGCGAGTGCGGGGCCCCGGCTGCGGTCGGGCTGCCATGGATCCGCC	GGCGGGAGCCGCTCGCCGCCTGCTCTGCCCCGCTCTACTGCTGCTGCTGCT	9.82127	CCG
Adamts2	NM_175643	91	10	94.34	7.3	CGGCTGCGAGTGCGGGGCCCCGGCTGCGGTCGGGCTGCCATGGATCCGCC	GGCGGGAGCCGCTCGCCGCCTGCTCTGCCCCGCTCTACTGCTGCTGCTGCT	10.6606	CCG
Adamts2	NM_175643	91	14	102.94	8	CGGCTGCGAGTGCGGGGCCCCGGCTGCGGTCGGGCTGCCATGGATCCGCC	GGCGGGAGCCGCTCGCCGCCTGCTCTGCCCCGCTCTACTGCTGCTGCTGCT	11.1469	CCG
Ppip5k1	NM_178795	91	9	89.11	7.1	TTGCTGCCTGGAGTTAACATTGTTTCCTGCTGGCAGAATCAGTGACATGC	CAGCACTAGCGGGATGAGTGGGTGTTCCGGCGGGGATGTGGTCCTTGACGG	8.8489	CCA		Ppip5k1	NM_178795	91	13.3333	112.737	7.53333	TTGCTGCCTGGAGTTAACATTGTTTCCTGCTGGCAGAATCAGTGACATGC	CAGCACTAGCGGGATGAGTGGGTGTTCCGGCGGGGATGTGGTCCTTGACGG	12.3906	CCA
Ppip5k1	NM_178795	91	23	150.33	9.7	TTGCTGCCTGGAGTTAACATTGTTTCCTGCTGGCAGAATCAGTGACATGC	CAGCACTAGCGGGATGAGTGGGTGTTCCGGCGGGGATGTGGTCCTTGACGG	17.674	CCA
Ppip5k1	NM_178795	91	8	98.77	5.8	TTGCTGCCTGGAGTTAACATTGTTTCCTGCTGGCAGAATCAGTGACATGC	CAGCACTAGCGGGATGAGTGGGTGTTCCGGCGGGGATGTGGTCCTTGACGG	10.6489	CCA
Fabp7	NM_021272	97	32	58.61	13.7	TCCAGTTCCTGCCTATTTTCAGCTGACTAGGCGGTTAAGGATGGTAGATG	CTTTCTGCGCAACCTGGAAGCTGACAGACAGTCAGAATTTTGATGAGTACA	5.34793	GCT		Fabp7	NM_021272	97	33	53.8433	15.8	TCCAGTTCCTGCCTATTTTCAGCTGACTAGGCGGTTAAGGATGGTAGATG	CTTTCTGCGCAACCTGGAAGCTGACAGACAGTCAGAATTTTGATGAGTACA	5.19072	GCT
Fabp7	NM_021272	97	39	50.78	18.9	TCCAGTTCCTGCCTATTTTCAGCTGACTAGGCGGTTAAGGATGGTAGATG	CTTTCTGCGCAACCTGGAAGCTGACAGACAGTCAGAATTTTGATGAGTACA	5.19938	GCT
Fabp7	NM_021272	97	28	52.14	14.8	TCCAGTTCCTGCCTATTTTCAGCTGACTAGGCGGTTAAGGATGGTAGATG	CTTTCTGCGCAACCTGGAAGCTGACAGACAGTCAGAATTTTGATGAGTACA	5.02485	GCT
Ndufa12	NM_001364691	102	719	155.63	23.9	CACCGGCCACGGCGGCCTGCGGGGCCTCCTACGGGTTTTCTTCAGGGCAA	ATGATATAAGGATTGGTACACTGGTGGGAGAAGACAAATATGGAAATAAAT	16.6623	AAT		Ndufa12	NM_001364691	102	702.333	146.667	24.7667	CACCGGCCACGGCGGCCTGCGGGGCCTCCTACGGGTTTTCTTCAGGGCAA	ATGATATAAGGATTGGTACACTGGTGGGAGAAGACAAATATGGAAATAAAT	16.8222	AAT
Ndufa12	NM_001364691	102	852	142.95	27.2	CACCGGCCACGGCGGCCTGCGGGGCCTCCTACGGGTTTTCTTCAGGGCAA	ATGATATAAGGATTGGTACACTGGTGGGAGAAGACAAATATGGAAATAAAT	17.5032	AAT
Ndufa12	NM_001364691	102	536	141.42	23.2	CACCGGCCACGGCGGCCTGCGGGGCCTCCTACGGGTTTTCTTCAGGGCAA	ATGATATAAGGATTGGTACACTGGTGGGAGAAGACAAATATGGAAATAAAT	16.301	AAT
Psca	NM_028216	116	54	126.76	10.7	CAGGTGCTGCTCTGCAGTGCTATTCATGCACAGCACAGATGAACAACAGA	GACTGTCTGAATGTACAGAACTGCAGCCTGGACCAGCACAGTTGCTTTACA	13.0531	GAC		Psca	NM_028216	116	49	105.03	11.3667	CAGGTGCTGCTCTGCAGTGCTATTCATGCACAGCACAGATGAACAACAGA	GACTGTCTGAATGTACAGAACTGCAGCCTGGACCAGCACAGTTGCTTTACA	11.2915	GAC
Psca	NM_028216	116	74	108.5	14.7	CAGGTGCTGCTCTGCAGTGCTATTCATGCACAGCACAGATGAACAACAGA	GACTGTCTGAATGTACAGAACTGCAGCCTGGACCAGCACAGTTGCTTTACA	12.4343	GAC
Psca	NM_028216	116	19	79.83	8.7	CAGGTGCTGCTCTGCAGTGCTATTCATGCACAGCACAGATGAACAACAGA	GACTGTCTGAATGTACAGAACTGCAGCCTGGACCAGCACAGTTGCTTTACA	8.38709	GAC
Tgfb2	NM_001329107	120	23	87.45	9.8	AGAAAGAGAGAAGGCGCTGAGAGCTGAGCTCTGGGGCAGGCGTCAGGGAT	GGAGAGAAGTATTAGGGTTTAAAGAGCCATTCTGGAGCAACCCATCTGCGG	8.66354	ATG		Tgfb2	NM_001329107	120	19.6667	75.69	10.6333	AGAAAGAGAGAAGGCGCTGAGAGCTGAGCTCTGGGGCAGGCGTCAGGGAT	GGAGAGAAGTATTAGGGTTTAAAGAGCCATTCTGGAGCAACCCATCTGCGG	7.7869	ATG
Tgfb2	NM_001329107	120	18	55.9	12.3	AGAAAGAGAGAAGGCGCTGAGAGCTGAGCTCTGGGGCAGGCGTCAGGGAT	GGAGAGAAGTATTAGGGTTTAAAGAGCCATTCTGGAGCAACCCATCTGCGG	5.84551	ATG
Tgfb2	NM_001329107	120	18	83.72	9.8	AGAAAGAGAGAAGGCGCTGAGAGCTGAGCTCTGGGGCAGGCGTCAGGGAT	GGAGAGAAGTATTAGGGTTTAAAGAGCCATTCTGGAGCAACCCATCTGCGG	8.85164	ATG
Tgfb2	NM_009367	120	23	87.45	9.8	AGAAAGAGAGAAGGCGCTGAGAGCTGAGCTCTGGGGCAGGCGTCAGGGAT	GGAGAGAAGTATTAGGGTTTAAAGAGCCATTCTGGAGCAACCCATCTGCGG	8.66354	ATG		Tgfb2	NM_009367	120	19.6667	75.69	10.6333	AGAAAGAGAGAAGGCGCTGAGAGCTGAGCTCTGGGGCAGGCGTCAGGGAT	GGAGAGAAGTATTAGGGTTTAAAGAGCCATTCTGGAGCAACCCATCTGCGG	7.7869	ATG
Tgfb2	NM_009367	120	18	55.9	12.3	AGAAAGAGAGAAGGCGCTGAGAGCTGAGCTCTGGGGCAGGCGTCAGGGAT	GGAGAGAAGTATTAGGGTTTAAAGAGCCATTCTGGAGCAACCCATCTGCGG	5.84551	ATG
Tgfb2	NM_009367	120	18	83.72	9.8	AGAAAGAGAGAAGGCGCTGAGAGCTGAGCTCTGGGGCAGGCGTCAGGGAT	GGAGAGAAGTATTAGGGTTTAAAGAGCCATTCTGGAGCAACCCATCTGCGG	8.85164	ATG
Fam214b	NM_001253353	126	16	83.77	8.6	CCGGGGAGGGACCGTCGCAGGGAGGGGTGCAACAGCAGCTAGAGGGGCTG	CGGACGCCAGAGCCCGCTAGTGTTGCACACGAAGCTGATCAGGGAAGGGCC	8.25262	TGC		Fam214b	NM_001253353	126	13	81.98	8.03333	CCGGGGAGGGACCGTCGCAGGGAGGGGTGCAACAGCAGCTAGAGGGGCTG	CGGACGCCAGAGCCCGCTAGTGTTGCACACGAAGCTGATCAGGGAAGGGCC	8.63085	TGC
Fam214b	NM_001253353	126	15	98.68	8.4	CCGGGGAGGGACCGTCGCAGGGAGGGGTGCAACAGCAGCTAGAGGGGCTG	CGGACGCCAGAGCCCGCTAGTGTTGCACACGAAGCTGATCAGGGAAGGGCC	11.2042	TGC
Fam214b	NM_001253353	126	8	63.49	7.1	CCGGGGAGGGACCGTCGCAGGGAGGGGTGCAACAGCAGCTAGAGGGGCTG	CGGACGCCAGAGCCCGCTAGTGTTGCACACGAAGCTGATCAGGGAAGGGCC	6.43573	TGC
Entpd1	NM_009848	133	14	134.62	6.9	AGGGAAGAGGAAGGAAACAAAAAGCTGCCCCTTATGGAAGATATAAAGGA	TTCTAAGGTGAAGAGATTTTGCTCCAAAAATATTCTGATCATCCTTGGTTT	13.9307	GAT		Entpd1	NM_009848	133	10.3333	85.75	8.5	AGGGAAGAGGAAGGAAACAAAAAGCTGCCCCTTATGGAAGATATAAAGGA	TTCTAAGGTGAAGAGATTTTGCTCCAAAAATATTCTGATCATCCTTGGTTT	8.85591	GAT
Entpd1	NM_009848	133	9	50.56	11.5	AGGGAAGAGGAAGGAAACAAAAAGCTGCCCCTTATGGAAGATATAAAGGA	TTCTAAGGTGAAGAGATTTTGCTCCAAAAATATTCTGATCATCCTTGGTTT	5.17662	GAT
Entpd1	NM_009848	133	8	72.07	7.1	AGGGAAGAGGAAGGAAACAAAAAGCTGCCCCTTATGGAAGATATAAAGGA	TTCTAAGGTGAAGAGATTTTGCTCCAAAAATATTCTGATCATCCTTGGTTT	7.46037	GAT
P3h3	NM_013534	163	20	172.41	6.4	CTCAGTTGTCACCGGGGTCGCCTCCCCAGGCCCCCGACTTGCTCTACGCG	GACGGGCTGCGAGCCTACTCGGCCGGGGCTTGGGCGCCCGCAGTGGCGCTG	18.1505	GAC		P3h3	NM_013534	163	14.6667	132.967	6.23333	CTCAGTTGTCACCGGGGTCGCCTCCCCAGGCCCCCGACTTGCTCTACGCG	GACGGGCTGCGAGCCTACTCGGCCGGGGCTTGGGCGCCCGCAGTGGCGCTG	14.5569	GAC
P3h3	NM_013534	163	15	132.74	7.1	CTCAGTTGTCACCGGGGTCGCCTCCCCAGGCCCCCGACTTGCTCTACGCG	GACGGGCTGCGAGCCTACTCGGCCGGGGCTTGGGCGCCCGCAGTGGCGCTG	15.4706	GAC
P3h3	NM_013534	163	9	93.75	5.2	CTCAGTTGTCACCGGGGTCGCCTCCCCAGGCCCCCGACTTGCTCTACGCG	GACGGGCTGCGAGCCTACTCGGCCGGGGCTTGGGCGCCCGCAGTGGCGCTG	10.0494	GAC
Kif26b	NM_001161665	166	12	68.57	8.5	CCCCGCTAGAGGAGAACGCGCGCTGGCCGGGTGGAGGAAAATGCTAGCGA	TCTGGATGTGACCGCGAAGAGAGGACGCGTGGCTGGAGGAGGCAGAGAGAT	6.55532	TCT		Kif26b	NM_001161665	166	15.6667	68.0767	10.6	CCCCGCTAGAGGAGAACGCGCGCTGGCCGGGTGGAGGAAAATGCTAGCGA	TCTGGATGTGACCGCGAAGAGAGGACGCGTGGCTGGAGGAGGCAGAGAGAT	6.93853	TCT
Kif26b	NM_001161665	166	18	62.07	12.8	CCCCGCTAGAGGAGAACGCGCGCTGGCCGGGTGGAGGAAAATGCTAGCGA	TCTGGATGTGACCGCGAAGAGAGGACGCGTGGCTGGAGGAGGCAGAGAGAT	6.61838	TCT
Kif26b	NM_001161665	166	17	73.59	10.5	CCCCGCTAGAGGAGAACGCGCGCTGGCCGGGTGGAGGAAAATGCTAGCGA	TCTGGATGTGACCGCGAAGAGAGGACGCGTGGCTGGAGGAGGCAGAGAGAT	7.64189	TCT
Napb	NM_019632	217	13	93.53	5	GAATAGAAGAGGCATGTGAAATGTATACCAGAGCTGCAAATATGTTCAAG	ATGGCCAAGAACTGGAGTGCTGCAGGGAATGCGTTTTGTCAAGCTGCCAAA	9.34246	ATG		Napb	NM_019632	217	15	89.7267	5.86667	GAATAGAAGAGGCATGTGAAATGTATACCAGAGCTGCAAATATGTTCAAG	ATGGCCAAGAACTGGAGTGCTGCAGGGAATGCGTTTTGTCAAGCTGCCAAA	9.5342	ATG
Napb	NM_019632	217	22	100.46	7.1	GAATAGAAGAGGCATGTGAAATGTATACCAGAGCTGCAAATATGTTCAAG	ATGGCCAAGAACTGGAGTGCTGCAGGGAATGCGTTTTGTCAAGCTGCCAAA	11.4272	ATG
Napb	NM_019632	217	10	75.19	5.5	GAATAGAAGAGGCATGTGAAATGTATACCAGAGCTGCAAATATGTTCAAG	ATGGCCAAGAACTGGAGTGCTGCAGGGAATGCGTTTTGTCAAGCTGCCAAA	7.83297	ATG
Mta1	NM_001346696	224	346	169.11	26.8	GTCTACTTTGAGAACTCCTCCAGCAACCCGTACCTGATCCGCAGGATTGA	AGAGCTTAACAAGACAGCCAACGGGAATGTGGAGGCCAAAGTGGTGTGTTT	18.2343	GAA		Mta1	NM_001346696	224	301.333	146.69	26.9667	GTCTACTTTGAGAACTCCTCCAGCAACCCGTACCTGATCCGCAGGATTGA	AGAGCTTAACAAGACAGCCAACGGGAATGTGGAGGCCAAAGTGGTGTGTTT	16.7198	GAA
Mta1	NM_001346696	224	331	117.17	31.8	GTCTACTTTGAGAACTCCTCCAGCAACCCGTACCTGATCCGCAGGATTGA	AGAGCTTAACAAGACAGCCAACGGGAATGTGGAGGCCAAAGTGGTGTGTTT	14.0618	GAA
Mta1	NM_001346696	224	227	153.79	22.3	GTCTACTTTGAGAACTCCTCCAGCAACCCGTACCTGATCCGCAGGATTGA	AGAGCTTAACAAGACAGCCAACGGGAATGTGGAGGCCAAAGTGGTGTGTTT	17.8634	GAA
3110043O21Rik	XM_006538292	229	18	131.39	7.1	TCCGCACCGGGGAGCCCTGCAGATTCTGGCTATTGCAAGCGTTCGGATAA	TGTGAGACCTGGAATGCAGTGAGACCTGGGATGCAGGGATGTCGACTATCT	13.5701	ATG		3110043O21Rik	XM_006538292	229	31.3333	162.393	8.8	TCCGCACCGGGGAGCCCTGCAGATTCTGGCTATTGCAAGCGTTCGGATAA	TGTGAGACCTGGAATGCAGTGAGACCTGGGATGCAGGGATGTCGACTATCT	18.3332	ATG
3110043O21Rik	XM_006538292	229	56	212.93	12.6	TCCGCACCGGGGAGCCCTGCAGATTCTGGCTATTGCAAGCGTTCGGATAA	TGTGAGACCTGGAATGCAGTGAGACCTGGGATGCAGGGATGTCGACTATCT	25.5153	ATG
3110043O21Rik	XM_006538292	229	20	142.86	6.7	TCCGCACCGGGGAGCCCTGCAGATTCTGGCTATTGCAAGCGTTCGGATAA	TGTGAGACCTGGAATGCAGTGAGACCTGGGATGCAGGGATGTCGACTATCT	15.9142	ATG
Cc2d2a	NM_001359903	236	9	93.75	5.4	CTAGCGAGGCTTTGAAGGACTCCAGAATGTGCCCATGAAAAATGGATCCG	AATAGCAATTGAGCCATTCATTTGACAAACACACATGAACTGTCCGTCTAC	9.36703	CGA		Cc2d2a	NM_001359903	236	7.66667	76.7867	5.53333	CTAGCGAGGCTTTGAAGGACTCCAGAATGTGCCCATGAAAAATGGATCCG	AATAGCAATTGAGCCATTCATTTGACAAACACACATGAACTGTCCGTCTAC	7.93998	CGA
Cc2d2a	NM_001359903	236	9	75.63	6.2	CTAGCGAGGCTTTGAAGGACTCCAGAATGTGCCCATGAAAAATGGATCCG	AATAGCAATTGAGCCATTCATTTGACAAACACACATGAACTGTCCGTCTAC	8.31692	CGA
Cc2d2a	NM_001359903	236	5	60.98	5	CTAGCGAGGCTTTGAAGGACTCCAGAATGTGCCCATGAAAAATGGATCCG	AATAGCAATTGAGCCATTCATTTGACAAACACACATGAACTGTCCGTCTAC	6.13598	CGA
Cc2d2a	XM_006503938	241	9	85.71	6	CTAGCGAGGCTTTGAAGGACTCCAGAATGTGCCCATGAAAAATGGATCCG	AATAGCAATTGAGCCATTCATTTGACAAACACACATGAACTGTCCGTCTAC	8.46925	AAT		Cc2d2a	XM_006503938	241	7.66667	67.47	6.2	CTAGCGAGGCTTTGAAGGACTCCAGAATGTGCCCATGAAAAATGGATCCG	AATAGCAATTGAGCCATTCATTTGACAAACACACATGAACTGTCCGTCTAC	6.82345	AAT
Cc2d2a	XM_006503938	241	9	62.94	6.9	CTAGCGAGGCTTTGAAGGACTCCAGAATGTGCCCATGAAAAATGGATCCG	AATAGCAATTGAGCCATTCATTTGACAAACACACATGAACTGTCCGTCTAC	6.72736	AAT
Cc2d2a	XM_006503938	241	5	53.76	5.7	CTAGCGAGGCTTTGAAGGACTCCAGAATGTGCCCATGAAAAATGGATCCG	AATAGCAATTGAGCCATTCATTTGACAAACACACATGAACTGTCCGTCTAC	5.27376	AAT
St6gal1	NM_001252505	242	11	96.49	6.6	AGCCAGCGCCCGAGAGAGAAGTTATCAGTGCCCCGGAAGTCAACTGAAAT	GAACTGGCCCCCTTGAGCCTTCCCCAAATACCTGGTACCCACTTTCCAGCC	9.67299	ATG		St6gal1	NM_001252505	242	9.66667	72.96	7.53333	AGCCAGCGCCCGAGAGAGAAGTTATCAGTGCCCCGGAAGTCAACTGAAAT	GAACTGGCCCCCTTGAGCCTTCCCCAAATACCTGGTACCCACTTTCCAGCC	7.45615	ATG
St6gal1	NM_001252505	242	11	65.48	9.3	AGCCAGCGCCCGAGAGAGAAGTTATCAGTGCCCCGGAAGTCAACTGAAAT	GAACTGGCCCCCTTGAGCCTTCCCCAAATACCTGGTACCCACTTTCCAGCC	7.04552	ATG
St6gal1	NM_001252505	242	7	56.91	6.7	AGCCAGCGCCCGAGAGAGAAGTTATCAGTGCCCCGGAAGTCAACTGAAAT	GAACTGGCCCCCTTGAGCCTTCCCCAAATACCTGGTACCCACTTTCCAGCC	5.64993	ATG
Crispld2	NM_001310635	244	11	63.22	9.5	GCCCAGGCTGCCCCCACCCCTCTTAGTTGTGGCTGAAGGCGTGAAGCCAT	GAGCTGTCTTCTGAACAATATGGTCCTGATGGGGCTGGCTCTGCTGGTCTG	5.95792	ATG		Crispld2	NM_001310635	244	15	82.7167	9.83333	GCCCAGGCTGCCCCCACCCCTCTTAGTTGTGGCTGAAGGCGTGAAGCCAT	GAGCTGTCTTCTGAACAATATGGTCCTGATGGGGCTGGCTCTGCTGGTCTG	8.77886	ATG
Crispld2	NM_001310635	244	23	102.22	11.7	GCCCAGGCTGCCCCCACCCCTCTTAGTTGTGGCTGAAGGCGTGAAGCCAT	GAGCTGTCTTCTGAACAATATGGTCCTGATGGGGCTGGCTCTGCTGGTCTG	11.6476	ATG
Crispld2	NM_001310635	244	11	82.71	8.3	GCCCAGGCTGCCCCCACCCCTCTTAGTTGTGGCTGAAGGCGTGAAGCCAT	GAGCTGTCTTCTGAACAATATGGTCCTGATGGGGCTGGCTCTGCTGGTCTG	8.73102	ATG
St6gal1	NM_001252505	247	17	149.12	6.6	GCGCCCGAGAGAGAAGTTATCAGTGCCCCGGAAGTCAACTGAAATGAACT	GGCCCCCTTGAGCCTTCCCCAAATACCTGGTACCCACTTTCCAGCCGGATG	15.5499	TGG		St6gal1	NM_001252505	247	12	94.6633	7.53333	GCGCCCGAGAGAGAAGTTATCAGTGCCCCGGAAGTCAACTGAAATGAACT	GGCCCCCTTGAGCCTTCCCCAAATACCTGGTACCCACTTTCCAGCCGGATG	9.88872	TGG
St6gal1	NM_001252505	247	9	53.57	9.3	GCGCCCGAGAGAGAAGTTATCAGTGCCCCGGAAGTCAACTGAAATGAACT	GGCCCCCTTGAGCCTTCCCCAAATACCTGGTACCCACTTTCCAGCCGGATG	5.55366	TGG
St6gal1	NM_001252505	247	10	81.3	6.7	GCGCCCGAGAGAGAAGTTATCAGTGCCCCGGAAGTCAACTGAAATGAACT	GGCCCCCTTGAGCCTTCCCCAAATACCTGGTACCCACTTTCCAGCCGGATG	8.56264	TGG
Ctdsp2	NM_001113470	253	114	137.18	17.3	CCCCGTGTCCCATTTCCTCCTCTTGTTTTCGCTCCGGATTCTCCATGTTG	GACCCAAACTGAGGAGCCCGGAGCTGCCACCGGGGGATCGGGGCTGGGGGC	14.5107	GGA		Ctdsp2	NM_001113470	253	115.667	117.563	17.7667	CCCCGTGTCCCATTTCCTCCTCTTGTTTTCGCTCCGGATTCTCCATGTTG	GACCCAAACTGAGGAGCCCGGAGCTGCCACCGGGGGATCGGGGCTGGGGGC	13.1859	GGA
Ctdsp2	NM_001113470	253	188	134.57	20.1	CCCCGTGTCCCATTTCCTCCTCTTGTTTTCGCTCCGGATTCTCCATGTTG	GACCCAAACTGAGGAGCCCGGAGCTGCCACCGGGGGATCGGGGCTGGGGGC	16.3846	GGA
Ctdsp2	NM_001113470	253	45	80.94	15.9	CCCCGTGTCCCATTTCCTCCTCTTGTTTTCGCTCCGGATTCTCCATGTTG	GACCCAAACTGAGGAGCCCGGAGCTGCCACCGGGGGATCGGGGCTGGGGGC	8.66232	GGA
Eno2	NM_001302642	291	91	96.19	7.7	ATCCCAGCCATCATGTCTATAGAGAAGATTTGGGCCCGAGAGATCTTGGA	CTCCCGTGGGAATCCCACCGTGGAGGTGGATCTCTATACTGCCAAAGGTCT	9.63949	GAC		Eno2	NM_001302642	291	136.667	120.21	8.76667	ATCCCAGCCATCATGTCTATAGAGAAGATTTGGGCCCGAGAGATCTTGGA	CTCCCGTGGGAATCCCACCGTGGAGGTGGATCTCTATACTGCCAAAGGTCT	13.2884	GAC
Eno2	NM_001302642	291	246	162.48	11	ATCCCAGCCATCATGTCTATAGAGAAGATTTGGGCCCGAGAGATCTTGGA	CTCCCGTGGGAATCCCACCGTGGAGGTGGATCTCTATACTGCCAAAGGTCT	19.1959	GAC
Eno2	NM_001302642	291	73	101.96	7.6	ATCCCAGCCATCATGTCTATAGAGAAGATTTGGGCCCGAGAGATCTTGGA	CTCCCGTGGGAATCCCACCGTGGAGGTGGATCTCTATACTGCCAAAGGTCT	11.0299	GAC
Eno2	NM_001302642	293	301	318.18	7.7	CCCAGCCATCATGTCTATAGAGAAGATTTGGGCCCGAGAGATCTTGGACT	CCCGTGGGAATCCCACCGTGGAGGTGGATCTCTATACTGCCAAAGGTCTTT	34.4278	TCC		Eno2	NM_001302642	293	297.333	291.143	8.76667	CCCAGCCATCATGTCTATAGAGAAGATTTGGGCCCGAGAGATCTTGGACT	CCCGTGGGAATCCCACCGTGGAGGTGGATCTCTATACTGCCAAAGGTCTTT	33.2831	TCC
Eno2	NM_001302642	293	367	242.4	11	CCCAGCCATCATGTCTATAGAGAAGATTTGGGCCCGAGAGATCTTGGACT	CCCGTGGGAATCCCACCGTGGAGGTGGATCTCTATACTGCCAAAGGTCTTT	29.2068	TCC
Eno2	NM_001302642	293	224	312.85	7.6	CCCAGCCATCATGTCTATAGAGAAGATTTGGGCCCGAGAGATCTTGGACT	CCCGTGGGAATCCCACCGTGGAGGTGGATCTCTATACTGCCAAAGGTCTTT	36.2148	TCC
Zfp229	NM_001164676	297	17	149.12	5.4	GAAGTGGAACAGCGAGTGCTGGATGGTGAAGAGAGAGAAGACAAAGGATC	CAGGTACAAAAGTACAAGAAGAGAAAAGTCAGAAAAGGACAATAGGGAGAA	15.5499	CAG		Zfp229	NM_001164676	297	14	121.14	6.5	GAAGTGGAACAGCGAGTGCTGGATGGTGAAGAGAGAGAAGACAAAGGATC	CAGGTACAAAAGTACAAGAAGAGAAAAGTCAGAAAAGGACAATAGGGAGAA	13.1096	CAG
Zfp229	NM_001164676	297	13	83.87	9	GAAGTGGAACAGCGAGTGCTGGATGGTGAAGAGAGAGAAGACAAAGGATC	CAGGTACAAAAGTACAAGAAGAGAAAAGTCAGAAAAGGACAATAGGGAGAA	9.34908	CAG
Zfp229	NM_001164676	297	12	130.43	5.1	GAAGTGGAACAGCGAGTGCTGGATGGTGAAGAGAGAGAAGACAAAGGATC	CAGGTACAAAAGTACAAGAAGAGAAAAGTCAGAAAAGGACAATAGGGAGAA	14.4298	CAG
Nudt16	NM_029385	306	15	100	6.8	GCGCGAGGAGCTGGGCGAAGCGATGTCTGCCTTCCGCGTTGAACGCTCTG	ACTACCGCAGCTCACACATCGCGGCCAGACCGCGCGTGGTGGCCCACTTCT	10.0649	GAC		Nudt16	NM_029385	306	14.6667	97.9733	6.63333	GCGCGAGGAGCTGGGCGAAGCGATGTCTGCCTTCCGCGTTGAACGCTCTG	ACTACCGCAGCTCACACATCGCGGCCAGACCGCGCGTGGTGGCCCACTTCT	10.5186	GAC
Nudt16	NM_029385	306	21	108.81	7.8	GCGCGAGGAGCTGGGCGAAGCGATGTCTGCCTTCCGCGTTGAACGCTCTG	ACTACCGCAGCTCACACATCGCGGCCAGACCGCGCGTGGTGGCCCACTTCT	12.4731	GAC
Nudt16	NM_029385	306	8	85.11	5.3	GCGCGAGGAGCTGGGCGAAGCGATGTCTGCCTTCCGCGTTGAACGCTCTG	ACTACCGCAGCTCACACATCGCGGCCAGACCGCGCGTGGTGGCCCACTTCT	9.01763	GAC
Kdm7a	NM_001033430	309	11	75.86	6.2	TGTATGCCGGCAGCCGTACGACGTGAACCGCTTCATGATCGAGTGCGATG	TCTGCAAGGACTGGTTCCACGGCAGCTGTGTTGGCGTGGAAGAGCATCATG	7.36935	GTC		Kdm7a	NM_001033430	309	12.3333	73.7867	7.93333	TGTATGCCGGCAGCCGTACGACGTGAACCGCTTCATGATCGAGTGCGATG	TCTGCAAGGACTGGTTCCACGGCAGCTGTGTTGGCGTGGAAGAGCATCATG	7.62494	GTC
Kdm7a	NM_001033430	309	18	74.07	11.8	TGTATGCCGGCAGCCGTACGACGTGAACCGCTTCATGATCGAGTGCGATG	TCTGCAAGGACTGGTTCCACGGCAGCTGTGTTGGCGTGGAAGAGCATCATG	8.12152	GTC
Kdm7a	NM_001033430	309	8	71.43	5.8	TGTATGCCGGCAGCCGTACGACGTGAACCGCTTCATGATCGAGTGCGATG	TCTGCAAGGACTGGTTCCACGGCAGCTGTGTTGGCGTGGAAGAGCATCATG	7.38394	GTC
Nox4	NM_015760	321	34	146.55	11.8	TAAACGTTCTACTTTTCTGGAAAACCTTCCTGCTGTACAACCAAGGGCCA	GAATACTACTACATTCACCAAATGTTGGGCCTAGGATTGTGTTTAAGCAGA	15.2629	GAA		Nox4	NM_015760	321	33.3333	131.33	13.2667	TAAACGTTCTACTTTTCTGGAAAACCTTCCTGCTGTACAACCAAGGGCCA	GAATACTACTACATTCACCAAATGTTGGGCCTAGGATTGTGTTTAAGCAGA	14.362	GAA
Nox4	NM_015760	321	30	98.68	15.7	TAAACGTTCTACTTTTCTGGAAAACCTTCCTGCTGTACAACCAAGGGCCA	GAATACTACTACATTCACCAAATGTTGGGCCTAGGATTGTGTTTAAGCAGA	11.2042	GAA
Nox4	NM_015760	321	36	148.76	12.3	TAAACGTTCTACTTTTCTGGAAAACCTTCCTGCTGTACAACCAAGGGCCA	GAATACTACTACATTCACCAAATGTTGGGCCTAGGATTGTGTTTAAGCAGA	16.6188	GAA
C530008M17Rik	XM_006535003	358	6	74.07	5.2	TCGGCTGGGAGGCAGAGTCACTCGCCCCGGAGTGCCAGCAATGGGACCTT	CTCTTCGGATGAGGAAACCCTGGAGAACAATCTGAGGTCCTTCAACTATTC	7.16947	TTC		C530008M17Rik	XM_006535003	358	7.33333	88.5033	5.7	TCGGCTGGGAGGCAGAGTCACTCGCCCCGGAGTGCCAGCAATGGGACCTT	CTCTTCGGATGAGGAAACCCTGGAGAACAATCTGAGGTCCTTCAACTATTC	9.40508	TTC
C530008M17Rik	XM_006535003	358	8	83.33	6.8	TCGGCTGGGAGGCAGAGTCACTCGCCCCGGAGTGCCAGCAATGGGACCTT	CTCTTCGGATGAGGAAACCCTGGAGAACAATCTGAGGTCCTTCAACTATTC	9.28144	TTC
C530008M17Rik	XM_006535003	358	8	108.11	5.1	TCGGCTGGGAGGCAGAGTCACTCGCCCCGGAGTGCCAGCAATGGGACCTT	CTCTTCGGATGAGGAAACCCTGGAGAACAATCTGAGGTCCTTCAACTATTC	11.7643	TTC
Fam20a	NM_153782	369	17	139.34	5.5	CCAGGGAACCCCAACCCTGCCTCTCTACTGGGCAAGAAAAGACGACGCTG	TCAACACTGTGAGCTTCCTGCACGCGGTCCCCAAGTTCAGGGAAGACACCC	14.4578	GTC		Fam20a	NM_153782	369	12	96.03	6.3	CCAGGGAACCCCAACCCTGCCTCTCTACTGGGCAAGAAAAGACGACGCTG	TCAACACTGTGAGCTTCCTGCACGCGGTCCCCAAGTTCAGGGAAGACACCC	10.1096	GTC
Fam20a	NM_153782	369	8	70.18	6	CCAGGGAACCCCAACCCTGCCTCTCTACTGGGCAAGAAAAGACGACGCTG	TCAACACTGTGAGCTTCCTGCACGCGGTCCCCAAGTTCAGGGAAGACACCC	7.63425	GTC
Fam20a	NM_153782	369	11	78.57	7.4	CCAGGGAACCCCAACCCTGCCTCTCTACTGGGCAAGAAAAGACGACGCTG	TCAACACTGTGAGCTTCCTGCACGCGGTCCCCAAGTTCAGGGAAGACACCC	8.23661	GTC
Nkain4	NM_001141933	370	11	51.64	9.7	TCTACCTGGAAGTGGGGGGCCTCTCAAAGGACAGTGAACTTTTGACCTTC	AATCTCTCTGGGCATCGTTCCTGGTGGGAAGAGCATGGGCCAGGCTGTCTT	4.66485	AAT		Nkain4	NM_001141933	370	13.6667	62.9733	10	TCTACCTGGAAGTGGGGGGCCTCTCAAAGGACAGTGAACTTTTGACCTTC	AATCTCTCTGGGCATCGTTCCTGGTGGGAAGAGCATGGGCCAGGCTGTCTT	6.40401	AAT
Nkain4	NM_001141933	370	21	78.07	12.3	TCTACCTGGAAGTGGGGGGCCTCTCAAAGGACAGTGAACTTTTGACCTTC	AATCTCTCTGGGCATCGTTCCTGGTGGGAAGAGCATGGGCCAGGCTGTCTT	8.62256	AAT
Nkain4	NM_001141933	370	9	59.21	8	TCTACCTGGAAGTGGGGGGCCTCTCAAAGGACAGTGAACTTTTGACCTTC	AATCTCTCTGGGCATCGTTCCTGGTGGGAAGAGCATGGGCCAGGCTGTCTT	5.92461	AAT
Lims2	NM_001365015	371	18	125.87	7.8	TTTCCCGAGGGACTCTTCTACGAGTTTGAGGGCCGGAAGTACTGTGAACA	TGACTTCCAAATGCTATTTGCTCCATGCTGCGGATTCTGTGGTGAATTTGT	12.9537	CAT		Lims2	NM_001365015	371	16.6667	112.983	8.66667	TTTCCCGAGGGACTCTTCTACGAGTTTGAGGGCCGGAAGTACTGTGAACA	TGACTTCCAAATGCTATTTGCTCCATGCTGCGGATTCTGTGGTGAATTTGT	12.2444	CAT
Lims2	NM_001365015	371	22	108.91	11.6	TTTCCCGAGGGACTCTTCTACGAGTTTGAGGGCCGGAAGTACTGTGAACA	TGACTTCCAAATGCTATTTGCTCCATGCTGCGGATTCTGTGGTGAATTTGT	12.4856	CAT
Lims2	NM_001365015	371	10	104.17	6.6	TTTCCCGAGGGACTCTTCTACGAGTTTGAGGGCCGGAAGTACTGTGAACA	TGACTTCCAAATGCTATTTGCTCCATGCTGCGGATTCTGTGGTGAATTTGT	11.2938	CAT
Macrod2	NM_001013802	378	12	56.34	6.8	AAAGAATACATAAGGGACTATGTTTCTCTGAGCACCATTCTATCATGGAA	GGAAGAGATGAAGAGCAAAGGCCAAAATGATGAAGAAAATACTCAGGAAGC	5.18967	AAG		Macrod2	NM_001013802	378	11.6667	54.4433	7.43333	AAAGAATACATAAGGGACTATGTTTCTCTGAGCACCATTCTATCATGGAA	GGAAGAGATGAAGAGCAAAGGCCAAAATGATGAAGAAAATACTCAGGAAGC	5.32937	AAG
Macrod2	NM_001013802	378	14	55.56	9	AAAGAATACATAAGGGACTATGTTTCTCTGAGCACCATTCTATCATGGAA	GGAAGAGATGAAGAGCAAAGGCCAAAATGATGAAGAAAATACTCAGGAAGC	5.80293	AAG
Macrod2	NM_001013802	378	9	51.43	6.5	AAAGAATACATAAGGGACTATGTTTCTCTGAGCACCATTCTATCATGGAA	GGAAGAGATGAAGAGCAAAGGCCAAAATGATGAAGAAAATACTCAGGAAGC	4.9955	AAG
Hspa1l	NM_013558	386	111	328.4	7.9	GACGCTGCCAAGAACCAGGTGGCCATGAATCCCCAGAACACTGTTTTTGA	TGCCAAACGTCTAATTGGCAGGAAGTTTAATGATCCTGTTGTGCAGTCAGA	35.569	GAT		Hspa1l	NM_013558	386	118.333	346.753	8.03333	GACGCTGCCAAGAACCAGGTGGCCATGAATCCCCAGAACACTGTTTTTGA	TGCCAAACGTCTAATTGGCAGGAAGTTTAATGATCCTGTTGTGCAGTCAGA	40.2064	GAT
Hspa1l	NM_013558	386	170	400.94	10.2	GACGCTGCCAAGAACCAGGTGGCCATGAATCCCCAGAACACTGTTTTTGA	TGCCAAACGTCTAATTGGCAGGAAGTTTAATGATCCTGTTGTGCAGTCAGA	49.0658	GAT
Hspa1l	NM_013558	386	74	310.92	6	GACGCTGCCAAGAACCAGGTGGCCATGAATCCCCAGAACACTGTTTTTGA	TGCCAAACGTCTAATTGGCAGGAAGTTTAATGATCCTGTTGTGCAGTCAGA	35.9843	GAT
Macrod2	NM_028387	389	21	92.51	7.6	ACTATGTTTCTCTGAGCACCATTCTATCATGGAAGGAAGAGATGAAGAGC	AAAGGCCAAAATGATGGATGCATCCCTAATGGTTGGAGAAATGGTGGAGAA	9.22856	GCA		Macrod2	NM_028387	389	21	90.6367	8.36667	ACTATGTTTCTCTGAGCACCATTCTATCATGGAAGGAAGAGATGAAGAGC	AAAGGCCAAAATGATGGATGCATCCCTAATGGTTGGAGAAATGGTGGAGAA	9.62314	GCA
Macrod2	NM_028387	389	25	88.97	10.3	ACTATGTTTCTCTGAGCACCATTCTATCATGGAAGGAAGAGATGAAGAGC	AAAGGCCAAAATGATGGATGCATCCCTAATGGTTGGAGAAATGGTGGAGAA	9.98791	GCA
Macrod2	NM_028387	389	17	90.43	7.2	ACTATGTTTCTCTGAGCACCATTCTATCATGGAAGGAAGAGATGAAGAGC	AAAGGCCAAAATGATGGATGCATCCCTAATGGTTGGAGAAATGGTGGAGAA	9.65296	GCA
Macrod2	NM_001013802	394	21	98.59	6.8	ACTATGTTTCTCTGAGCACCATTCTATCATGGAAGGAAGAGATGAAGAGC	AAAGGCCAAAATGATGAAGAAAATACTCAGGAAGCACCACAGATGAAGAAA	9.90748	AAA		Macrod2	NM_001013802	394	21	98.3133	7.43333	ACTATGTTTCTCTGAGCACCATTCTATCATGGAAGGAAGAGATGAAGAGC	AAAGGCCAAAATGATGAAGAAAATACTCAGGAAGCACCACAGATGAAGAAA	10.5441	AAA
Macrod2	NM_001013802	394	25	99.21	9	ACTATGTTTCTCTGAGCACCATTCTATCATGGAAGGAAGAGATGAAGAGC	AAAGGCCAAAATGATGAAGAAAATACTCAGGAAGCACCACAGATGAAGAAA	11.2706	AAA
Macrod2	NM_001013802	394	17	97.14	6.5	ACTATGTTTCTCTGAGCACCATTCTATCATGGAAGGAAGAGATGAAGAGC	AAAGGCCAAAATGATGAAGAAAATACTCAGGAAGCACCACAGATGAAGAAA	10.4543	AAA
Calr3	NM_028500	399	455	414.39	7	GCAACAAAGGGAAGACCCTGGTAATCCAGTACACGGTGAAGCATGAGCAG	AAGATGGACTGTGGTGGTGGTTACATCAAGGTGTTTCCGTCTGACCTGGAC	45.171	AAG		Calr3	NM_028500	399	525.667	378.54	7.16667	GCAACAAAGGGAAGACCCTGGTAATCCAGTACACGGTGAAGCATGAGCAG	AAGATGGACTGTGGTGGTGGTTACATCAAGGTGTTTCCGTCTGACCTGGAC	43.7004	AAG
Calr3	NM_028500	399	750	360.06	7.8	GCAACAAAGGGAAGACCCTGGTAATCCAGTACACGGTGAAGCATGAGCAG	AAGATGGACTGTGGTGGTGGTTACATCAAGGTGTTTCCGTCTGACCTGGAC	43.9451	AAG
Calr3	NM_028500	399	372	361.17	6.7	GCAACAAAGGGAAGACCCTGGTAATCCAGTACACGGTGAAGCATGAGCAG	AAGATGGACTGTGGTGGTGGTTACATCAAGGTGTTTCCGTCTGACCTGGAC	41.9852	AAG
Hist2h2ac	NM_175662	415	844	201.82	6.7	CCAACATCCAGGCCGTGCTGCTGCCCAAGAAGACCGAGAGCCACAAGGCT	AAGAGCAAGTGAAACTCAACACGAATCCAAAAAGGCTCTTTTTAGAGCCAC	21.4346	AAG		Hist2h2ac	NM_175662	415	823.667	170.723	7	CCAACATCCAGGCCGTGCTGCTGCCCAAGAAGACCGAGAGCCACAAGGCT	AAGAGCAAGTGAAACTCAACACGAATCCAAAAAGGCTCTTTTTAGAGCCAC	19.0267	AAG
Hist2h2ac	NM_175662	415	816	151.7	7.2	CCAACATCCAGGCCGTGCTGCTGCCCAAGAAGACCGAGAGCCACAAGGCT	AAGAGCAAGTGAAACTCAACACGAATCCAAAAAGGCTCTTTTTAGAGCCAC	17.8456	AAG
Hist2h2ac	NM_175662	415	811	158.65	7.1	CCAACATCCAGGCCGTGCTGCTGCCCAAGAAGACCGAGAGCCACAAGGCT	AAGAGCAAGTGAAACTCAACACGAATCCAAAAAGGCTCTTTTTAGAGCCAC	17.7999	AAG
Pir	NM_001301402	415	26	69.71	17.1	AGCATGGCCCATGAAGACTTTTGTGGACATGTTGGTAAAATGAACCCAGG	AGACCTACAGTGGATGACTGCAGGACGAGGCATTCTGCATGCTGAGATGCC	6.6424	GGA		Pir	NM_001301402	415	24	65.11	17.2667	AGCATGGCCCATGAAGACTTTTGTGGACATGTTGGTAAAATGAACCCAGG	AGACCTACAGTGGATGACTGCAGGACGAGGCATTCTGCATGCTGAGATGCC	6.584	GGA
Pir	NM_001301402	415	28	53.33	21.6	AGCATGGCCCATGAAGACTTTTGTGGACATGTTGGTAAAATGAACCCAGG	AGACCTACAGTGGATGACTGCAGGACGAGGCATTCTGCATGCTGAGATGCC	5.53978	GGA
Pir	NM_001301402	415	18	72.29	13.1	AGCATGGCCCATGAAGACTTTTGTGGACATGTTGGTAAAATGAACCCAGG	AGACCTACAGTGGATGACTGCAGGACGAGGCATTCTGCATGCTGAGATGCC	7.56982	GGA
Ptchd4	NM_001355270	425	7	107.69	5	GGCAGGGTGATCCTCCTCTCCTCACCCGGGGACAATATTTTGCTCCAGGC	TGAGGGGATTCTGCAGACCCACCGAGCCGTGATGGAAATGAAGGTGAACCA	10.9236	GCT		Ptchd4	NM_001355270	425	6	80.3567	5.73333	GGCAGGGTGATCCTCCTCTCCTCACCCGGGGACAATATTTTGCTCCAGGC	TGAGGGGATTCTGCAGACCCACCGAGCCGTGATGGAAATGAAGGTGAACCA	8.32647	GCT
Ptchd4	NM_001355270	425	7	73.68	7.1	GGCAGGGTGATCCTCCTCTCCTCACCCGGGGACAATATTTTGCTCCAGGC	TGAGGGGATTCTGCAGACCCACCGAGCCGTGATGGAAATGAAGGTGAACCA	8.07266	GCT
Ptchd4	NM_001355270	425	4	59.7	5.1	GGCAGGGTGATCCTCCTCTCCTCACCCGGGGACAATATTTTGCTCCAGGC	TGAGGGGATTCTGCAGACCCACCGAGCCGTGATGGAAATGAAGGTGAACCA	5.98312	GCT
Smarcad1	NM_001355248	448	35	187.17	6.5	CTCAGGGTGGTGGTTCCTCCCAATATGAATCTTTTCAACTTGGACCGTTT	TCGCTTTGAGAAAAGGAGTAAGATTGAGGAAGCACCCGAAGCAGCCCCTCA	19.7987	TTT		Smarcad1	NM_001355248	448	37.6667	165.547	7.6	CTCAGGGTGGTGGTTCCTCCCAATATGAATCTTTTCAACTTGGACCGTTT	TCGCTTTGAGAAAAGGAGTAAGATTGAGGAAGCACCCGAAGCAGCCCCTCA	18.5128	TTT
Smarcad1	NM_001355248	448	55	185.81	9	CTCAGGGTGGTGGTTCCTCCCAATATGAATCTTTTCAACTTGGACCGTTT	TCGCTTTGAGAAAAGGAGTAAGATTGAGGAAGCACCCGAAGCAGCCCCTCA	22.1182	TTT
Smarcad1	NM_001355248	448	23	123.66	7.3	CTCAGGGTGGTGGTTCCTCCCAATATGAATCTTTTCAACTTGGACCGTTT	TCGCTTTGAGAAAAGGAGTAAGATTGAGGAAGCACCCGAAGCAGCCCCTCA	13.6213	TTT
Wdr5	NM_080848	449	146	102.6	33.6	CAAGTTCATCTGCTGATAAACTCATTAAAATTTGGGGAGCATATGATGGA	AAGTTTGAGAAAACTATATCTGGTCACAAACTGGGAATATCTGATGTAGCG	10.478	AAG		Wdr5	NM_080848	449	197.667	121.91	34.2667	CAAGTTCATCTGCTGATAAACTCATTAAAATTTGGGGAGCATATGATGGA	AAGTTTGAGAAAACTATATCTGGTCACAAACTGGGAATATCTGATGTAGCG	13.8515	AAG
Wdr5	NM_080848	449	296	136.66	38.8	CAAGTTCATCTGCTGATAAACTCATTAAAATTTGGGGAGCATATGATGGA	AAGTTTGAGAAAACTATATCTGGTCACAAACTGGGAATATCTGATGTAGCG	16.6636	AAG
Wdr5	NM_080848	449	151	126.47	30.4	CAAGTTCATCTGCTGATAAACTCATTAAAATTTGGGGAGCATATGATGGA	AAGTTTGAGAAAACTATATCTGGTCACAAACTGGGAATATCTGATGTAGCG	14.4128	AAG
Wisp2	NM_016873	455	183	459.8	11.3	TCCTTGGACACCACCCCAGTGCCCACCGGGGGTACCCCTGGTGCTGGATG	GCTGTGGCTGCTGTCGAGTGTGTGCACGGAGGCTGGGGGAGTCCTGCGACC	50.2417	GGC		Wisp2	NM_016873	455	162.333	447.687	11.6	TCCTTGGACACCACCCCAGTGCCCACCGGGGGTACCCCTGGTGCTGGATG	GCTGTGGCTGCTGTCGAGTGTGTGCACGGAGGCTGGGGGAGTCCTGCGACC	51.7591	GGC
Wisp2	NM_016873	455	126	318.18	14.3	TCCTTGGACACCACCCCAGTGCCCACCGGGGGTACCCCTGGTGCTGGATG	GCTGTGGCTGCTGTCGAGTGTGTGCACGGAGGCTGGGGGAGTCCTGCGACC	38.6991	GGC
Wisp2	NM_016873	455	178	565.08	9.2	TCCTTGGACACCACCCCAGTGCCCACCGGGGGTACCCCTGGTGCTGGATG	GCTGTGGCTGCTGTCGAGTGTGTGCACGGAGGCTGGGGGAGTCCTGCGACC	66.3366	GGC
Fat4	XM_006535484	460	45	137.2	8.8	CTGGAGGATTACAAAGTGAAACTGACCCGGGACAATAAAAGCACAGATCC	CAGGACAAGGGCGAGGAGCGCTCGGGGGCGCTGGTGCCCGCTGACGCCCGG	14.2188	CCC		Fat4	XM_006535484	460	48	165.217	9.06667	CTGGAGGATTACAAAGTGAAACTGACCCGGGACAATAAAAGCACAGATCC	CAGGACAAGGGCGAGGAGCGCTCGGGGGCGCTGGTGCCCGCTGACGCCCGG	18.6179	CCC
Fat4	XM_006535484	460	55	193.66	9.5	CTGGAGGATTACAAAGTGAAACTGACCCGGGACAATAAAAGCACAGATCC	CAGGACAAGGGCGAGGAGCGCTCGGGGGCGCTGGTGCCCGCTGACGCCCGG	23.1015	CCC
Fat4	XM_006535484	460	44	164.79	8.9	CTGGAGGATTACAAAGTGAAACTGACCCGGGACAATAAAAGCACAGATCC	CAGGACAAGGGCGAGGAGCGCTCGGGGGCGCTGGTGCCCGCTGACGCCCGG	18.5332	CCC
Loxl1	NM_010729	465	133	76.57	24.8	CAGGACAGGGCTCGGACCCAGGACGCTGGCGGCAGCTGATCCAGTGGGAG	AACAACGGGCAGGTGTACAGCTTGCTCAACTCGGGCTCTGAGTACGTGCCC	7.44241	AAC		Loxl1	NM_010729	465	115	75.3267	25.8333	CAGGACAGGGCTCGGACCCAGGACGCTGGCGGCAGCTGATCCAGTGGGAG	AACAACGGGCAGGTGTACAGCTTGCTCAACTCGGGCTCTGAGTACGTGCCC	7.89351	AAC
Loxl1	NM_010729	465	115	70.55	28.1	CAGGACAGGGCTCGGACCCAGGACGCTGGCGGCAGCTGATCCAGTGGGAG	AACAACGGGCAGGTGTACAGCTTGCTCAACTCGGGCTCTGAGTACGTGCCC	7.83849	AAC
Loxl1	NM_010729	465	97	78.86	24.6	CAGGACAGGGCTCGGACCCAGGACGCTGGCGGCAGCTGATCCAGTGGGAG	AACAACGGGCAGGTGTACAGCTTGCTCAACTCGGGCTCTGAGTACGTGCCC	8.39962	AAC
Ifi27	NM_001364173	468	47	103.3	15.8	ACCTATCTATAAAGATTCGGTTCCTGTTTGGAAACTTAACTGGTCCTCAT	GGCGTTTTCGGGCACAGGGACACTGGTGGCTTCCATTGTCTCCAAGATGAC	10.5596	ATG		Ifi27	NM_001364173	468	47.6667	84.9367	18.6667	ACCTATCTATAAAGATTCGGTTCCTGTTTGGAAACTTAACTGGTCCTCAT	GGCGTTTTCGGGCACAGGGACACTGGTGGCTTCCATTGTCTCCAAGATGAC	8.99563	ATG
Ifi27	NM_001364173	468	43	59.97	21.8	ACCTATCTATAAAGATTCGGTTCCTGTTTGGAAACTTAACTGGTCCTCAT	GGCGTTTTCGGGCACAGGGACACTGGTGGCTTCCATTGTCTCCAAGATGAC	6.42616	ATG
Ifi27	NM_001364173	468	53	91.54	18.4	ACCTATCTATAAAGATTCGGTTCCTGTTTGGAAACTTAACTGGTCCTCAT	GGCGTTTTCGGGCACAGGGACACTGGTGGCTTCCATTGTCTCCAAGATGAC	10.0011	ATG
Loxl1	NM_010729	470	213	122.63	24.8	CAGGGCTCGGACCCAGGACGCTGGCGGCAGCTGATCCAGTGGGAGAACAA	CGGGCAGGTGTACAGCTTGCTCAACTCGGGCTCTGAGTACGTGCCCGCGGG	12.8139	AAC		Loxl1	NM_010729	470	162.667	105.823	25.8333	CAGGGCTCGGACCCAGGACGCTGGCGGCAGCTGATCCAGTGGGAGAACAA	CGGGCAGGTGTACAGCTTGCTCAACTCGGGCTCTGAGTACGTGCCCGCGGG	11.6392	AAC
Loxl1	NM_010729	470	144	88.34	28.1	CAGGGCTCGGACCCAGGACGCTGGCGGCAGCTGATCCAGTGGGAGAACAA	CGGGCAGGTGTACAGCTTGCTCAACTCGGGCTCTGAGTACGTGCCCGCGGG	10.2133	AAC
Loxl1	NM_010729	470	131	106.5	24.6	CAGGGCTCGGACCCAGGACGCTGGCGGCAGCTGATCCAGTGGGAGAACAA	CGGGCAGGTGTACAGCTTGCTCAACTCGGGCTCTGAGTACGTGCCCGCGGG	11.8906	AAC
Calm3	NM_007590	480	1195	126.99	36.2	GACAGCGAGGAGGAGATACGAGAGGCCTTCCGTGTCTTTGACAAGGATGG	GAATGGCTATATTAGCGCTGCCGAGCTGCGTCACGTCATGACGAACCTGGG	13.3223	GGG		Calm3	NM_007590	480	1427	144.31	37.3	GACAGCGAGGAGGAGATACGAGAGGCCTTCCGTGTCTTTGACAAGGATGG	GAATGGCTATATTAGCGCTGCCGAGCTGCGTCACGTCATGACGAACCTGGG	16.6806	GGG
Calm3	NM_007590	480	2087	169.52	40.2	GACAGCGAGGAGGAGATACGAGAGGCCTTCCGTGTCTTTGACAAGGATGG	GAATGGCTATATTAGCGCTGCCGAGCTGCGTCACGTCATGACGAACCTGGG	21.0501	GGG
Calm3	NM_007590	480	999	136.42	35.5	GACAGCGAGGAGGAGATACGAGAGGCCTTCCGTGTCTTTGACAAGGATGG	GAATGGCTATATTAGCGCTGCCGAGCTGCGTCACGTCATGACGAACCTGGG	15.6695	GGG
Camk2b	NM_001174053	532	12	107.025	6.6	ATCTGGTCACTGGTGGGGAGCTCTTTGAAGACATCGTGGCAAGAGAGTAC	TACAGTGAAGCTGATGCCAGTCACTGCATCCAGCAGATCCTGGAAGCTGTT	10.8494	TAC		Camk2b	NM_001174053	532	16	112.293	7.16667	ATCTGGTCACTGGTGGGGAGCTCTTTGAAGACATCGTGGCAAGAGAGTAC	TACAGTGAAGCTGATGCCAGTCACTGCATCCAGCAGATCCTGGAAGCTGTT	4.54772	TAC
Camk2b	NM_001174053	532	26	130.69	9.3	ATCTGGTCACTGGTGGGGAGCTCTTTGAAGACATCGTGGCAAGAGAGTAC	TACAGTGAAGCTGATGCCAGTCACTGCATCCAGCAGATCCTGGAAGCTGTT	0.302274	TAC
Camk2b	NM_001174053	532	10	99.165	5.6	ATCTGGTCACTGGTGGGGAGCTCTTTGAAGACATCGTGGCAAGAGAGTAC	TACAGTGAAGCTGATGCCAGTCACTGCATCCAGCAGATCCTGGAAGCTGTT	2.49153	TAC
Camk2b	NM_001174053	535	8	71.35	6.6	TGGTCACTGGTGGGGAGCTCTTTGAAGACATCGTGGCAAGAGAGTACTAC	AGTGAAGCTGATGCCAGTCACTGCATCCAGCAGATCCTGGAAGCTGTTCTC	6.86575	AGT		Camk2b	NM_001174053	535	13.3333	87.4167	7.06667	TGGTCACTGGTGGGGAGCTCTTTGAAGACATCGTGGCAAGAGAGTACTAC	AGTGAAGCTGATGCCAGTCACTGCATCCAGCAGATCCTGGAAGCTGTTCTC	3.15694	AGT
Camk2b	NM_001174053	535	27	135.715	9.3	TGGTCACTGGTGGGGAGCTCTTTGAAGACATCGTGGCAAGAGAGTACTAC	AGTGAAGCTGATGCCAGTCACTGCATCCAGCAGATCCTGGAAGCTGTTCTC	0.328154	AGT
Camk2b	NM_001174053	535	5	55.185	5.3	TGGTCACTGGTGGGGAGCTCTTTGAAGACATCGTGGCAAGAGAGTACTAC	AGTGAAGCTGATGCCAGTCACTGCATCCAGCAGATCCTGGAAGCTGTTCTC	2.27693	AGT
Arxes1	NM_029541	566	197	97.38	25.3	AGTATTTTTTCTTTGACGATGGACACGGGCTCAAGGGAAACAGGAATGTC	ACTTTGACTCTCTCCTGGCAAGTGATACCGATTGCTGGGATCCTGCCTCTT	9.86924	ACT		Arxes1	NM_029541	566	208.667	94.6633	26.7	AGTATTTTTTCTTTGACGATGGACACGGGCTCAAGGGAAACAGGAATGTC	ACTTTGACTCTCTCCTGGCAAGTGATACCGATTGCTGGGATCCTGCCTCTT	10.3634	ACT
Arxes1	NM_029541	566	304	110.11	30.6	AGTATTTTTTCTTTGACGATGGACACGGGCTCAAGGGAAACAGGAATGTC	ACTTTGACTCTCTCCTGGCAAGTGATACCGATTGCTGGGATCCTGCCTCTT	13.1194	ACT
Arxes1	NM_029541	566	125	76.5	24.2	AGTATTTTTTCTTTGACGATGGACACGGGCTCAAGGGAAACAGGAATGTC	ACTTTGACTCTCTCCTGGCAAGTGATACCGATTGCTGGGATCCTGCCTCTT	8.10155	ACT
Arxes2	NM_029823	566	197	97.33	25.4	AGTATTTTTTCTTTGACGATGGACACGGGCTCAAGGGAAACAGGAATGTC	ACTTTGACTCTCTCCTGGCAAGTGATACCGATTGCTGGGATCCTGCCTCTT	9.86341	ACT		Arxes2	NM_029823	566	208.667	94.6467	26.7333	AGTATTTTTTCTTTGACGATGGACACGGGCTCAAGGGAAACAGGAATGTC	ACTTTGACTCTCTCCTGGCAAGTGATACCGATTGCTGGGATCCTGCCTCTT	10.3615	ACT
Arxes2	NM_029823	566	304	110.11	30.6	AGTATTTTTTCTTTGACGATGGACACGGGCTCAAGGGAAACAGGAATGTC	ACTTTGACTCTCTCCTGGCAAGTGATACCGATTGCTGGGATCCTGCCTCTT	13.1194	ACT
Arxes2	NM_029823	566	125	76.5	24.2	AGTATTTTTTCTTTGACGATGGACACGGGCTCAAGGGAAACAGGAATGTC	ACTTTGACTCTCTCCTGGCAAGTGATACCGATTGCTGGGATCCTGCCTCTT	8.10155	ACT
Arxes1	NM_029541	567	296	146.32	25.3	GTATTTTTTCTTTGACGATGGACACGGGCTCAAGGGAAACAGGAATGTCA	CTTTGACTCTCTCCTGGCAAGTGATACCGATTGCTGGGATCCTGCCTCTTG	15.5766	ACT		Arxes1	NM_029541	567	269	123.953	26.7	GTATTTTTTCTTTGACGATGGACACGGGCTCAAGGGAAACAGGAATGTCA	CTTTGACTCTCTCCTGGCAAGTGATACCGATTGCTGGGATCCTGCCTCTTG	13.9438	ACT
Arxes1	NM_029541	567	349	126.4	30.6	GTATTTTTTCTTTGACGATGGACACGGGCTCAAGGGAAACAGGAATGTCA	CTTTGACTCTCTCCTGGCAAGTGATACCGATTGCTGGGATCCTGCCTCTTG	15.294	ACT
Arxes1	NM_029541	567	162	99.14	24.2	GTATTTTTTCTTTGACGATGGACACGGGCTCAAGGGAAACAGGAATGTCA	CTTTGACTCTCTCCTGGCAAGTGATACCGATTGCTGGGATCCTGCCTCTTG	10.961	ACT
Arxes2	NM_029823	567	296	146.25	25.4	GTATTTTTTCTTTGACGATGGACACGGGCTCAAGGGAAACAGGAATGTCA	CTTTGACTCTCTCCTGGCAAGTGATACCGATTGCTGGGATCCTGCCTCTTG	15.5684	ACT		Arxes2	NM_029823	567	269	123.93	26.7333	GTATTTTTTCTTTGACGATGGACACGGGCTCAAGGGAAACAGGAATGTCA	CTTTGACTCTCTCCTGGCAAGTGATACCGATTGCTGGGATCCTGCCTCTTG	13.9411	ACT
Arxes2	NM_029823	567	349	126.4	30.6	GTATTTTTTCTTTGACGATGGACACGGGCTCAAGGGAAACAGGAATGTCA	CTTTGACTCTCTCCTGGCAAGTGATACCGATTGCTGGGATCCTGCCTCTTG	15.294	ACT
Arxes2	NM_029823	567	162	99.14	24.2	GTATTTTTTCTTTGACGATGGACACGGGCTCAAGGGAAACAGGAATGTCA	CTTTGACTCTCTCCTGGCAAGTGATACCGATTGCTGGGATCCTGCCTCTTG	10.961	ACT
C1qtnf12	NM_026125	589	17	140.5	5.4	AGTCGCGAGGCCTCTCAGGTCTCCCAGGGCCCCCAGGACCTCCTGGCCCT	CCTGGTCCCCCTGGCTCCCCTGGTGTGGGCGTTACCCCAGAGGCCTTACTG	14.5873	CCT		C1qtnf12	NM_026125	589	22.3333	177.477	6	AGTCGCGAGGCCTCTCAGGTCTCCCAGGGCCCCCAGGACCTCCTGGCCCT	CCTGGTCCCCCTGGCTCCCCTGGTGTGGGCGTTACCCCAGAGGCCTTACTG	20.0436	CCT
C1qtnf12	NM_026125	589	28	178.34	6.8	AGTCGCGAGGCCTCTCAGGTCTCCCAGGGCCCCCAGGACCTCCTGGCCCT	CCTGGTCCCCCTGGCTCCCCTGGTGTGGGCGTTACCCCAGAGGCCTTACTG	21.1825	CCT
C1qtnf12	NM_026125	589	22	213.59	5.8	AGTCGCGAGGCCTCTCAGGTCTCCCAGGGCCCCCAGGACCTCCTGGCCCT	CCTGGTCCCCCTGGCTCCCCTGGTGTGGGCGTTACCCCAGAGGCCTTACTG	24.361	CCT
C1qtnf12	NM_026125	590	26	214.88	5.4	GTCGCGAGGCCTCTCAGGTCTCCCAGGGCCCCCAGGACCTCCTGGCCCTC	CTGGTCCCCCTGGCTCCCCTGGTGTGGGCGTTACCCCAGAGGCCTTACTGC	22.8929	CCT		C1qtnf12	NM_026125	590	25.6667	193.263	6	GTCGCGAGGCCTCTCAGGTCTCCCAGGGCCCCCAGGACCTCCTGGCCCTC	CTGGTCCCCCTGGCTCCCCTGGTGTGGGCGTTACCCCAGAGGCCTTACTGC	21.8729	CCT
C1qtnf12	NM_026125	590	39	248.41	6.8	GTCGCGAGGCCTCTCAGGTCTCCCAGGGCCCCCAGGACCTCCTGGCCCTC	CTGGTCCCCCTGGCTCCCCTGGTGTGGGCGTTACCCCAGAGGCCTTACTGC	29.9596	CCT
C1qtnf12	NM_026125	590	12	116.5	5.8	GTCGCGAGGCCTCTCAGGTCTCCCAGGGCCCCCAGGACCTCCTGGCCCTC	CTGGTCCCCCTGGCTCCCCTGGTGTGGGCGTTACCCCAGAGGCCTTACTGC	12.7663	CCT
Tagln3	NM_019754	597	902	255.16	6.1	ACTGACATTTTTCAAACAGTGGATCTCTGGGAAGGGAAGGACATGGCAGC	TGTGCAGAGGACTCTGATGGCCTTGGGCAGTGTTGCAGTTACCAAGGATGA	27.3907	GCT		Tagln3	NM_019754	597	764.333	246.93	5.86667	ACTGACATTTTTCAAACAGTGGATCTCTGGGAAGGGAAGGACATGGCAGC	TGTGCAGAGGACTCTGATGGCCTTGGGCAGTGTTGCAGTTACCAAGGATGA	28.0965	GCT
Tagln3	NM_019754	597	628	206.65	6.4	ACTGACATTTTTCAAACAGTGGATCTCTGGGAAGGGAAGGACATGGCAGC	TGTGCAGAGGACTCTGATGGCCTTGGGCAGTGTTGCAGTTACCAAGGATGA	24.7287	GCT
Tagln3	NM_019754	597	763	278.98	5.1	ACTGACATTTTTCAAACAGTGGATCTCTGGGAAGGGAAGGACATGGCAGC	TGTGCAGAGGACTCTGATGGCCTTGGGCAGTGTTGCAGTTACCAAGGATGA	32.17	GCT
Tagln3	NM_019754	602	517	146.25	6.1	CATTTTTCAAACAGTGGATCTCTGGGAAGGGAAGGACATGGCAGCTGTGC	AGAGGACTCTGATGGCCTTGGGCAGTGTTGCAGTTACCAAGGATGATGGCT	15.2294	CAG		Tagln3	NM_019754	602	418	134.097	5.86667	CATTTTTCAAACAGTGGATCTCTGGGAAGGGAAGGACATGGCAGCTGTGC	AGAGGACTCTGATGGCCTTGGGCAGTGTTGCAGTTACCAAGGATGATGGCT	14.7361	CAG
Tagln3	NM_019754	602	367	120.76	6.4	CATTTTTCAAACAGTGGATCTCTGGGAAGGGAAGGACATGGCAGCTGTGC	AGAGGACTCTGATGGCCTTGGGCAGTGTTGCAGTTACCAAGGATGATGGCT	13.97	CAG
Tagln3	NM_019754	602	370	135.28	5.1	CATTTTTCAAACAGTGGATCTCTGGGAAGGGAAGGACATGGCAGCTGTGC	AGAGGACTCTGATGGCCTTGGGCAGTGTTGCAGTTACCAAGGATGATGGCT	15.009	CAG
Atp1a2	NM_178405	643	58	135.2	5.1	ACCGGCTGCTTCTCCTACTACCAGGAAGCCAAGAGCTCCAAGATCATGGA	CTCCTTCAAGAACATGGTGCCTCAGCAAGCTCTGGTCATCCGAGAGGGAGA	13.9955	GAC		Atp1a2	NM_178405	643	92	189.66	5.33333	ACCGGCTGCTTCTCCTACTACCAGGAAGCCAAGAGCTCCAAGATCATGGA	CTCCTTCAAGAACATGGTGCCTCAGCAAGCTCTGGTCATCCGAGAGGGAGA	21.6057	GAC
Atp1a2	NM_178405	643	129	226.32	5.9	ACCGGCTGCTTCTCCTACTACCAGGAAGCCAAGAGCTCCAAGATCATGGA	CTCCTTCAAGAACATGGTGCCTCAGCAAGCTCTGGTCATCCGAGAGGGAGA	27.1926	GAC
Atp1a2	NM_178405	643	89	207.46	5	ACCGGCTGCTTCTCCTACTACCAGGAAGCCAAGAGCTCCAAGATCATGGA	CTCCTTCAAGAACATGGTGCCTCAGCAAGCTCTGGTCATCCGAGAGGGAGA	23.6289	GAC
Eif4h	NM_001312867	643	730	110.305	32.05	GAGTCGCTTTCGAGATGGCCCTCCTCTGCGTGGCTCCAACATGGACTTCA	GAGAACCCACAGAAGAGGAACGAGCACAGAGACCTCGGCTGCAGCTTAAAC	11.3765	AGA		Eif4h	NM_001312867	643	613	94.8833	32.35	GAGTCGCTTTCGAGATGGCCCTCCTCTGCGTGGCTCCAACATGGACTTCA	GAGAACCCACAGAAGAGGAACGAGCACAGAGACCTCGGCTGCAGCTTAAAC	6.00713	AGA
Eif4h	NM_001312867	643	712	97.305	34.75	GAGTCGCTTTCGAGATGGCCCTCCTCTGCGTGGCTCCAACATGGACTTCA	GAGAACCCACAGAAGAGGAACGAGCACAGAGACCTCGGCTGCAGCTTAAAC	3.05888	AGA
Eif4h	NM_001312867	643	397	77.04	30.25	GAGTCGCTTTCGAGATGGCCCTCCTCTGCGTGGCTCCAACATGGACTTCA	GAGAACCCACAGAAGAGGAACGAGCACAGAGACCTCGGCTGCAGCTTAAAC	3.58598	AGA
Msx2	NM_013601	643	13	83.33	7.5	TTCTCCAGCTCTCTGAACCTTACAGAGACCCAGGTCAAAATCTGGTTCCA	GAACCGAAGGGCTAAGGCGAAAAGACTGCAAGAGGCGGAACTGGAAAAGCT	8.20349	CAG		Msx2	NM_013601	643	11.6667	65.3433	9.1	TTCTCCAGCTCTCTGAACCTTACAGAGACCCAGGTCAAAATCTGGTTCCA	GAACCGAAGGGCTAAGGCGAAAAGACTGCAAGAGGCGGAACTGGAAAAGCT	6.57377	CAG
Msx2	NM_013601	643	15	61.98	12.2	TTCTCCAGCTCTCTGAACCTTACAGAGACCCAGGTCAAAATCTGGTTCCA	GAACCGAAGGGCTAAGGCGAAAAGACTGCAAGAGGCGGAACTGGAAAAGCT	6.6071	CAG
Msx2	NM_013601	643	7	50.72	7.6	TTCTCCAGCTCTCTGAACCTTACAGAGACCCAGGTCAAAATCTGGTTCCA	GAACCGAAGGGCTAAGGCGAAAAGACTGCAAGAGGCGGAACTGGAAAAGCT	4.91071	CAG
Gm13889	NM_001145034	689	22	74.07	9.9	GCTGCAGAGGGAGCCGCTCGGCAGCTGCAAACTGAGGAACAGCCTGGACT	CCAGCGACTCCGACTCGGCCCTGTGAGGCGGTAGCCCGCTTGGGGACTTGC	7.16947	TCC		Gm13889	NM_001145034	689	19.3333	86.5617	8.5	GCTGCAGAGGGAGCCGCTCGGCAGCTGCAAACTGAGGAACAGCCTGGACT	CCAGCGACTCCGACTCGGCCCTGTGAGGCGGTAGCCCGCTTGGGGACTTGC	9.2101	TCC
Gm13889	NM_001145034	689	26	102.285	8.9	GCTGCAGAGGGAGCCGCTCGGCAGCTGCAAACTGAGGAACAGCCTGGACT	CCAGCGACTCCGACTCGGCCCTGTGAGGCGGTAGCCCGCTTGGGGACTTGC	11.6558	TCC
Gm13889	NM_001145034	689	10	83.33	6.7	GCTGCAGAGGGAGCCGCTCGGCAGCTGCAAACTGAGGAACAGCCTGGACT	CCAGCGACTCCGACTCGGCCCTGTGAGGCGGTAGCCCGCTTGGGGACTTGC	8.80506	TCC
Oard1	NM_001289490	691	86	165.7	15.5	ATATATATTACTTGATTACAAAGAAACGGGCTTCACACAAGCCAACGTAT	GAGAACCTACAGAAGAGTTTGGAGGCCATGAAGTCCCATTGTTTGAAGAAT	17.8366	GAG		Oard1	NM_001289490	691	73	148.967	15.2167	ATATATATTACTTGATTACAAAGAAACGGGCTTCACACAAGCCAACGTAT	GAGAACCTACAGAAGAGTTTGGAGGCCATGAAGTCCCATTGTTTGAAGAAT	16.8242	GAG
Oard1	NM_001289490	691	84	156.52	15.85	ATATATATTACTTGATTACAAAGAAACGGGCTTCACACAAGCCAACGTAT	GAGAACCTACAGAAGAGTTTGGAGGCCATGAAGTCCCATTGTTTGAAGAAT	18.4493	GAG
Oard1	NM_001289490	691	49	124.68	14.3	ATATATATTACTTGATTACAAAGAAACGGGCTTCACACAAGCCAACGTAT	GAGAACCTACAGAAGAGTTTGGAGGCCATGAAGTCCCATTGTTTGAAGAAT	14.1867	GAG
Ube2d2b	NM_001276397	719	1438	346.67	16.2	GATGATCCCTTAGTGCCTGAGATTGCTCAGATCTACAAAACAGATAGAGA	CAAGTACAACAGAACAGCTCGGGAATGGACTCAGAAATATGCGATGTGACT	38.9411	GAC		Ube2d2b	NM_001276397	719	1197	296.283	18.0333	GATGATCCCTTAGTGCCTGAGATTGCTCAGATCTACAAAACAGATAGAGA	CAAGTACAACAGAACAGCTCGGGAATGGACTCAGAAATATGCGATGTGACT	35.3736	GAC
Ube2d2b	NM_001276397	719	1272	256.14	21.5	GATGATCCCTTAGTGCCTGAGATTGCTCAGATCTACAAAACAGATAGAGA	CAAGTACAACAGAACAGCTCGGGAATGGACTCAGAAATATGCGATGTGACT	32.6131	GAC
Ube2d2b	NM_001276397	719	881	286.04	16.4	GATGATCCCTTAGTGCCTGAGATTGCTCAGATCTACAAAACAGATAGAGA	CAAGTACAACAGAACAGCTCGGGAATGGACTCAGAAATATGCGATGTGACT	34.5667	GAC
Arx	NM_001305940	809	23	111.15	21.8	GCACGGGCGCCGAGGACGACGAGGAGGAGCTGTTGGAGGATGAGGAAGAT	GAAGAGGAGGAAGAGGAGCTGCTGGAGGACGACGACGAGGAGCTGCTGGAG	0.476938	GAA		Arx	NM_001305940	809	16.6667	106.875	17.7667	GCACGGGCGCCGAGGACGACGAGGAGGAGCTGTTGGAGGATGAGGAAGAT	GAAGAGGAGGAAGAGGAGCTGCTGGAGGACGACGACGAGGAGCTGCTGGAG	5.60584	GAA
Arx	NM_001305940	809	13	65.145	25.8	GCACGGGCGCCGAGGACGACGAGGAGGAGCTGTTGGAGGATGAGGAAGAT	GAAGAGGAGGAAGAGGAGCTGCTGGAGGACGACGACGAGGAGCTGCTGGAG	0.250785	GAA
Arx	NM_001305940	809	14	144.33	5.7	GCACGGGCGCCGAGGACGACGAGGAGGAGCTGTTGGAGGATGAGGAAGAT	GAAGAGGAGGAAGAGGAGCTGCTGGAGGACGACGACGAGGAGCTGCTGGAG	16.0898	GAA
Gm7102	NM_001177513	832	47	94.19	12.4	AGTGGATATAAGCCAACAGTACAGCAATACGCAAACATTCACAGACAAAA	AAGGAAGATACTTTTCTTAATATTTCTGAAATTCACCTGGAAGCCTCATGT	9.41616	AAA		Gm7102	NM_001177513	832	42	89.91	11.9667	AGTGGATATAAGCCAACAGTACAGCAATACGCAAACATTCACAGACAAAA	AAGGAAGATACTTTTCTTAATATTTCTGAAATTCACCTGGAAGCCTCATGT	9.4907	AAA
Gm7102	NM_001177513	832	42	67.74	14.9	AGTGGATATAAGCCAACAGTACAGCAATACGCAAACATTCACAGACAAAA	AAGGAAGATACTTTTCTTAATATTTCTGAAATTCACCTGGAAGCCTCATGT	7.32861	AAA
Gm7102	NM_001177513	832	37	107.8	8.6	AGTGGATATAAGCCAACAGTACAGCAATACGCAAACATTCACAGACAAAA	AAGGAAGATACTTTTCTTAATATTTCTGAAATTCACCTGGAAGCCTCATGT	11.7273	AAA
Ranbp6	NM_177721	840	26	186.44	6.55	CCTAAGTACTTGGGTCCCTATCTAGAAGATACTCTGCAGTTGAGCCTGAA	GTTGTGTGGAGACTCTAGGCTTAGTAACCTGCAACGCCAGCTGGCTCTGGA	19.7172	AAG		Ranbp6	NM_177721	840	33.3333	148.045	10.6167	CCTAAGTACTTGGGTCCCTATCTAGAAGATACTCTGCAGTTGAGCCTGAA	GTTGTGTGGAGACTCTAGGCTTAGTAACCTGCAACGCCAGCTGGCTCTGGA	12.0582	AAG
Ranbp6	NM_177721	840	58	125.14	19.05	CCTAAGTACTTGGGTCCCTATCTAGAAGATACTCTGCAGTTGAGCCTGAA	GTTGTGTGGAGACTCTAGGCTTAGTAACCTGCAACGCCAGCTGGCTCTGGA	1.77368	AAG
Ranbp6	NM_177721	840	16	132.555	6.25	CCTAAGTACTTGGGTCCCTATCTAGAAGATACTCTGCAGTTGAGCCTGAA	GTTGTGTGGAGACTCTAGGCTTAGTAACCTGCAACGCCAGCTGGCTCTGGA	14.6836	AAG
Wnk3	NM_001271678	882	22	161.76	6.6	TAAAAGGATTGCAGTTCTTACACACAAGGACGCCTCCTATTATTCACCGG	GATCTGAAATGTGACAACATTTTCATCACAGGACCCACTGGATCTGTGAAG	3.74618	GAT		Wnk3	NM_001271678	882	18.6667	132.593	7.26667	TAAAAGGATTGCAGTTCTTACACACAAGGACGCCTCCTATTATTCACCGG	GATCTGAAATGTGACAACATTTTCATCACAGGACCCACTGGATCTGTGAAG	7.34737	GAT
Wnk3	NM_001271678	882	19	91.79	9.5	TAAAAGGATTGCAGTTCTTACACACAAGGACGCCTCCTATTATTCACCGG	GATCTGAAATGTGACAACATTTTCATCACAGGACCCACTGGATCTGTGAAG	2.21808	GAT
Wnk3	NM_001271678	882	15	144.23	5.7	TAAAAGGATTGCAGTTCTTACACACAAGGACGCCTCCTATTATTCACCGG	GATCTGAAATGTGACAACATTTTCATCACAGGACCCACTGGATCTGTGAAG	16.0779	GAT
Wnk3	NM_001271678	887	19	81.485	14.35	GGATTGCAGTTCTTACACACAAGGACGCCTCCTATTATTCACCGGGATCT	GAAATGTGACAACATTTTCATCACAGGACCCACTGGATCTGTGAAGATTGG	2.20477	CTG		Wnk3	NM_001271678	887	14.3333	78.565	9.85	GGATTGCAGTTCTTACACACAAGGACGCCTCCTATTATTCACCGGGATCT	GAAATGTGACAACATTTTCATCACAGGACCCACTGGATCTGTGAAGATTGG	4.02884	CTG
Wnk3	NM_001271678	887	16	77.29	9.5	GGATTGCAGTTCTTACACACAAGGACGCCTCCTATTATTCACCGGGATCT	GAAATGTGACAACATTTTCATCACAGGACCCACTGGATCTGTGAAGATTGG	1.84217	CTG
Wnk3	NM_001271678	887	8	76.92	5.7	GGATTGCAGTTCTTACACACAAGGACGCCTCCTATTATTCACCGGGATCT	GAAATGTGACAACATTTTCATCACAGGACCCACTGGATCTGTGAAGATTGG	8.03957	CTG
Col14a1	NM_181277	890	169	220.42	22.75	AACGTGGGCTCAGAAAAGACAAGAATCGGCTTGGCACAGTACAGTGGGGA	CCCCAGAATAGAGTGGCACTTGAATGCCTTTAACACAAAAGATGAGGTGAT	17.7389	GAC		Col14a1	NM_181277	890	165.667	197.81	31.2333	AACGTGGGCTCAGAAAAGACAAGAATCGGCTTGGCACAGTACAGTGGGGA	CCCCAGAATAGAGTGGCACTTGAATGCCTTTAACACAAAAGATGAGGTGAT	14.7591	GAC
Col14a1	NM_181277	890	206	216.085	37.35	AACGTGGGCTCAGAAAAGACAAGAATCGGCTTGGCACAGTACAGTGGGGA	CCCCAGAATAGAGTGGCACTTGAATGCCTTTAACACAAAAGATGAGGTGAT	19.2395	GAC
Col14a1	NM_181277	890	122	156.925	33.6	AACGTGGGCTCAGAAAAGACAAGAATCGGCTTGGCACAGTACAGTGGGGA	CCCCAGAATAGAGTGGCACTTGAATGCCTTTAACACAAAAGATGAGGTGAT	7.299	GAC
Ece2	NM_139293	899	16	153.14	6.5	TTCACCGTCTACGTCAGTGCTGATTCTAAGAGTTCTAACAGCAATATCAT	CCAGGTGGACCAGTCTGGGCTTTTTCTGCCCTCTCGAGATTACTACCTAAA	15.9988	ATC		Ece2	NM_139293	899	15	104.523	11.3	TTCACCGTCTACGTCAGTGCTGATTCTAAGAGTTCTAACAGCAATATCAT	CCAGGTGGACCAGTCTGGGCTTTTTCTGCCCTCTCGAGATTACTACCTAAA	9.18066	ATC
Ece2	NM_139293	899	18	62.81	19.95	TTCACCGTCTACGTCAGTGCTGATTCTAAGAGTTCTAACAGCAATATCAT	CCAGGTGGACCAGTCTGGGCTTTTTCTGCCCTCTCGAGATTACTACCTAAA	1.03162	ATC
Ece2	NM_139293	899	11	97.62	7.45	TTCACCGTCTACGTCAGTGCTGATTCTAAGAGTTCTAACAGCAATATCAT	CCAGGTGGACCAGTCTGGGCTTTTTCTGCCCTCTCGAGATTACTACCTAAA	10.5116	ATC
1700009N14Rik	NM_001081095	924	542	241.21	10.4	CATGACTTGGAAGTGGCACAGGCCACTGCTCTCCCCGATGAGGATGATGA	CTTATGAGAAAGTGAGGCTTGGGTGGCATCACAAGCCTAAGCGTACAGGCA	25.833	GAC		1700009N14Rik	NM_001081095	924	540.333	213.857	11.1333	CATGACTTGGAAGTGGCACAGGCCACTGCTCTCCCCGATGAGGATGATGA	CTTATGAGAAAGTGAGGCTTGGGTGGCATCACAAGCCTAAGCGTACAGGCA	24.1977	GAC
1700009N14Rik	NM_001081095	924	742	214.27	12.1	CATGACTTGGAAGTGGCACAGGCCACTGCTCTCCCCGATGAGGATGATGA	CTTATGAGAAAGTGAGGCTTGGGTGGCATCACAAGCCTAAGCGTACAGGCA	25.6832	GAC
1700009N14Rik	NM_001081095	924	337	186.09	10.9	CATGACTTGGAAGTGGCACAGGCCACTGCTCTCCCCGATGAGGATGATGA	CTTATGAGAAAGTGAGGCTTGGGTGGCATCACAAGCCTAAGCGTACAGGCA	21.0769	GAC
Tbc1d2b	NM_194334	947	7	74.475	5.8	GCAGTAAAGGAGTCGCTAGTTCAGGATTCCCCTTTGAATTTGGACGGAAC	CCTTACAAAGGAAAGCGCCCCTTGAAAGATATAATTGGGTCATACAAAAAC	7.2147	CCT		Tbc1d2b	NM_194334	947	6.66667	69.285	6.33333	GCAGTAAAGGAGTCGCTAGTTCAGGATTCCCCTTTGAATTTGGACGGAAC	CCTTACAAAGGAAAGCGCCCCTTGAAAGATATAATTGGGTCATACAAAAAC	7.06894	CCT
Tbc1d2b	NM_194334	947	7	62.78	6.9	GCAGTAAAGGAGTCGCTAGTTCAGGATTCCCCTTTGAATTTGGACGGAAC	CCTTACAAAGGAAAGCGCCCCTTGAAAGATATAATTGGGTCATACAAAAAC	6.70731	CCT
Tbc1d2b	NM_194334	947	6	70.6	6.3	GCAGTAAAGGAGTCGCTAGTTCAGGATTCCCCTTTGAATTTGGACGGAAC	CCTTACAAAGGAAAGCGCCCCTTGAAAGATATAATTGGGTCATACAAAAAC	7.28482	CCT
Sorl1	NM_001357261	964	5	50.51	6.6	AAAGGGGGAACCTGGGAATTTCTTCAGGCCCCAGCCTTCACAGGATATGG	AGAGAAAATCAATTGTGAGCTTTCTCAGGGTTGTTCCCTCCACCTGGCCCA	4.53867	GGA		Sorl1	NM_001357261	964	5.66667	55.82	6.9	AAAGGGGGAACCTGGGAATTTCTTCAGGCCCCAGCCTTCACAGGATATGG	AGAGAAAATCAATTGTGAGCTTTCTCAGGGTTGTTCCCTCCACCTGGCCCA	5.51036	GGA
Sorl1	NM_001357261	964	8	56.34	8.9	AAAGGGGGAACCTGGGAATTTCTTCAGGCCCCAGCCTTCACAGGATATGG	AGAGAAAATCAATTGTGAGCTTTCTCAGGGTTGTTCCCTCCACCTGGCCCA	5.90063	GGA
Sorl1	NM_001357261	964	4	60.61	5.2	AAAGGGGGAACCTGGGAATTTCTTCAGGCCCCAGCCTTCACAGGATATGG	AGAGAAAATCAATTGTGAGCTTTCTCAGGGTTGTTCCCTCCACCTGGCCCA	6.0918	GGA
Sdc1	NM_011519	1087	464	166.36	18.2	TCTTTGCTGTGTGCCTGGTGGCTTTCATGCTGTACCGGATGAAGAAGAAG	GACGAAGGCAGCTACTCCTTGGAGGAGCCCAAACAAGCCAATGGCGGTGCC	17.9136	GAC		Sdc1	NM_011519	1087	339.667	119.038	23.4167	TCTTTGCTGTGTGCCTGGTGGCTTTCATGCTGTACCGGATGAAGAAGAAG	GACGAAGGCAGCTACTCCTTGGAGGAGCCCAAACAAGCCAATGGCGGTGCC	13.2048	GAC
Sdc1	NM_011519	1087	234	104.045	20.65	TCTTTGCTGTGTGCCTGGTGGCTTTCATGCTGTACCGGATGAAGAAGAAG	GACGAAGGCAGCTACTCCTTGGAGGAGCCCAAACAAGCCAATGGCGGTGCC	12.3098	GAC
Sdc1	NM_011519	1087	321	86.71	31.4	TCTTTGCTGTGTGCCTGGTGGCTTTCATGCTGTACCGGATGAAGAAGAAG	GACGAAGGCAGCTACTCCTTGGAGGAGCCCAAACAAGCCAATGGCGGTGCC	9.39108	GAC
Eef1akmt4-ece2	NM_177940	1119	16	79.295	6.8	TTCACCGTCTACGTCAGTGCTGATTCTAAGAGTTCTAACAGCAATATCAT	CCAGGTGGACCAGTCTGGGCTTTTTCTGCCCTCTCGAGATTACTACCTAAA	5.90302	ATC		Eef1akmt4-ece2	NM_177940	1119	15	80.9233	9.11667	TTCACCGTCTACGTCAGTGCTGATTCTAAGAGTTCTAACAGCAATATCAT	CCAGGTGGACCAGTCTGGGCTTTTTCTGCCCTCTCGAGATTACTACCTAAA	2.62111	ATC
Eef1akmt4-ece2	NM_177940	1119	18	109.09	9.8	TTCACCGTCTACGTCAGTGCTGATTCTAAGAGTTCTAACAGCAATATCAT	CCAGGTGGACCAGTCTGGGCTTTTTCTGCCCTCTCGAGATTACTACCTAAA	1.38921	ATC
Eef1akmt4-ece2	NM_177940	1119	11	54.385	10.75	TTCACCGTCTACGTCAGTGCTGATTCTAAGAGTTCTAACAGCAATATCAT	CCAGGTGGACCAGTCTGGGCTTTTTCTGCCCTCTCGAGATTACTACCTAAA	0.571106	ATC
Dcn	NM_001190451	1124	90	205.48	5.9	GTTATGGAGAATGGCAGTCTGGCCAATGTTCCTCATCTGAGGGAACTCCA	CTTGGACAACAACAAACTCCTCAGGGTGCCTGCTGGGCTGGCACAGCATAA	21.8433	CAC		Dcn	NM_001190451	1124	73	157.723	7.63333	GTTATGGAGAATGGCAGTCTGGCCAATGTTCCTCATCTGAGGGAACTCCA	CTTGGACAACAACAAACTCCTCAGGGTGCCTGCTGGGCTGGCACAGCATAA	17.4679	CAC
Dcn	NM_001190451	1124	90	153.32	8.1	GTTATGGAGAATGGCAGTCTGGCCAATGTTCCTCATCTGAGGGAACTCCA	CTTGGACAACAACAAACTCCTCAGGGTGCCTGCTGGGCTGGCACAGCATAA	18.0485	CAC
Dcn	NM_001190451	1124	39	114.37	8.9	GTTATGGAGAATGGCAGTCTGGCCAATGTTCCTCATCTGAGGGAACTCCA	CTTGGACAACAACAAACTCCTCAGGGTGCCTGCTGGGCTGGCACAGCATAA	12.5119	CAC
Dcn	NM_001190451	1125	39	89.04	5.9	TTATGGAGAATGGCAGTCTGGCCAATGTTCCTCATCTGAGGGAACTCCAC	TTGGACAACAACAAACTCCTCAGGGTGCCTGCTGGGCTGGCACAGCATAAG	8.84109	TTG		Dcn	NM_001190451	1125	50.3333	109.257	7.63333	TTATGGAGAATGGCAGTCTGGCCAATGTTCCTCATCTGAGGGAACTCCAC	TTGGACAACAACAAACTCCTCAGGGTGCCTGCTGGGCTGGCACAGCATAAG	11.9246	TTG
Dcn	NM_001190451	1125	73	124.36	8.1	TTATGGAGAATGGCAGTCTGGCCAATGTTCCTCATCTGAGGGAACTCCAC	TTGGACAACAACAAACTCCTCAGGGTGCCTGCTGGGCTGGCACAGCATAAG	14.4209	TTG
Dcn	NM_001190451	1125	39	114.37	8.9	TTATGGAGAATGGCAGTCTGGCCAATGTTCCTCATCTGAGGGAACTCCAC	TTGGACAACAACAAACTCCTCAGGGTGCCTGCTGGGCTGGCACAGCATAAG	12.5119	TTG
Dcn	NM_001190451	1127	97	221.46	5.9	ATGGAGAATGGCAGTCTGGCCAATGTTCCTCATCTGAGGGAACTCCACTT	GGACAACAACAAACTCCTCAGGGTGCCTGCTGGGCTGGCACAGCATAAGTA	23.6277	TTG		Dcn	NM_001190451	1127	95.3333	205.317	7.63333	ATGGAGAATGGCAGTCTGGCCAATGTTCCTCATCTGAGGGAACTCCACTT	GGACAACAACAAACTCCTCAGGGTGCCTGCTGGGCTGGCACAGCATAAGTA	23.2429	TTG
Dcn	NM_001190451	1127	130	221.47	8.1	ATGGAGAATGGCAGTCTGGCCAATGTTCCTCATCTGAGGGAACTCCACTT	GGACAACAACAAACTCCTCAGGGTGCCTGCTGGGCTGGCACAGCATAAGTA	26.5851	TTG
Dcn	NM_001190451	1127	59	173.02	8.9	ATGGAGAATGGCAGTCTGGCCAATGTTCCTCATCTGAGGGAACTCCACTT	GGACAACAACAAACTCCTCAGGGTGCCTGCTGGGCTGGCACAGCATAAGTA	19.516	TTG
Dcn	NM_001190451	1128	33	75.34	5.9	TGGAGAATGGCAGTCTGGCCAATGTTCCTCATCTGAGGGAACTCCACTTG	GACAACAACAAACTCCTCAGGGTGCCTGCTGGGCTGGCACAGCATAAGTAT	7.31129	GAC		Dcn	NM_001190451	1128	38	78.4867	7.63333	TGGAGAATGGCAGTCTGGCCAATGTTCCTCATCTGAGGGAACTCCACTTG	GACAACAACAAACTCCTCAGGGTGCCTGCTGGGCTGGCACAGCATAAGTAT	8.25231	GAC
Dcn	NM_001190451	1128	63	107.33	8.1	TGGAGAATGGCAGTCTGGCCAATGTTCCTCATCTGAGGGAACTCCACTTG	GACAACAACAAACTCCTCAGGGTGCCTGCTGGGCTGGCACAGCATAAGTAT	12.2877	GAC
Dcn	NM_001190451	1128	18	52.79	8.9	TGGAGAATGGCAGTCTGGCCAATGTTCCTCATCTGAGGGAACTCCACTTG	GACAACAACAAACTCCTCAGGGTGCCTGCTGGGCTGGCACAGCATAAGTAT	5.15792	GAC
Dcn	NM_001190451	1129	79	180.37	5.9	GGAGAATGGCAGTCTGGCCAATGTTCCTCATCTGAGGGAACTCCACTTGG	ACAACAACAAACTCCTCAGGGTGCCTGCTGGGCTGGCACAGCATAAGTATA	19.0394	GAC		Dcn	NM_001190451	1129	67.6667	142.83	7.63333	GGAGAATGGCAGTCTGGCCAATGTTCCTCATCTGAGGGAACTCCACTTGG	ACAACAACAAACTCCTCAGGGTGCCTGCTGGGCTGGCACAGCATAAGTATA	15.7675	GAC
Dcn	NM_001190451	1129	94	160.14	8.1	GGAGAATGGCAGTCTGGCCAATGTTCCTCATCTGAGGGAACTCCACTTGG	ACAACAACAAACTCCTCAGGGTGCCTGCTGGGCTGGCACAGCATAAGTATA	18.9028	GAC
Dcn	NM_001190451	1129	30	87.98	8.9	GGAGAATGGCAGTCTGGCCAATGTTCCTCATCTGAGGGAACTCCACTTGG	ACAACAACAAACTCCTCAGGGTGCCTGCTGGGCTGGCACAGCATAAGTATA	9.36037	GAC
Pappa	NM_021362	1158	30	75.68	16.55	GGGGCCACATTGAACACTTCAGTCTATGGAAAGTAGCAAGAACCCAGCGA	GAGATTGTATCCGACATGGAAACCCGTGGCCTCCACACCCCTCTACCTCAG	7.33862	GAG		Pappa	NM_021362	1158	33.3333	72.7167	19.1333	GGGGCCACATTGAACACTTCAGTCTATGGAAAGTAGCAAGAACCCAGCGA	GAGATTGTATCCGACATGGAAACCCGTGGCCTCCACACCCCTCTACCTCAG	5.20197	GAG
Pappa	NM_021362	1158	36	59.565	23.05	GGGGCCACATTGAACACTTCAGTCTATGGAAAGTAGCAAGAACCCAGCGA	GAGATTGTATCCGACATGGAAACCCGTGGCCTCCACACCCCTCTACCTCAG	3.86016	GAG
Pappa	NM_021362	1158	34	82.905	17.8	GGGGCCACATTGAACACTTCAGTCTATGGAAAGTAGCAAGAACCCAGCGA	GAGATTGTATCCGACATGGAAACCCGTGGCCTCCACACCCCTCTACCTCAG	4.40715	GAG
Angptl4	NM_020581	1332	11	63.95	10.7	TACTTCCACTCTATCCCACGGCAACGGCAGGAGCGTAAAAAGGGTATCTT	CTGGAAAACATGGAAGGGCCGCTACTATCCTCTGCAGGCTACCACCCTGCT	6.03943	TTC		Angptl4	NM_020581	1332	13	64.8233	11.0333	TACTTCCACTCTATCCCACGGCAACGGCAGGAGCGTAAAAAGGGTATCTT	CTGGAAAACATGGAAGGGCCGCTACTATCCTCTGCAGGCTACCACCCTGCT	6.59334	TTC
Angptl4	NM_020581	1332	19	78.19	12.8	TACTTCCACTCTATCCCACGGCAACGGCAGGAGCGTAAAAAGGGTATCTT	CTGGAAAACATGGAAGGGCCGCTACTATCCTCTGCAGGCTACCACCCTGCT	8.63759	TTC
Angptl4	NM_020581	1332	9	52.33	9.6	TACTTCCACTCTATCCCACGGCAACGGCAGGAGCGTAAAAAGGGTATCTT	CTGGAAAACATGGAAGGGCCGCTACTATCCTCTGCAGGCTACCACCCTGCT	5.10298	TTC
Ppp2r1b	NM_001034085	1333	135	143.31	25.1	GGAATCCGTCAGCTCTCTCAGTCTCTCCTTCCGGCCATAGTGGAACTGGC	TGAAGATGCCAAGTGGAGGGTCCGCCTGGCTATCATTGAGTACATGCCGCT	10.1652	GCT		Ppp2r1b	NM_001034085	1333	136.333	116	29.5	GGAATCCGTCAGCTCTCTCAGTCTCTCCTTCCGGCCATAGTGGAACTGGC	TGAAGATGCCAAGTGGAGGGTCCGCCTGGCTATCATTGAGTACATGCCGCT	7.74127	GCT
Ppp2r1b	NM_001034085	1333	208	124.4	36.6	GGAATCCGTCAGCTCTCTCAGTCTCTCCTTCCGGCCATAGTGGAACTGGC	TGAAGATGCCAAGTGGAGGGTCCGCCTGGCTATCATTGAGTACATGCCGCT	10.3884	GCT
Ppp2r1b	NM_001034085	1333	66	80.29	26.8	GGAATCCGTCAGCTCTCTCAGTCTCTCCTTCCGGCCATAGTGGAACTGGC	TGAAGATGCCAAGTGGAGGGTCCGCCTGGCTATCATTGAGTACATGCCGCT	2.67015	GCT
Phactr2	NM_001033257	1351	107	237.365	25.1	ATGGACCCATCTTGTACACTGATGATGATGATGAAGAAGATGATGATGAT	GACAGCAGTGGAGAAAGTGCACTGGCAAGCAAGATAAGACGAAGGGATACA	3.4239	GAC		Phactr2	NM_001033257	1351	84.3333	280.502	15.7	ATGGACCCATCTTGTACACTGATGATGATGATGAAGAAGATGATGATGAT	GACAGCAGTGGAGAAAGTGCACTGGCAAGCAAGATAAGACGAAGGGATACA	19.7027	GAC
Phactr2	NM_001033257	1351	58	143.29	16.5	ATGGACCCATCTTGTACACTGATGATGATGATGAAGAAGATGATGATGAT	GACAGCAGTGGAGAAAGTGCACTGGCAAGCAAGATAAGACGAAGGGATACA	1.79497	GAC
Phactr2	NM_001033257	1351	88	460.85	5.5	ATGGACCCATCTTGTACACTGATGATGATGATGAAGAAGATGATGATGAT	GACAGCAGTGGAGAAAGTGCACTGGCAAGCAAGATAAGACGAAGGGATACA	53.8892	GAC
Phactr2	NM_001033257	1354	36	146.785	6.25	GACCCATCTTGTACACTGATGATGATGATGAAGAAGATGATGATGATGAC	AGCAGTGGAGAAAGTGCACTGGCAAGCAAGATAAGACGAAGGGATACACTT	15.2891	AGC		Phactr2	NM_001033257	1354	27.6667	112.395	11.9667	GACCCATCTTGTACACTGATGATGATGATGAAGAAGATGATGATGATGAC	AGCAGTGGAGAAAGTGCACTGGCAAGCAAGATAAGACGAAGGGATACACTT	10.124	AGC
Phactr2	NM_001033257	1354	23	64.715	24.15	GACCCATCTTGTACACTGATGATGATGATGAAGAAGATGATGATGATGAC	AGCAGTGGAGAAAGTGCACTGGCAAGCAAGATAAGACGAAGGGATACACTT	1.21975	AGC
Phactr2	NM_001033257	1354	24	125.685	5.5	GACCCATCTTGTACACTGATGATGATGATGAAGAAGATGATGATGATGAC	AGCAGTGGAGAAAGTGCACTGGCAAGCAAGATAAGACGAAGGGATACACTT	13.8632	AGC
Fbln1	NM_001347088	1387	36	65.67	35.95	CGAGTGCAAGGCTGGCTTCTATTTTGATGGCATCAGCAGGACCTGCGTGG	ATATCAACGAGTGCCAGCGCTATCCCGGGCGCCTGTGTGGCCACAAGTGTG	5.4256	GAT		Fbln1	NM_001347088	1387	44.3333	65.3883	39.8333	CGAGTGCAAGGCTGGCTTCTATTTTGATGGCATCAGCAGGACCTGCGTGG	ATATCAACGAGTGCCAGCGCTATCCCGGGCGCCTGTGTGGCCACAAGTGTG	5.74957	GAT
Fbln1	NM_001347088	1387	62	72.77	44.65	CGAGTGCAAGGCTGGCTTCTATTTTGATGGCATCAGCAGGACCTGCGTGG	ATATCAACGAGTGCCAGCGCTATCCCGGGCGCCTGTGTGGCCACAAGTGTG	4.94079	GAT
Fbln1	NM_001347088	1387	35	57.725	38.9	CGAGTGCAAGGCTGGCTTCTATTTTGATGGCATCAGCAGGACCTGCGTGG	ATATCAACGAGTGCCAGCGCTATCCCGGGCGCCTGTGTGGCCACAAGTGTG	6.88233	GAT
Angptl6	NM_145154	1402	17	131.78	5.8	ACTCTAACCTCAATGGAGTATGGTATCATGGAGGTCATTACCGGAGCCGA	TACCAGGACGGGGTCTACTGGGCCGAGTTCCGTGGTGGGGCGTACTCTCTG	13.6136	TAC		Angptl6	NM_145154	1402	14.3333	94.51	6.4	ACTCTAACCTCAATGGAGTATGGTATCATGGAGGTCATTACCGGAGCCGA	TACCAGGACGGGGTCTACTGGGCCGAGTTCCGTGGTGGGGCGTACTCTCTG	9.94416	TAC
Angptl6	NM_145154	1402	13	68.42	7.9	ACTCTAACCTCAATGGAGTATGGTATCATGGAGGTCATTACCGGAGCCGA	TACCAGGACGGGGTCTACTGGGCCGAGTTCCGTGGTGGGGCGTACTCTCTG	7.41379	TAC
Angptl6	NM_145154	1402	13	83.33	5.5	ACTCTAACCTCAATGGAGTATGGTATCATGGAGGTCATTACCGGAGCCGA	TACCAGGACGGGGTCTACTGGGCCGAGTTCCGTGGTGGGGCGTACTCTCTG	8.80506	TAC
Chd3	NM_146019	1455	27	157.82	6.15	TCTGCCTTGACCCCGAGCTTGACCGGGCTCCTGAGGGCAAGTGGAGCTGC	CCCCACTGTGAGAAGGAGGGGGTGCAGTGGGAGGCCAAGGAGGAGGAGGAA	16.5213	CCC		Chd3	NM_146019	1455	30	178.365	6.4	TCTGCCTTGACCCCGAGCTTGACCGGGCTCCTGAGGGCAAGTGGAGCTGC	CCCCACTGTGAGAAGGAGGGGGTGCAGTGGGAGGCCAAGGAGGAGGAGGAA	7.39416	CCC
Chd3	NM_146019	1455	42	236.65	6.75	TCTGCCTTGACCCCGAGCTTGACCGGGCTCCTGAGGGCAAGTGGAGCTGC	CCCCACTGTGAGAAGGAGGGGGTGCAGTGGGAGGCCAAGGAGGAGGAGGAA	4.79287	CCC
Chd3	NM_146019	1455	21	140.625	6.3	TCTGCCTTGACCCCGAGCTTGACCGGGCTCCTGAGGGCAAGTGGAGCTGC	CCCCACTGTGAGAAGGAGGGGGTGCAGTGGGAGGCCAAGGAGGAGGAGGAA	0.868266	CCC
Hspa2	NM_001002012	1478	154	267.07	13.1	AACCAGAGCAGCGTGCTGGTGCAAGTGTACGAGGGCGAACGGGCCATGAC	CAAGGACAATAACCTCTTGGGCAAGTTCGACCTGACTGGGATCCCCCCAGC	28.7207	ACC		Hspa2	NM_001002012	1478	144	244.888	13.7833	AACCAGAGCAGCGTGCTGGTGCAAGTGTACGAGGGCGAACGGGCCATGAC	CAAGGACAATAACCTCTTGGGCAAGTTCGACCTGACTGGGATCCCCCCAGC	28.3921	ACC
Hspa2	NM_001002012	1478	174	237.42	17.45	AACCAGAGCAGCGTGCTGGTGCAAGTGTACGAGGGCGAACGGGCCATGAC	CAAGGACAATAACCTCTTGGGCAAGTTCGACCTGACTGGGATCCCCCCAGC	30.1141	ACC
Hspa2	NM_001002012	1478	104	230.175	10.8	AACCAGAGCAGCGTGCTGGTGCAAGTGTACGAGGGCGAACGGGCCATGAC	CAAGGACAATAACCTCTTGGGCAAGTTCGACCTGACTGGGATCCCCCCAGC	26.3416	ACC
Phactr2	NM_001195065	1478	107	399.28	7.25	ATGGACCCATCTTGTACACTGATGATGATGATGAAGAAGATGATGATGAT	GACAGCAGTGGAGAAAGTGCACTGGCAAGCAAGATAAGACGAAGGGATACA	43.4838	GAC		Phactr2	NM_001195065	1478	84.3333	318.31	11.6167	ATGGACCCATCTTGTACACTGATGATGATGATGAAGAAGATGATGATGAT	GACAGCAGTGGAGAAAGTGCACTGGCAAGCAAGATAAGACGAAGGGATACA	31.7933	GAC
Phactr2	NM_001195065	1478	58	121.775	21.5	ATGGACCCATCTTGTACACTGATGATGATGATGAAGAAGATGATGATGAT	GACAGCAGTGGAGAAAGTGCACTGGCAAGCAAGATAAGACGAAGGGATACA	1.22841	GAC
Phactr2	NM_001195065	1478	88	433.875	6.1	ATGGACCCATCTTGTACACTGATGATGATGATGAAGAAGATGATGATGAT	GACAGCAGTGGAGAAAGTGCACTGGCAAGCAAGATAAGACGAAGGGATACA	50.6678	GAC
Cnnm2	NM_001102471	1577	18	138.04	6.55	GACTGCTTCATGATAACCGGCGAGGCTATCCTGGACTTCAACACCATGTC	GGAGATCATGGAGAGTGGCTACACTCGAATCCCGGTGTTCGAGGGAGAACG	14.3126	TCG		Cnnm2	NM_001102471	1577	26.6667	162.58	7.41667	GACTGCTTCATGATAACCGGCGAGGCTATCCTGGACTTCAACACCATGTC	GGAGATCATGGAGAGTGGCTACACTCGAATCCCGGTGTTCGAGGGAGAACG	18.3539	TCG
Cnnm2	NM_001102471	1577	42	220.96	8	GACTGCTTCATGATAACCGGCGAGGCTATCCTGGACTTCAACACCATGTC	GGAGATCATGGAGAGTGGCTACACTCGAATCCCGGTGTTCGAGGGAGAACG	26.5212	TCG
Cnnm2	NM_001102471	1577	20	128.74	7.7	GACTGCTTCATGATAACCGGCGAGGCTATCCTGGACTTCAACACCATGTC	GGAGATCATGGAGAGTGGCTACACTCGAATCCCGGTGTTCGAGGGAGAACG	14.228	TCG
Dnase2a	NM_010062	1588	15	92.02	5.7	AGGAGAGCCAGGGCAACACAGAGAACCCTTGTCTCAAAGAAAAGAAGAAG	AAGAAAAAAAAAGAAAAACAAGAAAAAGAGAAAAGAAAGAAAGAAAGAAAA	9.17385	GAA		Dnase2a	NM_010062	1588	12.3333	79.0167	5.73333	AGGAGAGCCAGGGCAACACAGAGAACCCTTGTCTCAAAGAAAAGAAGAAG	AAGAAAAAAAAAGAAAAACAAGAAAAAGAGAAAAGAAAGAAAGAAAGAAAA	8.23136	GAA
Dnase2a	NM_010062	1588	15	86.21	6.2	AGGAGAGCCAGGGCAACACAGAGAACCCTTGTCTCAAAGAAAAGAAGAAG	AAGAAAAAAAAAGAAAAACAAGAAAAAGAGAAAAGAAAGAAAGAAAGAAAA	9.64219	GAA
Dnase2a	NM_010062	1588	7	58.82	5.3	AGGAGAGCCAGGGCAACACAGAGAACCCTTGTCTCAAAGAAAAGAAGAAG	AAGAAAAAAAAAGAAAAACAAGAAAAAGAGAAAAGAAAGAAAGAAAGAAAA	5.87803	GAA
Synpo	NM_001109975	1601	29	55.95	14.1	CCAAGCCTTCCCATTTGAAAGGTCAGGTAGCCCCTGCCAACAAGACAGGA	ATTTTGGAAGAATCTATGGCACGCCGAGGCAGCCGGAAATCAATGTTCACT	1.61584	ATT		Synpo	NM_001109975	1601	23	83.9933	11.6333	CCAAGCCTTCCCATTTGAAAGGTCAGGTAGCCCCTGCCAACAAGACAGGA	ATTTTGGAAGAATCTATGGCACGCCGAGGCAGCCGGAAATCAATGTTCACT	4.64251	ATT
Synpo	NM_001109975	1601	21	82.585	11.75	CCAAGCCTTCCCATTTGAAAGGTCAGGTAGCCCCTGCCAACAAGACAGGA	ATTTTGGAAGAATCTATGGCACGCCGAGGCAGCCGGAAATCAATGTTCACT	9.18812	ATT
Synpo	NM_001109975	1601	19	113.445	9.05	CCAAGCCTTCCCATTTGAAAGGTCAGGTAGCCCCTGCCAACAAGACAGGA	ATTTTGGAAGAATCTATGGCACGCCGAGGCAGCCGGAAATCAATGTTCACT	3.12357	ATT
Slc38a7	NM_172758	1627	8	80.81	6.4	GGAGCCTTCATCTTCGGCCAGACCACAGCCAATGCCATTTTTGTGGATCT	CTTGGCCTGAACTCTGCTTCCCCAGAAACATGAGGACCGAGCATCGCTCAG	7.92209	CTC		Slc38a7	NM_172758	1627	10	89.0033	7.33333	GGAGCCTTCATCTTCGGCCAGACCACAGCCAATGCCATTTTTGTGGATCT	CTTGGCCTGAACTCTGCTTCCCCAGAAACATGAGGACCGAGCATCGCTCAG	9.49642	CTC
Slc38a7	NM_172758	1627	14	108.53	8.7	GGAGCCTTCATCTTCGGCCAGACCACAGCCAATGCCATTTTTGTGGATCT	CTTGGCCTGAACTCTGCTTCCCCAGAAACATGAGGACCGAGCATCGCTCAG	12.438	CTC
Slc38a7	NM_172758	1627	8	77.67	6.9	GGAGCCTTCATCTTCGGCCAGACCACAGCCAATGCCATTTTTGTGGATCT	CTTGGCCTGAACTCTGCTTCCCCAGAAACATGAGGACCGAGCATCGCTCAG	8.12913	CTC
Mfsd10	NM_026660	1670	22	152.78	6.6	TTCCTACTCCTGTGGAAGCTGAAGCATCCAGCAGAGACTTCCAAGGAGGA	GTAGCTGAGCTGCCACACCCAACCCCAGCTGTCTGGCTGCCAGGTGGGAAC	15.9586	GAG		Mfsd10	NM_026660	1670	19.3333	109.867	8.83333	TTCCTACTCCTGTGGAAGCTGAAGCATCCAGCAGAGACTTCCAAGGAGGA	GTAGCTGAGCTGCCACACCCAACCCCAGCTGTCTGGCTGCCAGGTGGGAAC	11.7341	GAG
Mfsd10	NM_026660	1670	16	73.73	11	TTCCTACTCCTGTGGAAGCTGAAGCATCCAGCAGAGACTTCCAAGGAGGA	GTAGCTGAGCTGCCACACCCAACCCCAGCTGTCTGGCTGCCAGGTGGGAAC	8.07893	GAG
Mfsd10	NM_026660	1670	20	103.09	8.9	TTCCTACTCCTGTGGAAGCTGAAGCATCCAGCAGAGACTTCCAAGGAGGA	GTAGCTGAGCTGCCACACCCAACCCCAGCTGTCTGGCTGCCAGGTGGGAAC	11.1648	GAG
Mfsd10	NM_001356978	1673	22	151.72	6.7	TTCCTACTCCTGTGGAAGCTGAAGCATCCAGCAGAGACTTCCAAGGAGGA	GTAGCTGAGCTGCCACACCCAACCCCAGCTGTCTGGCTGCCAGGTGGGAAC	15.8402	GAG		Mfsd10	NM_001356978	1673	19.3333	109.05	8.93333	TTCCTACTCCTGTGGAAGCTGAAGCATCCAGCAGAGACTTCCAAGGAGGA	GTAGCTGAGCTGCCACACCCAACCCCAGCTGTCTGGCTGCCAGGTGGGAAC	11.6387	GAG
Mfsd10	NM_001356978	1673	16	73.39	11	TTCCTACTCCTGTGGAAGCTGAAGCATCCAGCAGAGACTTCCAAGGAGGA	GTAGCTGAGCTGCCACACCCAACCCCAGCTGTCTGGCTGCCAGGTGGGAAC	8.03634	GAG
Mfsd10	NM_001356978	1673	20	102.04	9.1	TTCCTACTCCTGTGGAAGCTGAAGCATCCAGCAGAGACTTCCAAGGAGGA	GTAGCTGAGCTGCCACACCCAACCCCAGCTGTCTGGCTGCCAGGTGGGAAC	11.0394	GAG
Lgr6	NM_001033409	1742	4	59.7	5.4	CTGAGAACCACTATGACCTAGACCTGGATGAGCTCCAGATGGGGACAGAG	GACTCAAAGCCACACCCCAGTGTCCAGTGCAGCCCTGTTCCAGGCCCCTTC	5.56486	GAC		Lgr6	NM_001033409	1742	4.33333	53.3433	6.31667	CTGAGAACCACTATGACCTAGACCTGGATGAGCTCCAGATGGGGACAGAG	GACTCAAAGCCACACCCCAGTGTCCAGTGCAGCCCTGTTCCAGGCCCCTTC	5.17849	GAC
Lgr6	NM_001033409	1742	4	50	6	CTGAGAACCACTATGACCTAGACCTGGATGAGCTCCAGATGGGGACAGAG	GACTCAAAGCCACACCCCAGTGTCCAGTGCAGCCCTGTTCCAGGCCCCTTC	5.10647	GAC
Lgr6	NM_001033409	1742	5	50.33	7.55	CTGAGAACCACTATGACCTAGACCTGGATGAGCTCCAGATGGGGACAGAG	GACTCAAAGCCACACCCCAGTGTCCAGTGCAGCCCTGTTCCAGGCCCCTTC	4.86414	GAC
Loxl1	NM_010729	1787	243	87.235	25.5	CGGCCACGCCACACCTGGGAGTGGCATAGCTGTCACCAACATTACCACAG	CATGGACGAGTTCAGCCACTACGACCTGCTTGATGCATCCACGGGCAAGAA	3.57102	AGC		Loxl1	NM_010729	1787	308	83.415	26.9667	CGGCCACGCCACACCTGGGAGTGGCATAGCTGTCACCAACATTACCACAG	CATGGACGAGTTCAGCCACTACGACCTGCTTGATGCATCCACGGGCAAGAA	4.23679	AGC
Loxl1	NM_010729	1787	420	75.72	29.8	CGGCCACGCCACACCTGGGAGTGGCATAGCTGTCACCAACATTACCACAG	CATGGACGAGTTCAGCCACTACGACCTGCTTGATGCATCCACGGGCAAGAA	8.52864	AGC
Loxl1	NM_010729	1787	261	87.29	25.6	CGGCCACGCCACACCTGGGAGTGGCATAGCTGTCACCAACATTACCACAG	CATGGACGAGTTCAGCCACTACGACCTGCTTGATGCATCCACGGGCAAGAA	0.610689	AGC
Ahcyl2	NM_001171000	1887	190	230.02	19.9	CCTTTGATGCCCACCTGACAGAGCTAACAGATGAACAAGCCAAGTATCTG	GGACTCAACAAGAATGGACCCTTCAAGCCTAACTACTACAGGTATTAAGTT	25.3376	GGA		Ahcyl2	NM_001171000	1887	135.667	168.76	22.0333	CCTTTGATGCCCACCTGACAGAGCTAACAGATGAACAAGCCAAGTATCTG	GGACTCAACAAGAATGGACCCTTCAAGCCTAACTACTACAGGTATTAAGTT	19.3335	GGA
Ahcyl2	NM_001171000	1887	131	126.69	27.4	CCTTTGATGCCCACCTGACAGAGCTAACAGATGAACAAGCCAAGTATCTG	GGACTCAACAAGAATGGACCCTTCAAGCCTAACTACTACAGGTATTAAGTT	15.3327	GGA
Ahcyl2	NM_001171000	1887	86	149.57	18.8	CCTTTGATGCCCACCTGACAGAGCTAACAGATGAACAAGCCAAGTATCTG	GGACTCAACAAGAATGGACCCTTCAAGCCTAACTACTACAGGTATTAAGTT	17.3304	GGA
Adam22	NM_001007220	1967	8	71.115	7.2	CTGAACATTGAGGGGACGGAGAAGGGTAACTGTGGGAAAGACAAGGACAC	GTGGACACAGTGCAACAAACGGGATGTACTTTGTGGTTACCTCCTGTGCAC	6.83951	ACG		Adam22	NM_001007220	1967	7.66667	66.56	7.85	CTGAACATTGAGGGGACGGAGAAGGGTAACTGTGGGAAAGACAAGGACAC	GTGGACACAGTGCAACAAACGGGATGTACTTTGTGGTTACCTCCTGTGCAC	4.73568	ACG
Adam22	NM_001007220	1967	8	61.54	9.2	CTGAACATTGAGGGGACGGAGAAGGGTAACTGTGGGAAAGACAAGGACAC	GTGGACACAGTGCAACAAACGGGATGTACTTTGTGGTTACCTCCTGTGCAC	0.509651	ACG
Adam22	NM_001007220	1967	7	67.025	7.15	CTGAACATTGAGGGGACGGAGAAGGGTAACTGTGGGAAAGACAAGGACAC	GTGGACACAGTGCAACAAACGGGATGTACTTTGTGGTTACCTCCTGTGCAC	6.85789	ACG
Nox4	NM_001285833	2021	11	58.2	8.3	AGACTCTTCATAGTTTGAGTAACCGGAACAACTCATATGGGACAAAATTT	GAATACAATAAAGAATCCTTCAGCTGAAACCTTAGGAGACTACTGGGGACT	5.39736	GAA		Nox4	NM_001285833	2021	15.3333	69.0667	10.6667	AGACTCTTCATAGTTTGAGTAACCGGAACAACTCATATGGGACAAAATTT	GAATACAATAAAGAATCCTTCAGCTGAAACCTTAGGAGACTACTGGGGACT	7.13642	GAA
Nox4	NM_001285833	2021	24	89.22	13.9	AGACTCTTCATAGTTTGAGTAACCGGAACAACTCATATGGGACAAAATTT	GAATACAATAAAGAATCCTTCAGCTGAAACCTTAGGAGACTACTGGGGACT	10.0192	GAA
Nox4	NM_001285833	2021	11	59.78	9.8	AGACTCTTCATAGTTTGAGTAACCGGAACAACTCATATGGGACAAAATTT	GAATACAATAAAGAATCCTTCAGCTGAAACCTTAGGAGACTACTGGGGACT	5.99268	GAA
Lrrc58	NM_177093	2505	5105	128.04	28.8	GGCATCCTGACCCTGAAGTACCCCATTGACCATGGCATTGTCACCAACTG	GAACGACATGGAGAAGATCTGGCACCACACCTTCTACAGTGAGCTGCGTGT	0.269265	TGG		Lrrc58	NM_177093	2505	5689	135.205	29.3667	GGCATCCTGACCCTGAAGTACCCCATTGACCATGGCATTGTCACCAACTG	GAACGACATGGAGAAGATCTGGCACCACACCTTCTACAGTGAGCTGCGTGT	1.34041	TGG
Lrrc58	NM_177093	2505	7733	126.795	31.65	GGCATCCTGACCCTGAAGTACCCCATTGACCATGGCATTGTCACCAACTG	GAACGACATGGAGAAGATCTGGCACCACACCTTCTACAGTGAGCTGCGTGT	1.10448	TGG
Lrrc58	NM_177093	2505	4229	150.78	27.65	GGCATCCTGACCCTGAAGTACCCCATTGACCATGGCATTGTCACCAACTG	GAACGACATGGAGAAGATCTGGCACCACACCTTCTACAGTGAGCTGCGTGT	2.64747	TGG
Il17ra	NM_008359	2670	45	169.17	10.5	CTGAGGAAGCTCCAGAGGCAGCTTTTCTTCTGGGAGCTCGAGAAGAACCC	TGGCTGGAACAGCTTGGAGCCACGGAGACCCACCCCAGAAGAGCAGAATCC	17.7887	CCT		Il17ra	NM_008359	2670	54	178.913	10.9	CTGAGGAAGCTCCAGAGGCAGCTTTTCTTCTGGGAGCTCGAGAAGAACCC	TGGCTGGAACAGCTTGGAGCCACGGAGACCCACCCCAGAAGAGCAGAATCC	20.0851	CCT
Il17ra	NM_008359	2670	54	149.58	12.4	CTGAGGAAGCTCCAGAGGCAGCTTTTCTTCTGGGAGCTCGAGAAGAACCC	TGGCTGGAACAGCTTGGAGCCACGGAGACCCACCCCAGAAGAGCAGAATCC	17.58	CCT
Il17ra	NM_008359	2670	63	217.99	9.8	CTGAGGAAGCTCCAGAGGCAGCTTTTCTTCTGGGAGCTCGAGAAGAACCC	TGGCTGGAACAGCTTGGAGCCACGGAGACCCACCCCAGAAGAGCAGAATCC	24.8864	CCT
LOC108169093	XM_017321253	3141	17	80.95	5.8	CCACACTGGCGTAGTAAGAGATAGCATGGCAAAGCTAAGAGAAAGGTTAA	ACCAGAGACAAAAATTGTTCGAATCAGGACAAGGGTGGTTTGAGGGACTGT	7.93772	AAC		LOC108169093	XM_017321253	3141	16.3333	67.1467	6.7	CCACACTGGCGTAGTAAGAGATAGCATGGCAAAGCTAAGAGAAAGGTTAA	ACCAGAGACAAAAATTGTTCGAATCAGGACAAGGGTGGTTTGAGGGACTGT	6.78385	AAC
LOC108169093	XM_017321253	3141	17	56.11	8	CCACACTGGCGTAGTAAGAGATAGCATGGCAAAGCTAAGAGAAAGGTTAA	ACCAGAGACAAAAATTGTTCGAATCAGGACAAGGGTGGTTTGAGGGACTGT	5.87182	AAC
LOC108169093	XM_017321253	3141	15	64.38	6.3	CCACACTGGCGTAGTAAGAGATAGCATGGCAAAGCTAAGAGAAAGGTTAA	ACCAGAGACAAAAATTGTTCGAATCAGGACAAGGGTGGTTTGAGGGACTGT	6.54202	AAC
Ltbp4	NM_001113549	3248	63	87.775	16.85	TGTGACCAAGGCTACGAAGGGGCACGGGACGGACGTCACTGCGTGGATGT	GAATGAGTGTGAGACACTACAGGGCGTGTGTGGCTCCGCGCTGTGTGAAAA	1.56653	GTG		Ltbp4	NM_001113549	3248	56	80.23	16.8833	TGTGACCAAGGCTACGAAGGGGCACGGGACGGACGTCACTGCGTGGATGT	GAATGAGTGTGAGACACTACAGGGCGTGTGTGGCTCCGCGCTGTGTGAAAA	3.24056	GTG
Ltbp4	NM_001113549	3248	54	61.205	19.1	TGTGACCAAGGCTACGAAGGGGCACGGGACGGACGTCACTGCGTGGATGT	GAATGAGTGTGAGACACTACAGGGCGTGTGTGGCTCCGCGCTGTGTGAAAA	6.70853	GTG
Ltbp4	NM_001113549	3248	51	91.71	14.7	TGTGACCAAGGCTACGAAGGGGCACGGGACGGACGTCACTGCGTGGATGT	GAATGAGTGTGAGACACTACAGGGCGTGTGTGGCTCCGCGCTGTGTGAAAA	1.44662	GTG
Ltbp4	NM_001113549	3252	45	122.355	14	ACCAAGGCTACGAAGGGGCACGGGACGGACGTCACTGCGTGGATGTGAAT	GAGTGTGAGACACTACAGGGCGTGTGTGGCTCCGCGCTGTGTGAAAATGTT	12.7818	GAG		Ltbp4	NM_001113549	3252	40.3333	109.087	14.6667	ACCAAGGCTACGAAGGGGCACGGGACGGACGTCACTGCGTGGATGTGAAT	GAGTGTGAGACACTACAGGGCGTGTGTGGCTCCGCGCTGTGTGAAAATGTT	11.8824	GAG
Ltbp4	NM_001113549	3252	38	79.67	18.2	ACCAAGGCTACGAAGGGGCACGGGACGGACGTCACTGCGTGGATGTGAAT	GAGTGTGAGACACTACAGGGCGTGTGTGGCTCCGCGCTGTGTGAAAATGTT	9.05593	GAG
Ltbp4	NM_001113549	3252	38	125.235	11.8	ACCAAGGCTACGAAGGGGCACGGGACGGACGTCACTGCGTGGATGTGAAT	GAGTGTGAGACACTACAGGGCGTGTGTGGCTCCGCGCTGTGTGAAAATGTT	13.8094	GAG
Thbs2	NM_011581	3466	188	123.81	20.3	ACTTCAGTGGCACTTTCTATGTCAACACTGACCGGGATGATGACTACGCT	GGCTTTGTCTTTGGCTATCAGTCAAGCAGCCGCTTCTATGTGGTGATGTGG	6.84577	GGC		Thbs2	NM_011581	3466	219.667	112.378	23.9167	ACTTCAGTGGCACTTTCTATGTCAACACTGACCGGGATGATGACTACGCT	GGCTTTGTCTTTGGCTATCAGTCAAGCAGCCGCTTCTATGTGGTGATGTGG	7.29295	GGC
Thbs2	NM_011581	3466	292	112.625	24	ACTTCAGTGGCACTTTCTATGTCAACACTGACCGGGATGATGACTACGCT	GGCTTTGTCTTTGGCTATCAGTCAAGCAGCCGCTTCTATGTGGTGATGTGG	3.87504	GGC
Thbs2	NM_011581	3466	179	100.7	27.45	ACTTCAGTGGCACTTTCTATGTCAACACTGACCGGGATGATGACTACGCT	GGCTTTGTCTTTGGCTATCAGTCAAGCAGCCGCTTCTATGTGGTGATGTGG	11.158	GGC
Thbs2	NM_011581	3624	152	100.6	17.1	GGTGTGTCACTCAAAGTGGTAAACTCCACGACTGGTACTGGCGAGCACCT	GAGGAATGCCCTGTGGCACACGGGAAACACAGAAGGCCAGGTCCGGACTCT	10.2448	CTG		Thbs2	NM_011581	3624	221.333	105.243	20.6667	GGTGTGTCACTCAAAGTGGTAAACTCCACGACTGGTACTGGCGAGCACCT	GAGGAATGCCCTGTGGCACACGGGAAACACAGAAGGCCAGGTCCGGACTCT	11.6667	CTG
Thbs2	NM_011581	3624	295	100.68	21	GGTGTGTCACTCAAAGTGGTAAACTCCACGACTGGTACTGGCGAGCACCT	GAGGAATGCCCTGTGGCACACGGGAAACACAGAAGGCCAGGTCCGGACTCT	11.8606	CTG
Thbs2	NM_011581	3624	217	114.45	23.9	GGTGTGTCACTCAAAGTGGTAAACTCCACGACTGGTACTGGCGAGCACCT	GAGGAATGCCCTGTGGCACACGGGAAACACAGAAGGCCAGGTCCGGACTCT	12.8947	CTG
Thbs2	NM_011581	3639	235	155.53	17.1	GTGGTAAACTCCACGACTGGTACTGGCGAGCACCTGAGGAATGCCCTGTG	GCACACGGGAAACACAGAAGGCCAGGTCCGGACTCTATGGCATGACCCCAA	16.6506	TGG		Thbs2	NM_011581	3639	327.667	147.733	20.6667	GTGGTAAACTCCACGACTGGTACTGGCGAGCACCTGAGGAATGCCCTGTG	GCACACGGGAAACACAGAAGGCCAGGTCCGGACTCTATGGCATGACCCCAA	17.0841	TGG
Thbs2	NM_011581	3639	574	195.9	21	GTGGTAAACTCCACGACTGGTACTGGCGAGCACCTGAGGAATGCCCTGTG	GCACACGGGAAACACAGAAGGCCAGGTCCGGACTCTATGGCATGACCCCAA	24.5716	TGG
Thbs2	NM_011581	3639	174	91.77	23.9	GTGGTAAACTCCACGACTGGTACTGGCGAGCACCTGAGGAATGCCCTGTG	GCACACGGGAAACACAGAAGGCCAGGTCCGGACTCTATGGCATGACCCCAA	10.0302	TGG
Mtus2	NM_001359503	3796	16	86.96	9.4	GGGATGAAGTTGCCTTCAACACCGCCAAGTGTGAGAAGCTGCAGAAGGAG	AAGGAGACGCTGGAGCGGCGGTTTGAGGAGGAGCTGAGGAGGTTGGGCTGG	8.60883	AAG		Mtus2	NM_001359503	3796	13.3333	80.7433	9.33333	GGGATGAAGTTGCCTTCAACACCGCCAAGTGTGAGAAGCTGCAGAAGGAG	AAGGAGACGCTGGAGCGGCGGTTTGAGGAGGAGCTGAGGAGGTTGGGCTGG	8.40811	AAG
Mtus2	NM_001359503	3796	13	64.36	11	GGGATGAAGTTGCCTTCAACACCGCCAAGTGTGAGAAGCTGCAGAAGGAG	AAGGAGACGCTGGAGCGGCGGTTTGAGGAGGAGCTGAGGAGGTTGGGCTGG	6.90523	AAG
Mtus2	NM_001359503	3796	11	90.91	7.6	GGGATGAAGTTGCCTTCAACACCGCCAAGTGTGAGAAGCTGCAGAAGGAG	AAGGAGACGCTGGAGCGGCGGTTTGAGGAGGAGCTGAGGAGGTTGGGCTGG	9.71028	AAG
Mtus2	NM_001359503	3798	13	70.65	9.4	GATGAAGTTGCCTTCAACACCGCCAAGTGTGAGAAGCTGCAGAAGGAGAA	GGAGACGCTGGAGCGGCGGTTTGAGGAGGAGCTGAGGAGGTTGGGCTGGCA	6.78758	AAG		Mtus2	NM_001359503	3798	12.6667	75.85	9.33333	GATGAAGTTGCCTTCAACACCGCCAAGTGTGAGAAGCTGCAGAAGGAGAA	GGAGACGCTGGAGCGGCGGTTTGAGGAGGAGCTGAGGAGGTTGGGCTGGCA	7.88519	AAG
Mtus2	NM_001359503	3798	15	74.26	11	GATGAAGTTGCCTTCAACACCGCCAAGTGTGAGAAGCTGCAGAAGGAGAA	GGAGACGCTGGAGCGGCGGTTTGAGGAGGAGCTGAGGAGGTTGGGCTGGCA	8.14532	AAG
Mtus2	NM_001359503	3798	10	82.64	7.6	GATGAAGTTGCCTTCAACACCGCCAAGTGTGAGAAGCTGCAGAAGGAGAA	GGAGACGCTGGAGCGGCGGTTTGAGGAGGAGCTGAGGAGGTTGGGCTGGCA	8.72266	AAG
Plxnb1	NM_172775	4067	7	60.58	12.5	CCCAATGTCACCTCAGTGGGCCCCTCCAAGAGCTTCTTCAGCGGAGGACG	TGAGATATGGGTCCGCGGCCAGGATCTTGATGTGGTACAGAGGCCAAGAAT	0.865908	CGT		Plxnb1	NM_172775	4067	7.66667	69.0983	12.3667	CCCAATGTCACCTCAGTGGGCCCCTCCAAGAGCTTCTTCAGCGGAGGACG	TGAGATATGGGTCCGCGGCCAGGATCTTGATGTGGTACAGAGGCCAAGAAT	4.95936	CGT
Plxnb1	NM_172775	4067	10	57.165	19.6	CCCAATGTCACCTCAGTGGGCCCCTCCAAGAGCTTCTTCAGCGGAGGACG	TGAGATATGGGTCCGCGGCCAGGATCTTGATGTGGTACAGAGGCCAAGAAT	4.4643	CGT
Plxnb1	NM_172775	4067	6	89.55	5	CCCAATGTCACCTCAGTGGGCCCCTCCAAGAGCTTCTTCAGCGGAGGACG	TGAGATATGGGTCCGCGGCCAGGATCTTGATGTGGTACAGAGGCCAAGAAT	9.54787	CGT
Col2a1	NM_001113515	4068	558	103.03	6	GTCCCTCGGAAAAACTGGTGGAGCAGCAAGAGCAAGGAAAAGAAACACAT	CTGGTTTGGAGAGACCATGAACGGTGGCTTCCACTTCAGCTATGGCGATGG	10.4033	ATC		Col2a1	NM_001113515	4068	501.333	85.3567	6.4	GTCCCTCGGAAAAACTGGTGGAGCAGCAAGAGCAAGGAAAAGAAACACAT	CTGGTTTGGAGAGACCATGAACGGTGGCTTCCACTTCAGCTATGGCGATGG	8.89162	ATC
Col2a1	NM_001113515	4068	476	51.07	7.2	GTCCCTCGGAAAAACTGGTGGAGCAGCAAGAGCAAGGAAAAGAAACACAT	CTGGTTTGGAGAGACCATGAACGGTGGCTTCCACTTCAGCTATGGCGATGG	5.2405	ATC
Col2a1	NM_001113515	4068	470	101.97	6	GTCCCTCGGAAAAACTGGTGGAGCAGCAAGAGCAAGGAAAAGAAACACAT	CTGGTTTGGAGAGACCATGAACGGTGGCTTCCACTTCAGCTATGGCGATGG	11.0311	ATC
Col2a1	NM_001113515	4200	2387	440.73	6	ATGACTTTCCTCCGTCTACTGTCCACTGAGGGCTCCCAGAACATCACCTA	CCACTGTAAGAACAGCATCGCCTACCTGGACGAAGCGGCTGGCAACCTCAA	48.1123	TAC		Col2a1	NM_001113515	4200	3214.67	483.633	6.4	ATGACTTTCCTCCGTCTACTGTCCACTGAGGGCTCCCAGAACATCACCTA	CCACTGTAAGAACAGCATCGCCTACCTGGACGAAGCGGCTGGCAACCTCAA	56.5567	TAC
Col2a1	NM_001113515	4200	5146	552.15	7.2	ATGACTTTCCTCCGTCTACTGTCCACTGAGGGCTCCCAGAACATCACCTA	CCACTGTAAGAACAGCATCGCCTACCTGGACGAAGCGGCTGGCAACCTCAA	68.0066	TAC
Col2a1	NM_001113515	4200	2111	458.02	6	ATGACTTTCCTCCGTCTACTGTCCACTGAGGGCTCCCAGAACATCACCTA	CCACTGTAAGAACAGCATCGCCTACCTGGACGAAGCGGCTGGCAACCTCAA	53.5513	TAC
Ptprd	NM_001352628	4692	12	101.69	6.6	GATCAATACCAGTTCTGCTATCGAGCCGCACTAGAATACCTGGGCAGCTT	TGATCACTATGCAACGTAGAAACCCCTGACCCCTTCTGGATTTTTACTACA	10.2536	TTT		Ptprd	NM_001352628	4692	13.3333	95.6133	7.06667	GATCAATACCAGTTCTGCTATCGAGCCGCACTAGAATACCTGGGCAGCTT	TGATCACTATGCAACGTAGAAACCCCTGACCCCTTCTGGATTTTTACTACA	10.2174	TTT
Ptprd	NM_001352628	4692	18	101.12	8.5	GATCAATACCAGTTCTGCTATCGAGCCGCACTAGAATACCTGGGCAGCTT	TGATCACTATGCAACGTAGAAACCCCTGACCCCTTCTGGATTTTTACTACA	11.5098	TTT
Ptprd	NM_001352628	4692	10	84.03	6.1	GATCAATACCAGTTCTGCTATCGAGCCGCACTAGAATACCTGGGCAGCTT	TGATCACTATGCAACGTAGAAACCCCTGACCCCTTCTGGATTTTTACTACA	8.88866	TTT
Ptprd	NM_001352628	4693	8	67.8	6.6	ATCAATACCAGTTCTGCTATCGAGCCGCACTAGAATACCTGGGCAGCTTT	GATCACTATGCAACGTAGAAACCCCTGACCCCTTCTGGATTTTTACTACAG	6.46934	GAT		Ptprd	NM_001352628	4693	13	93.6533	7.06667	ATCAATACCAGTTCTGCTATCGAGCCGCACTAGAATACCTGGGCAGCTTT	GATCACTATGCAACGTAGAAACCCCTGACCCCTTCTGGATTTTTACTACAG	10.06	GAT
Ptprd	NM_001352628	4693	17	95.51	8.5	ATCAATACCAGTTCTGCTATCGAGCCGCACTAGAATACCTGGGCAGCTTT	GATCACTATGCAACGTAGAAACCCCTGACCCCTTCTGGATTTTTACTACAG	10.8071	GAT
Ptprd	NM_001352628	4693	14	117.65	6.1	ATCAATACCAGTTCTGCTATCGAGCCGCACTAGAATACCTGGGCAGCTTT	GATCACTATGCAACGTAGAAACCCCTGACCCCTTCTGGATTTTTACTACAG	12.9036	GAT
Col14a1	NM_181277	4855	15	61.565	17.75	TCAAGGCATGCCTGGAATGCCGGGTGATAAAGGAGATAAAGGAGATGCTG	GTCTTCCTGGTCCACAGGGTGTCCCTGGAGGTGTTGGTTCACCAGGCCGTG	0.185014	GGT		Col14a1	NM_181277	4855	19.6667	124.06	11.4833	TCAAGGCATGCCTGGAATGCCGGGTGATAAAGGAGATAAAGGAGATGCTG	GTCTTCCTGGTCCACAGGGTGTCCCTGGAGGTGTTGGTTCACCAGGCCGTG	12.0574	GGT
Col14a1	NM_181277	4855	33	204.785	9.25	TCAAGGCATGCCTGGAATGCCGGGTGATAAAGGAGATAAAGGAGATGCTG	GTCTTCCTGGTCCACAGGGTGTCCCTGGAGGTGTTGGTTCACCAGGCCGTG	24.4951	GGT
Col14a1	NM_181277	4855	11	105.83	7.45	TCAAGGCATGCCTGGAATGCCGGGTGATAAAGGAGATAAAGGAGATGCTG	GTCTTCCTGGTCCACAGGGTGTCCCTGGAGGTGTTGGTTCACCAGGCCGTG	11.4921	GGT
Sptbn1	NM_175836	7096	20	102.56	7.5	ACCATCACCAGCGAGTCCAGTCCTGGCAAGAGGGAGAAGGATAAAGAGAA	AGACAAAGAGAAGAGGTTCAGCCTTTTCGGCAAGAAGAAGTGAACTTCCCT	10.3508	AAA		Sptbn1	NM_175836	7096	16	74.6867	8.4	ACCATCACCAGCGAGTCCAGTCCTGGCAAGAGGGAGAAGGATAAAGAGAA	AGACAAAGAGAAGAGGTTCAGCCTTTTCGGCAAGAAGAAGTGAACTTCCCT	7.63996	AAA
Sptbn1	NM_175836	7096	17	62.04	9.4	ACCATCACCAGCGAGTCCAGTCCTGGCAAGAGGGAGAAGGATAAAGAGAA	AGACAAAGAGAAGAGGTTCAGCCTTTTCGGCAAGAAGAAGTGAACTTCCCT	6.61462	AAA
Sptbn1	NM_175836	7096	11	59.46	8.3	ACCATCACCAGCGAGTCCAGTCCTGGCAAGAGGGAGAAGGATAAAGAGAA	AGACAAAGAGAAGAGGTTCAGCCTTTTCGGCAAGAAGAAGTGAACTTCCCT	5.95446	AAA

## Sheet: average
Supplementary Data 9
mRNA targets in the HD-het cells that showed one or more codon-specific pauses
GeneName	TranscriptID	paused codon coordination on transcript	number_of_reads_mapped	Pause_score	coverage(%)	50_upstream_seq	50_downstream_seq(including_pause_position)	Z-score	pause_codon	length of transcript	relative position of the paused codon
Hist1h4c	NM_178208	21	1116.67	275.86	8.73333	GTCATAACCATGTCTGGACG	TGGTAAGGGTGGTAAAGGCCTTGGGAAAGGCGGCGCTAAGCGCCACCGTAA	31.4815	CGT	375	5.6
Zbtb18	NM_001355098	32	24.3333	165.09	7.53333	AGGCTGCGGCCGCCGCTGGGCTGCTGCCATG	GGGAGCCGTTGAAAGAGTGGGGCCCTGTGGCTCGGCCGCGCGCCTCAGGCT	18.3499	TGG	4123	0.776134
Zbtb18	NM_001355099	32	24.3333	169.51	7.36667	AGGCTGCGGCCGCCGCTGGGCTGCTGCCATG	GGGAGCCGTTGAAAGAGTGGGGCCCTGTGGCTCGGCCGCGCGCCTCAGGCT	18.8748	GGG	3937	0.812802
Thumpd2	NM_028138	40	15.6667	161.637	5.83333	GGTCTCGGGGTCGCGCCTGAGCGCCATGGCTGTAGCCCA	GGCAGACCCGGGTTCTGACCCCGCTGGCGGCGCCCGGTTCTTCTGCACCGC	17.9734	CAG	1856	2.15517
Adh7	NM_009626	48	9.66667	66.2333	8.43333	GAACTTCCAAGTCACGCTATTTATTGAAGGCCGAAGATGCTGGTACC	CATAGAAGAGTGAACCGTGCCTCAGTCAGAAGACGTTCCTGTTTGCAGGCC	6.79379	CCA	2079	2.3088
Klhl21	NM_001033352	65	32	114.703	12.5333	ACGCGCTGGGGCGTCCCTGTGACCCGCAGCTCCGCGTCATGGAGCGGCCG	GCGCCTTTGGCTGTGCTGCCCTTCTCCGATCCCGCGCACGCCCTAAGCCTG	12.3927	GCG	3895	1.66881
C9orf72	NM_001081343	71	31.3333	152.067	9.73333	GGCGGTGAAGGCGCAGCAGCGGCGAGTGGCTATTGCAAGCGTTCGGATAA	TGTGAGACCTGGAATGCAGTGAGACCTGGGATGCAGGGATGTCGACTATCT	17.1063	ATG	3151	2.25325
LOC108169013	XM_017320559	87	167.667	341.513	7.66667	GCGTGTTGCGTGTTTGTGCCGGCATCTAATGTTTGCGCCTGCGTCTGTAC	TAGTTAGCTAACTAGATCTGTATCTGGCGGTTCTGCGGAAGAACTGACGAG	39.2759	CTA	1795	4.8468
Adamts2	NM_175643	91	10.6667	91.9033	7.03333	CGGCTGCGAGTGCGGGGCCCCGGCTGCGGTCGGGCTGCCATGGATCCGCC	GGCGGGAGCCGCTCGCCGCCTGCTCTGCCCCGCTCTACTGCTGCTGCTGCT	9.82127	CCG	7265	1.25258
Ppip5k1	NM_178795	91	13.3333	112.737	7.53333	TTGCTGCCTGGAGTTAACATTGTTTCCTGCTGGCAGAATCAGTGACATGC	CAGCACTAGCGGGATGAGTGGGTGTTCCGGCGGGGATGTGGTCCTTGACGG	12.3906	CCA	5559	1.63699
Fabp7	NM_021272	97	33	53.8433	15.8	TCCAGTTCCTGCCTATTTTCAGCTGACTAGGCGGTTAAGGATGGTAGATG	CTTTCTGCGCAACCTGGAAGCTGACAGACAGTCAGAATTTTGATGAGTACA	5.19072	GCT	762	12.7297
Ndufa12	NM_001364691	102	702.333	146.667	24.7667	CACCGGCCACGGCGGCCTGCGGGGCCTCCTACGGGTTTTCTTCAGGGCAA	ATGATATAAGGATTGGTACACTGGTGGGAGAAGACAAATATGGAAATAAAT	16.8222	AAT	1042	9.78887
Psca	NM_028216	116	49	105.03	11.3667	CAGGTGCTGCTCTGCAGTGCTATTCATGCACAGCACAGATGAACAACAGA	GACTGTCTGAATGTACAGAACTGCAGCCTGGACCAGCACAGTTGCTTTACA	11.2915	GAC	876	13.242
Tgfb2	NM_001329107	120	19.6667	75.69	10.6333	AGAAAGAGAGAAGGCGCTGAGAGCTGAGCTCTGGGGCAGGCGTCAGGGAT	GGAGAGAAGTATTAGGGTTTAAAGAGCCATTCTGGAGCAACCCATCTGCGG	7.7869	ATG	5200	2.30769
Tgfb2	NM_009367	120	19.6667	75.69	10.6333	AGAAAGAGAGAAGGCGCTGAGAGCTGAGCTCTGGGGCAGGCGTCAGGGAT	GGAGAGAAGTATTAGGGTTTAAAGAGCCATTCTGGAGCAACCCATCTGCGG	7.7869	ATG	5116	2.34558
Fam214b	NM_001253353	126	13	81.98	8.03333	CCGGGGAGGGACCGTCGCAGGGAGGGGTGCAACAGCAGCTAGAGGGGCTG	CGGACGCCAGAGCCCGCTAGTGTTGCACACGAAGCTGATCAGGGAAGGGCC	8.63085	TGC	3309	3.8078
Entpd1	NM_009848	133	10.3333	85.75	8.5	AGGGAAGAGGAAGGAAACAAAAAGCTGCCCCTTATGGAAGATATAAAGGA	TTCTAAGGTGAAGAGATTTTGCTCCAAAAATATTCTGATCATCCTTGGTTT	8.85591	GAT	4221	3.15091
P3h3	NM_013534	163	14.6667	132.967	6.23333	CTCAGTTGTCACCGGGGTCGCCTCCCCAGGCCCCCGACTTGCTCTACGCG	GACGGGCTGCGAGCCTACTCGGCCGGGGCTTGGGCGCCCGCAGTGGCGCTG	14.5569	GAC	2815	5.79041
Kif26b	NM_001161665	166	15.6667	68.0767	10.6	CCCCGCTAGAGGAGAACGCGCGCTGGCCGGGTGGAGGAAAATGCTAGCGA	TCTGGATGTGACCGCGAAGAGAGGACGCGTGGCTGGAGGAGGCAGAGAGAT	6.93853	TCT	7422	2.23659
Napb	NM_019632	217	15	89.7267	5.86667	GAATAGAAGAGGCATGTGAAATGTATACCAGAGCTGCAAATATGTTCAAG	ATGGCCAAGAACTGGAGTGCTGCAGGGAATGCGTTTTGTCAAGCTGCCAAA	9.5342	ATG	3693	5.87598
Mta1	NM_001346696	224	301.333	146.69	26.9667	GTCTACTTTGAGAACTCCTCCAGCAACCCGTACCTGATCCGCAGGATTGA	AGAGCTTAACAAGACAGCCAACGGGAATGTGGAGGCCAAAGTGGTGTGTTT	16.7198	GAA	2790	8.02867
3110043O21Rik	XM_006538292	229	31.3333	162.393	8.8	TCCGCACCGGGGAGCCCTGCAGATTCTGGCTATTGCAAGCGTTCGGATAA	TGTGAGACCTGGAATGCAGTGAGACCTGGGATGCAGGGATGTCGACTATCT	18.3332	ATG	3307	6.92471
Cc2d2a	NM_001359903	236	7.66667	76.7867	5.53333	CTAGCGAGGCTTTGAAGGACTCCAGAATGTGCCCATGAAAAATGGATCCG	AATAGCAATTGAGCCATTCATTTGACAAACACACATGAACTGTCCGTCTAC	7.93998	CGA	7229	3.26463
Cc2d2a	XM_006503938	241	7.66667	67.47	6.2	CTAGCGAGGCTTTGAAGGACTCCAGAATGTGCCCATGAAAAATGGATCCG	AATAGCAATTGAGCCATTCATTTGACAAACACACATGAACTGTCCGTCTAC	6.82345	AAT	5434	4.43504
St6gal1	NM_001252505	242	9.66667	72.96	7.53333	AGCCAGCGCCCGAGAGAGAAGTTATCAGTGCCCCGGAAGTCAACTGAAAT	GAACTGGCCCCCTTGAGCCTTCCCCAAATACCTGGTACCCACTTTCCAGCC	7.45615	ATG	8540	2.89227
Crispld2	NM_001310635	244	15	82.7167	9.83333	GCCCAGGCTGCCCCCACCCCTCTTAGTTGTGGCTGAAGGCGTGAAGCCAT	GAGCTGTCTTCTGAACAATATGGTCCTGATGGGGCTGGCTCTGCTGGTCTG	8.77886	ATG	4186	5.82895
St6gal1	NM_001252505	247	12	94.6633	7.53333	GCGCCCGAGAGAGAAGTTATCAGTGCCCCGGAAGTCAACTGAAATGAACT	GGCCCCCTTGAGCCTTCCCCAAATACCTGGTACCCACTTTCCAGCCGGATG	9.88872	TGG	8540	2.83372
Ctdsp2	NM_001113470	253	115.667	117.563	17.7667	CCCCGTGTCCCATTTCCTCCTCTTGTTTTCGCTCCGGATTCTCCATGTTG	GACCCAAACTGAGGAGCCCGGAGCTGCCACCGGGGGATCGGGGCTGGGGGC	13.1859	GGA	4823	5.2457
Eno2	NM_001302642	291	136.667	120.21	8.76667	ATCCCAGCCATCATGTCTATAGAGAAGATTTGGGCCCGAGAGATCTTGGA	CTCCCGTGGGAATCCCACCGTGGAGGTGGATCTCTATACTGCCAAAGGTCT	13.2884	GAC	2454	11.9397
Eno2	NM_001302642	293	297.333	291.143	8.76667	CCCAGCCATCATGTCTATAGAGAAGATTTGGGCCCGAGAGATCTTGGACT	CCCGTGGGAATCCCACCGTGGAGGTGGATCTCTATACTGCCAAAGGTCTTT	33.2831	TCC	2454	11.8582
Zfp229	NM_001164676	297	14	121.14	6.5	GAAGTGGAACAGCGAGTGCTGGATGGTGAAGAGAGAGAAGACAAAGGATC	CAGGTACAAAAGTACAAGAAGAGAAAAGTCAGAAAAGGACAATAGGGAGAA	13.1096	CAG	4541	6.54041
Nudt16	NM_029385	306	14.6667	97.9733	6.63333	GCGCGAGGAGCTGGGCGAAGCGATGTCTGCCTTCCGCGTTGAACGCTCTG	ACTACCGCAGCTCACACATCGCGGCCAGACCGCGCGTGGTGGCCCACTTCT	10.5186	GAC	1606	19.0535
Kdm7a	NM_001033430	309	12.3333	73.7867	7.93333	TGTATGCCGGCAGCCGTACGACGTGAACCGCTTCATGATCGAGTGCGATG	TCTGCAAGGACTGGTTCCACGGCAGCTGTGTTGGCGTGGAAGAGCATCATG	7.62494	GTC	9553	3.23459
Nox4	NM_015760	321	33.3333	131.33	13.2667	TAAACGTTCTACTTTTCTGGAAAACCTTCCTGCTGTACAACCAAGGGCCA	GAATACTACTACATTCACCAAATGTTGGGCCTAGGATTGTGTTTAAGCAGA	14.362	GAA	3760	8.53723
C530008M17Rik	XM_006535003	358	7.33333	88.5033	5.7	TCGGCTGGGAGGCAGAGTCACTCGCCCCGGAGTGCCAGCAATGGGACCTT	CTCTTCGGATGAGGAAACCCTGGAGAACAATCTGAGGTCCTTCAACTATTC	9.40508	TTC	7152	5.00559
Fam20a	NM_153782	369	12	96.03	6.3	CCAGGGAACCCCAACCCTGCCTCTCTACTGGGCAAGAAAAGACGACGCTG	TCAACACTGTGAGCTTCCTGCACGCGGTCCCCAAGTTCAGGGAAGACACCC	10.1096	GTC	2523	14.6254
Nkain4	NM_001141933	370	13.6667	62.9733	10	TCTACCTGGAAGTGGGGGGCCTCTCAAAGGACAGTGAACTTTTGACCTTC	AATCTCTCTGGGCATCGTTCCTGGTGGGAAGAGCATGGGCCAGGCTGTCTT	6.40401	AAT	865	42.7746
Lims2	NM_001365015	371	16.6667	112.983	8.66667	TTTCCCGAGGGACTCTTCTACGAGTTTGAGGGCCGGAAGTACTGTGAACA	TGACTTCCAAATGCTATTTGCTCCATGCTGCGGATTCTGTGGTGAATTTGT	12.2444	CAT	1829	20.2843
Macrod2	NM_001013802	378	11.6667	54.4433	7.43333	AAAGAATACATAAGGGACTATGTTTCTCTGAGCACCATTCTATCATGGAA	GGAAGAGATGAAGAGCAAAGGCCAAAATGATGAAGAAAATACTCAGGAAGC	5.32937	AAG	1893	19.9683
Hspa1l	NM_013558	386	118.333	346.753	8.03333	GACGCTGCCAAGAACCAGGTGGCCATGAATCCCCAGAACACTGTTTTTGA	TGCCAAACGTCTAATTGGCAGGAAGTTTAATGATCCTGTTGTGCAGTCAGA	40.2064	GAT	2415	15.9834
Macrod2	NM_028387	389	21	90.6367	8.36667	ACTATGTTTCTCTGAGCACCATTCTATCATGGAAGGAAGAGATGAAGAGC	AAAGGCCAAAATGATGGATGCATCCCTAATGGTTGGAGAAATGGTGGAGAA	9.62314	GCA	3552	10.9516
Macrod2	NM_001013802	394	21	98.3133	7.43333	ACTATGTTTCTCTGAGCACCATTCTATCATGGAAGGAAGAGATGAAGAGC	AAAGGCCAAAATGATGAAGAAAATACTCAGGAAGCACCACAGATGAAGAAA	10.5441	AAA	1893	20.8135
Calr3	NM_028500	399	525.667	378.54	7.16667	GCAACAAAGGGAAGACCCTGGTAATCCAGTACACGGTGAAGCATGAGCAG	AAGATGGACTGTGGTGGTGGTTACATCAAGGTGTTTCCGTCTGACCTGGAC	43.7004	AAG	1670	23.8922
Hist2h2ac	NM_175662	415	823.667	170.723	7	CCAACATCCAGGCCGTGCTGCTGCCCAAGAAGACCGAGAGCCACAAGGCT	AAGAGCAAGTGAAACTCAACACGAATCCAAAAAGGCTCTTTTTAGAGCCAC	19.0267	AAG	468	88.6752
Pir	NM_001301402	415	24	65.11	17.2667	AGCATGGCCCATGAAGACTTTTGTGGACATGTTGGTAAAATGAACCCAGG	AGACCTACAGTGGATGACTGCAGGACGAGGCATTCTGCATGCTGAGATGCC	6.584	GGA	1472	28.1929
Ptchd4	NM_001355270	425	6	80.3567	5.73333	GGCAGGGTGATCCTCCTCTCCTCACCCGGGGACAATATTTTGCTCCAGGC	TGAGGGGATTCTGCAGACCCACCGAGCCGTGATGGAAATGAAGGTGAACCA	8.32647	GCT	6582	6.457
Smarcad1	NM_001355248	448	37.6667	165.547	7.6	CTCAGGGTGGTGGTTCCTCCCAATATGAATCTTTTCAACTTGGACCGTTT	TCGCTTTGAGAAAAGGAGTAAGATTGAGGAAGCACCCGAAGCAGCCCCTCA	18.5128	TTT	992	45.1613
Wdr5	NM_080848	449	197.667	121.91	34.2667	CAAGTTCATCTGCTGATAAACTCATTAAAATTTGGGGAGCATATGATGGA	AAGTTTGAGAAAACTATATCTGGTCACAAACTGGGAATATCTGATGTAGCG	13.8515	AAG	2916	15.3978
Wisp2	NM_016873	455	162.333	447.687	11.6	TCCTTGGACACCACCCCAGTGCCCACCGGGGGTACCCCTGGTGCTGGATG	GCTGTGGCTGCTGTCGAGTGTGTGCACGGAGGCTGGGGGAGTCCTGCGACC	51.7591	GGC	1784	25.5045
Fat4	XM_006535484	460	48	165.217	9.06667	CTGGAGGATTACAAAGTGAAACTGACCCGGGACAATAAAAGCACAGATCC	CAGGACAAGGGCGAGGAGCGCTCGGGGGCGCTGGTGCCCGCTGACGCCCGG	18.6179	CCC	17058	2.69668
Loxl1	NM_010729	465	115	75.3267	25.8333	CAGGACAGGGCTCGGACCCAGGACGCTGGCGGCAGCTGATCCAGTGGGAG	AACAACGGGCAGGTGTACAGCTTGCTCAACTCGGGCTCTGAGTACGTGCCC	7.89351	AAC	3338	13.9305
Ifi27	NM_001364173	468	47.6667	84.9367	18.6667	ACCTATCTATAAAGATTCGGTTCCTGTTTGGAAACTTAACTGGTCCTCAT	GGCGTTTTCGGGCACAGGGACACTGGTGGCTTCCATTGTCTCCAAGATGAC	8.99563	ATG	1322	35.4009
Loxl1	NM_010729	470	162.667	105.823	25.8333	CAGGGCTCGGACCCAGGACGCTGGCGGCAGCTGATCCAGTGGGAGAACAA	CGGGCAGGTGTACAGCTTGCTCAACTCGGGCTCTGAGTACGTGCCCGCGGG	11.6392	AAC	3338	14.0803
Calm3	NM_007590	480	1427	144.31	37.3	GACAGCGAGGAGGAGATACGAGAGGCCTTCCGTGTCTTTGACAAGGATGG	GAATGGCTATATTAGCGCTGCCGAGCTGCGTCACGTCATGACGAACCTGGG	16.6806	GGG	2233	21.4957
Camk2b	NM_001174053	532	16	112.293	7.16667	ATCTGGTCACTGGTGGGGAGCTCTTTGAAGACATCGTGGCAAGAGAGTAC	TACAGTGAAGCTGATGCCAGTCACTGCATCCAGCAGATCCTGGAAGCTGTT	4.54772	TAC	4034	13.2623
Camk2b	NM_001174053	535	13.3333	87.4167	7.06667	TGGTCACTGGTGGGGAGCTCTTTGAAGACATCGTGGCAAGAGAGTACTAC	AGTGAAGCTGATGCCAGTCACTGCATCCAGCAGATCCTGGAAGCTGTTCTC	3.15694	AGT	4034	13.1879
Arxes1	NM_029541	566	208.667	94.6633	26.7	AGTATTTTTTCTTTGACGATGGACACGGGCTCAAGGGAAACAGGAATGTC	ACTTTGACTCTCTCCTGGCAAGTGATACCGATTGCTGGGATCCTGCCTCTT	10.3634	ACT	1580	35.8228
Arxes2	NM_029823	566	208.667	94.6467	26.7333	AGTATTTTTTCTTTGACGATGGACACGGGCTCAAGGGAAACAGGAATGTC	ACTTTGACTCTCTCCTGGCAAGTGATACCGATTGCTGGGATCCTGCCTCTT	10.3615	ACT	1540	36.7532
Arxes1	NM_029541	567	269	123.953	26.7	GTATTTTTTCTTTGACGATGGACACGGGCTCAAGGGAAACAGGAATGTCA	CTTTGACTCTCTCCTGGCAAGTGATACCGATTGCTGGGATCCTGCCTCTTG	13.9438	ACT	1580	35.8861
Arxes2	NM_029823	567	269	123.93	26.7333	GTATTTTTTCTTTGACGATGGACACGGGCTCAAGGGAAACAGGAATGTCA	CTTTGACTCTCTCCTGGCAAGTGATACCGATTGCTGGGATCCTGCCTCTTG	13.9411	ACT	1540	36.8182
C1qtnf12	NM_026125	589	22.3333	177.477	6	AGTCGCGAGGCCTCTCAGGTCTCCCAGGGCCCCCAGGACCTCCTGGCCCT	CCTGGTCCCCCTGGCTCCCCTGGTGTGGGCGTTACCCCAGAGGCCTTACTG	20.0436	CCT	1339	44.0627
C1qtnf12	NM_026125	590	25.6667	193.263	6	GTCGCGAGGCCTCTCAGGTCTCCCAGGGCCCCCAGGACCTCCTGGCCCTC	CTGGTCCCCCTGGCTCCCCTGGTGTGGGCGTTACCCCAGAGGCCTTACTGC	21.8729	CCT	1339	43.9881
Tagln3	NM_019754	597	764.333	246.93	5.86667	ACTGACATTTTTCAAACAGTGGATCTCTGGGAAGGGAAGGACATGGCAGC	TGTGCAGAGGACTCTGATGGCCTTGGGCAGTGTTGCAGTTACCAAGGATGA	28.0965	GCT	1269	47.0449
Tagln3	NM_019754	602	418	134.097	5.86667	CATTTTTCAAACAGTGGATCTCTGGGAAGGGAAGGACATGGCAGCTGTGC	AGAGGACTCTGATGGCCTTGGGCAGTGTTGCAGTTACCAAGGATGATGGCT	14.7361	CAG	1269	47.4389
Atp1a2	NM_178405	643	92	189.66	5.33333	ACCGGCTGCTTCTCCTACTACCAGGAAGCCAAGAGCTCCAAGATCATGGA	CTCCTTCAAGAACATGGTGCCTCAGCAAGCTCTGGTCATCCGAGAGGGAGA	21.6057	GAC	6227	10.326
Eif4h	NM_001312867	643	613	94.8833	32.35	GAGTCGCTTTCGAGATGGCCCTCCTCTGCGTGGCTCCAACATGGACTTCA	GAGAACCCACAGAAGAGGAACGAGCACAGAGACCTCGGCTGCAGCTTAAAC	6.00713	AGA	2443	#VALUE!
Msx2	NM_013601	643	11.6667	65.3433	9.1	TTCTCCAGCTCTCTGAACCTTACAGAGACCCAGGTCAAAATCTGGTTCCA	GAACCGAAGGGCTAAGGCGAAAAGACTGCAAGAGGCGGAACTGGAAAAGCT	6.57377	CAG	2162	29.741
Gm13889	NM_001145034	689	19.3333	86.5617	8.5	GCTGCAGAGGGAGCCGCTCGGCAGCTGCAAACTGAGGAACAGCCTGGACT	CCAGCGACTCCGACTCGGCCCTGTGAGGCGGTAGCCCGCTTGGGGACTTGC	9.2101	TCC	1291	53.3695
Oard1	NM_001289490	691	73	148.967	15.2167	ATATATATTACTTGATTACAAAGAAACGGGCTTCACACAAGCCAACGTAT	GAGAACCTACAGAAGAGTTTGGAGGCCATGAAGTCCCATTGTTTGAAGAAT	16.8242	GAG	1354	51.034
Ube2d2b	NM_001276397	719	1197	296.283	18.0333	GATGATCCCTTAGTGCCTGAGATTGCTCAGATCTACAAAACAGATAGAGA	CAAGTACAACAGAACAGCTCGGGAATGGACTCAGAAATATGCGATGTGACT	35.3736	GAC	1616	44.4926
Arx	NM_001305940	809	16.6667	106.875	17.7667	GCACGGGCGCCGAGGACGACGAGGAGGAGCTGTTGGAGGATGAGGAAGAT	GAAGAGGAGGAAGAGGAGCTGCTGGAGGACGACGACGAGGAGCTGCTGGAG	5.60584	GAA	2780	29.1007
Gm7102	NM_001177513	832	42	89.91	11.9667	AGTGGATATAAGCCAACAGTACAGCAATACGCAAACATTCACAGACAAAA	AAGGAAGATACTTTTCTTAATATTTCTGAAATTCACCTGGAAGCCTCATGT	9.4907	AAA	1624	51.2315
Ranbp6	NM_177721	840	33.3333	148.045	10.6167	CCTAAGTACTTGGGTCCCTATCTAGAAGATACTCTGCAGTTGAGCCTGAA	GTTGTGTGGAGACTCTAGGCTTAGTAACCTGCAACGCCAGCTGGCTCTGGA	12.0582	AAG	4867	17.2591
Wnk3	NM_001271678	882	18.6667	132.593	7.26667	TAAAAGGATTGCAGTTCTTACACACAAGGACGCCTCCTATTATTCACCGG	GATCTGAAATGTGACAACATTTTCATCACAGGACCCACTGGATCTGTGAAG	7.34737	GAT	10400	8.48077
Wnk3	NM_001271678	887	14.3333	78.565	9.85	GGATTGCAGTTCTTACACACAAGGACGCCTCCTATTATTCACCGGGATCT	GAAATGTGACAACATTTTCATCACAGGACCCACTGGATCTGTGAAGATTGG	4.02884	CTG	10400	8.52885
Col14a1	NM_181277	890	165.667	197.81	31.2333	AACGTGGGCTCAGAAAAGACAAGAATCGGCTTGGCACAGTACAGTGGGGA	CCCCAGAATAGAGTGGCACTTGAATGCCTTTAACACAAAAGATGAGGTGAT	14.7591	GAC	6447	13.8049
Ece2	NM_139293	899	15	104.523	11.3	TTCACCGTCTACGTCAGTGCTGATTCTAAGAGTTCTAACAGCAATATCAT	CCAGGTGGACCAGTCTGGGCTTTTTCTGCCCTCTCGAGATTACTACCTAAA	9.18066	ATC	3129	28.7312
1700009N14Rik	NM_001081095	924	540.333	213.857	11.1333	CATGACTTGGAAGTGGCACAGGCCACTGCTCTCCCCGATGAGGATGATGA	CTTATGAGAAAGTGAGGCTTGGGTGGCATCACAAGCCTAAGCGTACAGGCA	24.1977	GAC	1264	73.1013
Tbc1d2b	NM_194334	947	6.66667	69.285	6.33333	GCAGTAAAGGAGTCGCTAGTTCAGGATTCCCCTTTGAATTTGGACGGAAC	CCTTACAAAGGAAAGCGCCCCTTGAAAGATATAATTGGGTCATACAAAAAC	7.06894	CCT	5951	15.9133
Sorl1	NM_001357261	964	5.66667	55.82	6.9	AAAGGGGGAACCTGGGAATTTCTTCAGGCCCCAGCCTTCACAGGATATGG	AGAGAAAATCAATTGTGAGCTTTCTCAGGGTTGTTCCCTCCACCTGGCCCA	5.51036	GGA	10120	9.52569
Sdc1	NM_011519	1087	339.667	119.038	23.4167	TCTTTGCTGTGTGCCTGGTGGCTTTCATGCTGTACCGGATGAAGAAGAAG	GACGAAGGCAGCTACTCCTTGGAGGAGCCCAAACAAGCCAATGGCGGTGCC	13.2048	GAC	3057	35.5577
Eef1akmt4-ece2	NM_177940	1119	15	80.9233	9.11667	TTCACCGTCTACGTCAGTGCTGATTCTAAGAGTTCTAACAGCAATATCAT	CCAGGTGGACCAGTCTGGGCTTTTTCTGCCCTCTCGAGATTACTACCTAAA	2.62111	ATC	3349	33.413
Dcn	NM_001190451	1124	73	157.723	7.63333	GTTATGGAGAATGGCAGTCTGGCCAATGTTCCTCATCTGAGGGAACTCCA	CTTGGACAACAACAAACTCCTCAGGGTGCCTGCTGGGCTGGCACAGCATAA	17.4679	CAC	1902	59.306
Dcn	NM_001190451	1125	50.3333	109.257	7.63333	TTATGGAGAATGGCAGTCTGGCCAATGTTCCTCATCTGAGGGAACTCCAC	TTGGACAACAACAAACTCCTCAGGGTGCCTGCTGGGCTGGCACAGCATAAG	11.9246	TTG	1902	59.3586
Dcn	NM_001190451	1127	95.3333	205.317	7.63333	ATGGAGAATGGCAGTCTGGCCAATGTTCCTCATCTGAGGGAACTCCACTT	GGACAACAACAAACTCCTCAGGGTGCCTGCTGGGCTGGCACAGCATAAGTA	23.2429	TTG	1902	59.0957
Dcn	NM_001190451	1128	38	78.4867	7.63333	TGGAGAATGGCAGTCTGGCCAATGTTCCTCATCTGAGGGAACTCCACTTG	GACAACAACAAACTCCTCAGGGTGCCTGCTGGGCTGGCACAGCATAAGTAT	8.25231	GAC	1902	59.1483
Dcn	NM_001190451	1129	67.6667	142.83	7.63333	GGAGAATGGCAGTCTGGCCAATGTTCCTCATCTGAGGGAACTCCACTTGG	ACAACAACAAACTCCTCAGGGTGCCTGCTGGGCTGGCACAGCATAAGTATA	15.7675	GAC	1902	59.2534
Pappa	NM_021362	1158	33.3333	72.7167	19.1333	GGGGCCACATTGAACACTTCAGTCTATGGAAAGTAGCAAGAACCCAGCGA	GAGATTGTATCCGACATGGAAACCCGTGGCCTCCACACCCCTCTACCTCAG	5.20197	GAG	11027	10.5015
Angptl4	NM_020581	1332	13	64.8233	11.0333	TACTTCCACTCTATCCCACGGCAACGGCAGGAGCGTAAAAAGGGTATCTT	CTGGAAAACATGGAAGGGCCGCTACTATCCTCTGCAGGCTACCACCCTGCT	6.59334	TTC	1916	69.5198
Ppp2r1b	NM_001034085	1333	136.333	116	29.5	GGAATCCGTCAGCTCTCTCAGTCTCTCCTTCCGGCCATAGTGGAACTGGC	TGAAGATGCCAAGTGGAGGGTCCGCCTGGCTATCATTGAGTACATGCCGCT	7.74127	GCT	3647	36.5506
Phactr2	NM_001033257	1351	84.3333	280.502	15.7	ATGGACCCATCTTGTACACTGATGATGATGATGAAGAAGATGATGATGAT	GACAGCAGTGGAGAAAGTGCACTGGCAAGCAAGATAAGACGAAGGGATACA	19.7027	GAC	8413	16.0585
Phactr2	NM_001033257	1354	27.6667	112.395	11.9667	GACCCATCTTGTACACTGATGATGATGATGAAGAAGATGATGATGATGAC	AGCAGTGGAGAAAGTGCACTGGCAAGCAAGATAAGACGAAGGGATACACTT	10.124	AGC	8413	16.0941
Fbln1	NM_001347088	1387	44.3333	65.3883	39.8333	CGAGTGCAAGGCTGGCTTCTATTTTGATGGCATCAGCAGGACCTGCGTGG	ATATCAACGAGTGCCAGCGCTATCCCGGGCGCCTGTGTGGCCACAAGTGTG	5.74957	GAT	2345	59.1471
Angptl6	NM_145154	1402	14.3333	94.51	6.4	ACTCTAACCTCAATGGAGTATGGTATCATGGAGGTCATTACCGGAGCCGA	TACCAGGACGGGGTCTACTGGGCCGAGTTCCGTGGTGGGGCGTACTCTCTG	9.94416	TAC	1564	89.6419
Chd3	NM_146019	1455	30	178.365	6.4	TCTGCCTTGACCCCGAGCTTGACCGGGCTCCTGAGGGCAAGTGGAGCTGC	CCCCACTGTGAGAAGGAGGGGGTGCAGTGGGAGGCCAAGGAGGAGGAGGAA	7.39416	CCC	7296	19.9424
Hspa2	NM_001002012	1478	144	244.888	13.7833	AACCAGAGCAGCGTGCTGGTGCAAGTGTACGAGGGCGAACGGGCCATGAC	CAAGGACAATAACCTCTTGGGCAAGTTCGACCTGACTGGGATCCCCCCAGC	28.3921	ACC	2550	57.9608
Phactr2	NM_001195065	1478	84.3333	318.31	11.6167	ATGGACCCATCTTGTACACTGATGATGATGATGAAGAAGATGATGATGAT	GACAGCAGTGGAGAAAGTGCACTGGCAAGCAAGATAAGACGAAGGGATACA	31.7933	GAC	8540	17.3068
Cnnm2	NM_001102471	1577	26.6667	162.58	7.41667	GACTGCTTCATGATAACCGGCGAGGCTATCCTGGACTTCAACACCATGTC	GGAGATCATGGAGAGTGGCTACACTCGAATCCCGGTGTTCGAGGGAGAACG	18.3539	TCG	3264	48.315
Dnase2a	NM_010062	1588	12.3333	79.0167	5.73333	AGGAGAGCCAGGGCAACACAGAGAACCCTTGTCTCAAAGAAAAGAAGAAG	AAGAAAAAAAAAGAAAAACAAGAAAAAGAGAAAAGAAAGAAAGAAAGAAAA	8.23136	GAA	1754	90.5359
Synpo	NM_001109975	1601	23	83.9933	11.6333	CCAAGCCTTCCCATTTGAAAGGTCAGGTAGCCCCTGCCAACAAGACAGGA	ATTTTGGAAGAATCTATGGCACGCCGAGGCAGCCGGAAATCAATGTTCACT	4.64251	ATT	4496	35.6094
Slc38a7	NM_172758	1627	10	89.0033	7.33333	GGAGCCTTCATCTTCGGCCAGACCACAGCCAATGCCATTTTTGTGGATCT	CTTGGCCTGAACTCTGCTTCCCCAGAAACATGAGGACCGAGCATCGCTCAG	9.49642	CTC	3282	49.5734
Mfsd10	NM_026660	1670	19.3333	109.867	8.83333	TTCCTACTCCTGTGGAAGCTGAAGCATCCAGCAGAGACTTCCAAGGAGGA	GTAGCTGAGCTGCCACACCCAACCCCAGCTGTCTGGCTGCCAGGTGGGAAC	11.7341	GAG	1926	86.7082
Mfsd10	NM_001356978	1673	19.3333	109.05	8.93333	TTCCTACTCCTGTGGAAGCTGAAGCATCCAGCAGAGACTTCCAAGGAGGA	GTAGCTGAGCTGCCACACCCAACCCCAGCTGTCTGGCTGCCAGGTGGGAAC	11.6387	GAG	1929	86.7289
Lgr6	NM_001033409	1742	4.33333	53.3433	6.31667	CTGAGAACCACTATGACCTAGACCTGGATGAGCTCCAGATGGGGACAGAG	GACTCAAAGCCACACCCCAGTGTCCAGTGCAGCCCTGTTCCAGGCCCCTTC	5.17849	GAC	3623	48.0817
Loxl1	NM_010729	1787	308	83.415	26.9667	CGGCCACGCCACACCTGGGAGTGGCATAGCTGTCACCAACATTACCACAG	CATGGACGAGTTCAGCCACTACGACCTGCTTGATGCATCCACGGGCAAGAA	4.23679	AGC	3338	53.5351
Ahcyl2	NM_001171000	1887	135.667	168.76	22.0333	CCTTTGATGCCCACCTGACAGAGCTAACAGATGAACAAGCCAAGTATCTG	GGACTCAACAAGAATGGACCCTTCAAGCCTAACTACTACAGGTATTAAGTT	19.3335	GGA	5215	36.1841
Adam22	NM_001007220	1967	7.66667	66.56	7.85	CTGAACATTGAGGGGACGGAGAAGGGTAACTGTGGGAAAGACAAGGACAC	GTGGACACAGTGCAACAAACGGGATGTACTTTGTGGTTACCTCCTGTGCAC	4.73568	ACG	2856	68.8725
Nox4	NM_001285833	2021	15.3333	69.0667	10.6667	AGACTCTTCATAGTTTGAGTAACCGGAACAACTCATATGGGACAAAATTT	GAATACAATAAAGAATCCTTCAGCTGAAACCTTAGGAGACTACTGGGGACT	7.13642	GAA	3873	52.1818
Lrrc58	NM_177093	2505	5689	135.205	29.3667	GGCATCCTGACCCTGAAGTACCCCATTGACCATGGCATTGTCACCAACTG	GAACGACATGGAGAAGATCTGGCACCACACCTTCTACAGTGAGCTGCGTGT	1.34041	TGG	8592	29.155
Il17ra	NM_008359	2670	54	178.913	10.9	CTGAGGAAGCTCCAGAGGCAGCTTTTCTTCTGGGAGCTCGAGAAGAACCC	TGGCTGGAACAGCTTGGAGCCACGGAGACCCACCCCAGAAGAGCAGAATCC	20.0851	CCT	3970	67.2544
LOC108169093	XM_017321253	3141	16.3333	67.1467	6.7	CCACACTGGCGTAGTAAGAGATAGCATGGCAAAGCTAAGAGAAAGGTTAA	ACCAGAGACAAAAATTGTTCGAATCAGGACAAGGGTGGTTTGAGGGACTGT	6.78385	AAC	3409	92.1385
Ltbp4	NM_001113549	3248	56	80.23	16.8833	TGTGACCAAGGCTACGAAGGGGCACGGGACGGACGTCACTGCGTGGATGT	GAATGAGTGTGAGACACTACAGGGCGTGTGTGGCTCCGCGCTGTGTGAAAA	3.24056	GTG	5123	63.4784
Ltbp4	NM_001113549	3252	40.3333	109.087	14.6667	ACCAAGGCTACGAAGGGGCACGGGACGGACGTCACTGCGTGGATGTGAAT	GAGTGTGAGACACTACAGGGCGTGTGTGGCTCCGCGCTGTGTGAAAATGTT	11.8824	GAG	5123	63.4004
Thbs2	NM_011581	3466	219.667	112.378	23.9167	ACTTCAGTGGCACTTTCTATGTCAACACTGACCGGGATGATGACTACGCT	GGCTTTGTCTTTGGCTATCAGTCAAGCAGCCGCTTCTATGTGGTGATGTGG	7.29295	GGC	5922	58.5275
Thbs2	NM_011581	3624	221.333	105.243	20.6667	GGTGTGTCACTCAAAGTGGTAAACTCCACGACTGGTACTGGCGAGCACCT	GAGGAATGCCCTGTGGCACACGGGAAACACAGAAGGCCAGGTCCGGACTCT	11.6667	CTG	5922	61.1955
Thbs2	NM_011581	3639	327.667	147.733	20.6667	GTGGTAAACTCCACGACTGGTACTGGCGAGCACCTGAGGAATGCCCTGTG	GCACACGGGAAACACAGAAGGCCAGGTCCGGACTCTATGGCATGACCCCAA	17.0841	TGG	5922	61.4488
Mtus2	NM_001359503	3796	13.3333	80.7433	9.33333	GGGATGAAGTTGCCTTCAACACCGCCAAGTGTGAGAAGCTGCAGAAGGAG	AAGGAGACGCTGGAGCGGCGGTTTGAGGAGGAGCTGAGGAGGTTGGGCTGG	8.40811	AAG	7229	52.5107
Mtus2	NM_001359503	3798	12.6667	75.85	9.33333	GATGAAGTTGCCTTCAACACCGCCAAGTGTGAGAAGCTGCAGAAGGAGAA	GGAGACGCTGGAGCGGCGGTTTGAGGAGGAGCTGAGGAGGTTGGGCTGGCA	7.88519	AAG	7229	52.5384
Plxnb1	NM_172775	4067	7.66667	69.0983	12.3667	CCCAATGTCACCTCAGTGGGCCCCTCCAAGAGCTTCTTCAGCGGAGGACG	TGAGATATGGGTCCGCGGCCAGGATCTTGATGTGGTACAGAGGCCAAGAAT	4.95936	CGT	8600	47.2907
Col2a1	NM_001113515	4068	501.333	85.3567	6.4	GTCCCTCGGAAAAACTGGTGGAGCAGCAAGAGCAAGGAAAAGAAACACAT	CTGGTTTGGAGAGACCATGAACGGTGGCTTCCACTTCAGCTATGGCGATGG	8.89162	ATC	4944	82.2816
Col2a1	NM_001113515	4200	3214.67	483.633	6.4	ATGACTTTCCTCCGTCTACTGTCCACTGAGGGCTCCCAGAACATCACCTA	CCACTGTAAGAACAGCATCGCCTACCTGGACGAAGCGGCTGGCAACCTCAA	56.5567	TAC	4944	84.9515
Ptprd	NM_001352628	4692	13.3333	95.6133	7.06667	GATCAATACCAGTTCTGCTATCGAGCCGCACTAGAATACCTGGGCAGCTT	TGATCACTATGCAACGTAGAAACCCCTGACCCCTTCTGGATTTTTACTACA	10.2174	TTT	8431	55.6636
Ptprd	NM_001352628	4693	13	93.6533	7.06667	ATCAATACCAGTTCTGCTATCGAGCCGCACTAGAATACCTGGGCAGCTTT	GATCACTATGCAACGTAGAAACCCCTGACCCCTTCTGGATTTTTACTACAG	10.06	GAT	8431	55.6518
Col14a1	NM_181277	4855	19.6667	124.06	11.4833	TCAAGGCATGCCTGGAATGCCGGGTGATAAAGGAGATAAAGGAGATGCTG	GTCTTCCTGGTCCACAGGGTGTCCCTGGAGGTGTTGGTTCACCAGGCCGTG	12.0574	GGT	6447	75.3063
Sptbn1	NM_175836	7096	16	74.6867	8.4	ACCATCACCAGCGAGTCCAGTCCTGGCAAGAGGGAGAAGGATAAAGAGAA	AGACAAAGAGAAGAGGTTCAGCCTTTTCGGCAAGAAGAAGTGAACTTCCCT	7.63996	AAA	8265	85.856
