# Supplementary material for: Mutant Huntingtin stalls ribosomes and represses protein synthesis in a cellular model of Huntington disease
Source: Nat Commun. 2021 Mar 5;12:1461. doi: 10.1038/s41467-021-21637-y (PMC7935949; doi:10.1038/s41467-021-21637-y)
Supplement: Supplementary file 12 — Supplementary Data 10 [file 41467_2021_21637_MOESM12_ESM.xlsx]

## Sheet: total
Supplementary Data 10
Single-codon paused transcripts (~130) were enriched in the top PS-bound mRNA list in PS-RRA-mRNA-Seq of the HD-homo cells. Some of the validated targets are highlighted
ID	gene	log2FoldChange	lfcSE	stat	pvalue	padj	log10p	paused in HD-homo (from pause analysis)
ENSMUSG00000001082	Mfsd10	8.36368	0.534663	15.6429	3.71422e-55	2.01563e-52	51.6956	Yes	validated target
ENSMUSG00000050234	Gja4	5.87383	0.405753	14.4764	1.70877e-47	5.52443e-45	44.2577	Yes
ENSMUSG00000026981	Il1rn	6.97044	0.482458	14.4478	2.59006e-47	8.19915e-45	44.0862	Yes
ENSMUSG00000020614	Fam20a	5.18999	0.363964	14.2596	3.90591e-46	1.14135e-43	42.9426	Yes
ENSMUSG00000022223	Sdr39u1	4.91082	0.344614	14.2502	4.47012e-46	1.28157e-43	42.8923	Yes
ENSMUSG00000035783	Acta2	-3.55352	0.249552	-14.2396	5.20234e-46	1.46388e-43	42.8345	Yes
ENSMUSG00000020325	Fstl3	6.9938	0.499134	14.0119	1.31883e-44	3.4551e-42	41.4615	Yes
ENSMUSG00000001123	Lgals9	4.67298	0.349002	13.3896	6.95866e-41	1.60207e-38	37.7953	Yes
ENSMUSG00000026202	Tuba4a	3.77415	0.313893	12.0237	2.66856e-33	4.09584e-31	30.3877	Yes
ENSMUSG00000042377	Fam83g	7.10771	0.602323	11.8005	3.87975e-32	5.72357e-30	29.2423	Yes
ENSMUSG00000027656	Wisp2	3.73255	0.318356	11.7245	9.54942e-32	1.3689e-29	28.8636	Yes
ENSMUSG00000030607	Acan	5.35615	0.476287	11.2456	2.43325e-29	3.08111e-27	26.5113	Yes	validated target
ENSMUSG00000022221	Ripk3	8.74024	0.787776	11.0948	1.32914e-28	1.64198e-26	25.7846	Yes
ENSMUSG00000028073	Pear1	2.95395	0.269468	10.9622	5.80857e-28	6.84196e-26	25.1648	Yes
ENSMUSG00000030339	Ltbr	11.4035	1.04874	10.8735	1.54168e-27	1.78824e-25	24.7476	Yes
ENSMUSG00000043259	Fam13c	4.00069	0.389464	10.2723	9.39508e-25	9.03533e-23	22.0441	Yes
ENSMUSG00000055435	Maf	3.31522	0.3241	10.229	1.47019e-24	1.38755e-22	21.8578	Yes
ENSMUSG00000035692	Isg15	4.54475	0.452563	10.0422	9.93864e-24	8.98914e-22	21.0463	Yes
ENSMUSG00000052698	Tln2	-2.59559	0.276288	-9.39448	5.75025e-21	4.43528e-19	18.3531	Yes
ENSMUSG00000047878	A4galt	4.39376	0.503744	8.72222	2.72809e-18	1.69198e-16	15.7716	Yes
ENSMUSG00000060600	Eno3	-2.48989	0.288878	-8.61917	6.74394e-18	4.0186e-16	15.3959	Yes
ENSMUSG00000015957	Wnt11	3.40601	0.399862	8.51796	1.62384e-17	9.43139e-16	15.0254	Yes
ENSMUSG00000039883	Lrrc17	12.3162	1.47616	8.34345	7.2153e-17	4.01599e-15	14.3962	Yes
ENSMUSG00000031523	Dlc1	2.05637	0.25491	8.06702	7.20329e-16	3.80049e-14	13.4202	Yes
ENSMUSG00000003824	Syce2	8.54239	1.06567	8.01595	1.09288e-15	5.64839e-14	13.2481	Yes
ENSMUSG00000032334	Loxl1	1.72098	0.221554	7.76776	7.98845e-15	3.79327e-13	12.421	Yes
ENSMUSG00000027068	Dhrs9	3.46733	0.453005	7.65407	1.94719e-14	9.02059e-13	12.0448	Yes
ENSMUSG00000036492	Rnf39	2.84639	0.39248	7.25231	4.09711e-13	1.66905e-11	10.7775	Yes
ENSMUSG00000025572	Tmc6	2.05067	0.285948	7.17147	7.41975e-13	2.93602e-11	10.5322	Yes
ENSMUSG00000054626	Xlr	10.3057	1.45615	7.07735	1.46932e-12	5.59558e-11	10.2522	Yes
ENSMUSG00000031379	Pir	7.6001	1.08638	6.99578	2.63784e-12	9.61197e-11	10.0172	Yes
ENSMUSG00000064215	Ifi27	3.37383	0.490683	6.87579	6.16459e-12	2.1633e-10	9.66488	Yes
ENSMUSG00000024598	Fbn2	7.1849	1.10126	6.52423	6.83517e-11	2.13705e-09	8.67019	Yes
ENSMUSG00000034616	Ssh3	1.87976	0.292045	6.43654	1.22228e-10	3.69971e-09	8.43183	Yes
ENSMUSG00000057182	Scn3a	9.64372	1.50029	6.42792	1.29365e-10	3.90794e-09	8.40805	Yes
ENSMUSG00000038530	Rgs4	9.73379	1.51766	6.41367	1.42055e-10	4.2743e-09	8.36913	Yes
ENSMUSG00000022483	Col2a1	3.88309	0.611528	6.34982	2.15568e-10	6.41008e-09	8.19314	Yes
ENSMUSG00000037375	Hhat	2.29946	0.365931	6.28387	3.30243e-10	9.43241e-09	8.02538	Yes
ENSMUSG00000023206	Il15ra	3.5986	0.583947	6.16256	7.15795e-10	1.98115e-08	7.70308	Yes
ENSMUSG00000020553	Pctp	9.29243	1.51566	6.13095	8.73579e-10	2.38367e-08	7.62275	Yes
ENSMUSG00000022425	Enpp2	4.34904	0.71059	6.12031	9.33911e-10	2.5386e-08	7.59541	Yes
ENSMUSG00000029659	Medag	8.91119	1.47476	6.04246	1.51786e-09	4.03921e-08	7.3937	Yes
ENSMUSG00000031442	Mcf2l	2.0023	0.334644	5.98337	2.18568e-09	5.65781e-08	7.24735	Yes
ENSMUSG00000041827	Oasl1	6.68106	1.12197	5.95478	2.60426e-09	6.62843e-08	7.17859	Yes
ENSMUSG00000020623	Map2k6	2.47622	0.423698	5.8443	5.08702e-09	1.24472e-07	6.90493	Yes
ENSMUSG00000060923	Acyp2	2.66352	0.456143	5.83923	5.24427e-09	1.28114e-07	6.8924	Yes
ENSMUSG00000043587	Pxylp1	2.2997	0.394993	5.82213	5.81023e-09	1.40808e-07	6.85137	Yes
ENSMUSG00000029380	Cxcl1	4.59109	0.800637	5.7343	9.79186e-09	2.29965e-07	6.63834	Yes
ENSMUSG00000022885	St6gal1	1.59823	0.285465	5.5987	2.15961e-08	4.82101e-07	6.31686	Yes
ENSMUSG00000030157	Clec2d	2.65007	0.473317	5.59893	2.15682e-08	4.82101e-07	6.31686	Yes
ENSMUSG00000033436	Armcx2	1.4673	0.26273	5.5848	2.33969e-08	5.1976e-07	6.2842	Yes
ENSMUSG00000032344	Mb21d1	8.27858	1.48963	5.55749	2.73686e-08	6.00963e-07	6.22115	Yes
ENSMUSG00000048040	Arxes2	6.37178	1.14865	5.54721	2.90266e-08	6.35532e-07	6.19686	Yes
ENSMUSG00000039116	Adgrg6	2.65075	0.493394	5.37249	7.76571e-08	1.60108e-06	5.79559	Yes
ENSMUSG00000027684	Mecom	1.78855	0.33896	5.27659	1.31609e-07	2.59971e-06	5.58508	Yes
ENSMUSG00000021453	Gadd45g	1.51303	0.287117	5.26974	1.36617e-07	2.68899e-06	5.57041	Yes
ENSMUSG00000040483	Xaf1	4.4947	0.877217	5.12382	2.9941e-07	5.53472e-06	5.2569	Yes
ENSMUSG00000010476	Ebf3	7.95987	1.58498	5.02206	5.11202e-07	9.16004e-06	5.0381	Yes
ENSMUSG00000041540	Sox5	3.14754	0.642162	4.90146	9.51249e-07	1.62407e-05	4.78939	Yes
ENSMUSG00000079547	H2-DMb1	4.53125	0.957865	4.73057	2.2389e-06	3.58862e-05	4.44507	Yes
ENSMUSG00000052957	Gas1	1.55595	0.348606	4.46335	8.06885e-06	0.000116506	3.93365	Yes
ENSMUSG00000035112	Wnk4	1.55335	0.351578	4.41822	9.95193e-06	0.000140642	3.85189	Yes
ENSMUSG00000049985	Ankrd55	2.38315	0.560556	4.25141	2.12432e-05	0.000282653	3.54875	Yes
ENSMUSG00000026072	Il1r1	1.06929	0.270913	3.94697	7.91452e-05	0.000908317	3.04176	Yes
ENSMUSG00000025498	Irf7	3.21349	0.859091	3.74058	0.0001836	0.00193601	2.71309	Yes
ENSMUSG00000024268	Celf4	1.78859	0.48362	3.69833	0.000217023	0.00225713	2.64644	Yes
ENSMUSG00000021696	Elovl7	1.8324	0.498129	3.67857	0.000234543	0.00242441	2.61539	Yes
ENSMUSG00000034839	Larp6	1.69205	0.468127	3.61451	0.000300912	0.00299826	2.52313	Yes
ENSMUSG00000031767	Nudt7	1.85252	0.527744	3.51027	0.000447656	0.00423018	2.37364	Yes
ENSMUSG00000024921	Smarca2	1.1713	0.345303	3.3921	0.000693588	0.0062031	2.20739	Yes
ENSMUSG00000047735	Samd9l	6.16523	1.86608	3.30385	0.000953676	0.00817782	2.08736	Yes
ENSMUSG00000030218	Mgp	1.8516	0.594404	3.11505	0.00183911	0.0145321	1.83767	Yes	validated target
ENSMUSG00000048772	Tmem53	0.926564	0.339396	2.73004	0.00633269	0.0414228	1.38276	Yes
ENSMUSG00000022565	Plec	-0.572581	0.229365	-2.49637	0.0125471	0.0724619	1.13989	Yes
ENSMUSG00000042599	Kdm7a	1.21447	0.497632	2.44049	0.0146674	0.0819379	1.08652	Yes
ENSMUSG00000055799	Tcf7l1	0.689765	0.297111	2.32157	0.020256	0.105988	0.974742	Yes
ENSMUSG00000041617	Ccdc74a	0.693283	0.304481	2.27694	0.0227901	0.116716	0.932871	Yes
ENSMUSG00000032366	Tpm1	-0.48387	0.214902	-2.25158	0.0243489	0.122273	0.91267	Yes
ENSMUSG00000032715	Trib3	0.744009	0.338312	2.19918	0.0278649	0.135621	0.867674	Yes
ENSMUSG00000040669	Phc1	0.604619	0.276098	2.18987	0.0285339	0.138087	0.859847	Yes
ENSMUSG00000039997	Ifi203	1.74415	0.82224	2.12122	0.0339031	0.158072	0.801144	Yes
ENSMUSG00000005360	Slc1a3	0.92551	0.470077	1.96885	0.0489708	0.204651	0.688986	Yes
ENSMUSG00000022231	Sema5a	-0.526261	0.306453	-1.71726	0.0859311	0.306292	0.513864	Yes
ENSMUSG00000028268	Gbp3	2.43059	1.44622	1.68065	0.0928306	0.32382	0.489696	Yes
ENSMUSG00000038535	Zfp280d	0.550716	0.368729	1.49355	0.135293	0.412807	0.384253	Yes
ENSMUSG00000029851	Tcaf2	1.15157	0.774338	1.48717	0.136971	0.416421	0.380468	Yes
ENSMUSG00000032059	Alg9	-0.384983	0.266065	-1.44695	0.14791	0.435561	0.360951	Yes
ENSMUSG00000035929	H2-Q4	-0.649835	0.458556	-1.41713	0.156444	0.450647	0.346163	Yes
ENSMUSG00000029922	Mkrn1	0.369601	0.265917	1.38991	0.164556	0.464245	0.333253	Yes
ENSMUSG00000034379	Wdr5b	0.666543	0.539042	1.23653	0.216261	0.540208	0.267439	Yes
ENSMUSG00000036751	Cox6b1	-0.299974	0.253931	-1.18132	0.237474	0.56863	0.24517	Yes
ENSMUSG00000050721	Plekho2	-0.257878	0.220612	-1.16892	0.242436	0.574191	0.240943	Yes
ENSMUSG00000028833	Ncdn	0.322816	0.302581	1.06687	0.286029	0.627334	0.202501	Yes
ENSMUSG00000035202	Lars2	-0.277566	0.260159	-1.06691	0.286014	0.627334	0.202501	Yes
ENSMUSG00000022283	Pabpc1	0.232758	0.22348	1.04152	0.297636	0.639514	0.19415	Yes
ENSMUSG00000074576	Mocs3	0.296403	0.297911	0.994938	0.319766	0.661263	0.179626	Yes
ENSMUSG00000002957	Ap2a2	0.212835	0.218648	0.973414	0.330348	0.672873	0.172067	Yes
ENSMUSG00000040270	Bach2	0.418397	0.46644	0.897	0.369719	0.709576	0.149001	Yes
ENSMUSG00000026718	Stam	-0.222106	0.251282	-0.883893	0.376754	0.715329	0.145494	Yes
ENSMUSG00000032437	Stt3b	0.212144	0.241227	0.879437	0.379164	0.717306	0.144296	Yes
ENSMUSG00000069833	Ahnak	-0.108788	0.257465	-0.422534	0.672635	0.895691	0.0478416	Yes
ENSMUSG00000015575	Atp6v0e	-0.0980881	0.26902	-0.364612	0.715401	0.912418	0.0398062	Yes
ENSMUSG00000030727	Rabep2	-0.0847457	0.252239	-0.335974	0.73689	0.920053	0.0361871	Yes
ENSMUSG00000014444	Piezo1	-0.0593254	0.243633	-0.243503	0.807616	0.945137	0.0245054	Yes
ENSMUSG00000021982	Cdadc1	0.0728936	0.360208	0.202365	0.839631	0.953083	0.0208694	Yes
ENSMUSG00000019806	Aig1	0.0401485	0.28843	0.139197	0.889295	0.971825	0.0124118	Yes
ENSMUSG00000042632	Pla2g6	-0.0228162	0.243481	-0.0937084	0.925341	0.984208	0.00691305	Yes
ENSMUSG00000024098	Twsg1	-0.00916946	0.25083	-0.0365564	0.970839	0.992957	0.00306939	Yes
ENSMUSG00000030137	Tuba8	-0.0225628	0.703726	-0.0320619	0.974423	0.994616	0.00234445	Yes
ENSMUSG00000023439	Gnb3	NA	NA	NA	NA	NA	NA	Yes
ENSMUSG00000031125	3830403N18Rik	2.62107	4.57415	0.573019	0.566632	NA	NA	Yes
ENSMUSG00000037263	Aldh3b3	1.57418	4.99548	0.315122	0.752669	NA	NA	Yes
ENSMUSG00000048355	Arxes1	1.14507	3.67183	0.311852	0.755153	NA	NA	Yes
ENSMUSG00000065968	Ifitm7	1.61401	4.99269	0.323275	0.746487	NA	NA	Yes
ENSMUSG00000068614	Actc1	NA	NA	NA	NA	NA	NA	Yes
ENSMUSG00000068686	Cd59b	-1.3393	4.99082	-0.268353	0.788427	NA	NA	Yes
ENSMUSG00000031375	Bgn	7.40875	0.245081	30.2298	9.63055e-201	1.46336e-196	195.835	NO
ENSMUSG00000029661	Col1a2	5.93919	0.228407	26.0027	4.62027e-149	3.51025e-145	144.455	NO
ENSMUSG00000032291	Crabp1	-7.44688	0.298444	-24.9523	2.01509e-137	1.02065e-133	132.991	NO
ENSMUSG00000026167	Wnt10a	6.67631	0.270722	24.6611	2.79836e-134	1.06303e-130	129.973	NO
ENSMUSG00000026475	Rgs16	-6.63642	0.276579	-23.9947	3.1571e-127	9.59443e-124	123.018	NO
ENSMUSG00000045954	Cavin2	5.40208	0.256789	21.0371	3.00382e-98	7.60719e-95	94.1188	NO
ENSMUSG00000015305	Sash1	5.94057	0.28631	20.7488	1.258e-95	2.73075e-92	91.5637	NO
ENSMUSG00000023092	Fhl1	-4.47781	0.218316	-20.5106	1.73003e-93	3.28597e-90	89.4833	NO
ENSMUSG00000062713	Sim2	9.69575	0.476033	20.3678	3.22701e-92	5.44827e-89	88.2637	NO
ENSMUSG00000016494	Cd34	-4.92046	0.250698	-19.6271	9.08193e-86	1.38e-82	81.8601	NO
ENSMUSG00000020473	Aebp1	9.57657	0.50702	18.8879	1.4332e-79	1.97977e-76	75.7034	NO
ENSMUSG00000069117	Gm10260	-7.21925	0.386794	-18.6643	9.65699e-78	1.22282e-74	73.9126	NO
ENSMUSG00000044337	Ackr3	4.55026	0.245114	18.5639	6.30034e-77	7.36412e-74	73.1329	NO
ENSMUSG00000002147	Stat6	7.72877	0.422317	18.3009	8.14523e-75	8.84048e-72	71.0535	NO
ENSMUSG00000025608	Podxl	-7.90868	0.434125	-18.2175	3.74618e-74	3.79488e-71	70.4208	NO
ENSMUSG00000021281	Tnfaip2	5.77464	0.318405	18.1361	1.65207e-73	1.56895e-70	69.8044	NO
ENSMUSG00000081684	Rps2-ps13	-8.81818	0.49658	-17.7578	1.49929e-70	1.3401e-67	66.8729	NO
ENSMUSG00000050335	Lgals3	4.1918	0.245345	17.0853	1.90976e-65	1.61215e-62	61.7926	NO
ENSMUSG00000035493	Tgfbi	5.52716	0.325917	16.9588	1.65638e-64	1.32467e-61	60.8779	NO
ENSMUSG00000043889	Gm8399	4.68293	0.278448	16.8179	1.80322e-63	1.37e-60	59.8633	NO
ENSMUSG00000056888	Glipr1	5.35911	0.320041	16.745	6.15403e-63	4.45288e-60	59.3514	NO
ENSMUSG00000000489	Pdgfb	-3.88119	0.235329	-16.4926	4.14459e-61	2.86259e-58	57.5432	NO
ENSMUSG00000032436	Cmtm7	8.0129	0.487221	16.4461	8.94042e-61	5.9065e-58	57.2287	NO
ENSMUSG00000074457	S100a16	4.13667	0.255866	16.1673	8.57783e-59	5.43084e-56	55.2651	NO
ENSMUSG00000038508	Gdf15	6.13694	0.381619	16.0813	3.44984e-58	2.09681e-55	54.6784	NO
ENSMUSG00000024087	Cyp1b1	5.43842	0.344425	15.7899	3.65441e-56	2.13572e-53	52.6705	NO
ENSMUSG00000074637	Sox2	-4.36687	0.276669	-15.7838	4.02388e-56	2.26455e-53	52.645	NO
ENSMUSG00000050737	Ptges	6.64936	0.425746	15.6181	5.47759e-55	2.87007e-52	51.5421	NO
ENSMUSG00000051855	Mest	4.51045	0.290173	15.544	1.74681e-54	8.84762e-52	51.0532	NO
ENSMUSG00000029377	Ereg	3.47185	0.22469	15.4518	7.34114e-54	3.59834e-51	50.4439	NO
ENSMUSG00000034394	Lif	3.82047	0.247323	15.4473	7.87125e-54	3.73761e-51	50.4274	NO
ENSMUSG00000030220	Arhgdib	4.24924	0.278956	15.2326	2.14726e-52	9.88715e-50	49.0049	NO
ENSMUSG00000002289	Angptl4	4.96797	0.326225	15.2287	2.28106e-52	1.01943e-49	48.9916	NO
ENSMUSG00000046056	Sbsn	6.0964	0.405004	15.0527	3.31408e-51	1.43878e-48	47.842	NO
ENSMUSG00000047143	Dmrta2	-8.93082	0.596678	-14.9676	1.19609e-50	5.04852e-48	47.2968	NO
ENSMUSG00000001281	Itgb7	5.40646	0.364403	14.8365	8.51062e-50	3.49511e-47	46.4565	NO
ENSMUSG00000017969	Ptgis	4.29503	0.289906	14.8153	1.16697e-49	4.66633e-47	46.331	NO
ENSMUSG00000023046	Igfbp6	4.09176	0.276394	14.8041	1.378e-49	5.36891e-47	46.2701	NO
ENSMUSG00000027208	Fgf7	3.85002	0.260208	14.7959	1.55652e-49	5.91285e-47	46.2282	NO
ENSMUSG00000029372	Ppbp	8.88716	0.601826	14.767	2.39155e-49	8.8633e-47	46.0524	NO	validated target
ENSMUSG00000072568	Fam84b	-3.97219	0.26925	-14.7528	2.95028e-49	1.06737e-46	45.9717	NO
ENSMUSG00000032135	Mcam	-4.72953	0.321393	-14.7157	5.11085e-49	1.80603e-46	45.7433	NO
ENSMUSG00000039347	Atp6v0e2	-4.80961	0.330273	-14.5625	4.86158e-48	1.6789e-45	44.775	NO
ENSMUSG00000029161	Cgref1	3.53678	0.243572	14.5205	8.99079e-48	3.03589e-45	44.5177	NO
ENSMUSG00000032076	Cadm1	-7.90636	0.544826	-14.5117	1.02133e-47	3.37374e-45	44.4719	NO
ENSMUSG00000055805	Fmnl1	-4.88318	0.338531	-14.4246	3.62273e-47	1.12341e-44	43.9495	NO
ENSMUSG00000030116	Mfap5	5.31132	0.368402	14.4172	4.03622e-47	1.22661e-44	43.9113	NO
ENSMUSG00000027820	Mme	6.59107	0.458663	14.3702	7.96018e-47	2.37166e-44	43.6249	NO
ENSMUSG00000021792	Fam213a	-4.30894	0.303498	-14.1976	9.47969e-46	2.61898e-43	42.5819	NO
ENSMUSG00000021550	2210016F16Rik	4.35409	0.308625	14.108	3.3892e-45	9.19624e-43	42.0364	NO
ENSMUSG00000037035	Inhbb	-4.32175	0.308097	-14.0273	1.06157e-44	2.82991e-42	41.5482	NO
ENSMUSG00000027832	Ptx3	3.69854	0.266158	13.896	6.69558e-44	1.7244e-41	40.7634	NO
ENSMUSG00000053647	Gper1	-4.67875	0.338379	-13.827	1.75271e-43	4.43875e-41	40.3527	NO
ENSMUSG00000024376	Epb41l4a	-5.2969	0.383253	-13.8209	1.90682e-43	4.74985e-41	40.3233	NO
ENSMUSG00000020241	Col6a2	4.19002	0.303419	13.8094	2.23821e-43	5.48543e-41	40.2608	NO
ENSMUSG00000069171	Nr2f1	-5.36194	0.394533	-13.5906	4.55417e-42	1.09842e-39	38.9592	NO
ENSMUSG00000027955	Fam198b	4.24269	0.312813	13.563	6.63527e-42	1.57536e-39	38.8026	NO
ENSMUSG00000029231	Pdgfra	5.13051	0.378979	13.5377	9.36554e-42	2.18938e-39	38.6597	NO
ENSMUSG00000032548	Slco2a1	5.26741	0.394101	13.3656	9.60049e-41	2.17731e-38	37.6621	NO
ENSMUSG00000034855	Cxcl10	6.57115	0.492073	13.354	1.12234e-40	2.50794e-38	37.6007	NO
ENSMUSG00000042109	Csdc2	-4.74865	0.355722	-13.3493	1.19559e-40	2.6329e-38	37.5796	NO
ENSMUSG00000021728	Emb	4.33045	0.325518	13.3032	2.21631e-40	4.81096e-38	37.3178	NO
ENSMUSG00000004891	Nes	-5.44943	0.41306	-13.1928	9.64992e-40	2.06522e-37	36.685	NO
ENSMUSG00000078202	Nrarp	-5.10192	0.387707	-13.1592	1.5069e-39	3.18018e-37	36.4975	NO
ENSMUSG00000000247	Lhx2	-4.08729	0.313296	-13.0461	6.69084e-39	1.3927e-36	35.8561	NO
ENSMUSG00000029163	Emilin1	3.35896	0.257666	13.0361	7.62819e-39	1.56636e-36	35.8051	NO
ENSMUSG00000090523	Gypc	7.27693	0.558286	13.0344	7.79731e-39	1.57973e-36	35.8014	NO
ENSMUSG00000043099	Hic1	9.15422	0.703449	13.0133	1.02742e-38	2.05415e-36	35.6874	NO
ENSMUSG00000057604	Lmcd1	-3.78183	0.291717	-12.964	1.95717e-38	3.86224e-36	35.4132	NO
ENSMUSG00000023169	Slc38a1	-3.44399	0.268468	-12.8283	1.13848e-37	2.21785e-35	34.6541	NO
ENSMUSG00000025504	Eps8l2	7.96575	0.622124	12.8041	1.55504e-37	2.99099e-35	34.5242	NO
ENSMUSG00000032359	Ctsh	4.85286	0.38333	12.6597	9.88274e-37	1.8771e-34	33.7265	NO
ENSMUSG00000025348	Itga7	-5.45781	0.433509	-12.5898	2.40165e-36	4.50532e-34	33.3463	NO
ENSMUSG00000022332	Khdrbs3	-6.99095	0.557083	-12.5492	4.01524e-36	7.44043e-34	33.1284	NO
ENSMUSG00000044716	Dok7	-5.51162	0.442562	-12.4539	1.33162e-35	2.43783e-33	32.613	NO
ENSMUSG00000032860	P2ry2	-3.90288	0.314096	-12.4258	1.89435e-35	3.42674e-33	32.4651	NO
ENSMUSG00000028583	Pdpn	-4.44954	0.359152	-12.389	2.99789e-35	5.35916e-33	32.2709	NO
ENSMUSG00000021379	Id4	-4.41499	0.357416	-12.3525	4.71966e-35	8.33899e-33	32.0789	NO
ENSMUSG00000026875	Traf1	3.74854	0.304255	12.3204	7.03335e-35	1.22841e-32	31.9107	NO
ENSMUSG00000028776	Tinagl1	3.00047	0.243956	12.2993	9.14083e-35	1.57835e-32	31.8018	NO
ENSMUSG00000014329	Bicc1	4.84727	0.397309	12.2003	3.09846e-34	5.29001e-32	31.2765	NO
ENSMUSG00000043618	Eif5al3-ps	-3.99155	0.327315	-12.1948	3.31294e-34	5.59334e-32	31.2523	NO
ENSMUSG00000031740	Mmp2	3.59311	0.295435	12.1621	4.9486e-34	8.26307e-32	31.0829	NO
ENSMUSG00000006435	Neurl1a	4.19489	0.345162	12.1534	5.50387e-34	9.09036e-32	31.0414	NO
ENSMUSG00000010797	Wnt2	4.71535	0.389052	12.1201	8.26725e-34	1.35076e-31	30.8694	NO
ENSMUSG00000031626	Sorbs2	-7.06494	0.583911	-12.0994	1.0645e-33	1.72075e-31	30.7643	NO
ENSMUSG00000026414	Tnnt2	-3.32541	0.274988	-12.0929	1.1512e-33	1.84132e-31	30.7349	NO
ENSMUSG00000042812	Foxf1	-3.09999	0.256879	-12.0679	1.56003e-33	2.46924e-31	30.6074	NO
ENSMUSG00000059901	Adamts14	3.82045	0.316877	12.0566	1.79094e-33	2.8055e-31	30.552	NO
ENSMUSG00000032373	Car12	3.66673	0.304406	12.0455	2.04714e-33	3.17412e-31	30.4984	NO
ENSMUSG00000032118	Fez1	-3.35073	0.280218	-11.9576	5.92824e-33	9.00796e-31	30.0454	NO
ENSMUSG00000022010	Tsc22d1	-2.63979	0.222215	-11.8795	1.51325e-32	2.27662e-30	29.6427	NO
ENSMUSG00000034762	Glis1	4.2208	0.355973	11.8571	1.97754e-32	2.94596e-30	29.5308	NO
ENSMUSG00000020099	Unc5b	-3.31879	0.281914	-11.7724	5.41928e-32	7.91788e-30	29.1014	NO
ENSMUSG00000032420	Nt5e	4.96019	0.421921	11.7562	6.56226e-32	9.49653e-30	29.0224	NO
ENSMUSG00000038267	Slc22a23	-3.65743	0.312263	-11.7127	1.09771e-31	1.55886e-29	28.8072	NO
ENSMUSG00000033880	Lgals3bp	3.5371	0.302712	11.6847	1.52623e-31	2.14732e-29	28.6681	NO
ENSMUSG00000033170	Card10	3.20112	0.274796	11.6491	2.31967e-31	3.23371e-29	28.4903	NO
ENSMUSG00000029378	Areg	-2.68354	0.231169	-11.6086	3.72713e-31	5.14853e-29	28.2883	NO
ENSMUSG00000030409	Dmpk	-3.71416	0.322676	-11.5105	1.16795e-30	1.59883e-28	27.7962	NO
ENSMUSG00000090958	Lrrc32	8.87811	0.772204	11.4971	1.36408e-30	1.85064e-28	27.7327	NO
ENSMUSG00000079092	Prl2c2	4.94926	0.431685	11.465	1.97813e-30	2.65997e-28	27.5751	NO
ENSMUSG00000012519	Mlkl	5.46357	0.478364	11.4214	3.2711e-30	4.36003e-28	27.3605	NO
ENSMUSG00000066407	Gm10263	-7.21313	0.631749	-11.4177	3.41062e-30	4.50646e-28	27.3462	NO
ENSMUSG00000031595	Pdgfrl	-3.14455	0.275848	-11.3996	4.20254e-30	5.50497e-28	27.2592	NO
ENSMUSG00000028648	Ndufs5	3.88642	0.341839	11.3692	5.95494e-30	7.73379e-28	27.1116	NO
ENSMUSG00000044285	Gm1821	3.4139	0.3016	11.3193	1.05303e-29	1.356e-27	26.8677	NO
ENSMUSG00000070469	Adamtsl3	-5.44691	0.484033	-11.2532	2.23346e-29	2.85188e-27	26.5449	NO
ENSMUSG00000042834	Nrep	-3.27456	0.291939	-11.2166	3.38105e-29	4.24587e-27	26.372	NO
ENSMUSG00000031963	Bmper	-3.99864	0.359618	-11.1191	1.01278e-28	1.26141e-26	25.8991	NO
ENSMUSG00000026674	Ddr2	3.35122	0.303182	11.0535	2.10819e-28	2.58339e-26	25.5878	NO
ENSMUSG00000024232	Bambi	-5.74854	0.521288	-11.0276	2.81327e-28	3.41982e-26	25.466	NO
ENSMUSG00000027168	Pax6	-7.74248	0.703119	-11.0116	3.35873e-28	4.05047e-26	25.3925	NO
ENSMUSG00000024043	Arhgap28	5.26186	0.478177	11.004	3.65577e-28	4.37397e-26	25.3591	NO
ENSMUSG00000074743	Thbd	11.6392	1.05865	10.9944	4.06637e-28	4.82722e-26	25.3163	NO
ENSMUSG00000051669	AU021092	-5.47396	0.503143	-10.8795	1.44302e-27	1.68667e-25	24.773	NO
ENSMUSG00000030091	Nup210	-3.96652	0.364927	-10.8694	1.61327e-27	1.85709e-25	24.7312	NO
ENSMUSG00000064080	Fbln2	3.65644	0.336741	10.8583	1.82071e-27	2.08012e-25	24.6819	NO
ENSMUSG00000037379	Spon2	5.5595	0.512667	10.8443	2.12324e-27	2.40766e-25	24.6184	NO
ENSMUSG00000056457	Prl2c3	5.02469	0.463472	10.8414	2.19078e-27	2.46585e-25	24.608	NO
ENSMUSG00000031734	Irx3	2.8304	0.261116	10.8396	2.23433e-27	2.49637e-25	24.6027	NO
ENSMUSG00000028539	Artn	-3.69438	0.341811	-10.8083	3.14584e-27	3.48913e-25	24.4573	NO
ENSMUSG00000031586	Rbpms	8.34954	0.772912	10.8027	3.34185e-27	3.67967e-25	24.4342	NO
ENSMUSG00000020733	Slc9a3r1	-2.45911	0.227702	-10.7997	3.45377e-27	3.77555e-25	24.423	NO
ENSMUSG00000003378	Grik5	-2.76533	0.256193	-10.7939	3.67712e-27	3.99099e-25	24.3989	NO
ENSMUSG00000046714	Foxc2	2.69397	0.252094	10.6864	1.17864e-26	1.27017e-24	23.8961	NO
ENSMUSG00000028780	Sema3c	2.70561	0.254103	10.6477	1.78792e-26	1.91321e-24	23.7182	NO
ENSMUSG00000011148	Adssl1	-4.78551	0.452132	-10.5843	3.52277e-26	3.74325e-24	23.4268	NO
ENSMUSG00000020388	Pdlim4	2.75496	0.260887	10.56	4.56722e-26	4.81937e-24	23.317	NO
ENSMUSG00000027221	Chst1	-2.74992	0.260561	-10.5539	4.87522e-26	5.10889e-24	23.2917	NO
ENSMUSG00000029162	Khk	-4.35389	0.41364	-10.5258	6.56925e-26	6.83697e-24	23.1651	NO
ENSMUSG00000053580	Tanc2	4.1874	0.398221	10.5153	7.34701e-26	7.59441e-24	23.1195	NO
ENSMUSG00000026482	Rgl1	-3.65088	0.347487	-10.5065	8.06275e-26	8.27794e-24	23.0821	NO
ENSMUSG00000001119	Col6a1	3.37719	0.322904	10.4588	1.33528e-25	1.36171e-23	22.8659	NO
ENSMUSG00000023571	C1qtnf12	3.54246	0.339216	10.4431	1.5758e-25	1.59629e-23	22.7969	NO
ENSMUSG00000006494	Pdk1	3.16034	0.303225	10.4224	1.95894e-25	1.96371e-23	22.7069	NO
ENSMUSG00000019124	Scrn1	-2.99353	0.287228	-10.4222	1.96435e-25	1.96371e-23	22.7069	NO
ENSMUSG00000042770	Hebp1	3.36362	0.32373	10.3902	2.74765e-25	2.72879e-23	22.564	NO
ENSMUSG00000032625	Thsd7a	4.86912	0.468981	10.3823	2.98363e-25	2.94391e-23	22.5311	NO
ENSMUSG00000028655	Mfsd2a	-3.60038	0.347333	-10.3658	3.54827e-25	3.47845e-23	22.4586	NO
ENSMUSG00000051726	Kcnf1	-6.00798	0.580104	-10.3567	3.90094e-25	3.79967e-23	22.4203	NO
ENSMUSG00000037370	Enpp1	2.93765	0.284587	10.3225	5.57439e-25	5.39508e-23	22.268	NO
ENSMUSG00000008206	Cers4	-2.86385	0.279239	-10.2559	1.11328e-24	1.06391e-22	21.9731	NO
ENSMUSG00000028599	Tnfrsf1b	3.94838	0.385403	10.2448	1.24891e-24	1.18608e-22	21.9259	NO
ENSMUSG00000027800	Tm4sf1	-2.21427	0.216656	-10.2202	1.60996e-24	1.51009e-22	21.821	NO
ENSMUSG00000030671	Pde3b	-3.9807	0.3896	-10.2174	1.65726e-24	1.54492e-22	21.8111	NO
ENSMUSG00000053175	Bcl3	4.35541	0.428337	10.1682	2.75003e-24	2.54797e-22	21.5938	NO
ENSMUSG00000027962	Vcam1	-3.4497	0.33991	-10.1489	3.35281e-24	3.08764e-22	21.5104	NO
ENSMUSG00000031380	Vegfd	3.12249	0.310044	10.0711	7.41441e-24	6.78687e-22	21.1683	NO
ENSMUSG00000020053	Igf1	-6.71298	0.667329	-10.0595	8.34327e-24	7.59138e-22	21.1197	NO
ENSMUSG00000046761	Fam83h	2.92857	0.291808	10.0359	1.05936e-23	9.52486e-22	21.0211	NO
ENSMUSG00000007594	Hapln4	-5.64118	0.562502	-10.0287	1.1397e-23	1.01869e-21	20.992	NO
ENSMUSG00000019966	Kitl	2.66779	0.267737	9.9642	2.18621e-23	1.94266e-21	20.7116	NO
ENSMUSG00000005917	Otx1	-3.72624	0.374226	-9.95721	2.34556e-23	2.07214e-21	20.6836	NO
ENSMUSG00000017724	Etv4	-2.63559	0.265507	-9.92665	3.1879e-23	2.79825e-21	20.5531	NO
ENSMUSG00000039323	Igfbp2	2.82395	0.284497	9.92614	3.20431e-23	2.79825e-21	20.5531	NO
ENSMUSG00000004231	Pax2	-8.74794	0.883789	-9.89822	4.23765e-23	3.67949e-21	20.4342	NO
ENSMUSG00000007122	Casq1	-7.73775	0.782789	-9.88485	4.84301e-23	4.18122e-21	20.3787	NO
ENSMUSG00000029287	Tgfbr3	3.72096	0.377467	9.85771	6.34776e-23	5.44939e-21	20.2637	NO
ENSMUSG00000027074	Slc43a3	10.3223	1.05183	9.81365	9.83435e-23	8.39511e-21	20.076	NO
ENSMUSG00000095115	Itpripl2	2.26186	0.230594	9.80882	1.03169e-22	8.75784e-21	20.0576	NO
ENSMUSG00000037940	Inpp4b	6.04598	0.617474	9.79147	1.22502e-22	1.03412e-20	19.9854	NO
ENSMUSG00000031808	Slc27a1	-2.75182	0.281181	-9.78665	1.28483e-22	1.07861e-20	19.9671	NO
ENSMUSG00000029552	Tes	-2.19007	0.224097	-9.77286	1.47237e-22	1.22927e-20	19.9104	NO
ENSMUSG00000020287	Mpg	10.2755	1.05457	9.7438	1.96085e-22	1.62815e-20	19.7883	NO
ENSMUSG00000033227	Wnt6	6.58391	0.676135	9.73756	2.08495e-22	1.72179e-20	19.764	NO
ENSMUSG00000113061	Gm11361	-3.41318	0.350833	-9.72881	2.27237e-22	1.86641e-20	19.729	NO
ENSMUSG00000056481	Cd248	2.50643	0.258442	9.69823	3.06786e-22	2.50624e-20	19.601	NO
ENSMUSG00000038859	Baiap2l1	2.9086	0.300744	9.67136	3.99021e-22	3.24231e-20	19.4891	NO
ENSMUSG00000021457	Syk	2.60077	0.269824	9.63879	5.48309e-22	4.43168e-20	19.3534	NO
ENSMUSG00000072941	Sod3	-2.54833	0.264544	-9.63291	5.80619e-22	4.66799e-20	19.3309	NO
ENSMUSG00000029122	Evc	2.35861	0.244984	9.6276	6.1138e-22	4.88943e-20	19.3107	NO
ENSMUSG00000097289	2010300F17Rik	-2.77018	0.289584	-9.56609	1.11029e-21	8.83295e-20	19.0539	NO
ENSMUSG00000027500	Stmn2	-2.95584	0.309798	-9.54119	1.41206e-21	1.11751e-19	18.9517	NO
ENSMUSG00000024529	Lox	2.7526	0.288674	9.53531	1.49436e-21	1.17652e-19	18.9294	NO
ENSMUSG00000067818	Myl9	-2.38538	0.250727	-9.51387	1.83706e-21	1.43887e-19	18.842	NO
ENSMUSG00000042793	Lgr6	2.87974	0.30601	9.41062	4.93214e-21	3.84328e-19	18.4153	NO
ENSMUSG00000042873	Lhfpl4	-4.5493	0.484057	-9.39827	5.54658e-21	4.30002e-19	18.3665	NO
ENSMUSG00000039831	Arhgap29	2.2603	0.240984	9.37947	6.63083e-21	5.08866e-19	18.2934	NO
ENSMUSG00000026764	Kif5c	-5.66114	0.605326	-9.35223	8.58194e-21	6.55289e-19	18.1836	NO
ENSMUSG00000057074	Ces1g	-3.52658	0.377348	-9.34571	9.12783e-21	6.93487e-19	18.159	NO
ENSMUSG00000017493	Igfbp4	2.93724	0.314396	9.34248	9.41059e-21	7.11412e-19	18.1479	NO
ENSMUSG00000009614	Sardh	2.51126	0.26927	9.32617	1.09769e-20	8.25715e-19	18.0832	NO
ENSMUSG00000026068	Il18rap	-2.29618	0.246416	-9.31831	1.18212e-20	8.84839e-19	18.0531	NO
ENSMUSG00000031778	Cx3cl1	-2.02069	0.217476	-9.29157	1.52022e-20	1.13234e-18	17.946	NO
ENSMUSG00000029646	Cdx2	-8.20109	0.883667	-9.28075	1.6829e-20	1.2474e-18	17.904	NO
ENSMUSG00000025213	Kazald1	2.96484	0.319928	9.26721	1.91077e-20	1.40943e-18	17.851	NO
ENSMUSG00000001333	Sync	-4.09533	0.443226	-9.23981	2.4694e-20	1.81268e-18	17.7417	NO
ENSMUSG00000020453	Patz1	-2.53302	0.274387	-9.23156	2.66718e-20	1.94845e-18	17.7103	NO
ENSMUSG00000033685	Ucp2	2.24141	0.243098	9.2202	2.96547e-20	2.15599e-18	17.6664	NO
ENSMUSG00000000440	Pparg	2.68933	0.292805	9.18472	4.12607e-20	2.98551e-18	17.525	NO
ENSMUSG00000024302	Dtna	-3.9471	0.430624	-9.166	4.90891e-20	3.52445e-18	17.4529	NO
ENSMUSG00000048706	Lurap1l	-2.38218	0.259899	-9.16582	4.9173e-20	3.52445e-18	17.4529	NO
ENSMUSG00000005686	Ampd3	3.37939	0.36917	9.15403	5.48482e-20	3.91276e-18	17.4075	NO
ENSMUSG00000050908	Tvp23a	5.13107	0.560773	9.15	5.69337e-20	4.04256e-18	17.3933	NO
ENSMUSG00000053626	Tll1	3.90242	0.428735	9.10218	8.85348e-20	6.25715e-18	17.2036	NO
ENSMUSG00000068923	Syt11	-2.74675	0.302413	-9.08276	1.05852e-19	7.44637e-18	17.1281	NO
ENSMUSG00000024304	Cdh2	-2.76592	0.304884	-9.07205	1.16803e-19	8.17891e-18	17.0873	NO
ENSMUSG00000032368	Zic1	6.68409	0.73803	9.05667	1.34497e-19	9.37469e-18	17.028	NO
ENSMUSG00000021388	Aspn	8.06133	0.893398	9.02323	1.82625e-19	1.26136e-17	16.8992	NO
ENSMUSG00000052085	Dock8	-4.5068	0.499461	-9.02332	1.82469e-19	1.26136e-17	16.8992	NO
ENSMUSG00000032060	Cryab	-2.16416	0.240352	-9.00413	2.17392e-19	1.49469e-17	16.8254	NO
ENSMUSG00000044042	Fmn1	3.0021	0.334976	8.96214	3.18433e-19	2.17954e-17	16.6616	NO
ENSMUSG00000037386	Rims2	-2.82192	0.315724	-8.93791	3.96609e-19	2.70246e-17	16.5682	NO
ENSMUSG00000025666	Tmem47	-7.98488	0.897447	-8.89732	5.72127e-19	3.88101e-17	16.4111	NO
ENSMUSG00000000594	Gm2a	2.09012	0.235272	8.88385	6.45871e-19	4.36016e-17	16.3605	NO
ENSMUSG00000019122	Ccl9	2.96353	0.333604	8.8834	6.48501e-19	4.36016e-17	16.3605	NO
ENSMUSG00000057967	Fgf18	4.91418	0.554369	8.86447	7.68695e-19	5.14552e-17	16.2886	NO
ENSMUSG00000087412	Gm15501	4.3059	0.486161	8.85693	8.22489e-19	5.48146e-17	16.2611	NO
ENSMUSG00000036856	Wnt4	-5.35517	0.605225	-8.84823	8.89217e-19	5.90029e-17	16.2291	NO
ENSMUSG00000011256	Adam19	2.82686	0.319509	8.84751	8.94971e-19	5.91264e-17	16.2282	NO
ENSMUSG00000025473	Adam8	3.68057	0.416243	8.84236	9.37153e-19	6.16452e-17	16.2101	NO
ENSMUSG00000029304	Spp1	-2.14461	0.243013	-8.82509	1.09367e-18	7.16307e-17	16.1449	NO
ENSMUSG00000067586	S1pr3	9.37338	1.06398	8.80976	1.25419e-18	8.17913e-17	16.0873	NO
ENSMUSG00000045532	C1ql1	-2.85755	0.324388	-8.80905	1.26207e-18	8.19537e-17	16.0864	NO
ENSMUSG00000053519	Kcnip1	-12.9136	1.46627	-8.80711	1.28418e-18	8.30343e-17	16.0807	NO
ENSMUSG00000029771	Irf5	2.48456	0.282201	8.80421	1.31772e-18	8.48423e-17	16.0714	NO
ENSMUSG00000038781	Stap2	5.78451	0.657648	8.79576	1.42084e-18	9.10955e-17	16.0405	NO
ENSMUSG00000069920	B3gnt9	3.41264	0.38804	8.79454	1.43631e-18	9.17008e-17	16.0376	NO
ENSMUSG00000027276	Jag1	-3.19374	0.364049	-8.77284	1.74211e-18	1.10759e-16	15.9556	NO
ENSMUSG00000033722	BC034090	7.83301	0.893459	8.76706	1.83389e-18	1.16108e-16	15.9351	NO
ENSMUSG00000042684	Npl	-3.79253	0.433233	-8.75404	2.05856e-18	1.29792e-16	15.8868	NO
ENSMUSG00000020654	Adcy3	2.85138	0.325997	8.74666	2.19766e-18	1.37989e-16	15.8602	NO
ENSMUSG00000017057	Il13ra1	2.48815	0.284581	8.7432	2.26592e-18	1.4169e-16	15.8487	NO
ENSMUSG00000063632	Sox11	-9.24158	1.05931	-8.72412	2.68252e-18	1.67053e-16	15.7771	NO
ENSMUSG00000030284	Creld1	-2.29912	0.264192	-8.70243	3.24855e-18	2.00657e-16	15.6975	NO
ENSMUSG00000045136	Tubb2b	-2.92741	0.336419	-8.70168	3.27003e-18	2.01167e-16	15.6964	NO
ENSMUSG00000074604	Mgst2	3.27078	0.376555	8.68607	3.75196e-18	2.29883e-16	15.6385	NO
ENSMUSG00000033016	Nfatc1	2.16841	0.249676	8.68489	3.79095e-18	2.31339e-16	15.6358	NO
ENSMUSG00000049265	Kcnk3	-6.39526	0.74015	-8.64048	5.59762e-18	3.40223e-16	15.4682	NO
ENSMUSG00000022951	Rcan1	2.04472	0.236737	8.63712	5.76477e-18	3.48987e-16	15.4572	NO
ENSMUSG00000021390	Ogn	3.0411	0.35224	8.63361	5.9443e-18	3.58427e-16	15.4456	NO
ENSMUSG00000026204	Ptprn	-3.46514	0.401423	-8.63213	6.02175e-18	3.61662e-16	15.4417	NO
ENSMUSG00000072946	Ptgr2	7.72026	0.895359	8.62253	6.54884e-18	3.9177e-16	15.407	NO
ENSMUSG00000075122	Cd80	3.64137	0.423474	8.5988	8.05557e-18	4.78142e-16	15.3204	NO
ENSMUSG00000022636	Alcam	-3.21361	0.374159	-8.58891	8.78013e-18	5.19121e-16	15.2847	NO
ENSMUSG00000020866	Cacna1g	2.91609	0.341125	8.54846	1.24736e-17	7.34639e-16	15.1339	NO
ENSMUSG00000097352	C920009B18Rik	4.94619	0.579345	8.53756	1.37085e-17	8.04252e-16	15.0946	NO
ENSMUSG00000057337	Chst3	-3.0028	0.352448	-8.51984	1.59769e-17	9.33728e-16	15.0298	NO
ENSMUSG00000059714	Flot1	-2.27	0.266501	-8.51779	1.62621e-17	9.43139e-16	15.0254	NO
ENSMUSG00000036862	Dchs1	-6.00977	0.705932	-8.51325	1.69128e-17	9.77149e-16	15.01	NO
ENSMUSG00000001507	Itga3	-2.8931	0.340927	-8.48599	2.13899e-17	1.23113e-15	14.9097	NO
ENSMUSG00000021950	Anxa8	1.96275	0.231609	8.4744	2.36299e-17	1.35493e-15	14.8681	NO
ENSMUSG00000029413	Naaa	2.087	0.246742	8.45826	2.71405e-17	1.55038e-15	14.8096	NO
ENSMUSG00000021765	Fst	2.02463	0.239849	8.44127	3.13896e-17	1.78639e-15	14.748	NO
ENSMUSG00000028093	Acp6	-2.81822	0.334767	-8.41846	3.81469e-17	2.16284e-15	14.665	NO
ENSMUSG00000050777	Tmem37	2.93721	0.348992	8.41627	3.8866e-17	2.19542e-15	14.6585	NO
ENSMUSG00000026473	Glul	2.00485	0.238489	8.40645	4.22592e-17	2.37826e-15	14.6237	NO
ENSMUSG00000020357	Flt4	-2.24051	0.267177	-8.38584	5.03647e-17	2.82396e-15	14.5491	NO
ENSMUSG00000006219	Fblim1	-2.00594	0.239836	-8.36381	6.07261e-17	3.3924e-15	14.4695	NO
ENSMUSG00000041836	Ptpre	2.75209	0.331657	8.29801	1.05871e-16	5.87123e-15	14.2313	NO
ENSMUSG00000051910	Sox6	-7.42249	0.895812	-8.28577	1.17349e-16	6.48407e-15	14.1882	NO
ENSMUSG00000031647	Mfap3l	-3.30635	0.399559	-8.275	1.28457e-16	7.07212e-15	14.1505	NO
ENSMUSG00000091269	Gm6682	3.10233	0.375351	8.26513	1.39548e-16	7.65499e-15	14.1161	NO
ENSMUSG00000006369	Fbln1	12.1275	1.4716	8.24106	1.7069e-16	9.32964e-15	14.0301	NO
ENSMUSG00000027611	Procr	2.57261	0.312441	8.2339	1.8121e-16	9.86911e-15	14.0057	NO
ENSMUSG00000010461	Eya4	2.4688	0.300771	8.20825	2.24437e-16	1.21797e-14	13.9144	NO
ENSMUSG00000026069	Il1rl1	1.75101	0.213488	8.20195	2.36526e-16	1.27901e-14	13.8931	NO
ENSMUSG00000055301	Adh7	6.14925	0.750012	8.19886	2.42672e-16	1.30759e-14	13.8835	NO
ENSMUSG00000004951	Hspb1	-2.24623	0.275342	-8.15796	3.40721e-16	1.82942e-14	13.7377	NO
ENSMUSG00000019464	Ptger1	3.25424	0.399081	8.15434	3.51083e-16	1.87842e-14	13.7262	NO
ENSMUSG00000032261	Sh3bgrl2	-2.15953	0.267128	-8.08426	6.25425e-16	3.3345e-14	13.477	NO
ENSMUSG00000022415	Syngr1	-3.31917	0.410703	-8.08168	6.38814e-16	3.39398e-14	13.4693	NO
ENSMUSG00000045414	1190002N15Rik	-2.46614	0.305357	-8.07626	6.67825e-16	3.53575e-14	13.4515	NO
ENSMUSG00000026930	Gpsm1	-1.88727	0.234576	-8.04545	8.59263e-16	4.51782e-14	13.3451	NO
ENSMUSG00000015709	Arnt2	-2.28656	0.284579	-8.03492	9.36426e-16	4.90655e-14	13.3092	NO
ENSMUSG00000017446	C1qtnf1	2.46386	0.306725	8.03281	9.52682e-16	4.97457e-14	13.3032	NO
ENSMUSG00000035299	Mid1	-2.95356	0.367904	-8.02807	9.90178e-16	5.15266e-14	13.288	NO
ENSMUSG00000068740	Celsr2	-4.20443	0.524358	-8.01823	1.07278e-15	5.56343e-14	13.2547	NO
ENSMUSG00000097493	9930014A18Rik	-5.63217	0.705024	-7.98862	1.36457e-15	7.02867e-14	13.1531	NO
ENSMUSG00000093483	AA465934	-3.22372	0.405533	-7.94932	1.87535e-15	9.62703e-14	13.0165	NO
ENSMUSG00000066705	Fxyd6	-2.79686	0.352146	-7.94235	1.98392e-15	1.01501e-13	12.9935	NO
ENSMUSG00000004885	Crabp2	5.43418	0.684635	7.93734	2.0656e-15	1.05325e-13	12.9775	NO
ENSMUSG00000038871	Bpgm	-2.08946	0.263722	-7.92297	2.31899e-15	1.17849e-13	12.9287	NO
ENSMUSG00000059327	Eda	6.50753	0.821802	7.91861	2.40189e-15	1.21656e-13	12.9149	NO
ENSMUSG00000048126	Col6a3	3.06529	0.387432	7.91181	2.53675e-15	1.2806e-13	12.8926	NO
ENSMUSG00000070867	Trabd2b	-2.89848	0.366626	-7.90584	2.66129e-15	1.33902e-13	12.8732	NO
ENSMUSG00000033585	Ndn	-1.98158	0.251101	-7.89155	2.98464e-15	1.49675e-13	12.8248	NO
ENSMUSG00000038555	Reep2	-8.40572	1.06615	-7.88418	3.1661e-15	1.58253e-13	12.8006	NO
ENSMUSG00000071847	Apcdd1	-2.08378	0.264842	-7.86803	3.60277e-15	1.79489e-13	12.746	NO
ENSMUSG00000020363	Gfpt2	3.86951	0.491953	7.86561	3.67293e-15	1.82386e-13	12.739	NO
ENSMUSG00000026640	Plxna2	-2.74533	0.349096	-7.86413	3.71686e-15	1.83966e-13	12.7353	NO
ENSMUSG00000001270	Ckb	-2.10186	0.267339	-7.86217	3.77526e-15	1.8625e-13	12.7299	NO
ENSMUSG00000028223	Decr1	2.45606	0.312473	7.86008	3.83898e-15	1.88781e-13	12.724	NO
ENSMUSG00000034463	Scara3	-2.03196	0.259633	-7.82627	5.02562e-15	2.46337e-13	12.6085	NO
ENSMUSG00000032440	Tgfbr2	2.12864	0.272397	7.81447	5.5194e-15	2.6967e-13	12.5692	NO
ENSMUSG00000074063	Osgin1	-2.23801	0.286594	-7.80899	5.76471e-15	2.80753e-13	12.5517	NO
ENSMUSG00000024053	Emilin2	2.26591	0.290339	7.80436	5.9804e-15	2.90326e-13	12.5371	NO
ENSMUSG00000013698	Pea15a	-1.79009	0.229488	-7.80038	6.17208e-15	2.98677e-13	12.5248	NO
ENSMUSG00000020961	Ston2	-3.33285	0.427335	-7.79915	6.23263e-15	3.0065e-13	12.5219	NO
ENSMUSG00000004655	Aqp1	-1.75024	0.224543	-7.79468	6.45707e-15	3.10491e-13	12.508	NO
ENSMUSG00000057751	Megf6	3.01259	0.386762	7.78926	6.74035e-15	3.2309e-13	12.4907	NO
ENSMUSG00000035357	Pdzrn3	-2.85924	0.367638	-7.77733	7.40688e-15	3.53923e-13	12.4511	NO
ENSMUSG00000040447	Spns2	-2.23846	0.288105	-7.76957	7.87523e-15	3.75122e-13	12.4258	NO
ENSMUSG00000070476	Fam217b	-3.70779	0.479173	-7.73789	1.01081e-14	4.7848e-13	12.3201	NO
ENSMUSG00000102418	Sh2d1b1	2.56813	0.331923	7.73713	1.01689e-14	4.79867e-13	12.3189	NO
ENSMUSG00000035042	Ccl5	11.4827	1.48817	7.71598	1.20055e-14	5.64781e-13	12.2481	NO
ENSMUSG00000048402	Gli2	-3.67481	0.47676	-7.70788	1.27925e-14	5.99943e-13	12.2219	NO
ENSMUSG00000058254	Tspan7	-2.2798	0.296335	-7.69333	1.43357e-14	6.7025e-13	12.1738	NO
ENSMUSG00000031273	Col4a6	-3.37295	0.439462	-7.67516	1.65209e-14	7.70046e-13	12.1135	NO
ENSMUSG00000092035	Peg10	-2.29114	0.298695	-7.67051	1.71308e-14	7.96034e-13	12.0991	NO
ENSMUSG00000020424	Gatsl3	3.0671	0.401356	7.64184	2.14137e-14	9.86006e-13	12.0061	NO
ENSMUSG00000034758	Tle6	3.59443	0.470347	7.64209	2.13731e-14	9.86006e-13	12.0061	NO
ENSMUSG00000004043	Stat5a	2.44074	0.319986	7.62762	2.3912e-14	1.0944e-12	11.9608	NO
ENSMUSG00000018698	Lhx1	-11.2303	1.47225	-7.62801	2.384e-14	1.0944e-12	11.9608	NO
ENSMUSG00000014846	Tppp3	-4.97238	0.652681	-7.61839	2.56863e-14	1.17208e-12	11.931	NO
ENSMUSG00000021359	Tfap2a	-3.5336	0.463998	-7.61555	2.62577e-14	1.191e-12	11.9241	NO
ENSMUSG00000033350	Chst2	-2.35496	0.309218	-7.61586	2.61951e-14	1.191e-12	11.9241	NO
ENSMUSG00000048450	Msx1	-2.19722	0.2887	-7.61075	2.72508e-14	1.23237e-12	11.9093	NO
ENSMUSG00000022996	Wnt10b	11.1986	1.47385	7.5982	3.00272e-14	1.3539e-12	11.8684	NO
ENSMUSG00000022096	Hr	-2.38308	0.313963	-7.59033	3.1909e-14	1.43449e-12	11.8433	NO
ENSMUSG00000042485	Mustn1	3.51648	0.464417	7.57181	3.68063e-14	1.64977e-12	11.7826	NO
ENSMUSG00000026389	Steap3	1.94754	0.257235	7.57107	3.70154e-14	1.65426e-12	11.7814	NO
ENSMUSG00000026888	Grb14	-2.18871	0.289565	-7.55861	4.07408e-14	1.81542e-12	11.741	NO
ENSMUSG00000033249	Hsf4	5.46515	0.725633	7.53156	5.01374e-14	2.2276e-12	11.6522	NO
ENSMUSG00000006651	Aplp1	4.61082	0.613068	7.52088	5.44074e-14	2.41027e-12	11.6179	NO
ENSMUSG00000038235	F11r	1.99699	0.266063	7.50571	6.10988e-14	2.69883e-12	11.5688	NO
ENSMUSG00000006205	Htra1	1.85869	0.247857	7.49903	6.42903e-14	2.83157e-12	11.548	NO
ENSMUSG00000034205	Loxl2	-1.99826	0.266755	-7.491	6.83487e-14	3.00161e-12	11.5226	NO
ENSMUSG00000021280	Exoc3l4	5.89383	0.78694	7.48955	6.91087e-14	3.02624e-12	11.5191	NO
ENSMUSG00000003617	Cp	-5.53935	0.740715	-7.47839	7.52378e-14	3.28517e-12	11.4834	NO
ENSMUSG00000033316	Galnt9	6.19068	0.828006	7.47662	7.62611e-14	3.32031e-12	11.4788	NO
ENSMUSG00000041556	Fbxo2	-2.12816	0.284945	-7.46866	8.10159e-14	3.51725e-12	11.4538	NO
ENSMUSG00000007039	Ddah2	-1.79877	0.241177	-7.4583	8.76464e-14	3.79426e-12	11.4209	NO
ENSMUSG00000041577	Prelp	-2.58115	0.347437	-7.42912	1.09323e-13	4.71923e-12	11.3261	NO
ENSMUSG00000034040	Galnt17	-10.9655	1.47746	-7.42185	1.15495e-13	4.97151e-12	11.3035	NO
ENSMUSG00000045216	Hs6st1	-1.72768	0.233575	-7.39671	1.39605e-13	5.99235e-12	11.2224	NO
ENSMUSG00000056498	Tmem154	6.13944	0.832124	7.37803	1.6065e-13	6.87626e-12	11.1626	NO
ENSMUSG00000070643	Sox13	3.91575	0.53114	7.37235	1.67642e-13	7.15539e-12	11.1454	NO
ENSMUSG00000037892	Pcdh18	-2.474	0.335811	-7.36725	1.74181e-13	7.41366e-12	11.13	NO
ENSMUSG00000024501	Dpysl3	-2.18077	0.296133	-7.36416	1.78272e-13	7.56658e-12	11.1211	NO
ENSMUSG00000027335	Adra1d	-5.63047	0.765069	-7.35942	1.84705e-13	7.81781e-12	11.1069	NO
ENSMUSG00000048376	F2r	-1.88853	0.256777	-7.35474	1.91298e-13	8.07438e-12	11.0929	NO
ENSMUSG00000008489	Elavl2	-5.72606	0.781564	-7.32641	2.36404e-13	9.95056e-12	11.0022	NO
ENSMUSG00000021265	Slc25a29	-3.22375	0.440426	-7.31961	2.48689e-13	1.04109e-11	10.9825	NO
ENSMUSG00000034382	AI661453	-2.70633	0.369756	-7.31923	2.49397e-13	1.04109e-11	10.9825	NO
ENSMUSG00000036611	Eepd1	3.54921	0.484912	7.31929	2.49293e-13	1.04109e-11	10.9825	NO
ENSMUSG00000042357	Gjb5	2.76008	0.377502	7.31143	2.64323e-13	1.10038e-11	10.9585	NO
ENSMUSG00000081855	Rpl17-ps5	4.881	0.669286	7.29285	3.03476e-13	1.25992e-11	10.8997	NO
ENSMUSG00000004698	Hdac9	-5.09963	0.699594	-7.28942	3.11292e-13	1.28535e-11	10.891	NO
ENSMUSG00000068246	Apol9b	3.47502	0.476702	7.28971	3.10612e-13	1.28535e-11	10.891	NO
ENSMUSG00000031785	Adgrg1	-1.99832	0.274337	-7.28417	3.23665e-13	1.33282e-11	10.8752	NO
ENSMUSG00000029108	Pcdh7	-2.20871	0.303399	-7.27989	3.341e-13	1.37207e-11	10.8626	NO
ENSMUSG00000031872	Bean1	4.44321	0.610771	7.27475	3.47056e-13	1.42143e-11	10.8473	NO
ENSMUSG00000059588	Calcrl	5.35162	0.736536	7.26593	3.70489e-13	1.51333e-11	10.8201	NO
ENSMUSG00000015468	Notch4	3.55296	0.48994	7.25182	4.11199e-13	1.67063e-11	10.7771	NO
ENSMUSG00000024910	Ctsw	-2.8045	0.386774	-7.251	4.13705e-13	1.67633e-11	10.7756	NO
ENSMUSG00000053477	Tcf4	-1.81277	0.250707	-7.23062	4.80777e-13	1.94293e-11	10.7115	NO
ENSMUSG00000076441	Ass1	2.11634	0.293173	7.21873	5.24745e-13	2.11499e-11	10.6747	NO
ENSMUSG00000029759	Pon3	6.05587	0.839707	7.21188	5.51851e-13	2.21835e-11	10.654	NO
ENSMUSG00000022464	Slc38a4	6.02289	0.836803	7.19751	6.13229e-13	2.45858e-11	10.6093	NO
ENSMUSG00000031927	1700012B09Rik	-3.38656	0.47106	-7.18924	6.51537e-13	2.60529e-11	10.5841	NO
ENSMUSG00000026580	Selp	10.6597	1.48339	7.18603	6.67018e-13	2.66019e-11	10.5751	NO
ENSMUSG00000041703	Zic5	-2.76466	0.384874	-7.18329	6.80529e-13	2.70698e-11	10.5675	NO
ENSMUSG00000021806	Nid2	2.92194	0.407342	7.17318	7.3275e-13	2.90709e-11	10.5365	NO
ENSMUSG00000000567	Sox9	2.07679	0.290206	7.15625	8.29157e-13	3.27248e-11	10.4851	NO
ENSMUSG00000040998	Npnt	2.49691	0.348972	7.15506	8.36392e-13	3.29248e-11	10.4825	NO
ENSMUSG00000115783	AC161763.1	-2.78204	0.389138	-7.14924	8.72594e-13	3.42612e-11	10.4652	NO
ENSMUSG00000107383	Gm4366	2.09943	0.294064	7.13936	9.37663e-13	3.67211e-11	10.4351	NO
ENSMUSG00000032315	Cyp1a1	-7.70903	1.08081	-7.13261	9.84824e-13	3.84689e-11	10.4149	NO
ENSMUSG00000047205	Dusp18	-2.42353	0.340275	-7.12228	1.06154e-12	4.13593e-11	10.3834	NO
ENSMUSG00000028033	Kcnq5	-3.54318	0.497916	-7.11602	1.11092e-12	4.31724e-11	10.3648	NO
ENSMUSG00000075297	H60b	4.66125	0.655107	7.11525	1.11709e-12	4.33016e-11	10.3635	NO
ENSMUSG00000046447	Camk2n1	-2.74447	0.385866	-7.1125	1.13963e-12	4.40627e-11	10.3559	NO
ENSMUSG00000015599	Ttbk1	-3.644	0.512368	-7.11207	1.14314e-12	4.40864e-11	10.3557	NO
ENSMUSG00000056174	Col8a2	4.51562	0.636066	7.09928	1.25406e-12	4.82416e-11	10.3166	NO
ENSMUSG00000060275	Nrg2	-4.3448	0.61262	-7.09217	1.32029e-12	5.06612e-11	10.2953	NO
ENSMUSG00000022865	Cxadr	-2.27736	0.321605	-7.08121	1.42898e-12	5.46937e-11	10.2621	NO
ENSMUSG00000020019	Ntn4	-3.47024	0.49017	-7.07967	1.44502e-12	5.51686e-11	10.2583	NO
ENSMUSG00000031654	Cbln1	-10.4755	1.48074	-7.0745	1.4999e-12	5.69775e-11	10.2443	NO
ENSMUSG00000091478	Gm10039	2.5514	0.361467	7.05846	1.68358e-12	6.37954e-11	10.1952	NO
ENSMUSG00000024059	Clip4	1.99364	0.282494	7.05727	1.69805e-12	6.41836e-11	10.1926	NO
ENSMUSG00000028078	Dclk2	-2.45476	0.347946	-7.05499	1.72617e-12	6.50847e-11	10.1865	NO
ENSMUSG00000053646	Plxnb1	-1.91604	0.271738	-7.05106	1.77562e-12	6.67835e-11	10.1753	NO
ENSMUSG00000026939	Tmem141	4.36948	0.620044	7.04705	1.82754e-12	6.85667e-11	10.1639	NO
ENSMUSG00000027533	Fabp5	-1.74594	0.248064	-7.03826	1.94659e-12	7.28533e-11	10.1376	NO
ENSMUSG00000022587	Ly6e	1.6115	0.229465	7.02283	2.17426e-12	8.11742e-11	10.0906	NO
ENSMUSG00000020679	Hnf1b	10.4055	1.48359	7.01375	2.32011e-12	8.64071e-11	10.0635	NO
ENSMUSG00000039126	Prune2	-3.90652	0.557157	-7.01152	2.35741e-12	8.75816e-11	10.0576	NO
ENSMUSG00000046798	Cldn12	-1.5963	0.227856	-7.00573	2.45705e-12	9.10607e-11	10.0407	NO
ENSMUSG00000038932	Tcfl5	10.4389	1.49016	7.00522	2.46605e-12	9.11717e-11	10.0401	NO
ENSMUSG00000019929	Dcn	3.49097	0.498528	7.00254	2.51363e-12	9.27053e-11	10.0329	NO
ENSMUSG00000006395	Hyi	1.99991	0.285697	7.00011	2.55757e-12	9.40146e-11	10.0268	NO
ENSMUSG00000024565	Sall3	-7.58259	1.08324	-6.9999	2.5615e-12	9.40146e-11	10.0268	NO
ENSMUSG00000020183	Cpm	5.4817	0.783198	6.99912	2.57576e-12	9.43101e-11	10.0254	NO
ENSMUSG00000033192	Lpcat2	4.75709	0.679816	6.99761	2.60362e-12	9.51011e-11	10.0218	NO
ENSMUSG00000038068	Rnf144b	-4.18209	0.599236	-6.97904	2.97208e-12	1.0804e-10	9.96642	NO
ENSMUSG00000028763	Hspg2	1.60262	0.22983	6.97306	3.10119e-12	1.12464e-10	9.94899	NO
ENSMUSG00000041936	Agrn	-1.78496	0.256082	-6.97026	3.16358e-12	1.14454e-10	9.94137	NO
ENSMUSG00000091387	Gcnt4	2.36089	0.339005	6.96417	3.30347e-12	1.19231e-10	9.92361	NO
ENSMUSG00000044646	Zbtb7c	-3.71238	0.534155	-6.95	3.65274e-12	1.31525e-10	9.88099	NO
ENSMUSG00000063531	Sema3e	4.25365	0.612106	6.9492	3.67353e-12	1.31961e-10	9.87956	NO
ENSMUSG00000020407	Upp1	-2.42625	0.349781	-6.9365	4.01942e-12	1.44045e-10	9.8415	NO
ENSMUSG00000050071	Bex1	-10.1383	1.46184	-6.93528	4.05431e-12	1.44953e-10	9.83877	NO
ENSMUSG00000030790	Adm	3.56486	0.514168	6.93326	4.11245e-12	1.46687e-10	9.83361	NO
ENSMUSG00000037239	Spred3	-2.05116	0.29587	-6.93264	4.13053e-12	1.46987e-10	9.83272	NO
ENSMUSG00000028664	Ephb2	2.68395	0.387376	6.92852	4.25267e-12	1.5098e-10	9.82108	NO
ENSMUSG00000050248	Evc2	1.693	0.244378	6.92778	4.27492e-12	1.51416e-10	9.81983	NO
ENSMUSG00000041046	Ramp3	2.0085	0.290293	6.91887	4.55245e-12	1.60871e-10	9.79352	NO
ENSMUSG00000097971	Gm26917	-1.95042	0.282076	-6.91452	4.69447e-12	1.65505e-10	9.78119	NO
ENSMUSG00000018008	Cyth4	4.27302	0.620164	6.89015	5.57349e-12	1.9604e-10	9.70766	NO
ENSMUSG00000012017	Scarf2	1.51891	0.22101	6.87261	6.30375e-12	2.20704e-10	9.65619	NO
ENSMUSG00000057315	Arhgap24	-3.51567	0.512046	-6.86594	6.60555e-12	2.30739e-10	9.63688	NO
ENSMUSG00000042195	Slc35f2	3.1475	0.458945	6.85812	6.97731e-12	2.43071e-10	9.61427	NO
ENSMUSG00000048960	Prex2	-2.34481	0.341916	-6.85785	6.99059e-12	2.43071e-10	9.61427	NO
ENSMUSG00000030498	Gas2	1.98466	0.289517	6.85507	7.12801e-12	2.47283e-10	9.60681	NO
ENSMUSG00000070348	Ccnd1	-1.57564	0.230231	-6.84373	7.71554e-12	2.67056e-10	9.5734	NO
ENSMUSG00000061666	Gdpd1	-2.06252	0.301564	-6.83942	7.9514e-12	2.74594e-10	9.56131	NO
ENSMUSG00000039903	Eva1c	-2.33474	0.341643	-6.83385	8.26629e-12	2.84821e-10	9.54543	NO
ENSMUSG00000051067	Lingo3	-2.71961	0.398009	-6.83303	8.31396e-12	2.85816e-10	9.54391	NO
ENSMUSG00000072235	Tuba1a	-1.60636	0.235325	-6.82616	8.72188e-12	2.99162e-10	9.52409	NO
ENSMUSG00000025969	Nrp2	-1.93431	0.283526	-6.82233	8.95775e-12	3.06561e-10	9.51348	NO
ENSMUSG00000115149	AC112142.1	5.79719	0.850604	6.81537	9.40188e-12	3.21037e-10	9.49344	NO
ENSMUSG00000004319	Clcn3	-1.85268	0.271852	-6.81504	9.42371e-12	3.21061e-10	9.49341	NO
ENSMUSG00000042804	Gpr153	2.00862	0.295588	6.79532	1.08076e-11	3.67386e-10	9.43488	NO
ENSMUSG00000002020	Ltbp2	3.224	0.4747	6.79167	1.10846e-11	3.7596e-10	9.42486	NO
ENSMUSG00000028525	Pde4b	-2.53185	0.372953	-6.78865	1.13189e-11	3.83051e-10	9.41674	NO
ENSMUSG00000060988	Galnt13	4.92032	0.725224	6.78456	1.16443e-11	3.9319e-10	9.4054	NO
ENSMUSG00000004565	Pnpla6	-1.90382	0.28067	-6.78312	1.17612e-11	3.96255e-10	9.40202	NO
ENSMUSG00000028159	Dapp1	2.79287	0.41234	6.77323	1.2594e-11	4.23376e-10	9.37327	NO
ENSMUSG00000030401	Rtn2	-3.46295	0.51172	-6.76727	1.31231e-11	4.40189e-10	9.35636	NO
ENSMUSG00000058690	Ccser2	-2.1548	0.318771	-6.75972	1.38256e-11	4.62731e-10	9.33467	NO
ENSMUSG00000032085	Tagln	-1.69625	0.251514	-6.74416	1.53919e-11	5.1297e-10	9.28991	NO
ENSMUSG00000052485	Tmem171	-6.3316	0.93883	-6.74413	1.53942e-11	5.1297e-10	9.28991	NO
ENSMUSG00000020806	Rhbdf2	9.85723	1.46286	6.73833	1.60221e-11	5.32727e-10	9.2735	NO
ENSMUSG00000022013	Dnajc15	10.042	1.49052	6.73722	1.61443e-11	5.35618e-10	9.27114	NO
ENSMUSG00000031561	Tenm3	-10.0827	1.50143	-6.71538	1.8757e-11	6.20944e-10	9.20695	NO
ENSMUSG00000053219	Raet1e	5.04941	0.752004	6.7146	1.88582e-11	6.22934e-10	9.20556	NO
ENSMUSG00000075511	1700001L05Rik	5.33445	0.795076	6.70936	1.95486e-11	6.44341e-10	9.19088	NO
ENSMUSG00000031486	Adgra2	-1.62761	0.242614	-6.70861	1.96481e-11	6.46217e-10	9.18962	NO
ENSMUSG00000099032	Tcf24	2.96136	0.4416	6.70598	2.00055e-11	6.56553e-10	9.18273	NO
ENSMUSG00000031075	Ano1	3.06762	0.457654	6.70292	2.04294e-11	6.68551e-10	9.17487	NO
ENSMUSG00000031877	Ces2g	3.93345	0.586844	6.70271	2.04591e-11	6.68551e-10	9.17487	NO
ENSMUSG00000061524	Zic2	-2.26956	0.338686	-6.70109	2.06871e-11	6.74551e-10	9.17099	NO
ENSMUSG00000023017	Asic1	-2.48562	0.371172	-6.69669	2.132e-11	6.93699e-10	9.15883	NO
ENSMUSG00000024423	Impact	-1.88035	0.280848	-6.69525	2.153e-11	6.99035e-10	9.1555	NO
ENSMUSG00000054196	Cthrc1	9.96692	1.49251	6.67797	2.42279e-11	7.84952e-10	9.10516	NO
ENSMUSG00000052396	Mogat2	4.05974	0.609046	6.66573	2.63361e-11	8.5144e-10	9.06985	NO
ENSMUSG00000027833	Shox2	-2.16705	0.325257	-6.66257	2.69073e-11	8.68059e-10	9.06145	NO
ENSMUSG00000034664	Itga2b	1.99932	0.300381	6.65596	2.81463e-11	9.0611e-10	9.04282	NO
ENSMUSG00000031665	Sall1	-9.92299	1.49157	-6.65273	2.87701e-11	9.24037e-10	9.03431	NO
ENSMUSG00000072964	Bhlhb9	9.94266	1.49459	6.65245	2.88248e-11	9.24037e-10	9.03431	NO
ENSMUSG00000031169	Porcn	-2.27589	0.342274	-6.64934	2.94419e-11	9.41831e-10	9.02603	NO
ENSMUSG00000024846	Cst6	-7.26778	1.09667	-6.62712	3.42309e-11	1.09273e-09	8.96149	NO
ENSMUSG00000026123	Plekhb2	1.5944	0.240837	6.62026	3.58564e-11	1.14222e-09	8.94225	NO
ENSMUSG00000031520	Vegfc	2.01729	0.304779	6.61886	3.61972e-11	1.15066e-09	8.93905	NO
ENSMUSG00000068747	Sort1	-2.91407	0.440349	-6.61763	3.65005e-11	1.15788e-09	8.93634	NO
ENSMUSG00000048644	Ctxn1	-1.79321	0.271516	-6.60443	3.99059e-11	1.26327e-09	8.8985	NO
ENSMUSG00000052942	Glis3	1.95453	0.296561	6.59066	4.37871e-11	1.38325e-09	8.8591	NO
ENSMUSG00000030123	Plxnd1	-1.52889	0.23259	-6.57333	4.92018e-11	1.55108e-09	8.80937	NO
ENSMUSG00000060703	Cd302	7.27825	1.11123	6.54972	5.7646e-11	1.81352e-09	8.74148	NO
ENSMUSG00000046997	Spsb4	-2.78601	0.425497	-6.54765	5.84477e-11	1.83494e-09	8.73638	NO
ENSMUSG00000001504	Irx2	4.62667	0.708669	6.52867	6.63558e-11	2.07892e-09	8.68216	NO
ENSMUSG00000038963	Slco4a1	1.59304	0.24421	6.52324	6.88046e-11	2.14679e-09	8.66821	NO
ENSMUSG00000024134	Six2	2.26912	0.348048	6.51957	7.051e-11	2.19549e-09	8.65847	NO
ENSMUSG00000031965	Tbx20	-9.74135	1.49457	-6.51784	7.13267e-11	2.21638e-09	8.65436	NO
ENSMUSG00000057346	Apol9a	7.22272	1.11096	6.50133	7.96122e-11	2.46879e-09	8.60752	NO
ENSMUSG00000092365	BC023719	-9.71882	1.49642	-6.49472	8.31875e-11	2.57441e-09	8.58932	NO
ENSMUSG00000024593	Megf10	-9.81421	1.51205	-6.49067	8.54581e-11	2.63395e-09	8.57939	NO
ENSMUSG00000029185	Fam114a1	1.61526	0.248856	6.49075	8.54095e-11	2.63395e-09	8.57939	NO
ENSMUSG00000021367	Edn1	-2.63344	0.405897	-6.48794	8.7016e-11	2.67653e-09	8.57243	NO
ENSMUSG00000031373	Car5b	-1.79366	0.276726	-6.48172	9.06852e-11	2.78376e-09	8.55537	NO
ENSMUSG00000015312	Gadd45b	1.58714	0.245376	6.4682	9.91751e-11	3.03824e-09	8.51738	NO
ENSMUSG00000002459	Rgs20	-6.10164	0.94381	-6.4649	1.01367e-10	3.09915e-09	8.50876	NO
ENSMUSG00000039578	Ccser1	4.22503	0.653695	6.46331	1.0244e-10	3.12567e-09	8.50506	NO
ENSMUSG00000022090	Pdlim2	-1.56628	0.242394	-6.46173	1.03514e-10	3.1521e-09	8.5014	NO
ENSMUSG00000058665	En1	-2.69194	0.417471	-6.44822	1.13169e-10	3.43921e-09	8.46354	NO
ENSMUSG00000055632	Hmcn2	2.58058	0.400682	6.44048	1.19096e-10	3.61209e-09	8.44224	NO
ENSMUSG00000028597	Gpx7	9.64195	1.50008	6.42761	1.29625e-10	3.90804e-09	8.40804	NO
ENSMUSG00000022686	B3gnt5	-9.59182	1.49915	-6.39818	1.57238e-10	4.7218e-09	8.32589	NO
ENSMUSG00000023243	Kcnk5	9.61858	1.50379	6.39621	1.59278e-10	4.77364e-09	8.32115	NO
ENSMUSG00000031659	Adcy7	1.99906	0.312639	6.39415	1.61445e-10	4.82904e-09	8.31614	NO
ENSMUSG00000040701	Ap1g2	4.59496	0.721134	6.37185	1.86757e-10	5.57518e-09	8.25374	NO
ENSMUSG00000026435	Slc45a3	2.01676	0.316683	6.36838	1.91039e-10	5.69183e-09	8.24475	NO
ENSMUSG00000020154	Ptprb	-9.54128	1.50397	-6.34407	2.23773e-10	6.64107e-09	8.17776	NO
ENSMUSG00000063838	Cdc42ep5	3.33812	0.526298	6.34264	2.25856e-10	6.68983e-09	8.17458	NO
ENSMUSG00000041920	Slc16a6	3.22124	0.508053	6.34036	2.29234e-10	6.77667e-09	8.16898	NO
ENSMUSG00000008734	Gprc5b	1.74289	0.275093	6.33561	2.36402e-10	6.97502e-09	8.15645	NO
ENSMUSG00000049303	Syt12	-2.36669	0.374045	-6.32729	2.49511e-10	7.34752e-09	8.13386	NO
ENSMUSG00000020083	Fam241b	-3.48172	0.550414	-6.32563	2.52198e-10	7.41227e-09	8.13005	NO
ENSMUSG00000020176	Grb10	1.55013	0.245075	6.32512	2.53035e-10	7.41612e-09	8.12982	NO
ENSMUSG00000028654	Mycl	-3.07609	0.486353	-6.32481	2.53547e-10	7.41612e-09	8.12982	NO
ENSMUSG00000029075	Tnfrsf4	4.64108	0.733807	6.32466	2.53793e-10	7.41612e-09	8.12982	NO
ENSMUSG00000073910	Mob3b	3.15968	0.499656	6.3237	2.5537e-10	7.44787e-09	8.12797	NO
ENSMUSG00000073609	D2hgdh	9.50617	1.50422	6.31965	2.62152e-10	7.63103e-09	8.11742	NO
ENSMUSG00000026360	Rgs2	-2.79905	0.443194	-6.31564	2.69048e-10	7.81679e-09	8.10697	NO
ENSMUSG00000036854	Hspb6	-1.54642	0.244902	-6.31444	2.71134e-10	7.86237e-09	8.10445	NO
ENSMUSG00000050854	Tmem125	9.52098	1.50816	6.31298	2.73709e-10	7.92193e-09	8.10117	NO
ENSMUSG00000026193	Fn1	1.70657	0.270534	6.30813	2.82419e-10	8.15848e-09	8.08839	NO
ENSMUSG00000040584	Abcb1a	3.61866	0.574184	6.30227	2.93319e-10	8.45728e-09	8.07277	NO
ENSMUSG00000022747	St3gal6	4.37342	0.694285	6.29917	2.99241e-10	8.61168e-09	8.06491	NO
ENSMUSG00000003534	Ddr1	-1.40174	0.222637	-6.29609	3.05254e-10	8.76813e-09	8.05709	NO
ENSMUSG00000021143	Pacs2	-1.86582	0.296472	-6.29342	3.10546e-10	8.90331e-09	8.05045	NO
ENSMUSG00000051367	Six1	-1.79662	0.285732	-6.28777	3.2205e-10	9.21573e-09	8.03547	NO
ENSMUSG00000064289	Tank	1.72733	0.274917	6.2831	3.31887e-10	9.46158e-09	8.02404	NO
ENSMUSG00000027430	Dtd1	2.01321	0.320651	6.27849	3.41879e-10	9.72818e-09	8.01197	NO
ENSMUSG00000038587	Akap12	-1.92184	0.306943	-6.26121	3.82014e-10	1.08499e-08	7.96457	NO
ENSMUSG00000046818	Ddit4l	9.46359	1.51198	6.25909	3.87233e-10	1.09776e-08	7.95949	NO
ENSMUSG00000021607	Mrpl36	2.04561	0.32694	6.25682	3.92897e-10	1.11175e-08	7.95399	NO
ENSMUSG00000022217	Emc9	9.40712	1.5091	6.2336	4.55827e-10	1.28741e-08	7.89028	NO
ENSMUSG00000050334	C130071C03Rik	-6.87415	1.10428	-6.22501	4.81539e-10	1.35751e-08	7.86726	NO
ENSMUSG00000087247	Alkal1	-2.9672	0.476802	-6.22313	4.87327e-10	1.37128e-08	7.86287	NO
ENSMUSG00000029019	Nppb	-3.43748	0.552685	-6.21959	4.98444e-10	1.39997e-08	7.85388	NO
ENSMUSG00000057530	Ece1	1.51149	0.243039	6.21912	4.99939e-10	1.40158e-08	7.85338	NO
ENSMUSG00000053166	Cdh22	-9.35344	1.50565	-6.21224	5.22336e-10	1.46167e-08	7.83515	NO
ENSMUSG00000014837	4931428F04Rik	-1.77508	0.286302	-6.20003	5.64528e-10	1.57684e-08	7.80221	NO
ENSMUSG00000096965	3300005D01Rik	-3.31948	0.535555	-6.19821	5.71092e-10	1.59225e-08	7.79799	NO
ENSMUSG00000032322	Pstpip1	3.10019	0.501386	6.18324	6.27983e-10	1.74766e-08	7.75754	NO
ENSMUSG00000052727	Map1b	-2.76546	0.44778	-6.17593	6.57743e-10	1.82713e-08	7.73823	NO
ENSMUSG00000000275	Trim25	2.69299	0.436569	6.16853	6.89258e-10	1.91118e-08	7.7187	NO
ENSMUSG00000022146	Osmr	2.23395	0.363225	6.15034	7.73188e-10	2.13611e-08	7.67038	NO
ENSMUSG00000107881	Gm44250	5.44137	0.884945	6.14882	7.80614e-10	2.15271e-08	7.66701	NO
ENSMUSG00000028369	Svep1	2.95572	0.480773	6.14784	7.8543e-10	2.16207e-08	7.66513	NO
ENSMUSG00000028972	Car6	6.93115	1.12778	6.14585	7.95357e-10	2.18543e-08	7.66046	NO
ENSMUSG00000034777	Vax2	3.74279	0.609544	6.14031	8.23601e-10	2.25896e-08	7.64609	NO
ENSMUSG00000040133	Gpr176	2.13664	0.348038	6.13909	8.29936e-10	2.27223e-08	7.64355	NO
ENSMUSG00000026664	Phyh	9.28428	1.51434	6.13091	8.73775e-10	2.38367e-08	7.62275	NO
ENSMUSG00000081824	BC002163	-1.85376	0.302502	-6.1281	8.89324e-10	2.42173e-08	7.61587	NO
ENSMUSG00000001497	Pax9	2.12634	0.3476	6.11722	9.52243e-10	2.58273e-08	7.58792	NO
ENSMUSG00000033174	Mgll	2.03402	0.332519	6.117	9.53543e-10	2.58273e-08	7.58792	NO
ENSMUSG00000026303	Mlph	-3.38984	0.554352	-6.11495	9.65886e-10	2.6115e-08	7.58311	NO
ENSMUSG00000023045	Soat2	3.72123	0.611902	6.08141	1.19131e-09	3.21528e-08	7.49278	NO
ENSMUSG00000039745	Htatip2	3.07578	0.506198	6.07624	1.23037e-09	3.3148e-08	7.47954	NO
ENSMUSG00000001435	Col18a1	-1.96416	0.32327	-6.07592	1.23282e-09	3.31552e-08	7.47945	NO
ENSMUSG00000025375	Aatk	-2.54996	0.420056	-6.07052	1.27499e-09	3.42286e-08	7.46561	NO
ENSMUSG00000041957	Pkp2	-1.60985	0.265619	-6.06074	1.355e-09	3.63126e-08	7.43994	NO
ENSMUSG00000025157	Zdhhc16	-1.37644	0.227283	-6.05607	1.39489e-09	3.72502e-08	7.42887	NO
ENSMUSG00000028860	Sytl1	4.03373	0.666053	6.05617	1.39403e-09	3.72502e-08	7.42887	NO
ENSMUSG00000047793	Sned1	4.17683	0.689892	6.05433	1.41007e-09	3.75894e-08	7.42493	NO
ENSMUSG00000039835	Nhsl1	-2.12934	0.352598	-6.039	1.5507e-09	4.11938e-08	7.38517	NO
ENSMUSG00000025140	Pycr1	1.51068	0.250194	6.03805	1.55988e-09	4.13654e-08	7.38336	NO
ENSMUSG00000021127	Zfp36l1	1.64526	0.272576	6.03597	1.58007e-09	4.18279e-08	7.37853	NO
ENSMUSG00000021003	Galc	-1.57199	0.260466	-6.03529	1.58682e-09	4.19335e-08	7.37744	NO
ENSMUSG00000046727	Cystm1	-1.53849	0.25506	-6.03185	1.62092e-09	4.27602e-08	7.36896	NO
ENSMUSG00000047497	Adamts12	-2.54915	0.423352	-6.02136	1.72957e-09	4.54685e-08	7.34229	NO
ENSMUSG00000067212	H2-T23	-2.22514	0.36953	-6.02152	1.72782e-09	4.54685e-08	7.34229	NO
ENSMUSG00000042115	Klhdc8a	-1.33844	0.22296	-6.00305	1.9364e-09	5.0818e-08	7.29398	NO
ENSMUSG00000020387	Jade2	-2.00027	0.333276	-6.00184	1.95099e-09	5.11127e-08	7.29147	NO
ENSMUSG00000000317	Bcl6b	1.52211	0.253713	5.99934	1.98121e-09	5.18149e-08	7.28555	NO
ENSMUSG00000021876	Rnase4	2.47448	0.413085	5.99024	2.09526e-09	5.4616e-08	7.26268	NO
ENSMUSG00000042766	Trim46	-1.7711	0.295665	-5.99023	2.0955e-09	5.4616e-08	7.26268	NO
ENSMUSG00000034161	Scx	-1.72161	0.287598	-5.98618	2.14826e-09	5.58951e-08	7.25263	NO
ENSMUSG00000030093	Wnt7a	-2.57649	0.43048	-5.98517	2.1617e-09	5.61488e-08	7.25066	NO
ENSMUSG00000018849	Wwc1	-1.37272	0.229406	-5.98379	2.18e-09	5.65276e-08	7.24774	NO
ENSMUSG00000033510	Otud7a	-8.81556	1.47381	-5.98147	2.21132e-09	5.71446e-08	7.24303	NO
ENSMUSG00000047414	Flrt2	1.69141	0.28279	5.98117	2.2154e-09	5.71528e-08	7.24296	NO
ENSMUSG00000051515	Fam181b	-9.05627	1.51439	-5.98015	2.22935e-09	5.74152e-08	7.24097	NO
ENSMUSG00000058914	C1qtnf3	3.03553	0.507975	5.97573	2.29058e-09	5.88923e-08	7.22994	NO
ENSMUSG00000004558	Ndrg2	-2.24693	0.376328	-5.97067	2.36281e-09	6.05446e-08	7.21792	NO
ENSMUSG00000048938	Nr1h5	9.07053	1.51914	5.97082	2.36069e-09	6.05446e-08	7.21792	NO
ENSMUSG00000061461	Smim20	1.86302	0.312236	5.96669	2.42111e-09	6.1934e-08	7.20807	NO
ENSMUSG00000022887	Masp1	1.8878	0.316648	5.96181	2.49456e-09	6.37056e-08	7.19582	NO
ENSMUSG00000020911	Krt19	-1.69302	0.284027	-5.96076	2.51069e-09	6.40101e-08	7.19375	NO
ENSMUSG00000027843	Ptpn22	4.00505	0.67374	5.94451	2.77289e-09	7.04582e-08	7.15207	NO
ENSMUSG00000008855	Hdac5	-1.36642	0.230163	-5.93674	2.90744e-09	7.37539e-08	7.13221	NO
ENSMUSG00000039911	Spsb1	1.47	0.248091	5.92524	3.11836e-09	7.89724e-08	7.10252	NO
ENSMUSG00000050910	Cdr2l	-1.38431	0.233789	-5.92122	3.19569e-09	8.07963e-08	7.09261	NO
ENSMUSG00000028931	Kcnab2	1.77023	0.29903	5.91992	3.22102e-09	8.13014e-08	7.0899	NO
ENSMUSG00000021747	4930452B06Rik	9.07323	1.5346	5.91245	3.37062e-09	8.49363e-08	7.07091	NO
ENSMUSG00000027070	Lrp2	-8.72245	1.47651	-5.90746	3.47417e-09	8.74007e-08	7.05849	NO
ENSMUSG00000029070	Mxra8	-1.3164	0.222878	-5.90638	3.49717e-09	8.78338e-08	7.05634	NO
ENSMUSG00000028494	Plin2	-1.61292	0.273125	-5.90541	3.51761e-09	8.82014e-08	7.05452	NO
ENSMUSG00000062012	Zfp13	-4.57464	0.77659	-5.89068	3.84601e-09	9.6277e-08	7.01648	NO
ENSMUSG00000039263	Npepl1	1.41962	0.241136	5.88719	3.92805e-09	9.8169e-08	7.00803	NO
ENSMUSG00000040875	Osbpl10	2.46171	0.4187	5.87941	4.11731e-09	1.0273e-07	6.9883	NO
ENSMUSG00000042428	Mgat3	-2.33824	0.398031	-5.87452	4.2407e-09	1.05635e-07	6.97619	NO
ENSMUSG00000084215	Gm11814	-6.57884	1.12058	-5.8709	4.33429e-09	1.0779e-07	6.96742	NO
ENSMUSG00000060548	Tnfrsf19	2.82954	0.482074	5.86951	4.37085e-09	1.08521e-07	6.96449	NO
ENSMUSG00000053797	Krt16	5.7666	0.982578	5.86885	4.38823e-09	1.08775e-07	6.96347	NO
ENSMUSG00000034330	Plcg2	-2.25328	0.383967	-5.86843	4.39948e-09	1.08876e-07	6.96307	NO
ENSMUSG00000035456	Prdm8	-4.82172	0.821756	-5.86758	4.42206e-09	1.09257e-07	6.96155	NO
ENSMUSG00000039410	Prdm16	-8.90856	1.5205	-5.85897	4.6575e-09	1.14888e-07	6.93973	NO
ENSMUSG00000015647	Lama5	-1.413	0.241304	-5.85571	4.74976e-09	1.16974e-07	6.93191	NO
ENSMUSG00000074916	Chst14	1.53544	0.262243	5.85503	4.76926e-09	1.17264e-07	6.93084	NO
ENSMUSG00000074934	Grem1	-1.70253	0.290952	-5.85157	4.86944e-09	1.19533e-07	6.92251	NO
ENSMUSG00000039385	Cdh6	2.89009	0.494185	5.84819	4.96954e-09	1.21794e-07	6.91438	NO
ENSMUSG00000028782	Adgrb2	2.09921	0.359654	5.83675	5.32303e-09	1.29829e-07	6.88663	NO
ENSMUSG00000025105	Bnc1	8.63847	1.48097	5.83298	5.44465e-09	1.32583e-07	6.87751	NO
ENSMUSG00000048534	Jaml	-8.88402	1.5237	-5.83054	5.52496e-09	1.34323e-07	6.87185	NO
ENSMUSG00000001506	Col1a1	1.77818	0.305337	5.82367	5.75707e-09	1.39742e-07	6.85467	NO
ENSMUSG00000028300	3110043O21Rik	1.46613	0.251965	5.81878	5.92793e-09	1.43431e-07	6.84336	NO
ENSMUSG00000029104	Htt	-2.08274	0.358282	-5.81312	6.13174e-09	1.48127e-07	6.82937	NO
ENSMUSG00000039824	Myl6b	-1.96946	0.338969	-5.81013	6.24235e-09	1.5056e-07	6.82229	NO
ENSMUSG00000029648	Flt1	-2.07677	0.357641	-5.80687	6.36517e-09	1.53278e-07	6.81452	NO
ENSMUSG00000056895	Hist3h2ba	-5.66187	0.975274	-5.80541	6.42077e-09	1.54373e-07	6.81143	NO
ENSMUSG00000028967	Errfi1	1.8474	0.31852	5.79995	6.63341e-09	1.59233e-07	6.79797	NO
ENSMUSG00000005125	Ndrg1	1.59433	0.274962	5.79837	6.69624e-09	1.60488e-07	6.79456	NO
ENSMUSG00000102224	4930447F24Rik	4.22889	0.729928	5.79358	6.8901e-09	1.64874e-07	6.78285	NO
ENSMUSG00000020646	Mboat2	-3.40232	0.58763	-5.7899	7.04296e-09	1.68267e-07	6.774	NO
ENSMUSG00000022912	Pros1	1.89203	0.326972	5.78652	7.1858e-09	1.7141e-07	6.76596	NO
ENSMUSG00000030551	Nr2f2	-1.39281	0.240908	-5.78149	7.40439e-09	1.76348e-07	6.75363	NO
ENSMUSG00000028031	Dkk2	-8.80556	1.52355	-5.77963	7.48663e-09	1.78027e-07	6.74951	NO
ENSMUSG00000019139	Isyna1	-1.50691	0.260741	-5.77934	7.49952e-09	1.78055e-07	6.74945	NO
ENSMUSG00000038523	1700003F12Rik	3.07901	0.532991	5.77685	7.61118e-09	1.80424e-07	6.74371	NO
ENSMUSG00000031609	Sap30	-1.47119	0.254831	-5.7732	7.7782e-09	1.84096e-07	6.73496	NO
ENSMUSG00000039007	Cpq	2.58885	0.449145	5.76395	8.21683e-09	1.94175e-07	6.71181	NO
ENSMUSG00000047562	Mmp10	-6.46788	1.12337	-5.75757	8.53334e-09	2.01342e-07	6.69607	NO
ENSMUSG00000049511	Htr1b	-3.54865	0.616842	-5.75292	8.77127e-09	2.06635e-07	6.6848	NO
ENSMUSG00000039236	Isg20	2.02682	0.352654	5.74733	9.06634e-09	2.13256e-07	6.6711	NO
ENSMUSG00000031548	Sfrp1	-3.38686	0.591033	-5.73041	1.00189e-08	2.34933e-07	6.62906	NO
ENSMUSG00000037868	Egr2	2.12154	0.370599	5.72463	1.03662e-08	2.42703e-07	6.61493	NO
ENSMUSG00000032892	Rangrf	1.92884	0.337342	5.71774	1.07952e-08	2.52357e-07	6.59798	NO
ENSMUSG00000042286	Stab1	5.68131	0.993933	5.71599	1.09069e-08	2.54577e-07	6.59418	NO
ENSMUSG00000029409	U90926	8.48496	1.48501	5.71372	1.10532e-08	2.57598e-07	6.58906	NO
ENSMUSG00000022656	Nectin3	-1.53819	0.269745	-5.70238	1.18149e-08	2.74927e-07	6.56078	NO
ENSMUSG00000024512	Dynap	-2.40129	0.421266	-5.70018	1.19682e-08	2.7807e-07	6.55585	NO
ENSMUSG00000034227	Foxj1	-3.0744	0.53943	-5.69935	1.20264e-08	2.78993e-07	6.55441	NO
ENSMUSG00000053886	Sh2d4a	4.21031	0.740001	5.6896	1.27336e-08	2.94951e-07	6.53025	NO
ENSMUSG00000038415	Foxq1	1.76653	0.310598	5.68752	1.28897e-08	2.98112e-07	6.52562	NO
ENSMUSG00000026107	Nabp1	1.54537	0.271738	5.68698	1.29308e-08	2.98608e-07	6.5249	NO
ENSMUSG00000039145	Camk1d	1.57876	0.277744	5.68422	1.31408e-08	3.02997e-07	6.51856	NO
ENSMUSG00000050359	Sprr1a	-2.44391	0.431975	-5.65754	1.53555e-08	3.53522e-07	6.45158	NO
ENSMUSG00000097248	Gm2694	-8.65868	1.53054	-5.65729	1.53786e-08	3.53522e-07	6.45158	NO
ENSMUSG00000018800	Abca5	2.50868	0.443469	5.65694	1.54095e-08	3.53698e-07	6.45137	NO
ENSMUSG00000021182	Ccdc88c	-2.72268	0.482008	-5.64862	1.6174e-08	3.70684e-07	6.431	NO
ENSMUSG00000042734	Ttc9	1.6562	0.29349	5.64311	1.67001e-08	3.82165e-07	6.41775	NO
ENSMUSG00000020836	Coro6	-4.24965	0.753723	-5.63821	1.71827e-08	3.92619e-07	6.40603	NO
ENSMUSG00000039716	Dock3	-6.366	1.12939	-5.63667	1.73366e-08	3.9554e-07	6.40281	NO
ENSMUSG00000056724	Nbeal2	-2.16394	0.384052	-5.63451	1.75561e-08	3.99947e-07	6.398	NO
ENSMUSG00000059921	Unc5c	8.66319	1.53785	5.6333	1.76797e-08	4.0216e-07	6.3956	NO
ENSMUSG00000038886	Man2a2	-1.66887	0.296319	-5.63199	1.78147e-08	4.04625e-07	6.39295	NO
ENSMUSG00000020776	Fbf1	-1.32863	0.23592	-5.63172	1.78425e-08	4.04652e-07	6.39292	NO
ENSMUSG00000042349	Ikbke	2.66231	0.473011	5.62842	1.81865e-08	4.1184e-07	6.38527	NO
ENSMUSG00000031451	Gas6	-2.41332	0.429174	-5.62318	1.87477e-08	4.23915e-07	6.37272	NO
ENSMUSG00000025510	Cd151	-1.49385	0.265813	-5.61994	1.91026e-08	4.31298e-07	6.36522	NO
ENSMUSG00000063873	Slc24a3	-2.07532	0.370105	-5.60738	2.05412e-08	4.63091e-07	6.33433	NO
ENSMUSG00000002257	Def6	3.32637	0.593292	5.60664	2.06297e-08	4.64398e-07	6.33311	NO
ENSMUSG00000056204	Pgpep1	1.4616	0.260753	5.60529	2.07907e-08	4.6733e-07	6.33038	NO
ENSMUSG00000038855	Itpkb	1.82051	0.324995	5.60165	2.12318e-08	4.7654e-07	6.3219	NO
ENSMUSG00000052397	Ezr	-1.46097	0.260951	-5.59862	2.16065e-08	4.82101e-07	6.31686	NO
ENSMUSG00000102748	Pcdhgb2	-5.57516	0.995761	-5.5989	2.15721e-08	4.82101e-07	6.31686	NO
ENSMUSG00000033446	Lpar6	-3.00961	0.537664	-5.59756	2.17384e-08	4.84333e-07	6.31486	NO
ENSMUSG00000085627	Gm11222	6.37685	1.13948	5.59628	2.18998e-08	4.87214e-07	6.31228	NO
ENSMUSG00000031253	Srpx2	8.63253	1.54617	5.58318	2.36155e-08	5.23851e-07	6.28079	NO
ENSMUSG00000067219	Nipal1	1.51254	0.271062	5.58006	2.4044e-08	5.32579e-07	6.27362	NO
ENSMUSG00000063727	Tnfrsf11b	2.03044	0.363947	5.57894	2.41985e-08	5.3522e-07	6.27147	NO
ENSMUSG00000020333	Acsl6	-6.33169	1.13525	-5.57737	2.44178e-08	5.39286e-07	6.26818	NO
ENSMUSG00000022512	Cldn1	-4.3917	0.788386	-5.57049	2.54027e-08	5.60225e-07	6.25164	NO
ENSMUSG00000098923	Tmem185b	-1.42859	0.256783	-5.56341	2.64554e-08	5.82595e-07	6.23463	NO
ENSMUSG00000071657	Bscl2	1.55337	0.279364	5.56036	2.69214e-08	5.91998e-07	6.22768	NO
ENSMUSG00000037762	Slc16a9	2.20739	0.397842	5.54842	2.88268e-08	6.32068e-07	6.19924	NO
ENSMUSG00000031015	Swap70	-1.42978	0.257764	-5.54685	2.9086e-08	6.35917e-07	6.1966	NO
ENSMUSG00000043441	Gpr149	-8.27103	1.49241	-5.54207	2.98921e-08	6.51664e-07	6.18598	NO
ENSMUSG00000045917	Tmem268	1.95514	0.352777	5.54214	2.98798e-08	6.51664e-07	6.18598	NO
ENSMUSG00000044041	Krt13	4.30153	0.776215	5.54168	2.99591e-08	6.5219e-07	6.18563	NO
ENSMUSG00000032218	Ccnb2	1.36622	0.246808	5.53553	3.10287e-08	6.74508e-07	6.17101	NO
ENSMUSG00000021214	Akr1c18	-8.22273	1.48577	-5.53434	3.12405e-08	6.78141e-07	6.16868	NO
ENSMUSG00000022754	Tmem45a	-1.43536	0.259775	-5.52541	3.28722e-08	7.12544e-07	6.14719	NO
ENSMUSG00000004508	Gab2	-1.90074	0.344084	-5.52405	3.31282e-08	7.17069e-07	6.14444	NO
ENSMUSG00000087211	Lhx1os	-8.57614	1.55565	-5.5129	3.52978e-08	7.62944e-07	6.11751	NO
ENSMUSG00000047875	Gpr157	3.63606	0.660222	5.50733	3.64312e-08	7.86323e-07	6.1044	NO
ENSMUSG00000042372	Dmrt3	-8.48837	1.54413	-5.49719	3.85883e-08	8.317e-07	6.08003	NO
ENSMUSG00000016552	Foxred2	-2.52775	0.459984	-5.4953	3.90054e-08	8.395e-07	6.07598	NO
ENSMUSG00000001739	Cldn15	3.06416	0.558155	5.4898	4.02379e-08	8.64802e-07	6.06308	NO
ENSMUSG00000027499	Pkia	-1.51156	0.275367	-5.48928	4.03584e-08	8.66167e-07	6.0624	NO
ENSMUSG00000034459	Ifit1	5.64906	1.02928	5.48838	4.05638e-08	8.69347e-07	6.06081	NO
ENSMUSG00000024818	Slc25a45	-2.97812	0.543351	-5.48103	4.22858e-08	9.04976e-07	6.04336	NO
ENSMUSG00000041986	Elmod1	-8.45519	1.54316	-5.47915	4.27381e-08	9.13369e-07	6.03935	NO
ENSMUSG00000041774	Ydjc	2.02356	0.369737	5.47298	4.42533e-08	9.44422e-07	6.02483	NO
ENSMUSG00000046719	Nxph3	-2.8239	0.516188	-5.47068	4.48321e-08	9.55432e-07	6.0198	NO
ENSMUSG00000096942	Rps19-ps6	-2.42725	0.443836	-5.4688	4.53103e-08	9.64272e-07	6.0158	NO
ENSMUSG00000033114	Slc35d2	8.17318	1.49512	5.46658	4.58802e-08	9.75034e-07	6.01098	NO
ENSMUSG00000047180	Neurl3	6.25631	1.14467	5.46562	4.61303e-08	9.7898e-07	6.00923	NO
ENSMUSG00000041235	Chd7	-6.22485	1.13923	-5.4641	4.65251e-08	9.85981e-07	6.00613	NO
ENSMUSG00000026321	Tnfrsf11a	2.94194	0.538455	5.46367	4.6638e-08	9.86998e-07	6.00568	NO
ENSMUSG00000039155	Cdh26	-8.4623	1.5507	-5.45707	4.84059e-08	1.02299e-06	5.99013	NO
ENSMUSG00000054863	Fam19a5	1.45865	0.26786	5.44556	5.16421e-08	1.08986e-06	5.96263	NO
ENSMUSG00000097451	Rian	8.46284	1.55476	5.44319	5.23341e-08	1.10294e-06	5.95745	NO
ENSMUSG00000020607	Fam84a	-8.4011	1.54469	-5.43869	5.36734e-08	1.1296e-06	5.94708	NO
ENSMUSG00000049580	Tsku	1.33729	0.246038	5.4353	5.47037e-08	1.14969e-06	5.93942	NO
ENSMUSG00000030583	Sipa1l3	-1.307	0.240761	-5.42861	5.67947e-08	1.19198e-06	5.92373	NO
ENSMUSG00000055980	Irs1	-2.22598	0.410211	-5.42643	5.74932e-08	1.20498e-06	5.91902	NO
ENSMUSG00000059713	Rcan3	1.31834	0.243107	5.42287	5.865e-08	1.22753e-06	5.91097	NO
ENSMUSG00000069769	Msi2	-1.43989	0.265569	-5.4219	5.89676e-08	1.23248e-06	5.90922	NO
ENSMUSG00000031748	Gnao1	1.87775	0.347046	5.41068	6.27856e-08	1.31048e-06	5.88257	NO
ENSMUSG00000082192	Gm14719	8.41035	1.55496	5.40872	6.3477e-08	1.32309e-06	5.87841	NO
ENSMUSG00000014776	Nol3	-4.91209	0.909115	-5.40315	6.54795e-08	1.36296e-06	5.86552	NO
ENSMUSG00000089774	Slc5a3	-1.58326	0.293386	-5.3965	6.79525e-08	1.4125e-06	5.85001	NO
ENSMUSG00000046432	Bex3	-1.23732	0.229563	-5.38991	7.04939e-08	1.46333e-06	5.83466	NO
ENSMUSG00000048218	Amigo2	-5.53459	1.027	-5.38907	7.08233e-08	1.46816e-06	5.83323	NO
ENSMUSG00000032816	Igdcc4	3.63448	0.674606	5.38756	7.14199e-08	1.47851e-06	5.83018	NO
ENSMUSG00000018672	Copz2	1.38094	0.256369	5.38654	7.1828e-08	1.48493e-06	5.82829	NO
ENSMUSG00000039774	Galnt12	1.89097	0.351684	5.37689	7.57815e-08	1.56454e-06	5.80561	NO
ENSMUSG00000064373	Selenop	8.41734	1.56694	5.37183	7.7942e-08	1.60478e-06	5.79458	NO
ENSMUSG00000051166	Eml5	-2.86984	0.534728	-5.36692	8.00906e-08	1.64679e-06	5.78336	NO
ENSMUSG00000022440	C1qtnf6	1.53789	0.286607	5.36587	8.05597e-08	1.6542e-06	5.78141	NO
ENSMUSG00000003526	Prodh	-2.62773	0.489851	-5.36434	8.12441e-08	1.666e-06	5.77833	NO
ENSMUSG00000019889	Ptprk	-1.45472	0.271208	-5.36387	8.14564e-08	1.6681e-06	5.77778	NO
ENSMUSG00000026494	Kif26b	-2.61736	0.488269	-5.36048	8.30004e-08	1.69743e-06	5.77021	NO
ENSMUSG00000027510	Rbm38	-1.35648	0.253311	-5.35499	8.55601e-08	1.74743e-06	5.7576	NO
ENSMUSG00000032766	Gng11	-2.09222	0.391301	-5.34684	8.95015e-08	1.82547e-06	5.73863	NO
ENSMUSG00000039518	Cdsn	1.35225	0.25323	5.34001	9.29405e-08	1.89307e-06	5.72283	NO
ENSMUSG00000045515	Pou3f3	-8.2833	1.55149	-5.33894	9.34911e-08	1.90174e-06	5.72085	NO
ENSMUSG00000025938	Slco5a1	-8.29967	1.55544	-5.33591	9.50657e-08	1.93118e-06	5.71418	NO
ENSMUSG00000041782	Lad1	-1.44531	0.270918	-5.33488	9.56083e-08	1.93961e-06	5.71229	NO
ENSMUSG00000049604	Hoxb13	-3.35359	0.62906	-5.33111	9.76167e-08	1.97771e-06	5.70384	NO
ENSMUSG00000021678	F2rl1	1.82561	0.342542	5.32959	9.8433e-08	1.9916e-06	5.7008	NO
ENSMUSG00000032456	Nmnat3	5.36537	1.0074	5.32597	1.00415e-07	2.029e-06	5.69272	NO
ENSMUSG00000054942	Miga1	-2.32422	0.4366	-5.32345	1.01817e-07	2.05459e-06	5.68727	NO
ENSMUSG00000028755	Cda	1.54574	0.290577	5.31955	1.04026e-07	2.09639e-06	5.67853	NO
ENSMUSG00000047787	Flrt1	4.41015	0.829135	5.31898	1.04351e-07	2.10015e-06	5.67775	NO
ENSMUSG00000031209	Heph	6.15293	1.15761	5.31521	1.06537e-07	2.1413e-06	5.66932	NO
ENSMUSG00000046352	Gjb2	3.95952	0.745075	5.31426	1.0709e-07	2.14958e-06	5.66765	NO
ENSMUSG00000041696	Rasl12	6.12319	1.15359	5.30792	1.10883e-07	2.22278e-06	5.6531	NO
ENSMUSG00000020057	Dram1	2.03083	0.383252	5.29894	1.16475e-07	2.3318e-06	5.63231	NO
ENSMUSG00000020814	Mxra7	-1.45036	0.273913	-5.29498	1.19031e-07	2.37984e-06	5.62345	NO
ENSMUSG00000026062	Slc9a2	-2.55931	0.483426	-5.29411	1.19597e-07	2.38801e-06	5.62196	NO
ENSMUSG00000028348	Cavin4	1.591	0.3009	5.28749	1.24007e-07	2.47281e-06	5.60681	NO
ENSMUSG00000036377	C530008M17Rik	-2.35788	0.446025	-5.28643	1.24726e-07	2.48389e-06	5.60487	NO
ENSMUSG00000051373	Plpp7	-8.21649	1.55482	-5.28453	1.26028e-07	2.50654e-06	5.60093	NO
ENSMUSG00000057969	Sema3b	2.71736	0.514262	5.28399	1.264e-07	2.51066e-06	5.60021	NO
ENSMUSG00000022661	Cd200	-7.90982	1.4977	-5.28133	1.2825e-07	2.54118e-06	5.59497	NO
ENSMUSG00000025889	Snca	-4.88356	0.924689	-5.2813	1.28271e-07	2.54118e-06	5.59497	NO
ENSMUSG00000036026	Tmem63b	-1.17489	0.22261	-5.27779	1.30748e-07	2.58686e-06	5.58723	NO
ENSMUSG00000016239	Lonrf3	-5.28017	1.00071	-5.27641	1.31739e-07	2.59971e-06	5.58508	NO
ENSMUSG00000063696	Gm8730	1.19321	0.226317	5.27229	1.34732e-07	2.65533e-06	5.57588	NO
ENSMUSG00000038976	Ppp1r9b	-1.18864	0.22583	-5.2634	1.41413e-07	2.77979e-06	5.55599	NO
ENSMUSG00000019989	Enpp3	3.4678	0.6598	5.25583	1.47358e-07	2.89289e-06	5.53867	NO
ENSMUSG00000066607	6030419C18Rik	-1.30484	0.248347	-5.25411	1.48744e-07	2.91634e-06	5.53516	NO
ENSMUSG00000095440	Fignl2	4.15442	0.79155	5.24847	1.5337e-07	3.00317e-06	5.52242	NO
ENSMUSG00000027859	Ngf	1.33259	0.254023	5.24596	1.55472e-07	3.04041e-06	5.51707	NO
ENSMUSG00000036256	Igfbp7	1.25456	0.239165	5.24556	1.55806e-07	3.04302e-06	5.5167	NO
ENSMUSG00000020427	Igfbp3	1.42977	0.272589	5.24514	1.5616e-07	3.04602e-06	5.51627	NO
ENSMUSG00000039787	Cercam	-1.79204	0.341947	-5.2407	1.59968e-07	3.11629e-06	5.50636	NO
ENSMUSG00000022099	Dmtn	-2.34189	0.447121	-5.2377	1.62587e-07	3.16326e-06	5.49986	NO
ENSMUSG00000031387	Renbp	-8.16448	1.55931	-5.23595	1.64137e-07	3.18934e-06	5.4963	NO
ENSMUSG00000037995	Igsf9	-3.05363	0.584245	-5.22663	1.72632e-07	3.34584e-06	5.47549	NO
ENSMUSG00000097183	Gm17501	-1.37641	0.263339	-5.22677	1.72493e-07	3.34584e-06	5.47549	NO
ENSMUSG00000047821	Trim16	-1.23766	0.23681	-5.22638	1.72865e-07	3.3461e-06	5.47546	NO
ENSMUSG00000022708	Zbtb20	-1.69269	0.324189	-5.22132	1.77657e-07	3.43447e-06	5.46414	NO
ENSMUSG00000026979	Psd4	8.18347	1.5678	5.21973	1.7918e-07	3.45952e-06	5.46098	NO
ENSMUSG00000002900	Lamb1	-1.45685	0.279205	-5.21785	1.81013e-07	3.49048e-06	5.45712	NO
ENSMUSG00000028572	Hook1	-5.23536	1.00411	-5.21395	1.84861e-07	3.56015e-06	5.44853	NO
ENSMUSG00000098176	Ccdc166	-5.24414	1.00587	-5.21355	1.85257e-07	3.56326e-06	5.44815	NO
ENSMUSG00000021508	Cxcl14	-7.23338	1.38955	-5.20555	1.93428e-07	3.71572e-06	5.42996	NO
ENSMUSG00000029126	Nsg1	-1.62634	0.312611	-5.20245	1.96677e-07	3.77336e-06	5.42327	NO
ENSMUSG00000022598	Psca	1.86123	0.357936	5.1999	1.99391e-07	3.82062e-06	5.41787	NO
ENSMUSG00000060962	Dmkn	8.17761	1.57404	5.19531	2.0438e-07	3.91128e-06	5.40768	NO
ENSMUSG00000041605	5730559C18Rik	-1.51812	0.292231	-5.19493	2.04798e-07	3.91435e-06	5.40734	NO
ENSMUSG00000029672	Fam3c	1.21575	0.234434	5.18588	2.14992e-07	4.09084e-06	5.38819	NO
ENSMUSG00000051339	2900026A02Rik	1.19595	0.23062	5.18579	2.15103e-07	4.09084e-06	5.38819	NO
ENSMUSG00000052302	Tbc1d30	-5.241	1.01065	-5.18578	2.15109e-07	4.09084e-06	5.38819	NO
ENSMUSG00000097156	Gm3764	-8.1132	1.56448	-5.18588	2.14998e-07	4.09084e-06	5.38819	NO
ENSMUSG00000031342	Gpm6b	-4.79893	0.925626	-5.18452	2.16568e-07	4.11126e-06	5.38602	NO
ENSMUSG00000040289	Hey1	-2.40123	0.463165	-5.18439	2.16724e-07	4.11126e-06	5.38602	NO
ENSMUSG00000026208	Des	2.53177	0.488726	5.18034	2.21488e-07	4.19639e-06	5.37712	NO
ENSMUSG00000094344	Gm11942	1.17644	0.227231	5.1773	2.25119e-07	4.25988e-06	5.3706	NO
ENSMUSG00000020312	Shc2	3.32073	0.641488	5.1766	2.25962e-07	4.2705e-06	5.36952	NO
ENSMUSG00000037031	Tspan15	-1.24726	0.241075	-5.17376	2.29425e-07	4.33058e-06	5.36345	NO
ENSMUSG00000091243	Vgll3	1.28314	0.248095	5.17196	2.3165e-07	4.36715e-06	5.3598	NO
ENSMUSG00000025804	Ccr1	8.18766	1.58326	5.17139	2.32364e-07	4.37518e-06	5.359	NO
ENSMUSG00000020121	Srgap1	4.08677	0.790598	5.16921	2.35085e-07	4.42094e-06	5.35449	NO
ENSMUSG00000025789	St8sia2	-1.82023	0.352319	-5.16643	2.38613e-07	4.4762e-06	5.34909	NO
ENSMUSG00000040152	Thbs1	-1.56211	0.302352	-5.16651	2.38509e-07	4.4762e-06	5.34909	NO
ENSMUSG00000050063	Klk6	6.05216	1.17154	5.166	2.39151e-07	4.48076e-06	5.34865	NO
ENSMUSG00000022676	Snai2	1.47069	0.285146	5.15769	2.50011e-07	4.67846e-06	5.3299	NO
ENSMUSG00000024130	Abca3	-1.24333	0.241279	-5.15309	2.56233e-07	4.78901e-06	5.31975	NO
ENSMUSG00000002997	Prkar2b	-1.1939	0.231897	-5.14841	2.62708e-07	4.90398e-06	5.30945	NO
ENSMUSG00000002384	Bmp8b	-5.94897	1.15902	-5.13277	2.8551e-07	5.3194e-06	5.27414	NO
ENSMUSG00000050397	Foxl2	-8.04337	1.56709	-5.13267	2.85662e-07	5.3194e-06	5.27414	NO
ENSMUSG00000097651	4930461G14Rik	-5.35785	1.04397	-5.13218	2.86407e-07	5.32675e-06	5.27354	NO
ENSMUSG00000026380	Tfcp2l1	4.04218	0.787725	5.13146	2.875e-07	5.34055e-06	5.27241	NO
ENSMUSG00000030403	Vasp	-1.23158	0.240065	-5.1302	2.89433e-07	5.36989e-06	5.27003	NO
ENSMUSG00000051920	Rspo2	3.57286	0.696755	5.12786	2.93057e-07	5.43049e-06	5.26516	NO
ENSMUSG00000041658	Rragb	-2.66553	0.519854	-5.12746	2.93673e-07	5.43528e-06	5.26478	NO
ENSMUSG00000034156	Tspoap1	-3.21549	0.627948	-5.12064	3.04508e-07	5.6153e-06	5.25063	NO
ENSMUSG00000067786	Nnat	-8.0303	1.56822	-5.12065	3.04487e-07	5.6153e-06	5.25063	NO
ENSMUSG00000038910	Plcl2	-2.64683	0.516985	-5.11975	3.05947e-07	5.63498e-06	5.24911	NO
ENSMUSG00000015579	Nkx2-5	-8.03312	1.56959	-5.11799	3.08812e-07	5.68087e-06	5.24559	NO
ENSMUSG00000033102	Cdc14b	1.76677	0.345239	5.11753	3.09561e-07	5.68776e-06	5.24506	NO
ENSMUSG00000034460	Six4	-1.92272	0.375967	-5.11407	3.15298e-07	5.78618e-06	5.23761	NO
ENSMUSG00000074813	Gm14005	-1.28306	0.251343	-5.1048	3.31138e-07	6.06953e-06	5.21685	NO
ENSMUSG00000005958	Ephb3	-1.59377	0.312241	-5.1043	3.32019e-07	6.07835e-06	5.21621	NO
ENSMUSG00000066720	Cldn9	-8.02186	1.57249	-5.10138	3.37181e-07	6.16542e-06	5.21004	NO
ENSMUSG00000053931	Cnn3	-1.10063	0.215845	-5.09918	3.4112e-07	6.22995e-06	5.20552	NO
ENSMUSG00000023495	Pcbp4	-1.22371	0.240103	-5.0966	3.45801e-07	6.30786e-06	5.20012	NO
ENSMUSG00000034801	Sos2	-1.54783	0.304106	-5.08979	3.58457e-07	6.53088e-06	5.18503	NO
ENSMUSG00000056069	Fam105a	5.94252	1.16765	5.08931	3.59367e-07	6.53962e-06	5.18445	NO
ENSMUSG00000022037	Clu	-2.57775	0.506702	-5.08732	3.63165e-07	6.60084e-06	5.1804	NO
ENSMUSG00000018417	Myo1b	2.40992	0.473756	5.08685	3.64059e-07	6.60918e-06	5.17985	NO
ENSMUSG00000026833	Olfm1	-2.12853	0.418567	-5.08527	3.67102e-07	6.65646e-06	5.17676	NO
ENSMUSG00000071001	Hrct1	2.72236	0.535918	5.07981	3.77817e-07	6.84259e-06	5.16478	NO
ENSMUSG00000020541	Tom1l1	-1.85982	0.366382	-5.07617	3.85114e-07	6.96644e-06	5.15699	NO
ENSMUSG00000085256	Dmrta2os	-7.97585	1.57271	-5.0714	3.94902e-07	7.13501e-06	5.14661	NO
ENSMUSG00000033684	Qsox1	1.33901	0.264538	5.06171	4.15513e-07	7.49849e-06	5.12503	NO
ENSMUSG00000054555	Adam12	-1.8815	0.371872	-5.05952	4.20312e-07	7.57608e-06	5.12056	NO
ENSMUSG00000050761	Gp1bb	3.14074	0.621064	5.05703	4.25832e-07	7.66648e-06	5.1154	NO
ENSMUSG00000038347	Tcte2	-3.51771	0.695855	-5.05524	4.29851e-07	7.72969e-06	5.11184	NO
ENSMUSG00000038780	Smurf1	1.13948	0.225773	5.04702	4.48762e-07	8.06022e-06	5.09365	NO
ENSMUSG00000032024	Clmp	1.37476	0.272868	5.03817	4.70011e-07	8.4319e-06	5.07407	NO
ENSMUSG00000019194	Scn1b	1.68177	0.335012	5.02003	5.16643e-07	9.24663e-06	5.03402	NO
ENSMUSG00000028278	Rragd	-2.51962	0.502247	-5.01669	5.25697e-07	9.39761e-06	5.02698	NO
ENSMUSG00000075289	Carns1	-1.54027	0.30706	-5.01617	5.2711e-07	9.41179e-06	5.02633	NO
ENSMUSG00000035373	Ccl7	1.77721	0.354558	5.01246	5.37381e-07	9.58393e-06	5.01846	NO
ENSMUSG00000001768	Rin2	1.42297	0.283947	5.01142	5.40312e-07	9.61806e-06	5.01691	NO
ENSMUSG00000057329	Bcl2	-1.77872	0.35494	-5.01133	5.40561e-07	9.61806e-06	5.01691	NO
ENSMUSG00000064339	mt-Rnr2	-1.26397	0.252395	-5.00788	5.5032e-07	9.78024e-06	5.00965	NO
ENSMUSG00000067629	Syngap1	-1.44433	0.288708	-5.00273	5.65245e-07	1.00338e-05	4.99854	NO
ENSMUSG00000003420	Fcgrt	1.47406	0.294932	4.99796	5.79406e-07	1.02731e-05	4.9883	NO
ENSMUSG00000025069	Gsto2	3.06276	0.613113	4.99543	5.87046e-07	1.03965e-05	4.98311	NO
ENSMUSG00000037010	Apln	-1.41406	0.283293	-4.99152	5.99057e-07	1.05893e-05	4.97513	NO
ENSMUSG00000059878	Zfp422	-1.59127	0.3188	-4.99143	5.99327e-07	1.05893e-05	4.97513	NO
ENSMUSG00000032387	Rbpms2	-1.17833	0.236574	-4.98079	6.33261e-07	1.11758e-05	4.95172	NO
ENSMUSG00000051359	Ncald	-2.7492	0.552216	-4.97848	6.40843e-07	1.12965e-05	4.94706	NO
ENSMUSG00000084128	Esrp2	7.94957	1.59802	4.97465	6.5366e-07	1.15091e-05	4.93896	NO
ENSMUSG00000001655	Hoxc13	3.43225	0.690669	4.96946	6.71381e-07	1.18074e-05	4.92784	NO
ENSMUSG00000027966	Col11a1	-3.72992	0.750974	-4.96677	6.8076e-07	1.19585e-05	4.92232	NO
ENSMUSG00000055116	Arntl	-1.26841	0.255393	-4.9665	6.81737e-07	1.19619e-05	4.9222	NO
ENSMUSG00000037138	Aff3	7.51749	1.5146	4.96336	6.92848e-07	1.21428e-05	4.91568	NO
ENSMUSG00000030616	Sytl2	-2.30082	0.46377	-4.96112	7.00873e-07	1.22693e-05	4.91118	NO
ENSMUSG00000036098	Myrf	3.22583	0.650784	4.95684	7.16479e-07	1.25281e-05	4.90212	NO
ENSMUSG00000024665	Fads2	-1.18966	0.240049	-4.9559	7.19967e-07	1.25746e-05	4.90051	NO
ENSMUSG00000028391	Wdr31	2.31218	0.466627	4.9551	7.22924e-07	1.26118e-05	4.89922	NO
ENSMUSG00000039747	Orai2	1.28975	0.260317	4.95455	7.24993e-07	1.26333e-05	4.89848	NO
ENSMUSG00000028019	Pdgfc	-1.19963	0.24243	-4.94837	7.48377e-07	1.30259e-05	4.88519	NO
ENSMUSG00000015745	Plekho1	-1.25149	0.253012	-4.94635	7.56162e-07	1.31463e-05	4.8812	NO
ENSMUSG00000047712	Ust	-1.56122	0.315693	-4.94538	7.59961e-07	1.31973e-05	4.87952	NO
ENSMUSG00000044528	Tram1l1	-3.90799	0.790498	-4.94371	7.66489e-07	1.32954e-05	4.8763	NO
ENSMUSG00000037994	Slc9b2	7.89837	1.59962	4.93765	7.90684e-07	1.36995e-05	4.8633	NO
ENSMUSG00000023443	Esx1	-2.63489	0.533702	-4.937	7.93338e-07	1.37298e-05	4.86234	NO
ENSMUSG00000042700	Sipa1l1	-1.30291	0.263957	-4.93607	7.97119e-07	1.37795e-05	4.86077	NO
ENSMUSG00000045180	Shroom2	-2.56151	0.519502	-4.93069	8.19377e-07	1.41482e-05	4.8493	NO
ENSMUSG00000047842	Diras2	5.13885	1.04228	4.93041	8.20582e-07	1.41529e-05	4.84915	NO
ENSMUSG00000046442	Ppm1e	-3.20473	0.650449	-4.92695	8.35225e-07	1.43892e-05	4.84196	NO
ENSMUSG00000027954	Efna1	-1.34428	0.273107	-4.92217	8.55882e-07	1.47283e-05	4.83185	NO
ENSMUSG00000029337	Fgf5	-7.44104	1.51336	-4.91689	8.79277e-07	1.51138e-05	4.82063	NO
ENSMUSG00000023947	Nfkbie	1.41506	0.287894	4.91519	8.86964e-07	1.52287e-05	4.81734	NO
ENSMUSG00000050541	Adra1b	1.47787	0.300735	4.9142	8.9147e-07	1.52888e-05	4.81563	NO
ENSMUSG00000044217	Aqp5	-1.57346	0.320212	-4.91381	8.93223e-07	1.53016e-05	4.81526	NO
ENSMUSG00000005836	Gata6	3.57395	0.72753	4.91245	8.9947e-07	1.53913e-05	4.81273	NO
ENSMUSG00000043415	Otud1	-1.60568	0.327473	-4.90323	9.42743e-07	1.61136e-05	4.79281	NO
ENSMUSG00000006575	Rundc3a	-5.06451	1.03357	-4.89999	9.58395e-07	1.63443e-05	4.78663	NO
ENSMUSG00000042988	Notum	1.46176	0.298391	4.8988	9.6423e-07	1.64254e-05	4.78448	NO
ENSMUSG00000071551	Akr1c19	-5.76343	1.17759	-4.89427	9.86719e-07	1.67897e-05	4.77496	NO
ENSMUSG00000025534	Gusb	1.16608	0.238281	4.89371	9.89546e-07	1.68108e-05	4.77441	NO
ENSMUSG00000101581	C430002N11Rik	4.68234	0.956833	4.89358	9.90171e-07	1.68108e-05	4.77441	NO
ENSMUSG00000022817	Itgb5	-1.07318	0.219378	-4.89193	9.98535e-07	1.69339e-05	4.77124	NO
ENSMUSG00000040867	Begain	3.7591	0.768696	4.89023	1.0072e-06	1.70617e-05	4.76798	NO
ENSMUSG00000030844	Rgs10	1.36767	0.279973	4.88501	1.03425e-06	1.75005e-05	4.75695	NO
ENSMUSG00000041362	Shtn1	3.92677	0.803919	4.88453	1.03677e-06	1.75235e-05	4.75638	NO
ENSMUSG00000042680	Garem1	-1.81673	0.372466	-4.87757	1.07401e-06	1.81329e-05	4.74153	NO
ENSMUSG00000024076	Vit	-4.57267	0.940004	-4.86452	1.14733e-06	1.93493e-05	4.71334	NO
ENSMUSG00000028041	Adam15	-1.20973	0.248738	-4.86346	1.1535e-06	1.94317e-05	4.71149	NO
ENSMUSG00000033487	Fndc3a	1.36778	0.28125	4.8632	1.15501e-06	1.94356e-05	4.7114	NO
ENSMUSG00000043822	Adamtsl5	1.30905	0.269277	4.86136	1.1658e-06	1.95954e-05	4.70785	NO
ENSMUSG00000004371	Il11	1.74964	0.360239	4.85687	1.19255e-06	2.0023e-05	4.69847	NO
ENSMUSG00000021136	Smoc1	5.02907	1.0362	4.85339	1.2137e-06	2.03556e-05	4.69132	NO
ENSMUSG00000037217	Syn1	-2.38632	0.492203	-4.84824	1.24563e-06	2.08681e-05	4.68052	NO
ENSMUSG00000021373	Cap2	-4.59718	0.949046	-4.844	1.27249e-06	2.12772e-05	4.67209	NO
ENSMUSG00000052133	Sema5b	-7.34104	1.51553	-4.84387	1.27334e-06	2.12772e-05	4.67209	NO
ENSMUSG00000082908	Gm13736	-2.12454	0.438617	-4.84373	1.27425e-06	2.12772e-05	4.67209	NO
ENSMUSG00000046329	Slc25a23	-3.13652	0.647886	-4.84115	1.29088e-06	2.15313e-05	4.66693	NO
ENSMUSG00000096883	Shisa8	5.79539	1.19877	4.83444	1.33522e-06	2.22464e-05	4.65274	NO
ENSMUSG00000028965	Tnfrsf9	4.29086	0.888134	4.83132	1.35629e-06	2.25727e-05	4.64642	NO
ENSMUSG00000046733	Gprc5a	1.11446	0.230718	4.83041	1.36251e-06	2.26514e-05	4.6449	NO
ENSMUSG00000092274	Neat1	-1.57033	0.325142	-4.82969	1.36748e-06	2.27091e-05	4.6438	NO
ENSMUSG00000030587	2200002D01Rik	1.26175	0.261347	4.82787	1.38005e-06	2.28928e-05	4.6403	NO
ENSMUSG00000036356	Csgalnact1	2.76797	0.574467	4.81833	1.44763e-06	2.39877e-05	4.62001	NO
ENSMUSG00000029838	Ptn	1.25849	0.261225	4.81766	1.45249e-06	2.4042e-05	4.61903	NO
ENSMUSG00000039943	Plcb4	-3.81372	0.791802	-4.81651	1.46094e-06	2.41556e-05	4.61698	NO
ENSMUSG00000006638	Abhd1	1.23654	0.257244	4.80689	1.53299e-06	2.53193e-05	4.59655	NO
ENSMUSG00000031934	Panx1	1.43178	0.298041	4.80396	1.55557e-06	2.56643e-05	4.59067	NO
ENSMUSG00000056515	Rab31	-1.17845	0.245459	-4.80101	1.5787e-06	2.60178e-05	4.58473	NO
ENSMUSG00000036972	Zic4	7.71538	1.60724	4.80038	1.58365e-06	2.6071e-05	4.58384	NO
ENSMUSG00000044576	Garem2	-2.40846	0.501932	-4.79838	1.59954e-06	2.63042e-05	4.57998	NO
ENSMUSG00000024885	Aldh3b1	1.46666	0.305907	4.79446	1.63117e-06	2.67952e-05	4.57194	NO
ENSMUSG00000060735	Rxfp3	-7.31602	1.52641	-4.79297	1.64328e-06	2.69651e-05	4.5692	NO
ENSMUSG00000050549	Fam241a	1.64187	0.342665	4.79146	1.65568e-06	2.71393e-05	4.5664	NO
ENSMUSG00000018906	P4ha2	1.52128	0.317714	4.78823	1.68262e-06	2.75511e-05	4.55986	NO
ENSMUSG00000040151	Hs2st1	-1.08188	0.226138	-4.78417	1.71696e-06	2.80831e-05	4.55155	NO
ENSMUSG00000036437	Npy1r	-3.20717	0.67066	-4.78211	1.73465e-06	2.8342e-05	4.54757	NO
ENSMUSG00000074217	2210011C24Rik	-4.53319	0.948467	-4.77949	1.7574e-06	2.86829e-05	4.54238	NO
ENSMUSG00000008999	Bmp7	7.26798	1.52101	4.77837	1.76719e-06	2.88116e-05	4.54043	NO
ENSMUSG00000023911	Flywch2	-3.98446	0.833918	-4.778	1.7705e-06	2.88346e-05	4.54009	NO
ENSMUSG00000015652	Steap1	-1.24618	0.26083	-4.77773	1.77288e-06	2.88425e-05	4.53997	NO
ENSMUSG00000036533	Cdc42ep3	-1.18105	0.247595	-4.77007	1.84159e-06	2.99283e-05	4.52392	NO
ENSMUSG00000062991	Nrg1	1.21738	0.255414	4.7663	1.8764e-06	3.04614e-05	4.51625	NO
ENSMUSG00000074415	2610203C20Rik	-1.55597	0.326658	-4.76331	1.90446e-06	3.0884e-05	4.51027	NO
ENSMUSG00000015133	Lrrk1	-1.13678	0.238752	-4.76135	1.923e-06	3.11513e-05	4.50652	NO
ENSMUSG00000040612	Ildr2	-7.62119	1.60143	-4.75899	1.94568e-06	3.14853e-05	4.50189	NO
ENSMUSG00000022602	Arc	1.49483	0.314421	4.75423	1.99201e-06	3.22006e-05	4.49214	NO
ENSMUSG00000032086	Bace1	-1.1584	0.243795	-4.75151	2.01906e-06	3.26032e-05	4.48674	NO
ENSMUSG00000027173	Depdc7	1.62332	0.341868	4.74838	2.0505e-06	3.30757e-05	4.48049	NO
ENSMUSG00000030067	Foxp1	1.15638	0.24356	4.74782	2.05621e-06	3.31326e-05	4.47974	NO
ENSMUSG00000067158	Col4a4	-7.65675	1.61409	-4.7437	2.09852e-06	3.37787e-05	4.47136	NO
ENSMUSG00000063975	Slco1a5	-3.79494	0.801019	-4.73765	2.16212e-06	3.47655e-05	4.45885	NO
ENSMUSG00000027692	Tnik	-7.71586	1.62981	-4.73421	2.19912e-06	3.5323e-05	4.45194	NO
ENSMUSG00000048332	Lhfp	-1.1846	0.250266	-4.73339	2.20806e-06	3.54292e-05	4.45064	NO
ENSMUSG00000028988	Ctnnbip1	-1.04371	0.220705	-4.72898	2.25655e-06	3.6131e-05	4.44212	NO
ENSMUSG00000034462	Pkd2	1.1701	0.247478	4.7281	2.26634e-06	3.62496e-05	4.4407	NO
ENSMUSG00000027797	Dclk1	1.17121	0.247788	4.72666	2.28238e-06	3.64677e-05	4.43809	NO
ENSMUSG00000042228	Lyn	-2.12592	0.450048	-4.72376	2.31529e-06	3.69547e-05	4.43233	NO
ENSMUSG00000033419	Snap91	-7.59225	1.60786	-4.72195	2.3359e-06	3.72444e-05	4.42894	NO
ENSMUSG00000025185	Loxl4	1.0496	0.222643	4.71426	2.42595e-06	3.86398e-05	4.41296	NO
ENSMUSG00000048521	Cxcr6	-7.57308	1.60919	-4.70615	2.52435e-06	4.0165e-05	4.39615	NO
ENSMUSG00000006281	Tep1	3.13646	0.666775	4.70392	2.55219e-06	4.05655e-05	4.39184	NO
ENSMUSG00000030074	Gxylt2	1.37879	0.293471	4.69819	2.62472e-06	4.16746e-05	4.38013	NO
ENSMUSG00000000184	Ccnd2	-1.32451	0.282076	-4.6956	2.6583e-06	4.21638e-05	4.37506	NO
ENSMUSG00000070509	Rgma	-1.17032	0.249336	-4.69374	2.68248e-06	4.2503e-05	4.37158	NO
ENSMUSG00000030096	Slc6a6	-1.11307	0.237159	-4.69337	2.68744e-06	4.25372e-05	4.37123	NO
ENSMUSG00000021759	Plpp1	1.0763	0.229734	4.68497	2.79998e-06	4.42263e-05	4.35432	NO
ENSMUSG00000039470	Zdhhc2	-1.53006	0.326583	-4.68506	2.79874e-06	4.42263e-05	4.35432	NO
ENSMUSG00000025813	Homer2	7.5861	1.6205	4.68134	2.84999e-06	4.49695e-05	4.34708	NO
ENSMUSG00000097906	Gm9625	1.10255	0.235598	4.67981	2.87143e-06	4.52608e-05	4.34428	NO
ENSMUSG00000026042	Col5a2	1.44752	0.309439	4.6779	2.89834e-06	4.55903e-05	4.34113	NO
ENSMUSG00000054074	Skida1	-2.7463	0.587063	-4.67804	2.89629e-06	4.55903e-05	4.34113	NO
ENSMUSG00000036990	Otud4	-1.23174	0.263628	-4.67228	2.97881e-06	4.68076e-05	4.32968	NO
ENSMUSG00000020695	Mrc2	1.3148	0.282015	4.66217	3.12891e-06	4.91155e-05	4.30878	NO
ENSMUSG00000028551	Cdkn2c	1.14175	0.245308	4.65435	3.24999e-06	5.09109e-05	4.29319	NO
ENSMUSG00000059146	Ntrk3	7.56839	1.62602	4.65453	3.24713e-06	5.09109e-05	4.29319	NO
ENSMUSG00000028370	Pappa	2.62088	0.563261	4.65304	3.27079e-06	5.11839e-05	4.29087	NO
ENSMUSG00000022489	Pde1b	-1.60156	0.344675	-4.64659	3.37473e-06	5.27555e-05	4.27773	NO
ENSMUSG00000041607	Mbp	5.59393	1.20393	4.64638	3.37816e-06	5.27555e-05	4.27773	NO
ENSMUSG00000030717	Nupr1	-1.1045	0.237772	-4.64521	3.39734e-06	5.30007e-05	4.27572	NO
ENSMUSG00000024601	Isoc1	1.39156	0.299756	4.6423	3.44559e-06	5.36432e-05	4.27049	NO
ENSMUSG00000067276	Capn6	7.14174	1.53839	4.64235	3.44476e-06	5.36432e-05	4.27049	NO
ENSMUSG00000028789	Azin2	1.40847	0.303577	4.63956	3.49144e-06	5.43014e-05	4.26519	NO
ENSMUSG00000007021	Syngr3	-2.1234	0.45781	-4.63818	3.5149e-06	5.46103e-05	4.26273	NO
ENSMUSG00000031508	Ankrd10	-1.07341	0.231496	-4.63683	3.53791e-06	5.49117e-05	4.26033	NO
ENSMUSG00000048924	Ccdc125	4.88587	1.05434	4.63404	3.58594e-06	5.55437e-05	4.25537	NO
ENSMUSG00000053799	Exoc6	-1.48515	0.320474	-4.63423	3.5827e-06	5.55437e-05	4.25537	NO
ENSMUSG00000032012	Nectin1	1.33984	0.289307	4.63119	3.63567e-06	5.62566e-05	4.24983	NO
ENSMUSG00000005583	Mef2c	-7.49783	1.61953	-4.62965	3.66293e-06	5.66208e-05	4.24702	NO
ENSMUSG00000032875	Arhgef17	-1.10323	0.238335	-4.6289	3.6762e-06	5.67681e-05	4.2459	NO
ENSMUSG00000082329	Gm14287	-7.08682	1.53171	-4.62674	3.71459e-06	5.73027e-05	4.24182	NO
ENSMUSG00000019564	Arid3a	1.66313	0.359704	4.62361	3.77123e-06	5.81175e-05	4.23569	NO
ENSMUSG00000030760	Acer3	1.06952	0.231493	4.62011	3.83542e-06	5.90468e-05	4.2288	NO
ENSMUSG00000024242	Map4k3	-1.14411	0.247994	-4.61346	3.96028e-06	6.09074e-05	4.21533	NO
ENSMUSG00000060639	Hist1h4i	-1.63347	0.354191	-4.61184	3.99126e-06	6.13217e-05	4.21239	NO
ENSMUSG00000037254	Itih2	7.51281	1.62953	4.61043	4.01839e-06	6.16762e-05	4.20988	NO
ENSMUSG00000024799	Tm7sf2	-2.17653	0.472281	-4.60855	4.05486e-06	6.21731e-05	4.2064	NO
ENSMUSG00000018819	Lsp1	-1.91358	0.415322	-4.60746	4.07627e-06	6.24385e-05	4.20455	NO
ENSMUSG00000045777	Ifitm10	-1.76982	0.384171	-4.60686	4.08799e-06	6.25549e-05	4.20374	NO
ENSMUSG00000041164	Zmiz2	-1.0577	0.229925	-4.6002	4.22095e-06	6.44596e-05	4.19071	NO
ENSMUSG00000070737	Tmem35b	5.54061	1.20438	4.60038	4.21712e-06	6.44596e-05	4.19071	NO
ENSMUSG00000040722	Scamp5	-1.16013	0.252281	-4.59858	4.25387e-06	6.48972e-05	4.18777	NO
ENSMUSG00000038576	Susd4	2.52392	0.549204	4.59559	4.31536e-06	6.57692e-05	4.18198	NO
ENSMUSG00000054934	Kcnmb4	-3.19104	0.694492	-4.59479	4.33185e-06	6.59544e-05	4.18076	NO
ENSMUSG00000049001	Ndnf	4.56084	0.993374	4.59127	4.40563e-06	6.70106e-05	4.17386	NO
ENSMUSG00000023805	Synj2	-1.21614	0.265186	-4.58597	4.51873e-06	6.86622e-05	4.16328	NO
ENSMUSG00000075012	Fjx1	-1.36057	0.296835	-4.58358	4.57091e-06	6.93856e-05	4.15873	NO
ENSMUSG00000021614	Vcan	-2.21447	0.483387	-4.58116	4.62403e-06	7.01219e-05	4.15415	NO
ENSMUSG00000028132	Tmem56	-3.02316	0.660371	-4.57798	4.69486e-06	7.1125e-05	4.14798	NO
ENSMUSG00000026825	Dnm1	1.16877	0.255425	4.57578	4.74459e-06	7.17952e-05	4.1439	NO
ENSMUSG00000029270	Fam69a	-1.79012	0.391231	-4.5756	4.74855e-06	7.17952e-05	4.1439	NO
ENSMUSG00000024173	Tpsab1	-3.72148	0.813914	-4.57232	4.82343e-06	7.28549e-05	4.13754	NO
ENSMUSG00000058101	1700084J12Rik	7.47052	1.63402	4.57186	4.83415e-06	7.29443e-05	4.13701	NO
ENSMUSG00000001864	Aif1l	-1.0933	0.239168	-4.57127	4.84778e-06	7.30774e-05	4.13622	NO
ENSMUSG00000085783	Gm9816	2.08407	0.456466	4.56566	4.97914e-06	7.49832e-05	4.12504	NO
ENSMUSG00000049382	Krt8	-3.53538	0.77445	-4.56502	4.99439e-06	7.51384e-05	4.12414	NO
ENSMUSG00000031750	Il34	1.95953	0.429436	4.56303	5.04217e-06	7.57822e-05	4.12043	NO
ENSMUSG00000054215	Sprr2k	-5.55491	1.21897	-4.55704	5.18798e-06	7.78966e-05	4.10848	NO
ENSMUSG00000096944	Gm26722	-3.68546	0.80961	-4.55215	5.31013e-06	7.96519e-05	4.0988	NO
ENSMUSG00000059981	Taok2	-1.21657	0.267416	-4.54936	5.38084e-06	8.0633e-05	4.09349	NO
ENSMUSG00000057963	Itpk1	-1.33216	0.292913	-4.54796	5.41682e-06	8.10922e-05	4.09102	NO
ENSMUSG00000040690	Col16a1	1.6222	0.356991	4.54409	5.51732e-06	8.25155e-05	4.08346	NO
ENSMUSG00000105987	AI506816	1.61569	0.35558	4.54382	5.52446e-06	8.25409e-05	4.08333	NO
ENSMUSG00000020087	Tysnd1	1.19593	0.263508	4.53852	5.66509e-06	8.4559e-05	4.07284	NO
ENSMUSG00000027187	Cat	1.13007	0.249356	4.53195	5.84428e-06	8.70625e-05	4.06017	NO
ENSMUSG00000036782	Klhl13	-7.41261	1.63562	-4.532	5.84279e-06	8.70625e-05	4.06017	NO
ENSMUSG00000070720	Tmem200b	1.25809	0.277714	4.53016	5.89398e-06	8.77169e-05	4.05692	NO
ENSMUSG00000039158	Akna	1.98283	0.437837	4.5287	5.93485e-06	8.82387e-05	4.05434	NO
ENSMUSG00000033152	Podxl2	-1.53293	0.338695	-4.52597	6.01184e-06	8.92247e-05	4.04952	NO
ENSMUSG00000035944	Ttc38	7.4196	1.63941	4.52578	6.01741e-06	8.92247e-05	4.04952	NO
ENSMUSG00000058571	Gpc6	-1.48787	0.328758	-4.52573	6.01878e-06	8.92247e-05	4.04952	NO
ENSMUSG00000032000	Birc3	6.45342	1.42609	4.52525	6.03243e-06	8.934e-05	4.04895	NO
ENSMUSG00000015094	Npdc1	-1.03985	0.230137	-4.5184	6.23098e-06	9.21906e-05	4.03531	NO
ENSMUSG00000029669	Tspan12	-2.22156	0.491895	-4.51633	6.29217e-06	9.30053e-05	4.03149	NO
ENSMUSG00000064181	Rab3ip	-1.07294	0.237744	-4.51301	6.39153e-06	9.43822e-05	4.02511	NO
ENSMUSG00000008136	Fhl2	1.03797	0.230178	4.50941	6.50082e-06	9.59028e-05	4.01817	NO
ENSMUSG00000030257	Srgap3	1.38931	0.308128	4.50886	6.51765e-06	9.60579e-05	4.01747	NO
ENSMUSG00000031298	Adgrg2	3.71306	0.823948	4.50642	6.59296e-06	9.70736e-05	4.0129	NO
ENSMUSG00000038775	Vill	6.13913	1.36311	4.50377	6.67579e-06	9.81981e-05	4.0079	NO
ENSMUSG00000093594	Gm20707	3.89343	0.864553	4.5034	6.68753e-06	9.82756e-05	4.00755	NO
ENSMUSG00000026185	Igfbp5	-6.93485	1.5406	-4.50139	6.7512e-06	9.91155e-05	4.00386	NO
ENSMUSG00000061013	Mkx	-2.97298	0.660966	-4.49793	6.86183e-06	0.000100642	3.99722	NO
ENSMUSG00000032656	2019-03-03	-2.07823	0.462119	-4.49718	6.88596e-06	0.000100899	3.99611	NO
ENSMUSG00000043336	Filip1l	1.50133	0.333945	4.49574	6.93297e-06	0.00010149	3.99358	NO
ENSMUSG00000025203	Scd2	-0.969807	0.215789	-4.49424	6.98179e-06	0.000102106	3.99095	NO
ENSMUSG00000061048	Cdh3	2.82276	0.628179	4.49357	7.00398e-06	0.000102332	3.98999	NO
ENSMUSG00000074227	Spint2	-1.42797	0.31816	-4.48823	7.1819e-06	0.000104831	3.97951	NO
ENSMUSG00000000957	Mmp14	-1.08729	0.242513	-4.48343	7.34529e-06	0.000107011	3.97057	NO
ENSMUSG00000029673	Auts2	-7.32058	1.63281	-4.48343	7.34533e-06	0.000107011	3.97057	NO
ENSMUSG00000027546	Atp9a	2.08445	0.465163	4.48111	7.42573e-06	0.000108078	3.96626	NO
ENSMUSG00000026657	Frmd4a	-1.12769	0.251751	-4.47936	7.48659e-06	0.00010886	3.96313	NO
ENSMUSG00000006019	Dhx34	-1.32201	0.295239	-4.47775	7.54326e-06	0.000109475	3.96069	NO
ENSMUSG00000046687	Gm5424	2.38224	0.53201	4.47781	7.54134e-06	0.000109475	3.96069	NO
ENSMUSG00000015533	Itga2	7.36555	1.64582	4.47531	7.63018e-06	0.000110581	3.95632	NO
ENSMUSG00000033214	Slitrk5	-7.316	1.63479	-4.4752	7.63403e-06	0.000110581	3.95632	NO
ENSMUSG00000041642	Kif21b	-1.70128	0.380201	-4.47467	7.65297e-06	0.000110749	3.95566	NO
ENSMUSG00000019558	Slc6a8	-1.02052	0.228226	-4.47152	7.76669e-06	0.000112288	3.94967	NO
ENSMUSG00000030518	Fam189a1	-6.87325	1.53998	-4.46322	8.07379e-06	0.000116506	3.93365	NO
ENSMUSG00000036402	Gng12	1.05796	0.237137	4.46137	8.14363e-06	0.000117403	3.93032	NO
ENSMUSG00000037541	Shank2	-2.32219	0.520924	-4.45783	8.27944e-06	0.000119247	3.92355	NO
ENSMUSG00000003283	Hck	-1.78167	0.39987	-4.45563	8.36461e-06	0.000120246	3.91993	NO
ENSMUSG00000045348	Nyap1	-1.47323	0.330643	-4.45566	8.36349e-06	0.000120246	3.91993	NO
ENSMUSG00000096768	Erdr1	1.32773	0.29805	4.45473	8.39996e-06	0.00012064	3.91851	NO
ENSMUSG00000056091	St3gal5	-1.4996	0.336695	-4.45387	8.43361e-06	0.000121009	3.91718	NO
ENSMUSG00000040219	Ttc12	1.70076	0.381963	4.45268	8.48065e-06	0.000121569	3.91518	NO
ENSMUSG00000028378	Ptgr1	1.14907	0.258111	4.45185	8.51338e-06	0.000121809	3.91432	NO
ENSMUSG00000061411	Nol4l	2.1906	0.492061	4.45189	8.51161e-06	0.000121809	3.91432	NO
ENSMUSG00000071723	Gspt2	-3.1628	0.710743	-4.44999	8.58724e-06	0.00012275	3.91098	NO
ENSMUSG00000018707	Dync1h1	-1.20498	0.270882	-4.44835	8.65338e-06	0.000123579	3.90806	NO
ENSMUSG00000046718	Bst2	-1.80557	0.406058	-4.44657	8.72524e-06	0.000124488	3.90487	NO
ENSMUSG00000019846	Lama4	7.33448	1.65295	4.43722	9.11301e-06	0.000129899	3.88639	NO
ENSMUSG00000086784	Isoc2a	1.4336	0.323507	4.43144	9.36063e-06	0.000133303	3.87516	NO
ENSMUSG00000096035	Odaph	1.48623	0.335537	4.42942	9.44877e-06	0.000134433	3.8715	NO
ENSMUSG00000047379	B4gat1	-1.0132	0.228903	-4.42635	9.58423e-06	0.000136232	3.86572	NO
ENSMUSG00000008318	Relt	-1.14891	0.259636	-4.42506	9.64164e-06	0.00013692	3.86353	NO
ENSMUSG00000021559	Dapk1	7.31204	1.65253	4.42477	9.65468e-06	0.000136977	3.86335	NO
ENSMUSG00000031970	Dbndd1	-6.81246	1.54104	-4.4207	9.83816e-06	0.00013945	3.85558	NO
ENSMUSG00000066491	Gm6265	-2.8809	0.651785	-4.42002	9.8694e-06	0.000139763	3.85461	NO
ENSMUSG00000070407	Hs3st3b1	-2.6458	0.598694	-4.41929	9.90244e-06	0.0001401	3.85356	NO
ENSMUSG00000024776	Stambpl1	1.10096	0.249196	4.41806	9.95924e-06	0.000140642	3.85189	NO
ENSMUSG00000019718	L3hypdh	1.83806	0.416185	4.41645	1.00336e-05	0.00014156	3.84906	NO
ENSMUSG00000050271	Prag1	1.17616	0.266493	4.41347	1.01725e-05	0.000143386	3.84349	NO
ENSMUSG00000087259	2610035D17Rik	1.86963	0.423789	4.4117	1.02561e-05	0.000144432	3.84034	NO
ENSMUSG00000030782	Tgfb1i1	-0.994388	0.225425	-4.41117	1.02815e-05	0.000144656	3.83966	NO
ENSMUSG00000000031	H19	7.35404	1.6675	4.41021	1.0327e-05	0.000145109	3.83831	NO
ENSMUSG00000095098	Ccdc85b	-1.01048	0.229129	-4.41009	1.03329e-05	0.000145109	3.83831	NO
ENSMUSG00000071547	Nt5dc2	1.03448	0.234619	4.40921	1.03748e-05	0.000145563	3.83695	NO
ENSMUSG00000107863	Gm44389	4.73035	1.07299	4.40858	1.04052e-05	0.000145855	3.83608	NO
ENSMUSG00000061517	Sox21	-1.58084	0.358614	-4.40818	1.04241e-05	0.000145985	3.83569	NO
ENSMUSG00000045215	Asxl3	-4.28521	0.972391	-4.40687	1.04873e-05	0.000146735	3.83346	NO
ENSMUSG00000038390	Gpr162	-3.2379	0.735438	-4.40268	1.06921e-05	0.000149464	3.82546	NO
ENSMUSG00000003746	Man1a	-1.25536	0.285275	-4.40053	1.07989e-05	0.000150818	3.82155	NO
ENSMUSG00000028364	Tnc	-1.18498	0.269516	-4.39671	1.09904e-05	0.000153352	3.81431	NO
ENSMUSG00000028226	Mmp16	-2.11442	0.481047	-4.39546	1.10537e-05	0.000154093	3.81222	NO
ENSMUSG00000044080	S100a1	1.11023	0.252703	4.39343	1.11575e-05	0.000155397	3.80856	NO
ENSMUSG00000056917	Sipa1	1.15274	0.262564	4.39031	1.13187e-05	0.000157498	3.80273	NO
ENSMUSG00000048387	Osr1	1.49241	0.34005	4.38879	1.13983e-05	0.00015846	3.80008	NO
ENSMUSG00000040711	Sh3pxd2b	-0.994901	0.226763	-4.3874	1.14713e-05	0.000159329	3.79771	NO
ENSMUSG00000046605	B3gntl1	1.4581	0.332375	4.38691	1.14971e-05	0.000159543	3.79712	NO
ENSMUSG00000028266	Lmo4	-0.977994	0.223042	-4.38479	1.16099e-05	0.00016096	3.79328	NO
ENSMUSG00000016382	Pls3	-1.5463	0.35367	-4.37214	1.23033e-05	0.000170418	3.76848	NO
ENSMUSG00000025188	Hps1	1.15514	0.264262	4.37121	1.23558e-05	0.00017099	3.76703	NO
ENSMUSG00000035385	Ccl2	1.23103	0.282134	4.36328	1.28125e-05	0.000177148	3.75166	NO
ENSMUSG00000054889	Dsp	2.07014	0.474528	4.36252	1.28573e-05	0.000177607	3.75054	NO
ENSMUSG00000041912	Tdrkh	1.70444	0.390833	4.36104	1.29447e-05	0.000178651	3.74799	NO
ENSMUSG00000034295	Fhod3	-2.07163	0.47506	-4.36078	1.29601e-05	0.000178701	3.74787	NO
ENSMUSG00000031137	Fgf13	-7.21569	1.6557	-4.3581	1.31194e-05	0.000180734	3.74296	NO
ENSMUSG00000026343	Gpr39	1.86344	0.427815	4.35571	1.32633e-05	0.000182551	3.73862	NO
ENSMUSG00000004113	Cacna1b	3.66205	0.841588	4.35136	1.35294e-05	0.000186045	3.73038	NO
ENSMUSG00000038244	Mical2	-1.00397	0.230996	-4.34626	1.38476e-05	0.000190248	3.72068	NO
ENSMUSG00000026785	Pkn3	1.4106	0.325205	4.33757	1.44067e-05	0.000197751	3.70388	NO
ENSMUSG00000026574	Dpt	1.90342	0.438939	4.33643	1.44819e-05	0.000198603	3.70201	NO
ENSMUSG00000073405	H2-T-ps	-3.27459	0.755693	-4.33322	1.46944e-05	0.000201299	3.69616	NO
ENSMUSG00000075592	Nynrin	6.73231	1.55371	4.33306	1.4705e-05	0.000201299	3.69616	NO
ENSMUSG00000028949	Smarcd3	-1.16351	0.268669	-4.33065	1.48668e-05	0.000203331	3.6918	NO
ENSMUSG00000028629	Exo5	-1.25528	0.290138	-4.3265	1.51499e-05	0.000207017	3.68399	NO
ENSMUSG00000020627	Klhl29	-4.24315	0.981874	-4.32148	1.54987e-05	0.000211593	3.6745	NO
ENSMUSG00000024378	Stard4	-1.03275	0.239055	-4.32013	1.5594e-05	0.000212703	3.67223	NO
ENSMUSG00000001053	N4bp3	1.12149	0.25967	4.31892	1.56797e-05	0.00021368	3.67024	NO
ENSMUSG00000046711	Hmga1	-1.0065	0.23317	-4.31658	1.58464e-05	0.000215758	3.66603	NO
ENSMUSG00000057897	Camk2b	-3.2	0.742151	-4.31179	1.61937e-05	0.000220289	3.65701	NO
ENSMUSG00000055629	B4galnt4	1.27389	0.295528	4.31057	1.62834e-05	0.000221312	3.655	NO
ENSMUSG00000000730	Dnmt3l	7.24262	1.68067	4.30936	1.63728e-05	0.000222328	3.65301	NO
ENSMUSG00000026483	Fam129a	2.53414	0.588272	4.30776	1.64917e-05	0.000223742	3.65025	NO
ENSMUSG00000021360	Gcnt2	-1.0672	0.248148	-4.30065	1.70301e-05	0.000230841	3.63669	NO
ENSMUSG00000032262	Elovl4	-1.56549	0.364163	-4.29886	1.71682e-05	0.000232506	3.63357	NO
ENSMUSG00000046280	She	-3.1028	0.722863	-4.29237	1.76777e-05	0.000239191	3.62125	NO
ENSMUSG00000029001	Fbxo44	-2.0172	0.470296	-4.28922	1.793e-05	0.000242389	3.61549	NO
ENSMUSG00000027580	Helz2	2.22406	0.518721	4.28759	1.80619e-05	0.000243957	3.61269	NO
ENSMUSG00000044216	Kcnj4	-2.35225	0.548994	-4.28465	1.8303e-05	0.000246993	3.60732	NO
ENSMUSG00000037736	Limch1	4.00223	0.934302	4.28366	1.83844e-05	0.000247872	3.60577	NO
ENSMUSG00000067889	Sptbn2	-4.01925	0.939344	-4.27878	1.87922e-05	0.000253145	3.59663	NO
ENSMUSG00000044250	Pced1b	-4.67071	1.09223	-4.27632	1.9001e-05	0.000255731	3.59222	NO
ENSMUSG00000001665	Gstt3	2.07333	0.485096	4.27407	1.9194e-05	0.000257911	3.58853	NO
ENSMUSG00000028358	Zfp618	1.80349	0.421965	4.27403	1.9197e-05	0.000257911	3.58853	NO
ENSMUSG00000020467	Efemp1	1.12158	0.262527	4.27223	1.9353e-05	0.000259779	3.5854	NO
ENSMUSG00000025509	Pnpla2	-1.03709	0.243009	-4.26769	1.97504e-05	0.000264878	3.57695	NO
ENSMUSG00000030491	Tdrd12	7.16227	1.67906	4.26564	1.9933e-05	0.000267092	3.57334	NO
ENSMUSG00000047963	Stbd1	1.35032	0.316642	4.26449	2.00357e-05	0.000268232	3.57149	NO
ENSMUSG00000020774	Aspa	-3.59718	0.84415	-4.26131	2.03231e-05	0.00027184	3.56569	NO
ENSMUSG00000107385	C330024D21Rik	7.1444	1.6771	4.25998	2.04448e-05	0.000273227	3.56348	NO
ENSMUSG00000002365	Snx9	-0.948062	0.222688	-4.25735	2.06864e-05	0.000276213	3.55876	NO
ENSMUSG00000025791	Pgm2	1.16286	0.273295	4.25495	2.09096e-05	0.000278948	3.55448	NO
ENSMUSG00000079491	H2-T10	-2.36407	0.555748	-4.25385	2.10123e-05	0.000280072	3.55273	NO
ENSMUSG00000021411	Pxdc1	-0.985863	0.23187	-4.2518	2.1206e-05	0.000282406	3.54913	NO
ENSMUSG00000032006	Pdgfd	-7.09363	1.66935	-4.24934	2.14402e-05	0.000285025	3.54512	NO
ENSMUSG00000027210	Meis2	-1.3347	0.314114	-4.2491	2.14628e-05	0.000285074	3.54504	NO
ENSMUSG00000029223	Uchl1	-1.02092	0.240278	-4.24891	2.14814e-05	0.000285074	3.54504	NO
ENSMUSG00000024164	C3	4.68845	1.10474	4.24394	2.19633e-05	0.000291216	3.53579	NO
ENSMUSG00000019851	Perp	-1.05307	0.248225	-4.24239	2.21148e-05	0.000292968	3.53318	NO
ENSMUSG00000041449	Serpina3h	-3.62391	0.855225	-4.23737	2.2615e-05	0.000299333	3.52384	NO
ENSMUSG00000048897	Zfp710	-1.11325	0.262774	-4.23652	2.27008e-05	0.000300208	3.52258	NO
ENSMUSG00000020108	Ddit4	-0.97378	0.230013	-4.2336	2.29984e-05	0.000303879	3.5173	NO
ENSMUSG00000023951	Vegfa	0.978435	0.231206	4.23187	2.3176e-05	0.00030596	3.51434	NO
ENSMUSG00000032667	Pon2	-1.01979	0.241001	-4.23147	2.32167e-05	0.000306231	3.51395	NO
ENSMUSG00000028047	Thbs3	-1.4971	0.354018	-4.22889	2.34852e-05	0.000309504	3.50933	NO
ENSMUSG00000073889	Il11ra1	1.20052	0.284111	4.22554	2.38366e-05	0.000313862	3.50326	NO
ENSMUSG00000037211	Spry1	-1.88185	0.445416	-4.22492	2.39024e-05	0.000314417	3.50249	NO
ENSMUSG00000044948	Cfap43	1.03325	0.24457	4.22475	2.39201e-05	0.000314417	3.50249	NO
ENSMUSG00000027868	Tbx15	1.28531	0.304253	4.22447	2.39503e-05	0.000314541	3.50232	NO
ENSMUSG00000049971	Glt1d1	-7.04805	1.66866	-4.22377	2.40244e-05	0.000315243	3.50135	NO
ENSMUSG00000023191	P3h3	1.18072	0.279828	4.21945	2.44902e-05	0.000321077	3.49339	NO
ENSMUSG00000036908	Unc93b1	3.45979	0.82001	4.21921	2.45162e-05	0.000321141	3.4933	NO
ENSMUSG00000075334	Rprm	-3.42826	0.812646	-4.21864	2.45782e-05	0.000321676	3.49258	NO
ENSMUSG00000050511	Oprd1	4.6027	1.09161	4.21644	2.48185e-05	0.000324542	3.48873	NO
ENSMUSG00000042116	Vwa1	1.8167	0.431029	4.21481	2.49987e-05	0.000326617	3.48596	NO
ENSMUSG00000034254	Agpat1	-0.975851	0.231868	-4.20864	2.5691e-05	0.000335373	3.47447	NO
ENSMUSG00000045404	Kcnk13	-7.03307	1.67118	-4.20844	2.57144e-05	0.000335391	3.47445	NO
ENSMUSG00000022324	Matn2	1.14969	0.273405	4.20507	2.61004e-05	0.000340133	3.46835	NO
ENSMUSG00000032131	Abcg4	-7.02375	1.67072	-4.20404	2.62194e-05	0.000341099	3.46712	NO
ENSMUSG00000037499	Nenf	1.0954	0.260551	4.20418	2.62033e-05	0.000341099	3.46712	NO
ENSMUSG00000083307	AA414768	7.07872	1.6846	4.20201	2.64552e-05	0.000343873	3.4636	NO
ENSMUSG00000100975	Gm28875	-2.10346	0.500785	-4.20032	2.66535e-05	0.000346153	3.46073	NO
ENSMUSG00000027555	Car13	1.41059	0.336714	4.18928	2.79845e-05	0.00036313	3.43994	NO
ENSMUSG00000021846	Peli2	1.32774	0.317221	4.18554	2.84492e-05	0.000368845	3.43316	NO
ENSMUSG00000019779	Frk	1.43109	0.342257	4.18132	2.89823e-05	0.000375435	3.42547	NO
ENSMUSG00000060260	Pwwp2b	1.19063	0.2849	4.17911	2.92658e-05	0.000378785	3.42161	NO
ENSMUSG00000017400	Stac2	1.47349	0.352907	4.17531	2.97583e-05	0.000384831	3.41473	NO
ENSMUSG00000026308	Klhl30	-1.69632	0.406358	-4.17444	2.98725e-05	0.000385981	3.41343	NO
ENSMUSG00000090877	Hspa1b	-1.64173	0.393394	-4.17325	3.00284e-05	0.000387665	3.41154	NO
ENSMUSG00000075588	Hoxb2	1.19153	0.285541	4.17287	3.00782e-05	0.000387978	3.41119	NO
ENSMUSG00000057286	St6galnac2	7.04553	1.68934	4.17059	3.03815e-05	0.000391558	3.4072	NO
ENSMUSG00000034614	Pik3ip1	-1.48348	0.355791	-4.16953	3.05224e-05	0.00039304	3.40556	NO
ENSMUSG00000037126	Psd	1.31056	0.31475	4.16381	3.12984e-05	0.000402692	3.39503	NO
ENSMUSG00000097471	5830432E09Rik	4.56799	1.09739	4.16259	3.14658e-05	0.000404503	3.39308	NO
ENSMUSG00000031824	6430548M08Rik	-1.63321	0.392424	-4.16186	3.1567e-05	0.000405461	3.39205	NO
ENSMUSG00000040717	Il17rd	-1.98166	0.476592	-4.15798	3.2108e-05	0.000411722	3.3854	NO
ENSMUSG00000075704	Txnrd2	-1.22512	0.294644	-4.15797	3.21086e-05	0.000411722	3.3854	NO
ENSMUSG00000030022	Adamts9	-7.03306	1.69224	-4.15607	3.2377e-05	0.000414813	3.38215	NO
ENSMUSG00000003153	Slc2a3	-1.40586	0.338293	-4.15576	3.24209e-05	0.000415026	3.38192	NO
ENSMUSG00000038112	AW551984	6.51599	1.56803	4.15553	3.24528e-05	0.000415084	3.38186	NO
ENSMUSG00000027799	Nbea	-1.69117	0.407122	-4.15396	3.26767e-05	0.000417597	3.37924	NO
ENSMUSG00000074738	Fndc10	1.38118	0.332638	4.1522	3.29291e-05	0.000420468	3.37627	NO
ENSMUSG00000053819	Camk2d	-0.96827	0.233381	-4.14888	3.34103e-05	0.000426255	3.37033	NO
ENSMUSG00000066235	Pomgnt2	-1.75214	0.422645	-4.14565	3.38849e-05	0.000431947	3.36457	NO
ENSMUSG00000039153	Runx2	-1.08339	0.261435	-4.14401	3.41289e-05	0.000434692	3.36182	NO
ENSMUSG00000034714	Ttyh2	1.00411	0.242584	4.13921	3.48511e-05	0.00044352	3.35309	NO
ENSMUSG00000028559	Osbpl9	0.987495	0.238715	4.13671	3.52318e-05	0.000447614	3.3491	NO
ENSMUSG00000041347	Bdkrb1	6.50027	1.57135	4.13673	3.52288e-05	0.000447614	3.3491	NO
ENSMUSG00000024074	Crim1	-1.22135	0.295322	-4.13565	3.53959e-05	0.000449324	3.34744	NO
ENSMUSG00000052632	Asap2	-1.37303	0.33211	-4.13425	3.56118e-05	0.000451688	3.34516	NO
ENSMUSG00000058357	Gm6612	7.03432	1.70231	4.13222	3.59283e-05	0.000454942	3.34204	NO
ENSMUSG00000092060	Bend4	1.49927	0.362814	4.13235	3.59078e-05	0.000454942	3.34204	NO
ENSMUSG00000040990	Sh3kbp1	1.11248	0.269331	4.13052	3.61936e-05	0.00045792	3.33921	NO
ENSMUSG00000027698	Nceh1	-1.38716	0.33595	-4.12906	3.64252e-05	0.000460467	3.3368	NO
ENSMUSG00000020392	Cdkn2aipnl	-0.998871	0.242354	-4.12153	3.76359e-05	0.000475376	3.32296	NO
ENSMUSG00000037824	Tspan14	-0.987022	0.239537	-4.12054	3.7798e-05	0.000477027	3.32146	NO
ENSMUSG00000061132	Blnk	-4.48855	1.08975	-4.11889	3.80702e-05	0.000480064	3.3187	NO
ENSMUSG00000042429	Adora1	-2.95067	0.716482	-4.11828	3.81716e-05	0.000480943	3.31791	NO
ENSMUSG00000028980	H6pd	1.02614	0.249445	4.11367	3.89413e-05	0.000490235	3.3096	NO
ENSMUSG00000037679	Inf2	-1.04139	0.253176	-4.11328	3.90072e-05	0.000490657	3.30922	NO
ENSMUSG00000033420	Antxr1	1.10217	0.268053	4.11176	3.92649e-05	0.000493491	3.30672	NO
ENSMUSG00000041482	Piezo2	3.36843	0.820757	4.10406	4.0597e-05	0.000509811	3.29259	NO
ENSMUSG00000000782	Tcf7	-1.13796	0.277417	-4.10197	4.09649e-05	0.000514006	3.28903	NO
ENSMUSG00000006356	Crip2	-0.958149	0.233723	-4.09951	4.14026e-05	0.000518713	3.28507	NO
ENSMUSG00000063605	Ccdc102a	0.996923	0.243183	4.09948	4.14083e-05	0.000518713	3.28507	NO
ENSMUSG00000032782	Cntrob	1.04992	0.256258	4.09712	4.18315e-05	0.000523583	3.28101	NO
ENSMUSG00000089984	Fbxo24	2.52574	0.616516	4.0968	4.18896e-05	0.000523879	3.28077	NO
ENSMUSG00000029449	Rhof	2.77847	0.678265	4.09643	4.19566e-05	0.000524285	3.28043	NO
ENSMUSG00000053414	Hunk	-6.91016	1.68712	-4.09582	4.20673e-05	0.000525237	3.27964	NO
ENSMUSG00000022150	Dab2	-1.09094	0.266478	-4.09393	4.24128e-05	0.000528248	3.27716	NO
ENSMUSG00000036617	Etl4	-2.14035	0.522805	-4.09398	4.24031e-05	0.000528248	3.27716	NO
ENSMUSG00000071454	Dtnb	1.00874	0.246398	4.09393	4.24122e-05	0.000528248	3.27716	NO
ENSMUSG00000021226	Acot2	1.52407	0.372346	4.09315	4.25561e-05	0.000529598	3.27605	NO
ENSMUSG00000029571	Tmem106b	1.10677	0.270693	4.08865	4.33891e-05	0.000539523	3.26799	NO
ENSMUSG00000073787	Gm10575	-1.7679	0.432874	-4.08409	4.42491e-05	0.000549767	3.25982	NO
ENSMUSG00000036986	Pml	-1.00288	0.245653	-4.08249	4.45553e-05	0.000553119	3.25718	NO
ENSMUSG00000045934	Mtmr11	-1.1094	0.271774	-4.08207	4.46371e-05	0.000553682	3.25674	NO
ENSMUSG00000029381	Shroom3	-1.31914	0.32319	-4.08163	4.47212e-05	0.000553989	3.2565	NO
ENSMUSG00000029844	Hoxa1	4.12493	1.01063	4.08156	4.47348e-05	0.000553989	3.2565	NO
ENSMUSG00000030946	Lhpp	1.58247	0.387925	4.07931	4.51705e-05	0.00055893	3.25264	NO
ENSMUSG00000025321	Itgb8	-3.80714	0.933792	-4.07707	4.56063e-05	0.000563863	3.24883	NO
ENSMUSG00000007989	Fzd3	-1.43658	0.352399	-4.07658	4.57035e-05	0.000564605	3.24825	NO
ENSMUSG00000030468	Siglecg	-1.57466	0.386309	-4.07615	4.57866e-05	0.000564714	3.24817	NO
ENSMUSG00000037410	Tbc1d2b	1.10826	0.271885	4.07622	4.57734e-05	0.000564714	3.24817	NO
ENSMUSG00000027583	Zbtb46	1.78524	0.438457	4.07164	4.66827e-05	0.000575299	3.24011	NO
ENSMUSG00000031283	Chrdl1	-6.39401	1.57053	-4.07125	4.67609e-05	0.000575795	3.23973	NO
ENSMUSG00000062353	Gm15772	0.955377	0.234699	4.07065	4.68825e-05	0.000576826	3.23896	NO
ENSMUSG00000032502	Stac	-6.42799	1.57954	-4.06954	4.71057e-05	0.000578635	3.2376	NO
ENSMUSG00000039942	Ptger4	-3.29241	0.809029	-4.06958	4.70979e-05	0.000578635	3.2376	NO
ENSMUSG00000074170	Plekhf1	-0.984341	0.242007	-4.06741	4.75377e-05	0.00058347	3.23398	NO
ENSMUSG00000024743	Syt7	1.39119	0.342099	4.06663	4.76987e-05	0.000584974	3.23286	NO
ENSMUSG00000039542	Ncam1	-1.53397	0.377409	-4.06449	4.81383e-05	0.000589889	3.22923	NO
ENSMUSG00000026639	Lamb3	2.69051	0.662411	4.0617	4.87174e-05	0.000596503	3.22439	NO
ENSMUSG00000049313	Sorl1	-4.42547	1.09048	-4.05828	4.94354e-05	0.000604807	3.21838	NO
ENSMUSG00000018507	Trpv2	-5.09819	1.25666	-4.05694	4.97188e-05	0.000607786	3.21625	NO
ENSMUSG00000037362	Nov	1.42395	0.35123	4.05418	5.03107e-05	0.00061449	3.21149	NO
ENSMUSG00000051335	Gfod1	-0.945687	0.233272	-4.054	5.03482e-05	0.00061449	3.21149	NO
ENSMUSG00000002489	Tiam1	-1.31465	0.324396	-4.05259	5.06527e-05	0.000617711	3.20921	NO
ENSMUSG00000045658	Pid1	-3.62287	0.894019	-4.05234	5.07071e-05	0.000617878	3.2091	NO
ENSMUSG00000023019	Gpd1	-3.0257	0.74691	-4.05095	5.10092e-05	0.000621061	3.20687	NO
ENSMUSG00000027956	Tmem144	-1.70252	0.420351	-4.05024	5.11661e-05	0.000622474	3.20588	NO
ENSMUSG00000005882	Uqcc1	1.01049	0.249522	4.04971	5.12811e-05	0.000623373	3.20525	NO
ENSMUSG00000052760	A630001G21Rik	-3.4157	0.843514	-4.04937	5.13554e-05	0.000623777	3.20497	NO
ENSMUSG00000025986	Slc39a10	-1.19267	0.29458	-4.04872	5.14975e-05	0.000625003	3.20412	NO
ENSMUSG00000030747	Dgat2	1.20021	0.296601	4.04656	5.19758e-05	0.000630305	3.20045	NO
ENSMUSG00000025355	Mmp19	1.77084	0.437757	4.04525	5.22673e-05	0.000633334	3.19837	NO
ENSMUSG00000005357	Slc1a6	6.93422	1.71433	4.04486	5.23542e-05	0.000633882	3.19799	NO
ENSMUSG00000044148	1810030O07Rik	1.07524	0.265953	4.04298	5.27751e-05	0.00063847	3.19486	NO
ENSMUSG00000031827	Cotl1	-0.984912	0.243841	-4.03915	5.36452e-05	0.00064848	3.1881	NO
ENSMUSG00000028134	Ptbp2	-1.09483	0.271086	-4.03869	5.37501e-05	0.000649231	3.1876	NO
ENSMUSG00000032353	Tmed3	1.01129	0.250429	4.03825	5.38524e-05	0.00064995	3.18712	NO
ENSMUSG00000037594	BC022687	-1.02381	0.253935	-4.03176	5.53614e-05	0.000667633	3.17546	NO
ENSMUSG00000056486	Chn1	-1.92987	0.478781	-4.03079	5.55887e-05	0.000669842	3.17403	NO
ENSMUSG00000042073	Abhd14b	1.13174	0.280988	4.0277	5.63248e-05	0.000678174	3.16866	NO
ENSMUSG00000027456	Sdcbp2	1.9814	0.491992	4.02731	5.64193e-05	0.000678774	3.16827	NO
ENSMUSG00000034245	Hdac11	-1.64392	0.408996	-4.01941	5.83445e-05	0.000701381	3.15405	NO
ENSMUSG00000029778	Adcyap1r1	-5.02873	1.25135	-4.01863	5.85381e-05	0.000703151	3.15295	NO
ENSMUSG00000003352	Cacnb3	-0.919408	0.228848	-4.01755	5.88066e-05	0.000705818	3.15131	NO
ENSMUSG00000030772	Dkk3	5.06084	1.26043	4.01515	5.94075e-05	0.000712125	3.14744	NO
ENSMUSG00000039616	Mocos	6.36285	1.58474	4.01508	5.94258e-05	0.000712125	3.14744	NO
ENSMUSG00000021732	Fgf10	-1.31395	0.327463	-4.01252	6.0073e-05	0.000719314	3.14308	NO
ENSMUSG00000019796	Lrp11	-1.26938	0.31638	-4.0122	6.01567e-05	0.000719748	3.14282	NO
ENSMUSG00000006731	B4galnt1	0.981639	0.244847	4.0092	6.09249e-05	0.000726737	3.13862	NO
ENSMUSG00000030313	Dennd5b	-1.49983	0.374097	-4.0092	6.09249e-05	0.000726737	3.13862	NO
ENSMUSG00000049420	Tmem200a	-2.16926	0.541075	-4.00917	6.09321e-05	0.000726737	3.13862	NO
ENSMUSG00000050148	Ubqln2	-1.14665	0.285974	-4.00961	6.08185e-05	0.000726737	3.13862	NO
ENSMUSG00000062184	Hs6st2	-1.13081	0.282094	-4.00862	6.10743e-05	0.000727861	3.13795	NO
ENSMUSG00000034744	Nagk	1.13591	0.283549	4.00607	6.1738e-05	0.000735195	3.1336	NO
ENSMUSG00000027375	Mal	-2.05186	0.512843	-4.00096	6.3087e-05	0.000750671	3.12455	NO
ENSMUSG00000019102	Aldh3a1	-4.00432	1.00123	-3.99939	6.35072e-05	0.00075508	3.12201	NO
ENSMUSG00000041571	Selenow	-1.07117	0.268034	-3.99641	6.43101e-05	0.000764029	3.11689	NO
ENSMUSG00000087143	A830082K12Rik	-3.4534	0.864169	-3.99621	6.43648e-05	0.00076408	3.11686	NO
ENSMUSG00000002107	Celf2	-0.975358	0.244093	-3.99585	6.44632e-05	0.000764651	3.11654	NO
ENSMUSG00000035873	Pawr	1.18796	0.297382	3.99473	6.4768e-05	0.000767668	3.11483	NO
ENSMUSG00000022947	Cbr3	1.09693	0.274609	3.99452	6.48262e-05	0.000767759	3.11478	NO
ENSMUSG00000031239	Itm2a	-2.04036	0.510848	-3.99406	6.49504e-05	0.000768631	3.11428	NO
ENSMUSG00000005397	Nid1	1.1584	0.290168	3.99218	6.54676e-05	0.000774148	3.11118	NO
ENSMUSG00000027346	Gpcpd1	1.3129	0.329072	3.98969	6.61603e-05	0.000781731	3.10694	NO
ENSMUSG00000001211	Agpat3	-0.996707	0.249849	-3.98923	6.62871e-05	0.00078262	3.10645	NO
ENSMUSG00000025215	Tlx1	-6.81111	1.70857	-3.98644	6.70726e-05	0.00079128	3.10167	NO
ENSMUSG00000082361	Btc	-4.42154	1.10926	-3.98603	6.71893e-05	0.000792042	3.10125	NO
ENSMUSG00000023886	Smoc2	1.18877	0.298267	3.98558	6.73164e-05	0.000792925	3.10077	NO
ENSMUSG00000018334	Ksr1	-1.25299	0.314448	-3.98474	6.75545e-05	0.000795113	3.09957	NO
ENSMUSG00000027007	Ssfa2	-0.999986	0.251001	-3.98399	6.77679e-05	0.000797007	3.09854	NO
ENSMUSG00000019970	Sgk1	0.947783	0.237926	3.98352	6.79016e-05	0.000797962	3.09802	NO
ENSMUSG00000030660	Pik3c2a	-1.07517	0.269976	-3.98247	6.8203e-05	0.000800885	3.09643	NO
ENSMUSG00000026932	Nacc2	-1.12881	0.283586	-3.98046	6.87816e-05	0.000807055	3.0931	NO
ENSMUSG00000005043	Sgsh	1.1593	0.29139	3.97851	6.93478e-05	0.000813071	3.08987	NO
ENSMUSG00000022244	Amacr	1.09636	0.275686	3.97685	6.98333e-05	0.000818132	3.08718	NO
ENSMUSG00000047409	Ctdspl	1.07623	0.270667	3.9762	7.00265e-05	0.000819763	3.08631	NO
ENSMUSG00000022871	Fetub	3.24881	0.817669	3.97326	7.08966e-05	0.00082931	3.08128	NO
ENSMUSG00000013846	St3gal1	-1.29901	0.327164	-3.97052	7.17151e-05	0.00083824	3.07663	NO
ENSMUSG00000024525	Impa2	1.04779	0.263909	3.97028	7.17873e-05	0.000838439	3.07653	NO
ENSMUSG00000025738	Fbxl16	-1.66006	0.418279	-3.96879	7.22376e-05	0.000843049	3.07415	NO
ENSMUSG00000025586	Cpeb1	-2.2332	0.562933	-3.96709	7.2757e-05	0.00084846	3.07137	NO
ENSMUSG00000033960	Jcad	-1.0186	0.256796	-3.96658	7.29116e-05	0.00084961	3.07078	NO
ENSMUSG00000030340	Scnn1a	6.83402	1.72324	3.96581	7.31484e-05	0.000851717	3.0697	NO
ENSMUSG00000054737	Zfp182	6.83769	1.72467	3.96463	7.35095e-05	0.000855265	3.0679	NO
ENSMUSG00000028970	Abcb1b	1.12691	0.284344	3.96318	7.39572e-05	0.000859816	3.06559	NO
ENSMUSG00000092130	D030025P21Rik	5.01595	1.26625	3.96127	7.45514e-05	0.000866062	3.06245	NO
ENSMUSG00000027848	Olfml3	1.34163	0.338742	3.96064	7.47484e-05	0.000867175	3.06189	NO
ENSMUSG00000044734	Serpinb1a	1.90661	0.481393	3.9606	7.47614e-05	0.000867175	3.06189	NO
ENSMUSG00000006930	Hap1	-1.48416	0.374828	-3.95957	7.50854e-05	0.000870269	3.06035	NO
ENSMUSG00000019577	Pdk4	-2.35248	0.594248	-3.95875	7.53424e-05	0.000872583	3.05919	NO
ENSMUSG00000030796	Tead2	-0.935288	0.236279	-3.95841	7.54504e-05	0.000873167	3.0589	NO
ENSMUSG00000034981	Parm1	-3.43568	0.868279	-3.95688	7.59346e-05	0.000876881	3.05706	NO
ENSMUSG00000047253	Krtap1-5	-2.71167	0.685254	-3.95718	7.58412e-05	0.000876881	3.05706	NO
ENSMUSG00000102644	Thap6	1.62872	0.411619	3.95685	7.59445e-05	0.000876881	3.05706	NO
ENSMUSG00000068854	Hist2h2be	-2.20124	0.556371	-3.95642	7.60823e-05	0.000877806	3.0566	NO
ENSMUSG00000027358	Bmp2	-6.76216	1.71034	-3.9537	7.6951e-05	0.000887155	3.052	NO
ENSMUSG00000052512	Nav2	-1.23194	0.311673	-3.95267	7.72827e-05	0.000890304	3.05046	NO
ENSMUSG00000091400	Gm6356	-6.75768	1.71028	-3.95121	7.77582e-05	0.000895103	3.04813	NO
ENSMUSG00000034936	Arl4d	1.28752	0.325941	3.95018	7.80931e-05	0.000898278	3.04659	NO
ENSMUSG00000015846	Rxra	0.976112	0.247157	3.94935	7.83628e-05	0.000900698	3.04542	NO
ENSMUSG00000023039	Krt7	2.49248	0.631257	3.94844	7.86637e-05	0.000903473	3.04409	NO
ENSMUSG00000038543	BC028528	2.83311	0.717857	3.94662	7.92625e-05	0.000908977	3.04145	NO
ENSMUSG00000020331	Hcn2	1.20011	0.304511	3.94111	8.1107e-05	0.000929428	3.03178	NO
ENSMUSG00000021268	Meg3	6.82479	1.73217	3.94003	8.14726e-05	0.000932913	3.03016	NO
ENSMUSG00000027134	Lpcat4	-0.945061	0.23995	-3.93858	8.19656e-05	0.000937852	3.02787	NO
ENSMUSG00000034687	Fras1	-4.95094	1.25715	-3.93823	8.20865e-05	0.000938528	3.02755	NO
ENSMUSG00000032186	Tmod2	-1.56274	0.396902	-3.93735	8.23879e-05	0.000941266	3.02629	NO
ENSMUSG00000057440	Mpp7	-1.95609	0.496827	-3.93716	8.24522e-05	0.000941293	3.02628	NO
ENSMUSG00000029822	Osbpl3	-1.01457	0.257716	-3.93676	8.25881e-05	0.000942136	3.02589	NO
ENSMUSG00000103308	Gm37800	-6.28229	1.59672	-3.9345	8.33718e-05	0.000950363	3.02211	NO
ENSMUSG00000050587	Lrrc4c	3.19715	0.813058	3.93225	8.41541e-05	0.000958562	3.01838	NO
ENSMUSG00000063488	Zkscan7	5.01704	1.27689	3.92913	8.52554e-05	0.000970379	3.01306	NO
ENSMUSG00000059142	Zfp945	-2.27948	0.580221	-3.92864	8.54267e-05	0.000971601	3.01251	NO
ENSMUSG00000020262	Adarb1	-1.16752	0.297226	-3.92807	8.56313e-05	0.000973199	3.0118	NO
ENSMUSG00000039462	Col10a1	6.80026	1.73219	3.92581	8.64382e-05	0.000981635	3.00805	NO
ENSMUSG00000050390	C77080	0.896281	0.228453	3.92326	8.73586e-05	0.000991347	3.00377	NO
ENSMUSG00000007646	Rad51c	1.30436	0.332692	3.9206	8.83276e-05	0.00100103	2.99955	NO
ENSMUSG00000048826	Dact2	-2.00106	0.510402	-3.92056	8.83436e-05	0.00100103	2.99955	NO
ENSMUSG00000038067	Csf3	3.10154	0.791178	3.92016	8.84911e-05	0.00100121	2.99948	NO
ENSMUSG00000060424	Pantr1	-6.73248	1.71733	-3.92031	8.84335e-05	0.00100121	2.99948	NO
ENSMUSG00000007670	Khsrp	-0.898823	0.229313	-3.91964	8.86809e-05	0.00100261	2.99887	NO
ENSMUSG00000002083	Bbc3	-1.06294	0.271403	-3.91647	8.98538e-05	0.00101511	2.99348	NO
ENSMUSG00000046186	Cd109	-1.20573	0.307961	-3.9152	9.03288e-05	0.00101972	2.99152	NO
ENSMUSG00000044164	Rnf182	-6.78018	1.73223	-3.91412	9.07338e-05	0.00102353	2.9899	NO
ENSMUSG00000057554	Lgals8	1.06967	0.273459	3.91162	9.16792e-05	0.00103343	2.98572	NO
ENSMUSG00000037820	Tgm2	1.61965	0.414177	3.91052	9.20959e-05	0.00103736	2.98407	NO
ENSMUSG00000039982	Dtx4	-1.07925	0.276077	-3.90926	9.25805e-05	0.00104204	2.98211	NO
ENSMUSG00000071379	Hpcal1	-0.963188	0.24697	-3.90003	9.61824e-05	0.00108179	2.96586	NO
ENSMUSG00000061414	Cracr2a	6.7851	1.74134	3.89649	9.75969e-05	0.00109688	2.95984	NO
ENSMUSG00000013089	Etv5	-1.15402	0.296332	-3.89437	9.84561e-05	0.00110572	2.95635	NO
ENSMUSG00000038456	Dennd2a	-1.00326	0.257662	-3.89371	9.87227e-05	0.0011079	2.9555	NO
ENSMUSG00000022186	Oxct1	-0.90314	0.232006	-3.89275	9.91148e-05	0.00111148	2.9541	NO
ENSMUSG00000036620	Mgat4b	-0.92766	0.238578	-3.88828	0.000100958	0.0011313	2.94642	NO
ENSMUSG00000026938	Fcna	4.38778	1.12876	3.88726	0.000101382	0.00113439	2.94524	NO
ENSMUSG00000115009	AC122397.1	1.83016	0.470791	3.88741	0.00010132	0.00113439	2.94524	NO
ENSMUSG00000048520	Fbxl13	2.90239	0.747151	3.88461	0.000102496	0.00114601	2.94081	NO
ENSMUSG00000107476	Zfp862-ps	-1.10895	0.285501	-3.88424	0.00010265	0.00114688	2.94048	NO
ENSMUSG00000001520	Nrip2	6.75214	1.73846	3.88398	0.000102761	0.00114728	2.94033	NO
ENSMUSG00000022367	Has2	1.1317	0.29141	3.88354	0.000102946	0.0011485	2.93987	NO
ENSMUSG00000063919	Srrm4	-6.70219	1.72597	-3.88315	0.000103112	0.00114952	2.93948	NO
ENSMUSG00000022382	Wnt7b	-1.34251	0.345911	-3.88107	0.000103996	0.00115852	2.9361	NO
ENSMUSG00000060594	Layn	1.26673	0.326416	3.88072	0.000104148	0.00115936	2.93578	NO
ENSMUSG00000011658	Fuz	-1.55612	0.401114	-3.87951	0.000104668	0.0011643	2.93393	NO
ENSMUSG00000031543	Ank1	1.35382	0.349355	3.87521	0.000106534	0.00118419	2.92658	NO
ENSMUSG00000040563	Plppr2	-1.07409	0.277286	-3.87357	0.000107252	0.0011913	2.92398	NO
ENSMUSG00000035551	Igfbpl1	-4.3073	1.11405	-3.86635	0.000110476	0.00122622	2.91143	NO
ENSMUSG00000037573	Tob1	-1.07913	0.27914	-3.8659	0.000110682	0.0012276	2.91094	NO
ENSMUSG00000030707	Coro1a	-2.53093	0.654955	-3.86428	0.000111418	0.00123486	2.90838	NO
ENSMUSG00000030990	Pgap2	1.34548	0.348234	3.86372	0.000111672	0.00123677	2.90771	NO
ENSMUSG00000020848	Doc2b	-6.15034	1.59317	-3.86044	0.000113184	0.00125175	2.90248	NO
ENSMUSG00000033763	Mtss1l	-0.907982	0.235202	-3.86043	0.000113189	0.00125175	2.90248	NO
ENSMUSG00000035390	Brsk1	-1.27194	0.329506	-3.86014	0.000113323	0.00125233	2.90228	NO
ENSMUSG00000019789	Hey2	1.60503	0.415886	3.8593	0.000113712	0.00125571	2.90111	NO
ENSMUSG00000025867	Cplx2	-1.1814	0.30616	-3.85877	0.00011396	0.00125753	2.90048	NO
ENSMUSG00000047810	Ccdc88b	-2.32904	0.603712	-3.85786	0.000114383	0.00126128	2.89919	NO
ENSMUSG00000049946	BC030500	-6.66405	1.7291	-3.85405	0.000116179	0.00128015	2.89274	NO
ENSMUSG00000037552	Plekhg2	-0.904071	0.234763	-3.851	0.000117639	0.0012953	2.88763	NO
ENSMUSG00000026080	Chst10	-2.48145	0.644509	-3.85014	0.00011805	0.00129889	2.88643	NO
ENSMUSG00000022883	Robo1	6.72036	1.74676	3.84733	0.000119411	0.00131261	2.88186	NO
ENSMUSG00000035775	Krt20	-6.65202	1.72905	-3.84721	0.00011947	0.00131261	2.88186	NO
ENSMUSG00000039485	Tspyl4	1.40718	0.365838	3.84645	0.000119841	0.00131574	2.88083	NO
ENSMUSG00000030530	Furin	-0.904474	0.23542	-3.84196	0.000122057	0.0013391	2.87319	NO
ENSMUSG00000030107	Usp18	6.31973	1.64625	3.83886	0.000123608	0.00135514	2.86802	NO
ENSMUSG00000031073	Fgf15	-4.89725	1.27728	-3.83412	0.000126016	0.00138055	2.85995	NO
ENSMUSG00000078495	Zfp984	6.72637	1.75658	3.82923	0.000128544	0.00140722	2.85164	NO
ENSMUSG00000021569	Trip13	0.867668	0.226614	3.82885	0.000128746	0.00140842	2.85127	NO
ENSMUSG00000027947	Il6ra	-1.1753	0.307139	-3.82659	0.000129933	0.00142038	2.8476	NO
ENSMUSG00000022637	Cblb	1.2201	0.318898	3.82599	0.000130249	0.00142281	2.84685	NO
ENSMUSG00000006587	Snai3	2.02757	0.53012	3.82473	0.000130916	0.00142908	2.84494	NO
ENSMUSG00000074575	Kcng1	-3.01813	0.790052	-3.82016	0.000133364	0.00145475	2.83721	NO
ENSMUSG00000022965	Ifngr2	1.04376	0.273291	3.81923	0.000133868	0.0014592	2.83588	NO
ENSMUSG00000022265	Ank	-0.847084	0.221826	-3.81869	0.000134163	0.00146137	2.83524	NO
ENSMUSG00000079037	Prnp	-0.841328	0.220431	-3.81674	0.000135228	0.00147192	2.83212	NO
ENSMUSG00000031217	Efnb1	1.01026	0.264808	3.81506	0.000136149	0.00148088	2.82948	NO
ENSMUSG00000047759	Hs3st3a1	-6.61749	1.73469	-3.8148	0.000136292	0.00148137	2.82934	NO
ENSMUSG00000070047	Fat1	-1.00943	0.264706	-3.8134	0.000137068	0.00148874	2.82718	NO
ENSMUSG00000021451	Sema4d	-1.25453	0.329068	-3.81237	0.000137641	0.0014939	2.82568	NO
ENSMUSG00000003948	Mmd	-0.970492	0.254654	-3.81102	0.000138394	0.001501	2.82362	NO
ENSMUSG00000038605	Samd10	-1.44039	0.378113	-3.80942	0.000139296	0.0015097	2.82111	NO
ENSMUSG00000024548	Setbp1	-2.09147	0.549207	-3.80816	0.000140003	0.00151628	2.81922	NO
ENSMUSG00000054619	Mettl7a1	1.74244	0.457585	3.80791	0.000140145	0.00151674	2.81909	NO
ENSMUSG00000033855	Ston1	-1.173	0.308136	-3.80674	0.000140808	0.00152283	2.81735	NO
ENSMUSG00000002602	Axl	-0.821597	0.216042	-3.80296	0.000142978	0.0015452	2.81101	NO
ENSMUSG00000079685	Ulbp1	1.74643	0.459562	3.8002	0.000144578	0.00156138	2.80649	NO
ENSMUSG00000031838	Ifi30	0.930768	0.245003	3.79901	0.000145274	0.00156778	2.80471	NO
ENSMUSG00000069601	Ank3	-1.28655	0.338672	-3.79882	0.000145389	0.00156791	2.80468	NO
ENSMUSG00000052776	Oas1a	6.17842	1.62677	3.79796	0.000145893	0.00157222	2.80349	NO
ENSMUSG00000029053	Prkcz	3.3489	0.881978	3.79703	0.000146438	0.00157587	2.80248	NO
ENSMUSG00000066026	Dhrs3	6.13348	1.61532	3.79708	0.000146413	0.00157587	2.80248	NO
ENSMUSG00000042807	Hecw2	-4.26411	1.12307	-3.79684	0.000146554	0.001576	2.80244	NO
ENSMUSG00000025352	Gdf11	-1.47324	0.388111	-3.79594	0.000147086	0.00158061	2.80118	NO
ENSMUSG00000027858	Tspan2	-2.61722	0.689701	-3.79471	0.000147813	0.0015873	2.79934	NO
ENSMUSG00000050370	Ch25h	2.97415	0.783847	3.7943	0.000148061	0.00158883	2.79892	NO
ENSMUSG00000106799	Gm20756	6.68383	1.76271	3.79178	0.000149569	0.00160388	2.79483	NO
ENSMUSG00000028456	Unc13b	-2.11903	0.558903	-3.79141	0.000149796	0.00160518	2.79448	NO
ENSMUSG00000018916	Csf2	2.32411	0.613047	3.79108	0.000149991	0.00160614	2.79422	NO
ENSMUSG00000020937	Plcd3	-1.17763	0.310865	-3.78825	0.000151712	0.00162342	2.78957	NO
ENSMUSG00000037972	Snn	-1.08728	0.287062	-3.7876	0.000152107	0.0016265	2.78874	NO
ENSMUSG00000071757	Zhx2	-1.08213	0.285847	-3.78568	0.000153287	0.00163797	2.78569	NO
ENSMUSG00000030341	Tnfrsf1a	0.848167	0.224057	3.78549	0.000153405	0.00163808	2.78566	NO
ENSMUSG00000071604	Fam189a2	-4.23403	1.11867	-3.78489	0.000153776	0.00164089	2.78492	NO
ENSMUSG00000024427	Spry4	-1.23172	0.325462	-3.78454	0.000153995	0.00164192	2.78465	NO
ENSMUSG00000041420	Meis3	-1.56356	0.413164	-3.78436	0.000154106	0.00164192	2.78465	NO
ENSMUSG00000057895	Zfp105	-6.58463	1.74003	-3.78421	0.000154197	0.00164192	2.78465	NO
ENSMUSG00000030064	Frmd4b	2.83099	0.748186	3.7838	0.000154451	0.00164348	2.78424	NO
ENSMUSG00000026837	Col5a1	1.10342	0.291924	3.77982	0.000156945	0.00166884	2.77759	NO
ENSMUSG00000007655	Cav1	0.934521	0.247407	3.77726	0.000158564	0.00168488	2.77343	NO
ENSMUSG00000045238	A730035I17Rik	-6.59726	1.74668	-3.77704	0.000158706	0.00168521	2.77335	NO
ENSMUSG00000015461	Atf6b	-0.955494	0.253111	-3.775	0.000160009	0.00169786	2.7701	NO
ENSMUSG00000033022	Cdo1	3.71012	0.983608	3.77195	0.000161975	0.00171753	2.7651	NO
ENSMUSG00000035594	Chrna5	-6.05042	1.60796	-3.7628	0.000168021	0.00178039	2.74948	NO
ENSMUSG00000054733	Msra	-1.19619	0.317926	-3.76248	0.000168235	0.00178142	2.74923	NO
ENSMUSG00000027323	Rad51	0.836182	0.222693	3.75486	0.000173436	0.00183521	2.73631	NO
ENSMUSG00000010080	Epn3	0.943186	0.251363	3.75228	0.000175235	0.00185295	2.73214	NO
ENSMUSG00000022176	Rem2	-6.00766	1.60373	-3.74604	0.000179645	0.00189827	2.72164	NO
ENSMUSG00000103922	Gm6123	4.85802	1.29825	3.74197	0.000182587	0.00192801	2.71489	NO
ENSMUSG00000031780	Ccl17	-2.33217	0.623398	-3.74106	0.000183245	0.00193362	2.71363	NO
ENSMUSG00000022416	Cacna1i	2.60927	0.697727	3.73967	0.00018426	0.00194028	2.71214	NO
ENSMUSG00000026278	Bok	-0.835418	0.223386	-3.7398	0.000184164	0.00194028	2.71214	NO
ENSMUSG00000031538	Plat	-0.912137	0.244095	-3.73682	0.000186363	0.00196107	2.70751	NO
ENSMUSG00000027931	Npr1	-2.12875	0.570139	-3.73374	0.00018866	0.00198298	2.70268	NO
ENSMUSG00000030693	Klk10	2.01418	0.539464	3.73368	0.000188706	0.00198298	2.70268	NO
ENSMUSG00000039934	Gsap	-1.78126	0.477544	-3.73004	0.000191448	0.0020104	2.69672	NO
ENSMUSG00000020111	Micu1	0.843491	0.226799	3.71911	0.000199923	0.00209795	2.67821	NO
ENSMUSG00000042743	Sgtb	1.2445	0.334713	3.71812	0.000200707	0.00210473	2.6768	NO
ENSMUSG00000015342	Xk	-2.06447	0.555403	-3.71706	0.000201556	0.00211217	2.67527	NO
ENSMUSG00000085162	Gm12295	-4.24515	1.1426	-3.71535	0.00020292	0.002125	2.67264	NO
ENSMUSG00000019852	Arfgef3	-4.78689	1.28851	-3.71507	0.000203145	0.00212588	2.67246	NO
ENSMUSG00000082536	Gm13456	0.870775	0.23449	3.71349	0.00020442	0.00213775	2.67004	NO
ENSMUSG00000004151	Etv1	-6.50595	1.7549	-3.70731	0.000209474	0.00218911	2.65973	NO
ENSMUSG00000050705	2310061I04Rik	-0.955052	0.257713	-3.70587	0.000210667	0.00220006	2.65757	NO
ENSMUSG00000004270	Lpcat3	0.898399	0.242463	3.7053	0.000211139	0.00220348	2.65689	NO
ENSMUSG00000030682	Cdipt	-0.894366	0.241459	-3.70401	0.000212221	0.00221325	2.65497	NO
ENSMUSG00000030352	Tspan9	0.944746	0.255179	3.70229	0.000213663	0.00222675	2.65233	NO
ENSMUSG00000031788	Kifc3	-0.896391	0.242134	-3.70205	0.000213866	0.00222734	2.65221	NO
ENSMUSG00000054150	Syne3	-1.04442	0.282393	-3.69847	0.000216899	0.00225713	2.64644	NO
ENSMUSG00000031155	Pim2	-1.6303	0.440885	-3.69779	0.000217487	0.00226041	2.64581	NO
ENSMUSG00000061878	Sphk1	1.27581	0.345195	3.6959	0.000219105	0.00227411	2.64319	NO
ENSMUSG00000072949	Acot1	-2.04914	0.554416	-3.69604	0.000218992	0.00227411	2.64319	NO
ENSMUSG00000032878	Ccdc85a	-5.94605	1.61049	-3.69208	0.000222428	0.00230703	2.63695	NO
ENSMUSG00000039057	Myo16	4.83665	1.31024	3.69143	0.000222994	0.00231132	2.63614	NO
ENSMUSG00000044548	Dact1	-2.91154	0.78901	-3.69012	0.00022415	0.00232172	2.63419	NO
ENSMUSG00000041189	Chrnb1	-1.30953	0.35506	-3.68819	0.000225857	0.0023378	2.63119	NO
ENSMUSG00000026896	Ifih1	6.54141	1.77821	3.67865	0.000234474	0.00242441	2.61539	NO
ENSMUSG00000053158	Fes	2.14014	0.581838	3.67824	0.000234853	0.00242596	2.61512	NO
ENSMUSG00000038515	Grtp1	1.80443	0.490784	3.67663	0.000236338	0.00243964	2.61267	NO
ENSMUSG00000025582	Nptx1	-2.02481	0.550784	-3.67623	0.000236706	0.00244178	2.61229	NO
ENSMUSG00000021823	Vcl	-1.09276	0.297301	-3.67561	0.000237286	0.00244611	2.61152	NO
ENSMUSG00000049891	Gm7984	-1.43093	0.389347	-3.6752	0.000237663	0.00244833	2.61113	NO
ENSMUSG00000031791	Tmem38a	-1.11244	0.302752	-3.67443	0.000238377	0.00245402	2.61012	NO
ENSMUSG00000037419	Endod1	-0.910259	0.247985	-3.67062	0.000241967	0.00248761	2.60422	NO
ENSMUSG00000054065	Pkp3	1.42426	0.38801	3.67067	0.000241912	0.00248761	2.60422	NO
ENSMUSG00000049044	Rapgef4	2.9657	0.808049	3.6702	0.000242359	0.00248996	2.60381	NO
ENSMUSG00000023087	Noct	1.14959	0.313274	3.66959	0.000242939	0.00249422	2.60306	NO
ENSMUSG00000021895	Arhgef3	1.61635	0.440508	3.66929	0.000243221	0.00249544	2.60285	NO
ENSMUSG00000047428	Dlk2	0.861703	0.234902	3.66834	0.000244126	0.00250304	2.60153	NO
ENSMUSG00000046546	Fam43a	-1.20631	0.329092	-3.66558	0.000246783	0.00252857	2.59713	NO
ENSMUSG00000044005	Gls2	-1.45429	0.396779	-3.66523	0.000247114	0.00252963	2.59694	NO
ENSMUSG00000045165	AI467606	-3.06337	0.835817	-3.66512	0.00024722	0.00252963	2.59694	NO
ENSMUSG00000010358	Ifi35	1.00142	0.273393	3.66294	0.000249335	0.00254956	2.59353	NO
ENSMUSG00000032014	Oaf	0.985578	0.269295	3.65985	0.000252363	0.00257879	2.58858	NO
ENSMUSG00000026923	Notch1	-0.969621	0.265056	-3.65817	0.00025402	0.0025929	2.58621	NO
ENSMUSG00000042751	Nmnat2	-1.31539	0.359599	-3.65793	0.000254256	0.0025929	2.58621	NO
ENSMUSG00000047139	Cd24a	-1.27312	0.348028	-3.6581	0.000254091	0.0025929	2.58621	NO
ENSMUSG00000060636	Rpl35a	0.818526	0.223807	3.65728	0.000254907	0.0025978	2.58539	NO
ENSMUSG00000028557	Rnf11	0.934884	0.255637	3.65708	0.000255106	0.00259808	2.58535	NO
ENSMUSG00000040640	Erc2	-1.71259	0.468332	-3.65678	0.000255401	0.00259934	2.58514	NO
ENSMUSG00000037032	Apbb1	-0.956207	0.261713	-3.65365	0.00025854	0.00262952	2.58012	NO
ENSMUSG00000032332	Col12a1	-1.1664	0.319311	-3.65287	0.000259328	0.00263578	2.57909	NO
ENSMUSG00000035835	Plppr3	2.4797	0.678968	3.65216	0.000260048	0.00264133	2.57818	NO
ENSMUSG00000052102	Gnpda1	-1.87214	0.512667	-3.65176	0.000260448	0.00264363	2.5778	NO
ENSMUSG00000070526	Peg12	-0.978243	0.268	-3.65016	0.000262073	0.00265834	2.57539	NO
ENSMUSG00000020268	Lyrm7	1.53653	0.421023	3.64952	0.000262726	0.00266319	2.5746	NO
ENSMUSG00000046807	Lrrc75b	-1.84872	0.506958	-3.6467	0.000265629	0.00269083	2.57011	NO
ENSMUSG00000098702	1500015A07Rik	-1.47256	0.403847	-3.64632	0.000266018	0.00269297	2.56977	NO
ENSMUSG00000024754	Tmem2	-1.08211	0.296882	-3.64492	0.000267474	0.0027041	2.56798	NO
ENSMUSG00000040420	Cdh18	1.63875	0.449586	3.64501	0.000267385	0.0027041	2.56798	NO
ENSMUSG00000034377	Tulp4	-1.00526	0.276159	-3.64017	0.00027246	0.00275268	2.56024	NO
ENSMUSG00000040852	Plekhh2	1.03709	0.285029	3.63854	0.000274189	0.00276831	2.55779	NO
ENSMUSG00000027661	Slc2a10	-1.92446	0.529187	-3.63663	0.000276223	0.00278699	2.55486	NO
ENSMUSG00000021306	Gpr137b	0.949722	0.261175	3.63634	0.000276534	0.00278828	2.55466	NO
ENSMUSG00000015749	Anp32e	-0.816858	0.224714	-3.6351	0.000277878	0.00279997	2.55285	NO
ENSMUSG00000102252	Snrpn	-1.60477	0.441496	-3.63484	0.000278154	0.0028009	2.5527	NO
ENSMUSG00000032289	Thsd4	-6.43399	1.77031	-3.63439	0.000278639	0.00280392	2.55223	NO
ENSMUSG00000024816	Frmd8	-0.851584	0.234328	-3.63415	0.000278897	0.00280466	2.55212	NO
ENSMUSG00000015085	Entpd2	-3.34943	0.921939	-3.63303	0.000280115	0.00281504	2.55052	NO
ENSMUSG00000028273	Pdlim5	-1.09482	0.301577	-3.63033	0.000283054	0.0028427	2.54627	NO
ENSMUSG00000070524	Fcrlb	2.6766	0.737416	3.6297	0.000283747	0.00284778	2.54549	NO
ENSMUSG00000097101	1810034E14Rik	6.49066	1.78856	3.62898	0.000284548	0.00285394	2.54456	NO
ENSMUSG00000024036	Slc37a1	-2.37883	0.655822	-3.62724	0.000286463	0.00287125	2.54193	NO
ENSMUSG00000028793	Rnf19b	0.79523	0.219325	3.62581	0.000288053	0.00288527	2.53981	NO
ENSMUSG00000060206	Zfp462	-1.92283	0.530872	-3.62202	0.000292311	0.002926	2.53373	NO
ENSMUSG00000048368	Omd	2.04231	0.564346	3.6189	0.000295861	0.00295958	2.52877	NO
ENSMUSG00000039782	Cpeb2	-1.57773	0.43613	-3.61758	0.00029737	0.00297272	2.52685	NO
ENSMUSG00000048503	Tmem136	-2.47668	0.684747	-3.61692	0.000298127	0.00297833	2.52603	NO
ENSMUSG00000018983	E2f2	-1.21666	0.33645	-3.61616	0.000299003	0.00298512	2.52504	NO
ENSMUSG00000027893	Ahcyl1	-0.779847	0.215693	-3.61555	0.000299711	0.00299022	2.5243	NO
ENSMUSG00000001166	Oas1c	2.90393	0.803309	3.61496	0.000300397	0.0029951	2.52359	NO
ENSMUSG00000045962	Wnk1	-0.872328	0.241488	-3.61231	0.000303484	0.00302191	2.51972	NO
ENSMUSG00000039103	Nexn	-1.35601	0.375508	-3.61113	0.000304871	0.00303374	2.51802	NO
ENSMUSG00000059830	Gm16380	-4.14799	1.14918	-3.60952	0.000306761	0.00305054	2.51562	NO
ENSMUSG00000021676	Iqgap2	-5.8865	1.63121	-3.60867	0.00030777	0.00305658	2.51476	NO
ENSMUSG00000064193	Gm4735	2.30742	0.639391	3.60878	0.000307645	0.00305658	2.51476	NO
ENSMUSG00000024654	Asrgl1	-1.07922	0.299088	-3.60836	0.000308141	0.00305731	2.51466	NO
ENSMUSG00000039384	Dusp10	1.07818	0.298808	3.60827	0.000308246	0.00305731	2.51466	NO
ENSMUSG00000000552	Zfp385a	0.890115	0.246857	3.60579	0.000311204	0.0030811	2.51129	NO
ENSMUSG00000024866	Acy3	1.18739	0.329276	3.60606	0.000310885	0.0030811	2.51129	NO
ENSMUSG00000028883	Sema3a	-1.98223	0.549768	-3.60558	0.000311455	0.0030811	2.51129	NO
ENSMUSG00000047181	Samd14	-0.8753	0.242753	-3.60573	0.000311279	0.0030811	2.51129	NO
ENSMUSG00000064284	Cdpf1	1.19012	0.330343	3.60267	0.00031496	0.00311374	2.50672	NO
ENSMUSG00000024437	Gm8615	2.07368	0.575821	3.60126	0.000316676	0.00312867	2.50464	NO
ENSMUSG00000025260	Hsd17b10	0.903145	0.250801	3.60104	0.000316947	0.00312931	2.50455	NO
ENSMUSG00000028518	Prkaa2	-2.23111	0.620078	-3.5981	0.000320546	0.00316279	2.49993	NO
ENSMUSG00000102550	Gm8276	-2.46206	0.684319	-3.59783	0.000320886	0.00316409	2.49975	NO
ENSMUSG00000090071	Cdk5r2	5.87291	1.63296	3.59649	0.000322545	0.00317838	2.49779	NO
ENSMUSG00000029561	Oasl2	4.85013	1.35025	3.59204	0.000328102	0.00322895	2.49094	NO
ENSMUSG00000042215	Bag2	-0.843586	0.234841	-3.59215	0.000327961	0.00322895	2.49094	NO
ENSMUSG00000034613	Ppm1h	2.39576	0.66713	3.59114	0.00032923	0.00323796	2.48973	NO
ENSMUSG00000038227	Hoxa9	-6.39663	1.78156	-3.59046	0.000330092	0.00324433	2.48887	NO
ENSMUSG00000037822	Smim14	0.864331	0.240749	3.59018	0.000330448	0.00324574	2.48869	NO
ENSMUSG00000025026	Add3	0.928906	0.258982	3.58676	0.000334815	0.00328651	2.48326	NO
ENSMUSG00000022946	Dopey2	1.73236	0.483079	3.58609	0.000335679	0.00329074	2.48271	NO
ENSMUSG00000031328	Flna	-1.0886	0.303553	-3.5862	0.000335528	0.00329074	2.48271	NO
ENSMUSG00000074039	4930520O04Rik	4.13684	1.15426	3.58398	0.000338394	0.00331522	2.47949	NO
ENSMUSG00000025978	Rftn2	-0.962562	0.268637	-3.58314	0.000339494	0.00332094	2.47874	NO
ENSMUSG00000037440	Vnn1	3.63943	1.01573	3.58306	0.000339587	0.00332094	2.47874	NO
ENSMUSG00000074280	Gm6166	-1.06296	0.296666	-3.58301	0.000339658	0.00332094	2.47874	NO
ENSMUSG00000081434	Gm14165	1.139	0.317901	3.58286	0.000339852	0.00332094	2.47874	NO
ENSMUSG00000020950	Foxg1	-0.868812	0.2426	-3.58125	0.000341953	0.00333931	2.47634	NO
ENSMUSG00000078670	Fam174b	-6.40244	1.7884	-3.57998	0.000343618	0.00335342	2.47451	NO
ENSMUSG00000005533	Igf1r	-0.950163	0.26553	-3.57836	0.000345758	0.00337214	2.47209	NO
ENSMUSG00000017314	Mpp2	-1.06095	0.296626	-3.57672	0.000347928	0.00339113	2.46966	NO
ENSMUSG00000039987	Phtf2	-1.18498	0.331384	-3.57587	0.00034907	0.00340007	2.46851	NO
ENSMUSG00000021338	Carmil1	1.17894	0.329797	3.57473	0.000350589	0.00341268	2.4669	NO
ENSMUSG00000025912	Mybl1	-1.37404	0.384466	-3.57389	0.000351721	0.00342151	2.46578	NO
ENSMUSG00000032036	Kirrel3	1.37732	0.385593	3.57197	0.000354312	0.00344451	2.46287	NO
ENSMUSG00000016128	Stard13	1.16241	0.325609	3.56996	0.000357036	0.00346878	2.45982	NO
ENSMUSG00000024663	Rab3il1	2.22479	0.623363	3.56901	0.000358333	0.00347826	2.45864	NO
ENSMUSG00000068036	Afdn	-1.11321	0.311918	-3.56891	0.00035847	0.00347826	2.45864	NO
ENSMUSG00000054057	A930004D18Rik	-1.42609	0.399625	-3.56856	0.000358955	0.00348074	2.45833	NO
ENSMUSG00000032018	Sc5d	-0.921446	0.258286	-3.56755	0.000360338	0.00349193	2.45693	NO
ENSMUSG00000039577	Nphp4	1.31293	0.368323	3.56463	0.00036437	0.00352874	2.45238	NO
ENSMUSG00000024990	Rbp4	4.71543	1.32309	3.56395	0.000365309	0.00353558	2.45154	NO
ENSMUSG00000022724	Riox2	1.01065	0.283652	3.563	0.000366639	0.00354395	2.45051	NO
ENSMUSG00000035177	Nlrp2	6.56428	1.84228	3.56312	0.00036647	0.00354395	2.45051	NO
ENSMUSG00000007038	Neu1	-0.993123	0.278771	-3.5625	0.00036734	0.00354846	2.44996	NO
ENSMUSG00000046413	Irx3os	3.53945	0.994882	3.55766	0.000374174	0.00361218	2.44223	NO
ENSMUSG00000045790	Ccdc149	-3.78282	1.0634	-3.5573	0.000374689	0.00361486	2.44191	NO
ENSMUSG00000036931	Nfkbid	3.80015	1.06909	3.55457	0.000378603	0.0036503	2.43767	NO
ENSMUSG00000025731	Mettl26	-0.966897	0.272145	-3.55288	0.000381039	0.00367146	2.43516	NO
ENSMUSG00000054342	Kcnn4	1.24438	0.350358	3.55175	0.000382676	0.00368489	2.43358	NO
ENSMUSG00000110631	Gm42047	-6.34339	1.78701	-3.54972	0.000385645	0.00371113	2.43049	NO
ENSMUSG00000079014	Serpina3i	-6.3704	1.79487	-3.54922	0.000386375	0.00371581	2.42995	NO
ENSMUSG00000041272	Tox	6.51413	1.83568	3.54862	0.000387257	0.00372192	2.42923	NO
ENSMUSG00000006218	Fam131c	-1.66208	0.468649	-3.54653	0.000390338	0.00374917	2.42606	NO
ENSMUSG00000028435	Aqp3	3.5291	0.996125	3.54282	0.000395866	0.00379987	2.42023	NO
ENSMUSG00000041445	Mmrn2	4.67654	1.32012	3.54252	0.000396328	0.0038019	2.42	NO
ENSMUSG00000034793	G6pc3	-0.921342	0.260438	-3.53767	0.000403673	0.00386992	2.4123	NO
ENSMUSG00000033768	Nrxn2	-2.40926	0.681072	-3.53746	0.000403994	0.00387055	2.41223	NO
ENSMUSG00000062929	Cfl2	-0.851654	0.240782	-3.53703	0.000404657	0.00387446	2.41179	NO
ENSMUSG00000030823	9130019O22Rik	-4.59062	1.29913	-3.53361	0.000409921	0.00392008	2.4067	NO
ENSMUSG00000103979	Gm20305	-6.3613	1.80023	-3.5336	0.000409938	0.00392008	2.4067	NO
ENSMUSG00000005148	Klf5	0.907044	0.256987	3.52953	0.000416295	0.00397837	2.40029	NO
ENSMUSG00000032245	Cln6	0.854874	0.242336	3.52764	0.000419288	0.00400445	2.39746	NO
ENSMUSG00000026628	Atf3	0.853238	0.241963	3.52632	0.000421375	0.00402186	2.39557	NO
ENSMUSG00000027075	Slc43a1	-3.71411	1.05366	-3.52496	0.000423543	0.00404001	2.39362	NO
ENSMUSG00000047261	Gap43	-2.98436	0.84669	-3.52473	0.000423907	0.00404095	2.39352	NO
ENSMUSG00000016918	Sulf1	4.67958	1.32844	3.52262	0.000427297	0.00407071	2.39033	NO
ENSMUSG00000032257	Ankk1	6.42824	1.82519	3.52196	0.000428372	0.00407839	2.38951	NO
ENSMUSG00000048562	Sp8	-2.03045	0.576737	-3.52058	0.000430603	0.00409706	2.38753	NO
ENSMUSG00000028128	F3	0.860031	0.24434	3.51982	0.000431842	0.00410628	2.38655	NO
ENSMUSG00000031558	Slit2	-1.64236	0.466633	-3.5196	0.000432196	0.00410708	2.38647	NO
ENSMUSG00000038070	Cntln	1.25094	0.355497	3.51885	0.000433421	0.00411615	2.38551	NO
ENSMUSG00000040488	Ltbp4	-1.03067	0.293212	-3.51509	0.000439602	0.00417224	2.37963	NO
ENSMUSG00000040022	Rab11fip2	1.10962	0.315762	3.51409	0.000441267	0.00418543	2.37826	NO
ENSMUSG00000034845	Plvap	-1.5466	0.440216	-3.51327	0.000442627	0.00419571	2.37719	NO
ENSMUSG00000074794	Arrdc3	1.20053	0.341788	3.5125	0.00044392	0.00420534	2.3762	NO
ENSMUSG00000030872	Gga2	0.868002	0.247148	3.51207	0.000444627	0.00420941	2.37578	NO
ENSMUSG00000049422	Chchd10	-2.19991	0.626531	-3.51125	0.000446004	0.00421982	2.37471	NO
ENSMUSG00000020641	Rsad2	6.40592	1.82449	3.51107	0.000446314	0.00422013	2.37467	NO
ENSMUSG00000010529	Gm266	-3.10762	0.885407	-3.50982	0.000448406	0.00423463	2.37318	NO
ENSMUSG00000073755	5730409E04Rik	1.7854	0.508795	3.50908	0.000449659	0.00424383	2.37224	NO
ENSMUSG00000090386	Mir99ahg	-6.30049	1.79622	-3.50763	0.00045212	0.00426441	2.37014	NO
ENSMUSG00000024038	Ndufv3	0.950864	0.271124	3.50712	0.000452982	0.00426922	2.36965	NO
ENSMUSG00000097081	Gm10425	4.62888	1.3199	3.507	0.000453192	0.00426922	2.36965	NO
ENSMUSG00000001870	Ltbp1	0.934023	0.266638	3.50297	0.000460109	0.0043317	2.36334	NO
ENSMUSG00000061410	Zcchc14	-0.884332	0.252874	-3.49712	0.00047031	0.00442499	2.35409	NO
ENSMUSG00000023977	Ubr2	-1.0687	0.30562	-3.49684	0.000470803	0.00442689	2.3539	NO
ENSMUSG00000040659	Efhd2	0.842154	0.24085	3.49659	0.000471242	0.00442828	2.35376	NO
ENSMUSG00000052040	Klf13	-0.839907	0.24023	-3.49626	0.000471826	0.00443102	2.3535	NO
ENSMUSG00000051550	Zfp579	-1.31934	0.377623	-3.4938	0.000476193	0.00446927	2.34976	NO
ENSMUSG00000048078	Tenm4	-2.75281	0.788533	-3.49106	0.000481117	0.0045127	2.34556	NO
ENSMUSG00000074570	Cass4	4.69839	1.3472	3.48752	0.000487518	0.00456992	2.34009	NO
ENSMUSG00000029387	Gtf2h3	0.954002	0.273663	3.48605	0.000490205	0.00459228	2.33797	NO
ENSMUSG00000026565	Pou2f1	-1.18636	0.340349	-3.48572	0.000490808	0.00459509	2.33771	NO
ENSMUSG00000010601	Apol7a	4.60808	1.32235	3.48476	0.000492583	0.00460886	2.33641	NO
ENSMUSG00000086503	Xist	-1.65674	0.475529	-3.48399	0.000493993	0.00461921	2.33543	NO
ENSMUSG00000033788	Dysf	-1.07429	0.308397	-3.48347	0.000494965	0.00462546	2.33485	NO
ENSMUSG00000025612	Bach1	1.14199	0.327924	3.48249	0.00049678	0.00463957	2.33352	NO
ENSMUSG00000008575	Nfib	-0.973996	0.279847	-3.48046	0.000500558	0.00467198	2.3305	NO
ENSMUSG00000035673	Sbno2	0.77672	0.223188	3.48012	0.000501195	0.00467505	2.33021	NO
ENSMUSG00000048807	Slc35e4	-0.891641	0.256409	-3.47742	0.000506259	0.00471939	2.32611	NO
ENSMUSG00000001300	Efnb2	-0.822022	0.236413	-3.47706	0.000506944	0.00472288	2.32579	NO
ENSMUSG00000030695	Aldoa	-0.846419	0.243472	-3.47646	0.000508086	0.00473062	2.32508	NO
ENSMUSG00000004872	Pax3	-3.69896	1.06418	-3.47587	0.000509195	0.00473804	2.3244	NO
ENSMUSG00000043613	Mmp3	-3.25671	0.937363	-3.47433	0.000512133	0.00476246	2.32217	NO
ENSMUSG00000024935	Slc1a1	4.64255	1.33759	3.47083	0.000518855	0.00482202	2.31677	NO
ENSMUSG00000029313	Aff1	0.842114	0.242811	3.46818	0.000523992	0.00486679	2.31276	NO
ENSMUSG00000030827	Fgf21	1.374	0.396244	3.46757	0.000525196	0.00487296	2.31221	NO
ENSMUSG00000057766	Ankrd29	-1.69249	0.488099	-3.46751	0.000525298	0.00487296	2.31221	NO
ENSMUSG00000068735	Trp53i11	-1.7784	0.51305	-3.46632	0.000527632	0.00489162	2.31055	NO
ENSMUSG00000015653	Steap2	-0.967151	0.279167	-3.46441	0.000531389	0.00492344	2.30773	NO
ENSMUSG00000022180	Slc7a8	4.05872	1.17192	3.46331	0.000533567	0.00494062	2.30622	NO
ENSMUSG00000026433	Rab29	-1.14703	0.331297	-3.46225	0.000535681	0.00495717	2.30477	NO
ENSMUSG00000037664	Cdkn1c	1.42499	0.411721	3.46107	0.000538039	0.00497294	2.30339	NO
ENSMUSG00000061143	Maml3	-1.88191	0.543733	-3.4611	0.000537982	0.00497294	2.30339	NO
ENSMUSG00000026179	Pnkd	-0.91789	0.265283	-3.46004	0.0005401	0.00498895	2.30199	NO
ENSMUSG00000041923	Nol4	-6.24992	1.80761	-3.45755	0.000545107	0.00503214	2.29825	NO
ENSMUSG00000003282	Plag1	-2.11247	0.611208	-3.45622	0.000547799	0.00505392	2.29637	NO
ENSMUSG00000006931	P3h4	-0.775751	0.224588	-3.4541	0.000552131	0.00509079	2.29321	NO
ENSMUSG00000024998	Plce1	2.26653	0.656579	3.45203	0.000556396	0.00512701	2.29014	NO
ENSMUSG00000018363	Smurf2	0.835546	0.242113	3.45106	0.000558394	0.00514231	2.28884	NO
ENSMUSG00000097336	Fendrr	-5.67652	1.64642	-3.44779	0.00056519	0.00520173	2.28385	NO
ENSMUSG00000110344	Gm45716	-1.19875	0.347928	-3.44539	0.000570236	0.005245	2.28025	NO
ENSMUSG00000029338	Antxr2	-0.921159	0.267443	-3.44432	0.000572506	0.00526269	2.27879	NO
ENSMUSG00000006360	Crip1	3.58609	1.04152	3.44313	0.000575022	0.00528262	2.27715	NO
ENSMUSG00000035273	Hpse	1.31286	0.381616	3.44026	0.000581163	0.00533259	2.27306	NO
ENSMUSG00000072214	2019-09-05	0.870255	0.252954	3.44037	0.000580912	0.00533259	2.27306	NO
ENSMUSG00000030254	Rad18	0.848531	0.246681	3.43979	0.000582173	0.00533864	2.27257	NO
ENSMUSG00000001995	Sipa1l2	-0.851797	0.247704	-3.43877	0.000584362	0.00535548	2.2712	NO
ENSMUSG00000030161	Gabarapl1	0.816744	0.237524	3.43858	0.000584766	0.00535595	2.27116	NO
ENSMUSG00000060961	Slc4a4	1.48591	0.432248	3.43764	0.000586816	0.00537149	2.26991	NO
ENSMUSG00000018401	Mtmr4	-0.851688	0.247843	-3.4364	0.000589501	0.00538633	2.26871	NO
ENSMUSG00000030852	Tacc2	0.819431	0.238447	3.43653	0.000589212	0.00538633	2.26871	NO
ENSMUSG00000032737	Inppl1	-0.765345	0.2227	-3.43666	0.000588926	0.00538633	2.26871	NO
ENSMUSG00000020000	Moxd1	2.15688	0.628153	3.43369	0.000595431	0.00543725	2.26462	NO
ENSMUSG00000021418	Rpp40	1.01563	0.295978	3.43142	0.000600422	0.00547952	2.26126	NO
ENSMUSG00000076928	Trac	-2.24374	0.654012	-3.43074	0.000601945	0.00549013	2.26042	NO
ENSMUSG00000091618	H60c	6.28921	1.83435	3.42857	0.000606773	0.00553084	2.25721	NO
ENSMUSG00000022952	Runx1	0.862235	0.25157	3.42742	0.000609352	0.00555102	2.25563	NO
ENSMUSG00000032841	Prr5l	1.42416	0.415881	3.42444	0.000616069	0.00560885	2.25113	NO
ENSMUSG00000017009	Sdc4	0.775307	0.226448	3.42377	0.000617593	0.00561936	2.25031	NO
ENSMUSG00000071573	Rnls	2.24666	0.656262	3.42342	0.000618377	0.00562312	2.25002	NO
ENSMUSG00000041035	Gm17018	0.89006	0.26007	3.42239	0.000620738	0.00564121	2.24863	NO
ENSMUSG00000060477	Irak2	-1.06849	0.312246	-3.42195	0.000621729	0.00564685	2.24819	NO
ENSMUSG00000022054	Nefm	-6.23705	1.8235	-3.42038	0.000625343	0.00567627	2.24594	NO
ENSMUSG00000020173	Cobl	-1.28454	0.375604	-3.41993	0.000626366	0.00568217	2.24549	NO
ENSMUSG00000031613	Hpgd	6.36049	1.86046	3.41877	0.000629045	0.00570306	2.24389	NO
ENSMUSG00000097072	Foxl2os	-6.21393	1.81854	-3.41699	0.000633177	0.0057371	2.24131	NO
ENSMUSG00000049295	Zfp219	-0.855574	0.250431	-3.41641	0.000634531	0.00574595	2.24064	NO
ENSMUSG00000011837	Snapc2	-0.895764	0.262207	-3.41624	0.000634912	0.00574597	2.24064	NO
ENSMUSG00000034430	Zxdc	-0.886193	0.259503	-3.41497	0.000637898	0.00576956	2.23886	NO
ENSMUSG00000046387	Pcdhb17	2.63893	0.773117	3.41337	0.000641656	0.0058001	2.23656	NO
ENSMUSG00000049999	Ppp1r3d	-3.71297	1.0887	-3.41047	0.00064852	0.00585866	2.2322	NO
ENSMUSG00000024847	Aip	-0.767193	0.225046	-3.40904	0.000651914	0.00588582	2.23019	NO
ENSMUSG00000005803	Sqor	1.05502	0.309542	3.40834	0.000653604	0.00589757	2.22933	NO
ENSMUSG00000025196	Cpn1	4.0194	1.17937	3.4081	0.000654168	0.00589916	2.22921	NO
ENSMUSG00000030329	Pianp	-1.92475	0.56489	-3.4073	0.0006561	0.00591307	2.22819	NO
ENSMUSG00000041798	Gck	4.58014	1.34491	3.40554	0.000660339	0.00594775	2.22565	NO
ENSMUSG00000026463	Atp2b4	-1.11921	0.328814	-3.40378	0.000664594	0.00597899	2.22337	NO
ENSMUSG00000032356	Rasgrf1	-4.53502	1.33232	-3.40385	0.000664433	0.00597899	2.22337	NO
ENSMUSG00000045273	Cenph	0.899861	0.264466	3.40256	0.000667569	0.0060022	2.22169	NO
ENSMUSG00000041073	Nacad	-3.25303	0.956572	-3.40072	0.000672086	0.00603849	2.21907	NO
ENSMUSG00000056121	Fez2	-0.77482	0.227849	-3.40059	0.000672401	0.00603849	2.21907	NO
ENSMUSG00000012609	Ttll5	-1.11461	0.327865	-3.39961	0.000674823	0.00605667	2.21777	NO
ENSMUSG00000026841	Fibcd1	1.22096	0.359532	3.39598	0.000683828	0.00613387	2.21227	NO
ENSMUSG00000031596	Slc7a2	1.76947	0.521094	3.39568	0.000684584	0.00613702	2.21204	NO
ENSMUSG00000107896	Gm8719	2.353	0.692982	3.39547	0.000685103	0.00613805	2.21197	NO
ENSMUSG00000050100	Hmx2	-2.53759	0.747494	-3.3948	0.00068679	0.00614954	2.21116	NO
ENSMUSG00000027602	Map1lc3a	0.796504	0.234659	3.39431	0.000688017	0.0061569	2.21064	NO
ENSMUSG00000034006	Pqlc1	0.968577	0.285749	3.3896	0.000699934	0.00625618	2.20369	NO
ENSMUSG00000097431	Gm26782	5.63535	1.66273	3.38922	0.000700924	0.00626134	2.20333	NO
ENSMUSG00000059883	Irak4	1.0445	0.308215	3.38887	0.000701806	0.00626186	2.2033	NO
ENSMUSG00000111511	AC160966.1	-2.96471	0.874829	-3.3889	0.000701743	0.00626186	2.2033	NO
ENSMUSG00000023393	Slc17a9	3.11299	0.919088	3.38704	0.000706521	0.00630023	2.20064	NO
ENSMUSG00000001999	Blvra	0.87979	0.260202	3.38119	0.000721735	0.00642939	2.19183	NO
ENSMUSG00000043333	Rhbdl2	2.30998	0.683195	3.38114	0.000721852	0.00642939	2.19183	NO
ENSMUSG00000002109	Ddb2	1.4911	0.441673	3.37602	0.000735432	0.0065465	2.18399	NO
ENSMUSG00000028036	Ptgfr	4.6041	1.36512	3.37268	0.000744401	0.00661859	2.17923	NO
ENSMUSG00000036894	Rap2b	0.95674	0.28366	3.37284	0.000743983	0.00661859	2.17923	NO
ENSMUSG00000041729	Coro2b	-1.12014	0.332328	-3.37058	0.000750105	0.00666541	2.17617	NO
ENSMUSG00000037033	Clca3b	-6.16017	1.82798	-3.36994	0.000751858	0.00667708	2.17541	NO
ENSMUSG00000022421	Nptxr	-0.786176	0.233401	-3.36835	0.000756207	0.00671178	2.17316	NO
ENSMUSG00000040097	Flywch1	-0.805408	0.23914	-3.36794	0.000757319	0.00671772	2.17278	NO
ENSMUSG00000048277	Syngr2	-0.822761	0.244306	-3.36774	0.000757864	0.00671864	2.17272	NO
ENSMUSG00000038143	Stox2	-2.12038	0.629735	-3.3671	0.000759628	0.00673035	2.17196	NO
ENSMUSG00000031429	Psmd10	0.852352	0.253193	3.36642	0.000761516	0.00674314	2.17114	NO
ENSMUSG00000019066	Rab3d	1.08901	0.323567	3.36565	0.000763644	0.00675805	2.17018	NO
ENSMUSG00000032123	Dpagt1	-0.807568	0.239983	-3.36511	0.000765141	0.00676736	2.16958	NO
ENSMUSG00000030720	Cln3	1.37307	0.408193	3.36378	0.000768817	0.00679343	2.16791	NO
ENSMUSG00000080932	Gm10224	-1.11216	0.330633	-3.36372	0.000768984	0.00679343	2.16791	NO
ENSMUSG00000078190	Dnm3os	6.22296	1.85301	3.35829	0.000784252	0.00692429	2.15962	NO
ENSMUSG00000059991	Nptx2	5.59585	1.66641	3.35803	0.000784996	0.00692684	2.15947	NO
ENSMUSG00000022261	Sdc2	0.776524	0.231415	3.35555	0.000792086	0.00698534	2.15581	NO
ENSMUSG00000001802	Lrp3	-5.55182	1.65466	-3.35526	0.000792892	0.00698839	2.15562	NO
ENSMUSG00000078956	Gm14221	5.59424	1.66762	3.35462	0.000794732	0.00700055	2.15487	NO
ENSMUSG00000003452	Bicd1	-1.60376	0.478112	-3.35435	0.000795503	0.00700329	2.1547	NO
ENSMUSG00000053332	Gas5	-0.841998	0.251051	-3.35389	0.000796848	0.00701106	2.15422	NO
ENSMUSG00000041220	Elovl6	-0.964304	0.287549	-3.35353	0.000797869	0.00701598	2.15391	NO
ENSMUSG00000061186	Sfmbt2	2.66037	0.793361	3.35329	0.000798556	0.00701796	2.15379	NO
ENSMUSG00000013787	Ehmt2	-0.777583	0.232079	-3.35051	0.000806639	0.00708219	2.14983	NO
ENSMUSG00000058230	Arhgap35	-0.83268	0.248528	-3.35045	0.000806797	0.00708219	2.14983	NO
ENSMUSG00000031489	Adrb3	-4.47361	1.33624	-3.3479	0.000814276	0.00714372	2.14608	NO
ENSMUSG00000020303	Stc2	-1.25957	0.376469	-3.34574	0.000820638	0.00718422	2.14362	NO
ENSMUSG00000035378	Shq1	0.928883	0.2776	3.34612	0.000819518	0.00718422	2.14362	NO
ENSMUSG00000039457	Ppl	-2.33557	0.698082	-3.34569	0.000820784	0.00718422	2.14362	NO
ENSMUSG00000068220	Lgals1	-0.78402	0.234326	-3.34585	0.000820296	0.00718422	2.14362	NO
ENSMUSG00000095930	Nim1k	-1.65526	0.495685	-3.33933	0.000839806	0.00734649	2.13392	NO
ENSMUSG00000025171	Ubtd1	-0.781546	0.23417	-3.33751	0.000845318	0.00739046	2.13133	NO
ENSMUSG00000029229	Chic2	0.862366	0.258566	3.33519	0.000852399	0.00744807	2.12796	NO
ENSMUSG00000030281	Il17rc	-0.781103	0.234251	-3.33447	0.000854629	0.00746326	2.12707	NO
ENSMUSG00000020272	Stk10	0.931948	0.279507	3.33426	0.000855282	0.00746468	2.12699	NO
ENSMUSG00000047446	Arl4a	-1.60494	0.481408	-3.33384	0.000856561	0.00747155	2.12659	NO
ENSMUSG00000027423	Snx5	0.773695	0.232174	3.3324	0.00086101	0.00750605	2.12459	NO
ENSMUSG00000020847	Rph3al	-1.57582	0.472972	-3.33174	0.000863061	0.00751962	2.1238	NO
ENSMUSG00000021969	Zdhhc20	0.79871	0.239784	3.33095	0.000865492	0.00753647	2.12283	NO
ENSMUSG00000026672	Optn	0.889178	0.266967	3.33067	0.000866371	0.00753981	2.12264	NO
ENSMUSG00000021103	Mnat1	-0.801957	0.240918	-3.32876	0.000872339	0.0075874	2.11991	NO
ENSMUSG00000021892	Sh3bp5	-0.909686	0.273504	-3.32605	0.000880872	0.00765723	2.11593	NO
ENSMUSG00000062373	Tmem65	0.757176	0.227773	3.32425	0.000886554	0.00770222	2.11338	NO
ENSMUSG00000029782	Tmem209	0.867915	0.261212	3.32265	0.000891683	0.00774236	2.11113	NO
ENSMUSG00000002799	Jag2	-1.8124	0.545854	-3.32029	0.000899237	0.00780344	2.10771	NO
ENSMUSG00000042010	Acacb	1.66041	0.500102	3.32013	0.000899745	0.00780344	2.10771	NO
ENSMUSG00000058600	Rpl30	0.74829	0.225458	3.31897	0.000903493	0.00783147	2.10616	NO
ENSMUSG00000037902	Sirpa	0.863952	0.260347	3.31846	0.000905149	0.00784135	2.10561	NO
ENSMUSG00000026872	Zeb2	-1.18266	0.356687	-3.31567	0.000914237	0.00791553	2.10152	NO
ENSMUSG00000051483	Cbr1	0.882167	0.266073	3.31551	0.000914753	0.00791553	2.10152	NO
ENSMUSG00000087651	1500009L16Rik	2.3635	0.71314	3.31422	0.000918998	0.00794773	2.09976	NO
ENSMUSG00000022015	Tnfsf11	6.17105	1.86208	3.31406	0.000919523	0.00794775	2.09976	NO
ENSMUSG00000039018	Mtg1	0.928222	0.280207	3.31263	0.000924228	0.00797934	2.09803	NO
ENSMUSG00000049556	Lingo1	-1.19699	0.361324	-3.31278	0.000923724	0.00797934	2.09803	NO
ENSMUSG00000000942	Hoxa4	3.20778	0.968497	3.31213	0.000925895	0.0079892	2.0975	NO
ENSMUSG00000042460	C1galt1	0.951799	0.287405	3.3117	0.000927307	0.00799684	2.09708	NO
ENSMUSG00000034403	Pja1	0.878006	0.265203	3.3107	0.000930642	0.00802105	2.09577	NO
ENSMUSG00000022510	Trp63	6.16815	1.86321	3.3105	0.000931292	0.0080221	2.09571	NO
ENSMUSG00000034780	B3galt1	-5.50478	1.66352	-3.30911	0.000935933	0.00805295	2.09405	NO
ENSMUSG00000099133	Gm27605	-5.50478	1.66352	-3.30911	0.000935933	0.00805295	2.09405	NO
ENSMUSG00000015143	Actn1	-1.02197	0.308929	-3.30811	0.000939275	0.00807713	2.09274	NO
ENSMUSG00000001918	Slc1a5	-1.18303	0.357764	-3.30673	0.000943915	0.00811244	2.09085	NO
ENSMUSG00000031284	Pak3	-1.10824	0.335188	-3.30634	0.000945246	0.00811928	2.09048	NO
ENSMUSG00000041143	Tmco4	0.913166	0.276217	3.30598	0.000946455	0.00812508	2.09017	NO
ENSMUSG00000028024	Enpep	6.16523	1.86608	3.30385	0.000953676	0.00817782	2.08736	NO
ENSMUSG00000020758	Itgb4	-2.52417	0.764135	-3.30331	0.00095552	0.00818885	2.08678	NO
ENSMUSG00000025650	Col7a1	-1.09564	0.331695	-3.30315	0.00095604	0.00818885	2.08678	NO
ENSMUSG00000045007	Tubg2	5.53502	1.67609	3.30233	0.000958855	0.00820834	2.08574	NO
ENSMUSG00000031562	Dctd	0.789252	0.239181	3.29981	0.000967518	0.00827318	2.08233	NO
ENSMUSG00000107350	Gm19610	1.84142	0.558029	3.29987	0.000967288	0.00827318	2.08233	NO
ENSMUSG00000029330	Cds1	-2.17486	0.659277	-3.29886	0.000970786	0.00829645	2.08111	NO
ENSMUSG00000022475	Hdac7	-0.748765	0.227266	-3.29466	0.000985401	0.00841662	2.07486	NO
ENSMUSG00000032744	Heyl	6.16231	1.87062	3.29426	0.000986812	0.00842394	2.07448	NO
ENSMUSG00000022687	Boc	-0.859649	0.261112	-3.29226	0.000993862	0.00847935	2.07164	NO
ENSMUSG00000100706	Gm19744	-6.09369	1.85138	-3.29142	0.000996822	0.00849984	2.07059	NO
ENSMUSG00000045349	Sh2d5	2.65678	0.807481	3.2902	0.00100115	0.00853198	2.06895	NO
ENSMUSG00000009772	Nuak2	0.870357	0.264682	3.28831	0.0010079	0.00858466	2.06628	NO
ENSMUSG00000032826	Ank2	1.67609	0.509798	3.28776	0.00100988	0.00859671	2.06567	NO
ENSMUSG00000003273	Car11	-2.34513	0.713732	-3.28573	0.00101717	0.00865391	2.06279	NO
ENSMUSG00000024899	Papss2	1.55858	0.474564	3.28424	0.00102258	0.00869507	2.06073	NO
ENSMUSG00000096847	Tmem151b	-5.48231	1.66936	-3.28408	0.00102315	0.00869507	2.06073	NO
ENSMUSG00000029438	Bcl7a	-1.01559	0.309352	-3.28294	0.00102729	0.00872538	2.05922	NO
ENSMUSG00000086290	Snhg12	0.841122	0.256255	3.28237	0.00102939	0.00873832	2.05857	NO
ENSMUSG00000027575	Arfgap1	0.900338	0.274561	3.27919	0.00104106	0.00883248	2.05392	NO
ENSMUSG00000034926	Dhcr24	-0.810457	0.247208	-3.27845	0.0010438	0.00885074	2.05302	NO
ENSMUSG00000049577	Zfpm1	-0.820552	0.250445	-3.27638	0.00105149	0.00891095	2.05008	NO
ENSMUSG00000090460	Gm17511	1.10145	0.336212	3.27606	0.00105266	0.0089159	2.04983	NO
ENSMUSG00000032431	Crtap	0.722774	0.220793	3.27354	0.00106209	0.00899077	2.0462	NO
ENSMUSG00000044340	Phlpp1	-0.810597	0.247784	-3.27138	0.00107022	0.00905288	2.04321	NO
ENSMUSG00000059493	Nhs	-5.46064	1.66927	-3.27128	0.00107062	0.00905288	2.04321	NO
ENSMUSG00000039976	Tbc1d16	0.824651	0.252104	3.27107	0.00107141	0.00905457	2.04313	NO
ENSMUSG00000039246	Lyplal1	1.15567	0.353429	3.26987	0.00107595	0.00908788	2.04154	NO
ENSMUSG00000073411	H2-D1	0.739797	0.226265	3.26961	0.00107697	0.00909139	2.04137	NO
ENSMUSG00000081793	5730416F02Rik	-6.0572	1.85268	-3.26942	0.00107768	0.00909235	2.04132	NO
ENSMUSG00000048142	Nat8l	-1.2478	0.38175	-3.26863	0.00108069	0.00911273	2.04035	NO
ENSMUSG00000106664	Gm17936	-2.64368	0.810275	-3.26269	0.0011036	0.00930074	2.03148	NO
ENSMUSG00000092202	Stk19-ps1	-6.0499	1.85469	-3.26194	0.00110653	0.00932027	2.03057	NO
ENSMUSG00000039814	Xkr5	1.02292	0.313835	3.25943	0.00111638	0.00939799	2.02697	NO
ENSMUSG00000018199	Trove2	-0.971968	0.298275	-3.25863	0.00111951	0.00941915	2.02599	NO
ENSMUSG00000066640	Fbxl18	-0.900439	0.276338	-3.25847	0.00112015	0.00941931	2.02598	NO
ENSMUSG00000035842	Ddx11	-0.97242	0.298876	-3.2536	0.00113954	0.00957703	2.01877	NO
ENSMUSG00000026556	Vangl2	-1.13662	0.349415	-3.25292	0.00114226	0.00958927	2.01821	NO
ENSMUSG00000030431	Tmem238	-0.905674	0.278406	-3.25306	0.00114168	0.00958927	2.01821	NO
ENSMUSG00000056648	Hoxb8	-0.826631	0.25426	-3.25113	0.00114948	0.00964455	2.01572	NO
ENSMUSG00000010663	Fads1	-0.717217	0.220637	-3.25067	0.00115133	0.00965482	2.01526	NO
ENSMUSG00000006958	Chrd	-1.65317	0.508984	-3.24798	0.00116227	0.00974111	2.01139	NO
ENSMUSG00000041324	Inhba	0.871511	0.268349	3.24767	0.00116352	0.00974626	2.01116	NO
ENSMUSG00000000838	Fmr1	0.779469	0.240056	3.24704	0.00116613	0.00976276	2.01043	NO
ENSMUSG00000043670	Diras1	-2.50262	0.770858	-3.24654	0.00116819	0.00977456	2.0099	NO
ENSMUSG00000030000	Add2	-1.12836	0.347711	-3.2451	0.00117411	0.00981875	2.00794	NO
ENSMUSG00000026413	Pkp1	-1.01798	0.313797	-3.24406	0.00117837	0.00984891	2.00661	NO
ENSMUSG00000024042	Sik1	-0.896357	0.276401	-3.24296	0.00118296	0.00988187	2.00516	NO
ENSMUSG00000038618	Rassf7	0.938007	0.289453	3.24063	0.00119268	0.00995755	2.00185	NO
ENSMUSG00000056019	Zfp709	5.46611	1.68802	3.23818	0.00120296	0.0100379	1.99836	NO
ENSMUSG00000026676	Ccdc3	3.29667	1.01831	3.23739	0.00120628	0.0100601	1.9974	NO
ENSMUSG00000034327	Kctd9	0.838451	0.259018	3.23704	0.00120778	0.0100671	1.9971	NO
ENSMUSG00000037722	Gnpnat1	0.829331	0.256276	3.23608	0.00121183	0.0100953	1.99588	NO
ENSMUSG00000028339	Col15a1	3.14209	0.971351	3.23477	0.00121742	0.0101363	1.99412	NO
ENSMUSG00000040836	Gpr161	-0.972989	0.300843	-3.23421	0.00121978	0.0101504	1.99352	NO
ENSMUSG00000002325	Irf9	1.45507	0.450013	3.2334	0.00122326	0.0101738	1.99252	NO
ENSMUSG00000041852	Tcf20	-0.794688	0.245804	-3.23302	0.00122488	0.0101817	1.99218	NO
ENSMUSG00000030246	Ldhb	1.21942	0.377225	3.2326	0.00122669	0.0101912	1.99178	NO
ENSMUSG00000004748	Mtfp1	3.16412	0.978929	3.23223	0.00122828	0.0101988	1.99145	NO
ENSMUSG00000042814	Mcts2	-1.11953	0.34708	-3.22556	0.00125728	0.0104338	1.98156	NO
ENSMUSG00000027864	Ptgfrn	-0.703116	0.218079	-3.22413	0.00126354	0.0104744	1.97987	NO
ENSMUSG00000097084	Foxl1	1.6429	0.509555	3.22418	0.00126334	0.0104744	1.97987	NO
ENSMUSG00000026786	Apbb1ip	-1.05306	0.326927	-3.22109	0.00127706	0.0105806	1.97549	NO
ENSMUSG00000022309	Angpt1	-1.52126	0.47236	-3.22056	0.00127941	0.0105886	1.97516	NO
ENSMUSG00000038074	Fkbp14	1.10363	0.34267	3.22068	0.00127885	0.0105886	1.97516	NO
ENSMUSG00000035521	Gnptg	-0.885496	0.275122	-3.21856	0.00128835	0.0106568	1.97237	NO
ENSMUSG00000038507	Parp12	0.969937	0.301405	3.21805	0.00129067	0.0106701	1.97183	NO
ENSMUSG00000091421	Gm4202	-0.987368	0.307007	-3.21611	0.00129941	0.0107366	1.96913	NO
ENSMUSG00000038776	Ephx1	-0.722128	0.224566	-3.21566	0.00130144	0.0107475	1.96869	NO
ENSMUSG00000002983	Relb	0.82475	0.256635	3.21371	0.00131033	0.0108151	1.96597	NO
ENSMUSG00000026994	Galnt3	4.43473	1.38082	3.21167	0.00131966	0.0108802	1.96336	NO
ENSMUSG00000100801	Gm15459	-0.731186	0.227658	-3.21177	0.00131921	0.0108802	1.96336	NO
ENSMUSG00000030095	Tmem43	-0.752379	0.234383	-3.21005	0.00132713	0.0109359	1.96115	NO
ENSMUSG00000020178	Adora2a	-2.69032	0.8385	-3.20849	0.00133435	0.0109835	1.95926	NO
ENSMUSG00000097993	Ptprv	1.66488	0.518888	3.20856	0.001334	0.0109835	1.95926	NO
ENSMUSG00000024590	Lmnb1	-0.733823	0.228726	-3.20831	0.00133517	0.0109843	1.95923	NO
ENSMUSG00000042515	Mum1l1	-1.27659	0.398063	-3.20701	0.00134124	0.0110282	1.95749	NO
ENSMUSG00000027386	Fbln7	4.40874	1.37624	3.20346	0.00135788	0.011159	1.95237	NO
ENSMUSG00000045382	Cxcr4	-5.38688	1.68204	-3.20259	0.00136199	0.0111868	1.9513	NO
ENSMUSG00000018387	Shroom1	1.17829	0.368414	3.19827	0.00138256	0.0113495	1.94502	NO
ENSMUSG00000027253	Lrp4	-1.17026	0.366096	-3.19659	0.00139061	0.0114094	1.94274	NO
ENSMUSG00000040183	Ankrd6	-1.95458	0.611689	-3.19538	0.00139645	0.0114512	1.94115	NO
ENSMUSG00000078771	Evi2a	2.76102	0.864358	3.1943	0.00140168	0.0114879	1.93976	NO
ENSMUSG00000022479	Vdr	-1.01374	0.317573	-3.19215	0.00141219	0.0115678	1.93675	NO
ENSMUSG00000027894	Slc6a17	-0.980444	0.307202	-3.19152	0.00141525	0.0115866	1.93605	NO
ENSMUSG00000015189	Casd1	1.07822	0.338096	3.18909	0.0014272	0.0116754	1.93273	NO
ENSMUSG00000037012	Hk1	-0.957922	0.300383	-3.18901	0.00142763	0.0116754	1.93273	NO
ENSMUSG00000000154	Slc22a18	6.05185	1.89808	3.18841	0.00143056	0.0116931	1.93207	NO
ENSMUSG00000005045	Chd5	2.00554	0.629234	3.18728	0.00143618	0.0117264	1.93084	NO
ENSMUSG00000078141	Gm2399	3.84951	1.20772	3.18742	0.00143546	0.0117264	1.93084	NO
ENSMUSG00000025135	Anapc11	0.748187	0.234799	3.1865	0.00144004	0.0117516	1.9299	NO
ENSMUSG00000000934	Top1mt	0.871099	0.273415	3.186	0.00144254	0.0117594	1.92962	NO
ENSMUSG00000028020	Glrb	-1.38986	0.436224	-3.18613	0.00144191	0.0117594	1.92962	NO
ENSMUSG00000039713	Plekhg5	0.853674	0.267982	3.18556	0.00144475	0.011771	1.92919	NO
ENSMUSG00000033327	Tnxb	1.48824	0.467376	3.18426	0.00145126	0.0118177	1.92747	NO
ENSMUSG00000034825	Nrip3	-2.05416	0.645404	-3.18276	0.0014588	0.0118665	1.92568	NO
ENSMUSG00000050447	Lypd6	-1.29006	0.405326	-3.18276	0.00145879	0.0118665	1.92568	NO
ENSMUSG00000026405	C4bp	6.05502	1.90269	3.18234	0.00146092	0.0118773	1.92528	NO
ENSMUSG00000009647	Mcu	0.780326	0.24534	3.18059	0.00146977	0.0119429	1.92289	NO
ENSMUSG00000036622	Atp13a2	-0.779288	0.245144	-3.1789	0.00147837	0.0120063	1.92059	NO
ENSMUSG00000007041	Clic1	-0.750972	0.236278	-3.17834	0.00148123	0.0120231	1.91998	NO
ENSMUSG00000050896	Rtn4rl2	1.82931	0.575715	3.17746	0.00148569	0.0120529	1.91891	NO
ENSMUSG00000021906	Oxnad1	0.865087	0.272385	3.17598	0.00149333	0.0121084	1.91691	NO
ENSMUSG00000046027	Stard5	-1.0981	0.345853	-3.17505	0.00149811	0.0121407	1.91576	NO
ENSMUSG00000034586	Hid1	-1.46496	0.461509	-3.17429	0.00150204	0.0121661	1.91485	NO
ENSMUSG00000017754	Pltp	-0.801978	0.25268	-3.17389	0.00150412	0.0121764	1.91448	NO
ENSMUSG00000082308	Gm15770	5.38328	1.6977	3.17094	0.00151949	0.0122942	1.9103	NO
ENSMUSG00000025278	Flnb	-0.793435	0.250289	-3.17007	0.00152403	0.0123245	1.90923	NO
ENSMUSG00000021396	Nxnl2	6.03598	1.90513	3.16827	0.00153348	0.0123943	1.90678	NO
ENSMUSG00000037108	Zcwpw1	1.20902	0.381812	3.16652	0.00154274	0.0124624	1.9044	NO
ENSMUSG00000014498	Ankrd52	-0.768831	0.242873	-3.16556	0.00154782	0.0124969	1.9032	NO
ENSMUSG00000020131	Pcsk4	-1.0178	0.321543	-3.16536	0.00154891	0.0124991	1.90312	NO
ENSMUSG00000001552	Jup	-0.994106	0.314075	-3.16519	0.00154983	0.0124998	1.9031	NO
ENSMUSG00000002504	Slc9a3r2	0.847565	0.268014	3.16239	0.00156482	0.012614	1.89915	NO
ENSMUSG00000111394	AC160637.1	-1.30373	0.412659	-3.15934	0.00158124	0.0127397	1.89484	NO
ENSMUSG00000079560	Hoxa3	2.95384	0.935943	3.15601	0.00159944	0.0128794	1.8901	NO
ENSMUSG00000029310	Nudt9	0.745383	0.236268	3.15481	0.001606	0.0129254	1.88856	NO
ENSMUSG00000070462	Tlnrd1	0.717831	0.227613	3.15374	0.00161195	0.0129664	1.88718	NO
ENSMUSG00000050132	Sarm1	-1.94694	0.617585	-3.15251	0.00161872	0.013014	1.88559	NO
ENSMUSG00000050538	B230217C12Rik	-2.33205	0.739863	-3.152	0.00162155	0.0130299	1.88506	NO
ENSMUSG00000052364	B630019K06Rik	-1.18412	0.37576	-3.15127	0.00162562	0.0130556	1.8842	NO
ENSMUSG00000031565	Fgfr1	-0.755048	0.239795	-3.14872	0.00163986	0.0131631	1.88064	NO
ENSMUSG00000063851	Rnf183	-3.51555	1.11656	-3.14856	0.00164079	0.0131635	1.88063	NO
ENSMUSG00000019823	Mical1	-1.093	0.34722	-3.14786	0.00164471	0.0131677	1.88049	NO
ENSMUSG00000022514	Il1rap	-1.06944	0.339722	-3.148	0.00164391	0.0131677	1.88049	NO
ENSMUSG00000036067	Slc2a6	-1.5805	0.50209	-3.14785	0.00164477	0.0131677	1.88049	NO
ENSMUSG00000039270	Megf9	-1.29417	0.411095	-3.14811	0.00164328	0.0131677	1.88049	NO
ENSMUSG00000032374	Plod2	-1.05141	0.334102	-3.14698	0.00164969	0.0132001	1.87942	NO
ENSMUSG00000063065	Mapk3	-0.727857	0.231353	-3.14609	0.00165468	0.0132331	1.87834	NO
ENSMUSG00000041439	Mfsd6	-2.7663	0.880297	-3.14246	0.00167534	0.0133913	1.87318	NO
ENSMUSG00000031453	Rasa3	-0.806904	0.257018	-3.13949	0.00169244	0.0135209	1.869	NO
ENSMUSG00000015714	Cers2	-0.676865	0.215662	-3.13854	0.00169793	0.0135504	1.86805	NO
ENSMUSG00000019987	Arg1	5.34555	1.7032	3.13854	0.0016979	0.0135504	1.86805	NO
ENSMUSG00000020604	Arsg	5.35484	1.7068	3.13735	0.0017048	0.0135982	1.86652	NO
ENSMUSG00000028051	Hcn3	-2.67823	0.854089	-3.13577	0.00171405	0.0136647	1.8644	NO
ENSMUSG00000040146	Rgl3	1.58203	0.504634	3.13501	0.00171848	0.0136929	1.86351	NO
ENSMUSG00000038422	Hdhd3	1.45224	0.463346	3.13425	0.00172293	0.0137211	1.86261	NO
ENSMUSG00000030208	Emp1	0.775642	0.247563	3.1331	0.00172968	0.0137677	1.86114	NO
ENSMUSG00000026189	Pecr	0.908106	0.290153	3.12974	0.00174959	0.0139189	1.8564	NO
ENSMUSG00000034684	Sema3f	0.724137	0.231456	3.12861	0.00175633	0.0139652	1.85495	NO
ENSMUSG00000017858	Ift52	0.790785	0.252833	3.1277	0.00176181	0.0140014	1.85383	NO
ENSMUSG00000024812	Tjp2	-1.02922	0.329224	-3.12619	0.00177088	0.0140661	1.85183	NO
ENSMUSG00000030243	Recql	0.936955	0.299732	3.12597	0.00177219	0.0140692	1.85173	NO
ENSMUSG00000062980	Cped1	5.98006	1.91346	3.12526	0.00177648	0.0140959	1.85091	NO
ENSMUSG00000027709	Mccc1	-1.63049	0.522139	-3.12272	0.00179191	0.0142109	1.84738	NO
ENSMUSG00000050914	Ankrd37	-1.62303	0.519803	-3.12238	0.00179393	0.0142195	1.84712	NO
ENSMUSG00000045838	A430105I19Rik	-0.853534	0.27338	-3.12215	0.00179538	0.0142235	1.84699	NO
ENSMUSG00000019866	Crybg1	1.19252	0.382038	3.12147	0.0017995	0.0142488	1.84622	NO
ENSMUSG00000015656	Hspa8	-0.686689	0.220164	-3.11898	0.00181476	0.0143621	1.84278	NO
ENSMUSG00000029348	Asphd2	-2.81156	0.901561	-3.11854	0.00181748	0.0143761	1.84236	NO
ENSMUSG00000037060	Cavin3	-0.766523	0.245835	-3.11804	0.00182058	0.0143932	1.84184	NO
ENSMUSG00000083240	Gm13453	-0.907619	0.291401	-3.11467	0.00184148	0.0145433	1.83734	NO
ENSMUSG00000074978	Actg-ps1	1.86451	0.598924	3.1131	0.00185133	0.0146135	1.83525	NO
ENSMUSG00000032827	Ppp1r9a	-3.42864	1.10227	-3.11053	0.00186754	0.0147338	1.83169	NO
ENSMUSG00000096956	Snhg18	1.28321	0.412677	3.10949	0.0018741	0.0147779	1.83039	NO
ENSMUSG00000025324	Atp10a	-0.744116	0.239582	-3.10589	0.00189705	0.0149511	1.82533	NO
ENSMUSG00000084213	Hspe1-ps5	-5.88954	1.89705	-3.10458	0.00190547	0.0150097	1.82363	NO
ENSMUSG00000036748	Cuedc2	-0.744479	0.239836	-3.10411	0.00190849	0.0150257	1.82317	NO
ENSMUSG00000029644	Pdx1	-5.88545	1.89674	-3.10293	0.00191618	0.0150705	1.82187	NO
ENSMUSG00000087547	Platr27	-5.88545	1.89674	-3.10293	0.00191618	0.0150705	1.82187	NO
ENSMUSG00000033379	Atp6v0b	-0.720054	0.232072	-3.10272	0.00191752	0.0150733	1.82179	NO
ENSMUSG00000066829	Zfp810	4.30179	1.38662	3.10235	0.00191991	0.0150843	1.82148	NO
ENSMUSG00000030806	Stx1b	-4.22389	1.3616	-3.10215	0.0019212	0.0150867	1.82141	NO
ENSMUSG00000027669	Gnb4	0.777715	0.250805	3.10088	0.00192948	0.015136	1.81999	NO
ENSMUSG00000075702	Selenom	0.892306	0.287751	3.10096	0.00192893	0.015136	1.81999	NO
ENSMUSG00000020023	Tmcc3	0.766447	0.24722	3.10026	0.00193354	0.01516	1.8193	NO
ENSMUSG00000030346	Rad51ap1	0.784613	0.253105	3.09995	0.00193553	0.0151678	1.81908	NO
ENSMUSG00000014704	Hoxa2	5.99336	1.93384	3.0992	0.00194042	0.0151983	1.8182	NO
ENSMUSG00000026502	Desi2	0.749471	0.241873	3.09861	0.00194429	0.0152208	1.81756	NO
ENSMUSG00000021868	Ppif	0.777229	0.250964	3.09698	0.00195505	0.0152814	1.81584	NO
ENSMUSG00000041488	Stx3	1.08475	0.350246	3.0971	0.00195424	0.0152814	1.81584	NO
ENSMUSG00000063430	Wscd2	-2.11659	0.683388	-3.0972	0.00195357	0.0152814	1.81584	NO
ENSMUSG00000021947	Cryl1	0.856857	0.276732	3.09634	0.00195923	0.0153061	1.81513	NO
ENSMUSG00000050138	Kcnk12	-5.27225	1.70481	-3.09258	0.00198427	0.0154881	1.81	NO
ENSMUSG00000069670	Nkain2	-5.90183	1.90841	-3.09253	0.00198455	0.0154881	1.81	NO
ENSMUSG00000005534	Insr	-1.16296	0.376178	-3.09151	0.00199143	0.0155338	1.80872	NO
ENSMUSG00000039168	Dap	0.815658	0.264411	3.08481	0.00203684	0.0158798	1.79915	NO
ENSMUSG00000031937	Vstm5	3.77183	1.2229	3.08433	0.00204013	0.0158973	1.79868	NO
ENSMUSG00000031107	Rbmx2	0.79967	0.259496	3.08163	0.0020587	0.0160338	1.79496	NO
ENSMUSG00000021978	Extl3	-0.699955	0.227372	-3.07846	0.0020807	0.0161969	1.79057	NO
ENSMUSG00000026596	Abl2	-0.788971	0.25648	-3.07616	0.00209688	0.0163065	1.78764	NO
[truncated: 51,468 more rows]

## Sheet: Sheet1
ID	gene	log2FoldChange	lfcSE	stat	pvalue	padj	log10p	paused in HD-homo (from pause analysis)
ENSMUSG00000023439	Gnb3	NA	NA	NA	NA	NA	NA	Yes
ENSMUSG00000068614	Actc1	NA	NA	NA	NA	NA	NA	Yes
ENSMUSG00000000003	Pbsn	NA	NA	NA	NA	NA	NA	NO
ENSMUSG00000000094	Tbx4	NA	NA	NA	NA	NA	NA	NO
ENSMUSG00000000103	Zfy2	NA	NA	NA	NA	NA	NA	NO
ENSMUSG00000000157	Itgb2l	NA	NA	NA	NA	NA	NA	NO
ENSMUSG00000000182	Fgf23	NA	NA	NA	NA	NA	NA	NO
ENSMUSG00000000183	Fgf6	NA	NA	NA	NA	NA	NA	NO
ENSMUSG00000000204	Slfn4	NA	NA	NA	NA	NA	NA	NO
ENSMUSG00000000214	Th	NA	NA	NA	NA	NA	NA	NO
ENSMUSG00000000215	Ins2	NA	NA	NA	NA	NA	NA	NO
ENSMUSG00000000263	Glra1	NA	NA	NA	NA	NA	NA	NO
ENSMUSG00000000305	Cdh4	NA	NA	NA	NA	NA	NA	NO
ENSMUSG00000000365	Rnf17	NA	NA	NA	NA	NA	NA	NO
ENSMUSG00000000381	Wap	NA	NA	NA	NA	NA	NA	NO
ENSMUSG00000000392	Fap	NA	NA	NA	NA	NA	NA	NO
ENSMUSG00000000394	Gcg	NA	NA	NA	NA	NA	NA	NO
ENSMUSG00000000402	Egfl6	NA	NA	NA	NA	NA	NA	NO
ENSMUSG00000000411	Tssk3	NA	NA	NA	NA	NA	NA	NO
ENSMUSG00000000416	Cttnbp2	NA	NA	NA	NA	NA	NA	NO
ENSMUSG00000000560	Gabra2	NA	NA	NA	NA	NA	NA	NO
ENSMUSG00000000562	Adora3	NA	NA	NA	NA	NA	NA	NO
ENSMUSG00000000606	Vmn2r88	NA	NA	NA	NA	NA	NA	NO
ENSMUSG00000000617	Grm6	NA	NA	NA	NA	NA	NA	NO
ENSMUSG00000000682	Cd52	NA	NA	NA	NA	NA	NA	NO
ENSMUSG00000000701	Tcl1b5	NA	NA	NA	NA	NA	NA	NO
ENSMUSG00000000724	Cryba1	NA	NA	NA	NA	NA	NA	NO
ENSMUSG00000000731	Aire	NA	NA	NA	NA	NA	NA	NO
ENSMUSG00000000766	Oprm1	NA	NA	NA	NA	NA	NA	NO
ENSMUSG00000000805	Car4	NA	NA	NA	NA	NA	NA	NO
ENSMUSG00000000817	Fasl	NA	NA	NA	NA	NA	NA	NO
ENSMUSG00000000861	Bcl11a	NA	NA	NA	NA	NA	NA	NO
ENSMUSG00000000869	Il4	NA	NA	NA	NA	NA	NA	NO
ENSMUSG00000000889	Dbh	NA	NA	NA	NA	NA	NA	NO
ENSMUSG00000000903	Vpreb3	NA	NA	NA	NA	NA	NA	NO
ENSMUSG00000000982	Ccl3	NA	NA	NA	NA	NA	NA	NO
ENSMUSG00000000983	Wfdc18	NA	NA	NA	NA	NA	NA	NO
ENSMUSG00000001029	Icam2	NA	NA	NA	NA	NA	NA	NO
ENSMUSG00000001103	Sebox	NA	NA	NA	NA	NA	NA	NO
ENSMUSG00000001168	Oas1h	NA	NA	NA	NA	NA	NA	NO
ENSMUSG00000001225	Slc26a3	NA	NA	NA	NA	NA	NA	NO
ENSMUSG00000001260	Gabrg1	NA	NA	NA	NA	NA	NA	NO
ENSMUSG00000001496	Nkx2-1	NA	NA	NA	NA	NA	NA	NO
ENSMUSG00000001583	Tnk1	NA	NA	NA	NA	NA	NA	NO
ENSMUSG00000001670	Tat	NA	NA	NA	NA	NA	NA	NO
ENSMUSG00000001773	Folh1	NA	NA	NA	NA	NA	NA	NO
ENSMUSG00000001804	Dsg4	NA	NA	NA	NA	NA	NA	NO
ENSMUSG00000001815	Evx2	NA	NA	NA	NA	NA	NA	NO
ENSMUSG00000001823	Hoxd12	NA	NA	NA	NA	NA	NA	NO
ENSMUSG00000001865	Cpa3	NA	NA	NA	NA	NA	NA	NO
ENSMUSG00000001901	Kcnh6	NA	NA	NA	NA	NA	NA	NO
ENSMUSG00000001985	Grik3	NA	NA	NA	NA	NA	NA	NO
ENSMUSG00000002033	Cd3g	NA	NA	NA	NA	NA	NA	NO
ENSMUSG00000002100	Mybpc3	NA	NA	NA	NA	NA	NA	NO
ENSMUSG00000002240	Prr27	NA	NA	NA	NA	NA	NA	NO
ENSMUSG00000002266	Zim1	NA	NA	NA	NA	NA	NA	NO
ENSMUSG00000002324	Rec8	NA	NA	NA	NA	NA	NA	NO
ENSMUSG00000002565	Scin	NA	NA	NA	NA	NA	NA	NO
ENSMUSG00000002588	Pon1	NA	NA	NA	NA	NA	NA	NO
ENSMUSG00000002664	Pspn	NA	NA	NA	NA	NA	NA	NO
ENSMUSG00000002668	Dennd1c	NA	NA	NA	NA	NA	NA	NO
ENSMUSG00000002699	Lcp2	NA	NA	NA	NA	NA	NA	NO
ENSMUSG00000002930	Ppp1r17	NA	NA	NA	NA	NA	NA	NO
ENSMUSG00000002944	Cd36	NA	NA	NA	NA	NA	NA	NO
ENSMUSG00000002992	Apoc2	NA	NA	NA	NA	NA	NA	NO
ENSMUSG00000003053	Cyp2c29	NA	NA	NA	NA	NA	NA	NO
ENSMUSG00000003227	Edar	NA	NA	NA	NA	NA	NA	NO
ENSMUSG00000003309	Ap1m2	NA	NA	NA	NA	NA	NA	NO
ENSMUSG00000003477	Inmt	NA	NA	NA	NA	NA	NA	NO
ENSMUSG00000003484	Cyp4f18	NA	NA	NA	NA	NA	NA	NO
ENSMUSG00000003505	Psg18	NA	NA	NA	NA	NA	NA	NO
ENSMUSG00000003555	Cyp17a1	NA	NA	NA	NA	NA	NA	NO
ENSMUSG00000003657	Calb2	NA	NA	NA	NA	NA	NA	NO
ENSMUSG00000003882	Il7r	NA	NA	NA	NA	NA	NA	NO
ENSMUSG00000003974	Grm3	NA	NA	NA	NA	NA	NA	NO
ENSMUSG00000004038	Gstm3	NA	NA	NA	NA	NA	NA	NO
ENSMUSG00000004110	Cacna1e	NA	NA	NA	NA	NA	NA	NO
ENSMUSG00000004296	Il12b	NA	NA	NA	NA	NA	NA	NO
ENSMUSG00000004341	Gpx6	NA	NA	NA	NA	NA	NA	NO
ENSMUSG00000004344	Gpx5	NA	NA	NA	NA	NA	NA	NO
ENSMUSG00000004359	Spic	NA	NA	NA	NA	NA	NA	NO
ENSMUSG00000004360	9330159F19Rik	NA	NA	NA	NA	NA	NA	NO
ENSMUSG00000004366	Sst	NA	NA	NA	NA	NA	NA	NO
ENSMUSG00000004415	Col26a1	NA	NA	NA	NA	NA	NA	NO
ENSMUSG00000004542	Psg19	NA	NA	NA	NA	NA	NA	NO
ENSMUSG00000004552	Ctse	NA	NA	NA	NA	NA	NA	NO
ENSMUSG00000004609	Cd33	NA	NA	NA	NA	NA	NA	NO
ENSMUSG00000004612	Nkg7	NA	NA	NA	NA	NA	NA	NO
ENSMUSG00000004630	Pcp2	NA	NA	NA	NA	NA	NA	NO
ENSMUSG00000004651	Tyr	NA	NA	NA	NA	NA	NA	NO
ENSMUSG00000004654	Ghrhr	NA	NA	NA	NA	NA	NA	NO
ENSMUSG00000004730	Adgre1	NA	NA	NA	NA	NA	NA	NO
ENSMUSG00000004814	Ccl24	NA	NA	NA	NA	NA	NA	NO
ENSMUSG00000004821	Tmed11	NA	NA	NA	NA	NA	NA	NO
ENSMUSG00000004842	Pou1f1	NA	NA	NA	NA	NA	NA	NO
ENSMUSG00000004894	Hapln2	NA	NA	NA	NA	NA	NA	NO
ENSMUSG00000004988	Fxyd4	NA	NA	NA	NA	NA	NA	NO
ENSMUSG00000005220	Corin	NA	NA	NA	NA	NA	NA	NO
ENSMUSG00000005232	G6pc2	NA	NA	NA	NA	NA	NA	NO
ENSMUSG00000005268	Prlr	NA	NA	NA	NA	NA	NA	NO
ENSMUSG00000005339	Fcer1a	NA	NA	NA	NA	NA	NA	NO
ENSMUSG00000005364	Il5ra	NA	NA	NA	NA	NA	NA	NO
ENSMUSG00000005503	Evx1	NA	NA	NA	NA	NA	NA	NO
ENSMUSG00000005540	Fcer2a	NA	NA	NA	NA	NA	NA	NO
ENSMUSG00000005547	Cyp2a5	NA	NA	NA	NA	NA	NA	NO
ENSMUSG00000005640	Insrr	NA	NA	NA	NA	NA	NA	NO
ENSMUSG00000005649	Cabp5	NA	NA	NA	NA	NA	NA	NO
ENSMUSG00000005672	Kit	NA	NA	NA	NA	NA	NA	NO
ENSMUSG00000005696	Sh2d1a	NA	NA	NA	NA	NA	NA	NO
ENSMUSG00000005716	Pvalb	NA	NA	NA	NA	NA	NA	NO
ENSMUSG00000005763	Cd247	NA	NA	NA	NA	NA	NA	NO
ENSMUSG00000005800	Mmp8	NA	NA	NA	NA	NA	NA	NO
ENSMUSG00000005824	Tnfsf14	NA	NA	NA	NA	NA	NA	NO
ENSMUSG00000005864	Cnga2	NA	NA	NA	NA	NA	NA	NO
ENSMUSG00000005891	Prl4a1	NA	NA	NA	NA	NA	NA	NO
ENSMUSG00000005892	Trh	NA	NA	NA	NA	NA	NA	NO
ENSMUSG00000005952	Trpv1	NA	NA	NA	NA	NA	NA	NO
ENSMUSG00000005980	Dnase1	NA	NA	NA	NA	NA	NA	NO
ENSMUSG00000005994	Tyrp1	NA	NA	NA	NA	NA	NA	NO
ENSMUSG00000006154	Eps8l1	NA	NA	NA	NA	NA	NA	NO
ENSMUSG00000006200	Rhox6	NA	NA	NA	NA	NA	NA	NO
ENSMUSG00000006216	Clcnkb	NA	NA	NA	NA	NA	NA	NO
ENSMUSG00000006270	Vax1	NA	NA	NA	NA	NA	NA	NO
ENSMUSG00000006310	Zbtb32	NA	NA	NA	NA	NA	NA	NO
ENSMUSG00000006344	Ggt5	NA	NA	NA	NA	NA	NA	NO
ENSMUSG00000006345	Ggt1	NA	NA	NA	NA	NA	NA	NO
ENSMUSG00000006389	Mpl	NA	NA	NA	NA	NA	NA	NO
ENSMUSG00000006469	Slc34a3	NA	NA	NA	NA	NA	NA	NO
ENSMUSG00000006529	Itih1	NA	NA	NA	NA	NA	NA	NO
ENSMUSG00000006570	Defb2	NA	NA	NA	NA	NA	NA	NO
ENSMUSG00000006574	Slc4a1	NA	NA	NA	NA	NA	NA	NO
ENSMUSG00000007209	Ceacam9	NA	NA	NA	NA	NA	NA	NO
ENSMUSG00000007440	Pcdha11	NA	NA	NA	NA	NA	NA	NO
ENSMUSG00000007457	2310003L06Rik	NA	NA	NA	NA	NA	NA	NO
ENSMUSG00000007907	Cabs1	NA	NA	NA	NA	NA	NA	NO
ENSMUSG00000007946	Phox2a	NA	NA	NA	NA	NA	NA	NO
ENSMUSG00000008193	Spib	NA	NA	NA	NA	NA	NA	NO
ENSMUSG00000008590	Htr3b	NA	NA	NA	NA	NA	NA	NO
ENSMUSG00000008789	Ceacam5	NA	NA	NA	NA	NA	NA	NO
ENSMUSG00000008813	Tppp2	NA	NA	NA	NA	NA	NA	NO
ENSMUSG00000008843	Cldn13	NA	NA	NA	NA	NA	NA	NO
ENSMUSG00000008845	Cd163	NA	NA	NA	NA	NA	NA	NO
ENSMUSG00000008874	Clec3a	NA	NA	NA	NA	NA	NA	NO
ENSMUSG00000008932	Slc1a7	NA	NA	NA	NA	NA	NA	NO
ENSMUSG00000009047	Gm5965	NA	NA	NA	NA	NA	NA	NO
ENSMUSG00000009075	Cabp7	NA	NA	NA	NA	NA	NA	NO
ENSMUSG00000009092	Derl3	NA	NA	NA	NA	NA	NA	NO
ENSMUSG00000009114	2610028H24Rik	NA	NA	NA	NA	NA	NA	NO
ENSMUSG00000009115	Spatc1l	NA	NA	NA	NA	NA	NA	NO
ENSMUSG00000009214	Mymk	NA	NA	NA	NA	NA	NA	NO
ENSMUSG00000009216	Fam163b	NA	NA	NA	NA	NA	NA	NO
ENSMUSG00000009350	Mpo	NA	NA	NA	NA	NA	NA	NO
ENSMUSG00000009378	Slc16a12	NA	NA	NA	NA	NA	NA	NO
ENSMUSG00000009471	Myod1	NA	NA	NA	NA	NA	NA	NO
ENSMUSG00000009487	Otog	NA	NA	NA	NA	NA	NA	NO
ENSMUSG00000009551	6330409D20Rik	NA	NA	NA	NA	NA	NA	NO
ENSMUSG00000009580	Odam	NA	NA	NA	NA	NA	NA	NO
ENSMUSG00000009588	St6galnac1	NA	NA	NA	NA	NA	NA	NO
ENSMUSG00000009646	Pla2g12b	NA	NA	NA	NA	NA	NA	NO
ENSMUSG00000009670	Tex11	NA	NA	NA	NA	NA	NA	NO
ENSMUSG00000009734	Pou6f2	NA	NA	NA	NA	NA	NA	NO
ENSMUSG00000010066	Cacna2d2	NA	NA	NA	NA	NA	NA	NO
ENSMUSG00000010136	Pifo	NA	NA	NA	NA	NA	NA	NO
ENSMUSG00000010175	Prox1	NA	NA	NA	NA	NA	NA	NO
ENSMUSG00000010205	Raver1	NA	NA	NA	NA	NA	NA	NO
ENSMUSG00000010435	Spaca7	NA	NA	NA	NA	NA	NA	NO
ENSMUSG00000010505	Myt1	NA	NA	NA	NA	NA	NA	NO
ENSMUSG00000010803	Gabra1	NA	NA	NA	NA	NA	NA	NO
ENSMUSG00000010841	1700006E09Rik	NA	NA	NA	NA	NA	NA	NO
ENSMUSG00000011305	Plin5	NA	NA	NA	NA	NA	NA	NO
ENSMUSG00000011349	Dmrtc2	NA	NA	NA	NA	NA	NA	NO
ENSMUSG00000011350	Gm5893	NA	NA	NA	NA	NA	NA	NO
ENSMUSG00000011382	Dhdh	NA	NA	NA	NA	NA	NA	NO
ENSMUSG00000011463	Cpb1	NA	NA	NA	NA	NA	NA	NO
ENSMUSG00000011486	Slc25a41	NA	NA	NA	NA	NA	NA	NO
ENSMUSG00000012042	4930579F01Rik	NA	NA	NA	NA	NA	NA	NO
ENSMUSG00000012187	Mogat1	NA	NA	NA	NA	NA	NA	NO
ENSMUSG00000012211	Tex22	NA	NA	NA	NA	NA	NA	NO
ENSMUSG00000012282	Wnt8a	NA	NA	NA	NA	NA	NA	NO
ENSMUSG00000012350	Ehf	NA	NA	NA	NA	NA	NA	NO
ENSMUSG00000012428	Steap4	NA	NA	NA	NA	NA	NA	NO
ENSMUSG00000012520	Phox2b	NA	NA	NA	NA	NA	NA	NO
ENSMUSG00000013083	2200002J24Rik	NA	NA	NA	NA	NA	NA	NO
ENSMUSG00000013338	Fer1l4	NA	NA	NA	NA	NA	NA	NO
ENSMUSG00000013353	4931406B18Rik	NA	NA	NA	NA	NA	NA	NO
ENSMUSG00000013562	4833413E03Rik	NA	NA	NA	NA	NA	NA	NO
ENSMUSG00000013584	Aldh1a2	NA	NA	NA	NA	NA	NA	NO
ENSMUSG00000013653	1810065E05Rik	NA	NA	NA	NA	NA	NA	NO
ENSMUSG00000013668	4933402N03Rik	NA	NA	NA	NA	NA	NA	NO
ENSMUSG00000013766	Ly6g6e	NA	NA	NA	NA	NA	NA	NO
ENSMUSG00000013974	Mcemp1	NA	NA	NA	NA	NA	NA	NO
ENSMUSG00000014104	Sval2	NA	NA	NA	NA	NA	NA	NO
ENSMUSG00000014198	Zfp385c	NA	NA	NA	NA	NA	NA	NO
ENSMUSG00000014351	Gip	NA	NA	NA	NA	NA	NA	NO
ENSMUSG00000014529	Tmbim7	NA	NA	NA	NA	NA	NA	NO
ENSMUSG00000014542	Clec4f	NA	NA	NA	NA	NA	NA	NO
ENSMUSG00000014609	Chrne	NA	NA	NA	NA	NA	NA	NO
ENSMUSG00000014686	Ceacam16	NA	NA	NA	NA	NA	NA	NO
ENSMUSG00000014725	Adam28	NA	NA	NA	NA	NA	NA	NO
ENSMUSG00000014747	Ankrd53	NA	NA	NA	NA	NA	NA	NO
ENSMUSG00000014852	Adamts13	NA	NA	NA	NA	NA	NA	NO
ENSMUSG00000015001	Oc90	NA	NA	NA	NA	NA	NA	NO
ENSMUSG00000015242	Nipsnap3a	NA	NA	NA	NA	NA	NA	NO
ENSMUSG00000015314	Slamf6	NA	NA	NA	NA	NA	NA	NO
ENSMUSG00000015316	Slamf1	NA	NA	NA	NA	NA	NA	NO
ENSMUSG00000015340	Cybb	NA	NA	NA	NA	NA	NA	NO
ENSMUSG00000015355	Cd48	NA	NA	NA	NA	NA	NA	NO
ENSMUSG00000015401	Tmem27	NA	NA	NA	NA	NA	NA	NO
ENSMUSG00000015437	Gzmb	NA	NA	NA	NA	NA	NA	NO
ENSMUSG00000015441	Gzmf	NA	NA	NA	NA	NA	NA	NO
ENSMUSG00000015443	Gzmn	NA	NA	NA	NA	NA	NA	NO
ENSMUSG00000015476	Prrt1	NA	NA	NA	NA	NA	NA	NO
ENSMUSG00000015484	Fam163a	NA	NA	NA	NA	NA	NA	NO
ENSMUSG00000015519	2310057J18Rik	NA	NA	NA	NA	NA	NA	NO
ENSMUSG00000015665	Awat1	NA	NA	NA	NA	NA	NA	NO
ENSMUSG00000015721	Nlrp5	NA	NA	NA	NA	NA	NA	NO
ENSMUSG00000015787	Abo	NA	NA	NA	NA	NA	NA	NO
ENSMUSG00000015843	Rxrg	NA	NA	NA	NA	NA	NA	NO
ENSMUSG00000015852	Fcrls	NA	NA	NA	NA	NA	NA	NO
ENSMUSG00000015854	Cd5l	NA	NA	NA	NA	NA	NA	NO
ENSMUSG00000015879	Fam184b	NA	NA	NA	NA	NA	NA	NO
ENSMUSG00000015968	Cacna1d	NA	NA	NA	NA	NA	NA	NO
ENSMUSG00000016179	Camk1g	NA	NA	NA	NA	NA	NA	NO
ENSMUSG00000016255	Tubb1	NA	NA	NA	NA	NA	NA	NO
ENSMUSG00000016283	H2-M2	NA	NA	NA	NA	NA	NA	NO
ENSMUSG00000016327	Atp1b4	NA	NA	NA	NA	NA	NA	NO
ENSMUSG00000016346	Kcnq2	NA	NA	NA	NA	NA	NA	NO
ENSMUSG00000016386	Mpped2	NA	NA	NA	NA	NA	NA	NO
ENSMUSG00000016458	Wt1	NA	NA	NA	NA	NA	NA	NO
ENSMUSG00000016498	Pdcd1lg2	NA	NA	NA	NA	NA	NA	NO
ENSMUSG00000016529	Il10	NA	NA	NA	NA	NA	NA	NO
ENSMUSG00000016626	Nlrp14	NA	NA	NA	NA	NA	NA	NO
ENSMUSG00000016763	Scube1	NA	NA	NA	NA	NA	NA	NO
ENSMUSG00000016982	Pom121l2	NA	NA	NA	NA	NA	NA	NO
ENSMUSG00000016998	Svs4	NA	NA	NA	NA	NA	NA	NO
ENSMUSG00000017000	Svs6	NA	NA	NA	NA	NA	NA	NO
ENSMUSG00000017003	Svs3a	NA	NA	NA	NA	NA	NA	NO
ENSMUSG00000017004	Svs5	NA	NA	NA	NA	NA	NA	NO
ENSMUSG00000017007	Rbpjl	NA	NA	NA	NA	NA	NA	NO
ENSMUSG00000017049	Ccdc70	NA	NA	NA	NA	NA	NA	NO
ENSMUSG00000017064	Prl5a1	NA	NA	NA	NA	NA	NA	NO
ENSMUSG00000017211	Gsdma2	NA	NA	NA	NA	NA	NA	NO
ENSMUSG00000017309	Cd300lg	NA	NA	NA	NA	NA	NA	NO
ENSMUSG00000017310	Spint4	NA	NA	NA	NA	NA	NA	NO
ENSMUSG00000017311	Pyy	NA	NA	NA	NA	NA	NA	NO
ENSMUSG00000017316	Ppy	NA	NA	NA	NA	NA	NA	NO
ENSMUSG00000017344	Vtn	NA	NA	NA	NA	NA	NA	NO
ENSMUSG00000017453	Pipox	NA	NA	NA	NA	NA	NA	NO
ENSMUSG00000017588	Krt27	NA	NA	NA	NA	NA	NA	NO
ENSMUSG00000017688	Hnf4g	NA	NA	NA	NA	NA	NA	NO
ENSMUSG00000017720	Trp53tg5	NA	NA	NA	NA	NA	NA	NO
ENSMUSG00000017733	Eppin	NA	NA	NA	NA	NA	NA	NO
ENSMUSG00000017832	Hspb9	NA	NA	NA	NA	NA	NA	NO
ENSMUSG00000017922	Prl3c1	NA	NA	NA	NA	NA	NA	NO
ENSMUSG00000017950	Hnf4a	NA	NA	NA	NA	NA	NA	NO
ENSMUSG00000017978	Cadps2	NA	NA	NA	NA	NA	NA	NO
ENSMUSG00000018168	Ikzf3	NA	NA	NA	NA	NA	NA	NO
ENSMUSG00000018211	Wfdc15b	NA	NA	NA	NA	NA	NA	NO
ENSMUSG00000018259	Prl8a2	NA	NA	NA	NA	NA	NA	NO
ENSMUSG00000018263	Tbx5	NA	NA	NA	NA	NA	NA	NO
ENSMUSG00000018339	Gpx3	NA	NA	NA	NA	NA	NA	NO
ENSMUSG00000018451	6330403K07Rik	NA	NA	NA	NA	NA	NA	NO
ENSMUSG00000018459	Slc13a3	NA	NA	NA	NA	NA	NA	NO
ENSMUSG00000018486	Wnt9b	NA	NA	NA	NA	NA	NA	NO
ENSMUSG00000018589	Glra2	NA	NA	NA	NA	NA	NA	NO
ENSMUSG00000018595	Glra4	NA	NA	NA	NA	NA	NA	NO
ENSMUSG00000018620	Mmp20	NA	NA	NA	NA	NA	NA	NO
ENSMUSG00000018623	Mmp7	NA	NA	NA	NA	NA	NA	NO
ENSMUSG00000018656	Tcaf3	NA	NA	NA	NA	NA	NA	NO
ENSMUSG00000018727	Cpsf4l	NA	NA	NA	NA	NA	NA	NO
ENSMUSG00000018822	Sfrp5	NA	NA	NA	NA	NA	NA	NO
ENSMUSG00000018844	Fndc8	NA	NA	NA	NA	NA	NA	NO
ENSMUSG00000018862	Otop3	NA	NA	NA	NA	NA	NA	NO
ENSMUSG00000018868	Pnpla5	NA	NA	NA	NA	NA	NA	NO
ENSMUSG00000018914	Il3	NA	NA	NA	NA	NA	NA	NO
ENSMUSG00000018924	Alox15	NA	NA	NA	NA	NA	NA	NO
ENSMUSG00000018973	Hoxb1	NA	NA	NA	NA	NA	NA	NO
ENSMUSG00000018986	Slfn3	NA	NA	NA	NA	NA	NA	NO
ENSMUSG00000019146	Cacng2	NA	NA	NA	NA	NA	NA	NO
ENSMUSG00000019232	Etnppl	NA	NA	NA	NA	NA	NA	NO
ENSMUSG00000019235	Rps6kl1	NA	NA	NA	NA	NA	NA	NO
ENSMUSG00000019368	Sec14l4	NA	NA	NA	NA	NA	NA	NO
ENSMUSG00000019429	Ffar3	NA	NA	NA	NA	NA	NA	NO
ENSMUSG00000019489	Cd70	NA	NA	NA	NA	NA	NA	NO
ENSMUSG00000019756	Prl8a1	NA	NA	NA	NA	NA	NA	NO
ENSMUSG00000019762	Iyd	NA	NA	NA	NA	NA	NA	NO
ENSMUSG00000019785	Clvs2	NA	NA	NA	NA	NA	NA	NO
ENSMUSG00000019787	Trdn	NA	NA	NA	NA	NA	NA	NO
ENSMUSG00000019803	Nr2e1	NA	NA	NA	NA	NA	NA	NO
ENSMUSG00000019815	Zc2hc1b	NA	NA	NA	NA	NA	NA	NO
ENSMUSG00000019828	Grm1	NA	NA	NA	NA	NA	NA	NO
ENSMUSG00000019834	Slc22a16	NA	NA	NA	NA	NA	NA	NO
ENSMUSG00000019867	Gje1	NA	NA	NA	NA	NA	NA	NO
ENSMUSG00000019876	Pkib	NA	NA	NA	NA	NA	NA	NO
ENSMUSG00000019890	Nts	NA	NA	NA	NA	NA	NA	NO
ENSMUSG00000019892	Lrriq1	NA	NA	NA	NA	NA	NA	NO
ENSMUSG00000019893	Ros1	NA	NA	NA	NA	NA	NA	NO
ENSMUSG00000019900	Rfx6	NA	NA	NA	NA	NA	NA	NO
ENSMUSG00000019905	Gprc6a	NA	NA	NA	NA	NA	NA	NO
ENSMUSG00000019906	Lin7a	NA	NA	NA	NA	NA	NA	NO
ENSMUSG00000019909	Fam162b	NA	NA	NA	NA	NA	NA	NO
ENSMUSG00000019913	Sim1	NA	NA	NA	NA	NA	NA	NO
ENSMUSG00000019932	Kera	NA	NA	NA	NA	NA	NA	NO
ENSMUSG00000019933	Mrln	NA	NA	NA	NA	NA	NA	NO
ENSMUSG00000019945	Cabcoco1	NA	NA	NA	NA	NA	NA	NO
ENSMUSG00000020007	Il20ra	NA	NA	NA	NA	NA	NA	NO
ENSMUSG00000020010	Vnn3	NA	NA	NA	NA	NA	NA	NO
ENSMUSG00000020033	4930463O16Rik	NA	NA	NA	NA	NA	NA	NO
ENSMUSG00000020051	Pah	NA	NA	NA	NA	NA	NA	NO
ENSMUSG00000020059	Sycp3	NA	NA	NA	NA	NA	NA	NO
ENSMUSG00000020061	Mybpc1	NA	NA	NA	NA	NA	NA	NO
ENSMUSG00000020067	Mypn	NA	NA	NA	NA	NA	NA	NO
ENSMUSG00000020120	Plek	NA	NA	NA	NA	NA	NA	NO
ENSMUSG00000020125	Elane	NA	NA	NA	NA	NA	NA	NO
ENSMUSG00000020143	Dock2	NA	NA	NA	NA	NA	NA	NO
ENSMUSG00000020159	Gabrp	NA	NA	NA	NA	NA	NA	NO
ENSMUSG00000020164	Kcnmb4os1	NA	NA	NA	NA	NA	NA	NO
ENSMUSG00000020168	Olfr299	NA	NA	NA	NA	NA	NA	NO
ENSMUSG00000020169	Best3	NA	NA	NA	NA	NA	NA	NO
ENSMUSG00000020177	9530003J23Rik	NA	NA	NA	NA	NA	NA	NO
ENSMUSG00000020182	Ddc	NA	NA	NA	NA	NA	NA	NO
ENSMUSG00000020213	Glipr1l1	NA	NA	NA	NA	NA	NA	NO
ENSMUSG00000020214	Glipr1l2	NA	NA	NA	NA	NA	NA	NO
ENSMUSG00000020226	Slc5a4b	NA	NA	NA	NA	NA	NA	NO
ENSMUSG00000020229	Slc5a4a	NA	NA	NA	NA	NA	NA	NO
ENSMUSG00000020264	Slc36a2	NA	NA	NA	NA	NA	NA	NO
ENSMUSG00000020270	Smim23	NA	NA	NA	NA	NA	NA	NO
ENSMUSG00000020286	1700093K21Rik	NA	NA	NA	NA	NA	NA	NO
ENSMUSG00000020295	Hbq1a	NA	NA	NA	NA	NA	NA	NO
ENSMUSG00000020299	4930524B15Rik	NA	NA	NA	NA	NA	NA	NO
ENSMUSG00000020317	Theg	NA	NA	NA	NA	NA	NA	NO
ENSMUSG00000020332	Meikin	NA	NA	NA	NA	NA	NA	NO
ENSMUSG00000020374	Rasgef1c	NA	NA	NA	NA	NA	NA	NO
ENSMUSG00000020383	Il13	NA	NA	NA	NA	NA	NA	NO
ENSMUSG00000020395	Itk	NA	NA	NA	NA	NA	NA	NO
ENSMUSG00000020401	Fam71b	NA	NA	NA	NA	NA	NA	NO
ENSMUSG00000020405	Fabp6	NA	NA	NA	NA	NA	NA	NO
ENSMUSG00000020428	Gabra6	NA	NA	NA	NA	NA	NA	NO
ENSMUSG00000020429	Igfbp1	NA	NA	NA	NA	NA	NA	NO
ENSMUSG00000020481	Ankrd36	NA	NA	NA	NA	NA	NA	NO
ENSMUSG00000020545	Lrrc72	NA	NA	NA	NA	NA	NA	NO
ENSMUSG00000020548	1700086D15Rik	NA	NA	NA	NA	NA	NA	NO
ENSMUSG00000020562	Efcab10	NA	NA	NA	NA	NA	NA	NO
ENSMUSG00000020573	Pik3cg	NA	NA	NA	NA	NA	NA	NO
ENSMUSG00000020581	Agr2	NA	NA	NA	NA	NA	NA	NO
ENSMUSG00000020591	Ntsr2	NA	NA	NA	NA	NA	NA	NO
ENSMUSG00000020622	Nt5c1b	NA	NA	NA	NA	NA	NA	NO
ENSMUSG00000020624	4933434M16Rik	NA	NA	NA	NA	NA	NA	NO
ENSMUSG00000020633	Dcdc2c	NA	NA	NA	NA	NA	NA	NO
ENSMUSG00000020651	Slc26a4	NA	NA	NA	NA	NA	NA	NO
ENSMUSG00000020660	Pomc	NA	NA	NA	NA	NA	NA	NO
ENSMUSG00000020672	Sntg2	NA	NA	NA	NA	NA	NA	NO
ENSMUSG00000020673	Tpo	NA	NA	NA	NA	NA	NA	NO
ENSMUSG00000020676	Ccl11	NA	NA	NA	NA	NA	NA	NO
ENSMUSG00000020690	Efcab3	NA	NA	NA	NA	NA	NA	NO
ENSMUSG00000020701	Tmem132e	NA	NA	NA	NA	NA	NA	NO
ENSMUSG00000020702	Ccl1	NA	NA	NA	NA	NA	NA	NO
ENSMUSG00000020703	5530401A14Rik	NA	NA	NA	NA	NA	NA	NO
ENSMUSG00000020713	Gh	NA	NA	NA	NA	NA	NA	NO
ENSMUSG00000020722	Cacng1	NA	NA	NA	NA	NA	NA	NO
ENSMUSG00000020787	P2rx1	NA	NA	NA	NA	NA	NA	NO
ENSMUSG00000020804	Aanat	NA	NA	NA	NA	NA	NA	NO
ENSMUSG00000020805	Slc13a5	NA	NA	NA	NA	NA	NA	NO
ENSMUSG00000020811	Wscd1	NA	NA	NA	NA	NA	NA	NO
ENSMUSG00000020826	Nos2	NA	NA	NA	NA	NA	NA	NO
ENSMUSG00000020830	Vmo1	NA	NA	NA	NA	NA	NA	NO
ENSMUSG00000020839	Tmigd1	NA	NA	NA	NA	NA	NA	NO
ENSMUSG00000020872	Tac4	NA	NA	NA	NA	NA	NA	NO
ENSMUSG00000020890	Gucy2e	NA	NA	NA	NA	NA	NA	NO
ENSMUSG00000020907	Rcvrn	NA	NA	NA	NA	NA	NA	NO
ENSMUSG00000020908	Myh3	NA	NA	NA	NA	NA	NA	NO
ENSMUSG00000020913	Krt24	NA	NA	NA	NA	NA	NA	NO
ENSMUSG00000020928	Higd1b	NA	NA	NA	NA	NA	NA	NO
ENSMUSG00000020945	Lyzl6	NA	NA	NA	NA	NA	NA	NO
ENSMUSG00000021056	Tex21	NA	NA	NA	NA	NA	NA	NO
ENSMUSG00000021078	Tomm20l	NA	NA	NA	NA	NA	NA	NO
ENSMUSG00000021081	Serpina1f	NA	NA	NA	NA	NA	NA	NO
ENSMUSG00000021086	Ccdc175	NA	NA	NA	NA	NA	NA	NO
ENSMUSG00000021090	Lrrc9	NA	NA	NA	NA	NA	NA	NO
ENSMUSG00000021098	4930447C04Rik	NA	NA	NA	NA	NA	NA	NO
ENSMUSG00000021099	Six6	NA	NA	NA	NA	NA	NA	NO
ENSMUSG00000021101	4930408O17Rik	NA	NA	NA	NA	NA	NA	NO
ENSMUSG00000021135	Slc10a1	NA	NA	NA	NA	NA	NA	NO
ENSMUSG00000021148	Gm9745	NA	NA	NA	NA	NA	NA	NO
ENSMUSG00000021187	Tc2n	NA	NA	NA	NA	NA	NA	NO
ENSMUSG00000021194	Chga	NA	NA	NA	NA	NA	NA	NO
ENSMUSG00000021198	Unc79	NA	NA	NA	NA	NA	NA	NO
ENSMUSG00000021200	Asb2	NA	NA	NA	NA	NA	NA	NO
ENSMUSG00000021207	Akr1c21	NA	NA	NA	NA	NA	NA	NO
ENSMUSG00000021208	Ifi27l2b	NA	NA	NA	NA	NA	NA	NO
ENSMUSG00000021210	Akr1c6	NA	NA	NA	NA	NA	NA	NO
ENSMUSG00000021216	Tubal3	NA	NA	NA	NA	NA	NA	NO
ENSMUSG00000021219	Rgs6	NA	NA	NA	NA	NA	NA	NO
ENSMUSG00000021228	Acot3	NA	NA	NA	NA	NA	NA	NO
ENSMUSG00000021239	Vsx2	NA	NA	NA	NA	NA	NA	NO
ENSMUSG00000021263	Degs2	NA	NA	NA	NA	NA	NA	NO
ENSMUSG00000021322	Aoah	NA	NA	NA	NA	NA	NA	NO
ENSMUSG00000021335	Slc17a1	NA	NA	NA	NA	NA	NA	NO
ENSMUSG00000021336	Slc17a4	NA	NA	NA	NA	NA	NA	NO
ENSMUSG00000021337	Scgn	NA	NA	NA	NA	NA	NA	NO
ENSMUSG00000021342	Prl	NA	NA	NA	NA	NA	NA	NO
ENSMUSG00000021345	Prl8a6	NA	NA	NA	NA	NA	NA	NO
ENSMUSG00000021346	Prl8a8	NA	NA	NA	NA	NA	NA	NO
ENSMUSG00000021347	Prl7b1	NA	NA	NA	NA	NA	NA	NO
ENSMUSG00000021348	Prl7d1	NA	NA	NA	NA	NA	NA	NO
ENSMUSG00000021356	Irf4	NA	NA	NA	NA	NA	NA	NO
ENSMUSG00000021362	Gcm2	NA	NA	NA	NA	NA	NA	NO
ENSMUSG00000021363	Mak	NA	NA	NA	NA	NA	NA	NO
ENSMUSG00000021364	Elovl2	NA	NA	NA	NA	NA	NA	NO
ENSMUSG00000021414	Fam217a	NA	NA	NA	NA	NA	NA	NO
ENSMUSG00000021415	4933417A18Rik	NA	NA	NA	NA	NA	NA	NO
ENSMUSG00000021423	Ly86	NA	NA	NA	NA	NA	NA	NO
ENSMUSG00000021439	Ctsq	NA	NA	NA	NA	NA	NA	NO
ENSMUSG00000021440	Cts7	NA	NA	NA	NA	NA	NA	NO
ENSMUSG00000021441	Cts6	NA	NA	NA	NA	NA	NA	NO
ENSMUSG00000021478	Drd1	NA	NA	NA	NA	NA	NA	NO
ENSMUSG00000021490	Slc34a1	NA	NA	NA	NA	NA	NA	NO
ENSMUSG00000021492	F12	NA	NA	NA	NA	NA	NA	NO
ENSMUSG00000021538	Il9	NA	NA	NA	NA	NA	NA	NO
ENSMUSG00000021541	Trpc7	NA	NA	NA	NA	NA	NA	NO
ENSMUSG00000021545	1700067P10Rik	NA	NA	NA	NA	NA	NA	NO
ENSMUSG00000021553	Slc28a3	NA	NA	NA	NA	NA	NA	NO
ENSMUSG00000021566	Slc6a19os	NA	NA	NA	NA	NA	NA	NO
ENSMUSG00000021575	Ahrr	NA	NA	NA	NA	NA	NA	NO
ENSMUSG00000021600	8030423J24Rik	NA	NA	NA	NA	NA	NA	NO
ENSMUSG00000021604	Irx4	NA	NA	NA	NA	NA	NA	NO
ENSMUSG00000021612	Slc6a18	NA	NA	NA	NA	NA	NA	NO
ENSMUSG00000021613	Hapln1	NA	NA	NA	NA	NA	NA	NO
ENSMUSG00000021622	Ckmt2	NA	NA	NA	NA	NA	NA	NO
ENSMUSG00000021624	Cd180	NA	NA	NA	NA	NA	NA	NO
ENSMUSG00000021636	Marveld2	NA	NA	NA	NA	NA	NA	NO
ENSMUSG00000021640	Naip1	NA	NA	NA	NA	NA	NA	NO
ENSMUSG00000021685	Otp	NA	NA	NA	NA	NA	NA	NO
ENSMUSG00000021700	Rab3c	NA	NA	NA	NA	NA	NA	NO
ENSMUSG00000021718	4933425L06Rik	NA	NA	NA	NA	NA	NA	NO
ENSMUSG00000021721	Htr1a	NA	NA	NA	NA	NA	NA	NO
ENSMUSG00000021743	Fezf2	NA	NA	NA	NA	NA	NA	NO
ENSMUSG00000021749	Oit1	NA	NA	NA	NA	NA	NA	NO
ENSMUSG00000021758	Ddx4	NA	NA	NA	NA	NA	NA	NO
ENSMUSG00000021789	Sftpa1	NA	NA	NA	NA	NA	NA	NO
ENSMUSG00000021790	Dydc1	NA	NA	NA	NA	NA	NA	NO
ENSMUSG00000021795	Sftpd	NA	NA	NA	NA	NA	NA	NO
ENSMUSG00000021797	9230112D13Rik	NA	NA	NA	NA	NA	NA	NO
ENSMUSG00000021804	Rgr	NA	NA	NA	NA	NA	NA	NO
ENSMUSG00000021848	Otx2	NA	NA	NA	NA	NA	NA	NO
ENSMUSG00000021850	1700011H14Rik	NA	NA	NA	NA	NA	NA	NO
ENSMUSG00000021852	Slc35f4	NA	NA	NA	NA	NA	NA	NO
ENSMUSG00000021867	Tmem254b	NA	NA	NA	NA	NA	NA	NO
ENSMUSG00000021874	4933413J09Rik	NA	NA	NA	NA	NA	NA	NO
ENSMUSG00000021879	Dnah12	NA	NA	NA	NA	NA	NA	NO
ENSMUSG00000021886	Gpr65	NA	NA	NA	NA	NA	NA	NO
ENSMUSG00000021907	Msmb	NA	NA	NA	NA	NA	NA	NO
ENSMUSG00000021919	Chat	NA	NA	NA	NA	NA	NA	NO
ENSMUSG00000021933	Gucy1b2	NA	NA	NA	NA	NA	NA	NO
ENSMUSG00000021940	Ptpn20	NA	NA	NA	NA	NA	NA	NO
ENSMUSG00000021943	Gdf10	NA	NA	NA	NA	NA	NA	NO
ENSMUSG00000021953	Tdh	NA	NA	NA	NA	NA	NA	NO
ENSMUSG00000021961	4930578I06Rik	NA	NA	NA	NA	NA	NA	NO
ENSMUSG00000021966	Prss52	NA	NA	NA	NA	NA	NA	NO
ENSMUSG00000021974	Fgf9	NA	NA	NA	NA	NA	NA	NO
ENSMUSG00000021977	1700129C05Rik	NA	NA	NA	NA	NA	NA	NO
ENSMUSG00000021997	Lrrc63	NA	NA	NA	NA	NA	NA	NO
ENSMUSG00000021999	Cpb2	NA	NA	NA	NA	NA	NA	NO
ENSMUSG00000022002	Erich6b	NA	NA	NA	NA	NA	NA	NO
ENSMUSG00000022014	Epsti1	NA	NA	NA	NA	NA	NA	NO
ENSMUSG00000022025	Cnmd	NA	NA	NA	NA	NA	NA	NO
ENSMUSG00000022026	Olfm4	NA	NA	NA	NA	NA	NA	NO
ENSMUSG00000022039	Adam2	NA	NA	NA	NA	NA	NA	NO
ENSMUSG00000022041	Chrna2	NA	NA	NA	NA	NA	NA	NO
ENSMUSG00000022056	Adam7	NA	NA	NA	NA	NA	NA	NO
ENSMUSG00000022057	Adamdec1	NA	NA	NA	NA	NA	NA	NO
ENSMUSG00000022061	Nkx3-1	NA	NA	NA	NA	NA	NA	NO
ENSMUSG00000022066	Entpd4b	NA	NA	NA	NA	NA	NA	NO
ENSMUSG00000022097	Sftpc	NA	NA	NA	NA	NA	NA	NO
ENSMUSG00000022101	Fgf17	NA	NA	NA	NA	NA	NA	NO
ENSMUSG00000022112	Gpc5	NA	NA	NA	NA	NA	NA	NO
ENSMUSG00000022113	Trim52	NA	NA	NA	NA	NA	NA	NO
ENSMUSG00000022116	4930449E01Rik	NA	NA	NA	NA	NA	NA	NO
ENSMUSG00000022122	Ednrb	NA	NA	NA	NA	NA	NA	NO
ENSMUSG00000022126	Acod1	NA	NA	NA	NA	NA	NA	NO
ENSMUSG00000022129	Dct	NA	NA	NA	NA	NA	NA	NO
ENSMUSG00000022149	C9	NA	NA	NA	NA	NA	NA	NO
ENSMUSG00000022155	Mroh2b	NA	NA	NA	NA	NA	NA	NO
ENSMUSG00000022181	C6	NA	NA	NA	NA	NA	NA	NO
ENSMUSG00000022209	Dhrs2	NA	NA	NA	NA	NA	NA	NO
ENSMUSG00000022212	Cpne6	NA	NA	NA	NA	NA	NA	NO
ENSMUSG00000022215	Fitm1	NA	NA	NA	NA	NA	NA	NO
ENSMUSG00000022226	Mcpt2	NA	NA	NA	NA	NA	NA	NO
ENSMUSG00000022227	Mcpt1	NA	NA	NA	NA	NA	NA	NO
ENSMUSG00000022229	Atp12a	NA	NA	NA	NA	NA	NA	NO
ENSMUSG00000022262	Dnah5	NA	NA	NA	NA	NA	NA	NO
ENSMUSG00000022288	4930447A16Rik	NA	NA	NA	NA	NA	NA	NO
ENSMUSG00000022315	Slc30a8	NA	NA	NA	NA	NA	NA	NO
ENSMUSG00000022342	Kcnv1	NA	NA	NA	NA	NA	NA	NO
ENSMUSG00000022347	A1bg	NA	NA	NA	NA	NA	NA	NO
ENSMUSG00000022357	Klhl38	NA	NA	NA	NA	NA	NA	NO
ENSMUSG00000022362	Gm29394	NA	NA	NA	NA	NA	NA	NO
ENSMUSG00000022371	Col14a1	NA	NA	NA	NA	NA	NA	NO
ENSMUSG00000022375	Lrrc6	NA	NA	NA	NA	NA	NA	NO
ENSMUSG00000022432	Smc1b	NA	NA	NA	NA	NA	NA	NO
ENSMUSG00000022435	Upk3a	NA	NA	NA	NA	NA	NA	NO
ENSMUSG00000022441	Efcab6	NA	NA	NA	NA	NA	NA	NO
ENSMUSG00000022445	Cyp2d26	NA	NA	NA	NA	NA	NA	NO
ENSMUSG00000022449	Adamts20	NA	NA	NA	NA	NA	NA	NO
ENSMUSG00000022455	Wbp2nl	NA	NA	NA	NA	NA	NA	NO
ENSMUSG00000022491	Glycam1	NA	NA	NA	NA	NA	NA	NO
ENSMUSG00000022494	Shisa9	NA	NA	NA	NA	NA	NA	NO
ENSMUSG00000022496	Tnfrsf17	NA	NA	NA	NA	NA	NA	NO
ENSMUSG00000022501	Prm1	NA	NA	NA	NA	NA	NA	NO
ENSMUSG00000022504	Ciita	NA	NA	NA	NA	NA	NA	NO
ENSMUSG00000022518	4930562C15Rik	NA	NA	NA	NA	NA	NA	NO
ENSMUSG00000022523	Fgf12	NA	NA	NA	NA	NA	NA	NO
ENSMUSG00000022542	2019-09-12	NA	NA	NA	NA	NA	NA	NO
ENSMUSG00000022579	Gpihbp1	NA	NA	NA	NA	NA	NA	NO
ENSMUSG00000022582	Ly6g	NA	NA	NA	NA	NA	NA	NO
ENSMUSG00000022584	Ly6c2	NA	NA	NA	NA	NA	NA	NO
ENSMUSG00000022586	Ly6i	NA	NA	NA	NA	NA	NA	NO
ENSMUSG00000022589	Cyp11b2	NA	NA	NA	NA	NA	NA	NO
ENSMUSG00000022591	Gm9747	NA	NA	NA	NA	NA	NA	NO
ENSMUSG00000022613	Miox	NA	NA	NA	NA	NA	NA	NO
ENSMUSG00000022622	Acr	NA	NA	NA	NA	NA	NA	NO
ENSMUSG00000022650	Retnlb	NA	NA	NA	NA	NA	NA	NO
ENSMUSG00000022651	Retnlg	NA	NA	NA	NA	NA	NA	NO
ENSMUSG00000022652	Morc1	NA	NA	NA	NA	NA	NA	NO
ENSMUSG00000022659	Gcsam	NA	NA	NA	NA	NA	NA	NO
ENSMUSG00000022683	Pla2g10	NA	NA	NA	NA	NA	NA	NO
ENSMUSG00000022696	Sidt1	NA	NA	NA	NA	NA	NA	NO
ENSMUSG00000022705	Drd3	NA	NA	NA	NA	NA	NA	NO
ENSMUSG00000022715	Tmem114	NA	NA	NA	NA	NA	NA	NO
ENSMUSG00000022738	Gsc2	NA	NA	NA	NA	NA	NA	NO
ENSMUSG00000022755	Adgrg7	NA	NA	NA	NA	NA	NA	NO
ENSMUSG00000022762	Ncam2	NA	NA	NA	NA	NA	NA	NO
ENSMUSG00000022783	Spag6l	NA	NA	NA	NA	NA	NA	NO
ENSMUSG00000022798	4930435E12Rik	NA	NA	NA	NA	NA	NA	NO
ENSMUSG00000022809	Nr1i2	NA	NA	NA	NA	NA	NA	NO
ENSMUSG00000022840	Adcy5	NA	NA	NA	NA	NA	NA	NO
ENSMUSG00000022857	Tmprss15	NA	NA	NA	NA	NA	NA	NO
ENSMUSG00000022861	Dgkg	NA	NA	NA	NA	NA	NA	NO
ENSMUSG00000022868	Ahsg	NA	NA	NA	NA	NA	NA	NO
ENSMUSG00000022875	Kng1	NA	NA	NA	NA	NA	NA	NO
ENSMUSG00000022876	Samsn1	NA	NA	NA	NA	NA	NA	NO
ENSMUSG00000022877	Hrg	NA	NA	NA	NA	NA	NA	NO
ENSMUSG00000022878	Adipoq	NA	NA	NA	NA	NA	NA	NO
ENSMUSG00000022886	Prl2a1	NA	NA	NA	NA	NA	NA	NO
ENSMUSG00000022901	Cd86	NA	NA	NA	NA	NA	NA	NO
ENSMUSG00000022902	Stfa2	NA	NA	NA	NA	NA	NA	NO
ENSMUSG00000022931	4930553J12Rik	NA	NA	NA	NA	NA	NA	NO
ENSMUSG00000022949	Clic6	NA	NA	NA	NA	NA	NA	NO
ENSMUSG00000022986	Krt75	NA	NA	NA	NA	NA	NA	NO
ENSMUSG00000022991	Lalba	NA	NA	NA	NA	NA	NA	NO
ENSMUSG00000023041	Krt6b	NA	NA	NA	NA	NA	NA	NO
ENSMUSG00000023057	Fabp2	NA	NA	NA	NA	NA	NA	NO
ENSMUSG00000023073	Slc10a2	NA	NA	NA	NA	NA	NA	NO
ENSMUSG00000023078	Cxcl13	NA	NA	NA	NA	NA	NA	NO
ENSMUSG00000023083	H2-M10.2	NA	NA	NA	NA	NA	NA	NO
ENSMUSG00000023093	Gm7257	NA	NA	NA	NA	NA	NA	NO
ENSMUSG00000023120	Gm853	NA	NA	NA	NA	NA	NA	NO
ENSMUSG00000023122	Sult1c2	NA	NA	NA	NA	NA	NA	NO
ENSMUSG00000023132	Gzma	NA	NA	NA	NA	NA	NA	NO
ENSMUSG00000023140	Reg2	NA	NA	NA	NA	NA	NA	NO
ENSMUSG00000023151	Lrrc69	NA	NA	NA	NA	NA	NA	NO
ENSMUSG00000023159	Psg29	NA	NA	NA	NA	NA	NA	NO
ENSMUSG00000023165	Ssxb2	NA	NA	NA	NA	NA	NA	NO
ENSMUSG00000023176	Cpn2	NA	NA	NA	NA	NA	NA	NO
ENSMUSG00000023185	Ceacam14	NA	NA	NA	NA	NA	NA	NO
ENSMUSG00000023210	Lcn9	NA	NA	NA	NA	NA	NA	NO
ENSMUSG00000023216	Epb42	NA	NA	NA	NA	NA	NA	NO
ENSMUSG00000023247	Guca2a	NA	NA	NA	NA	NA	NA	NO
ENSMUSG00000023257	Cypt1	NA	NA	NA	NA	NA	NA	NO
ENSMUSG00000023263	9530002B09Rik	NA	NA	NA	NA	NA	NA	NO
ENSMUSG00000023274	Cd4	NA	NA	NA	NA	NA	NA	NO
ENSMUSG00000023289	Sva	NA	NA	NA	NA	NA	NA	NO
ENSMUSG00000023349	Clec4n	NA	NA	NA	NA	NA	NA	NO
ENSMUSG00000023350	4921501E09Rik	NA	NA	NA	NA	NA	NA	NO
ENSMUSG00000023387	Kcnk16	NA	NA	NA	NA	NA	NA	NO
ENSMUSG00000023403	Stk31	NA	NA	NA	NA	NA	NA	NO
ENSMUSG00000023433	Cela3b	NA	NA	NA	NA	NA	NA	NO
ENSMUSG00000023467	Tulp2	NA	NA	NA	NA	NA	NA	NO
ENSMUSG00000023577	Iqcf3	NA	NA	NA	NA	NA	NA	NO
ENSMUSG00000023802	Nox3	NA	NA	NA	NA	NA	NA	NO
ENSMUSG00000023828	Slc22a3	NA	NA	NA	NA	NA	NA	NO
ENSMUSG00000023829	Slc22a1	NA	NA	NA	NA	NA	NA	NO
ENSMUSG00000023902	Zscan10	NA	NA	NA	NA	NA	NA	NO
ENSMUSG00000023906	Cldn6	NA	NA	NA	NA	NA	NA	NO
ENSMUSG00000023918	Adgrf4	NA	NA	NA	NA	NA	NA	NO
ENSMUSG00000023926	Rhag	NA	NA	NA	NA	NA	NA	NO
ENSMUSG00000023927	Satb1	NA	NA	NA	NA	NA	NA	NO
ENSMUSG00000023930	Crisp2	NA	NA	NA	NA	NA	NA	NO
ENSMUSG00000023943	Sult1c1	NA	NA	NA	NA	NA	NA	NO
ENSMUSG00000023949	Tcte1	NA	NA	NA	NA	NA	NA	NO
ENSMUSG00000023964	Calcr	NA	NA	NA	NA	NA	NA	NO
ENSMUSG00000023968	Crip3	NA	NA	NA	NA	NA	NA	NO
ENSMUSG00000023978	Prph2	NA	NA	NA	NA	NA	NA	NO
ENSMUSG00000023987	Pgc	NA	NA	NA	NA	NA	NA	NO
ENSMUSG00000023993	Treml1	NA	NA	NA	NA	NA	NA	NO
ENSMUSG00000023995	Tspo2	NA	NA	NA	NA	NA	NA	NO
ENSMUSG00000024028	Tff2	NA	NA	NA	NA	NA	NA	NO
ENSMUSG00000024029	Tff3	NA	NA	NA	NA	NA	NA	NO
ENSMUSG00000024034	Tmprss3	NA	NA	NA	NA	NA	NA	NO
ENSMUSG00000024041	Cryaa	NA	NA	NA	NA	NA	NA	NO
ENSMUSG00000024088	4930583I09Rik	NA	NA	NA	NA	NA	NA	NO
ENSMUSG00000024107	Lhcgr	NA	NA	NA	NA	NA	NA	NO
ENSMUSG00000024109	Nrxn1	NA	NA	NA	NA	NA	NA	NO
ENSMUSG00000024116	Prss21	NA	NA	NA	NA	NA	NA	NO
ENSMUSG00000024124	Prss30	NA	NA	NA	NA	NA	NA	NO
ENSMUSG00000024125	Sbpl	NA	NA	NA	NA	NA	NA	NO
ENSMUSG00000024128	Sbp	NA	NA	NA	NA	NA	NA	NO
ENSMUSG00000024154	Gtf2a1l	NA	NA	NA	NA	NA	NA	NO
ENSMUSG00000024171	Prss28	NA	NA	NA	NA	NA	NA	NO
ENSMUSG00000024172	St6gal2	NA	NA	NA	NA	NA	NA	NO
ENSMUSG00000024184	Pdia2	NA	NA	NA	NA	NA	NA	NO
ENSMUSG00000024186	Rgs11	NA	NA	NA	NA	NA	NA	NO
ENSMUSG00000024207	Acsbg2	NA	NA	NA	NA	NA	NA	NO
ENSMUSG00000024209	1700061G19Rik	NA	NA	NA	NA	NA	NA	NO
ENSMUSG00000024211	Grm8	NA	NA	NA	NA	NA	NA	NO
ENSMUSG00000024223	Armc12	NA	NA	NA	NA	NA	NA	NO
ENSMUSG00000024224	Clpsl2	NA	NA	NA	NA	NA	NA	NO
ENSMUSG00000024225	Clps	NA	NA	NA	NA	NA	NA	NO
ENSMUSG00000024227	Pdzph1	NA	NA	NA	NA	NA	NA	NO
ENSMUSG00000024233	Lyzl1	NA	NA	NA	NA	NA	NA	NO
ENSMUSG00000024254	Abcg8	NA	NA	NA	NA	NA	NA	NO
ENSMUSG00000024256	Adcyap1	NA	NA	NA	NA	NA	NA	NO
ENSMUSG00000024266	Adad2	NA	NA	NA	NA	NA	NA	NO
ENSMUSG00000024292	Cyp4f14	NA	NA	NA	NA	NA	NA	NO
ENSMUSG00000024300	Myo1f	NA	NA	NA	NA	NA	NA	NO
ENSMUSG00000024306	Ccdc178	NA	NA	NA	NA	NA	NA	NO
ENSMUSG00000024313	Mep1b	NA	NA	NA	NA	NA	NA	NO
ENSMUSG00000024331	Dsc2	NA	NA	NA	NA	NA	NA	NO
ENSMUSG00000024334	H2-Oa	NA	NA	NA	NA	NA	NA	NO
ENSMUSG00000024340	Btnl2	NA	NA	NA	NA	NA	NA	NO
ENSMUSG00000024347	Psd2	NA	NA	NA	NA	NA	NA	NO
ENSMUSG00000024353	Mzb1	NA	NA	NA	NA	NA	NA	NO
ENSMUSG00000024366	Gfra3	NA	NA	NA	NA	NA	NA	NO
ENSMUSG00000024386	Proc	NA	NA	NA	NA	NA	NA	NO
ENSMUSG00000024397	Aif1	NA	NA	NA	NA	NA	NA	NO
ENSMUSG00000024401	Tnf	NA	NA	NA	NA	NA	NA	NO
ENSMUSG00000024409	Psors1c2	NA	NA	NA	NA	NA	NA	NO
ENSMUSG00000024440	Pcdh12	NA	NA	NA	NA	NA	NA	NO
ENSMUSG00000024448	H2-M10.1	NA	NA	NA	NA	NA	NA	NO
ENSMUSG00000024471	Myot	NA	NA	NA	NA	NA	NA	NO
ENSMUSG00000024500	Ppp2r2b	NA	NA	NA	NA	NA	NA	NO
ENSMUSG00000024503	Spink1	NA	NA	NA	NA	NA	NA	NO
ENSMUSG00000024510	Ftmt	NA	NA	NA	NA	NA	NA	NO
ENSMUSG00000024519	Cplx4	NA	NA	NA	NA	NA	NA	NO
ENSMUSG00000024546	4930546C10Rik	NA	NA	NA	NA	NA	NA	NO
ENSMUSG00000024553	Galr1	NA	NA	NA	NA	NA	NA	NO
ENSMUSG00000024578	Il17b	NA	NA	NA	NA	NA	NA	NO
ENSMUSG00000024647	Cbln2	NA	NA	NA	NA	NA	NA	NO
ENSMUSG00000024650	Slc22a6	NA	NA	NA	NA	NA	NA	NO
ENSMUSG00000024653	Scgb1a1	NA	NA	NA	NA	NA	NA	NO
ENSMUSG00000024670	Cd6	NA	NA	NA	NA	NA	NA	NO
ENSMUSG00000024672	Ms4a7	NA	NA	NA	NA	NA	NA	NO
ENSMUSG00000024673	Ms4a1	NA	NA	NA	NA	NA	NA	NO
ENSMUSG00000024675	Ms4a4c	NA	NA	NA	NA	NA	NA	NO
ENSMUSG00000024677	Ms4a6b	NA	NA	NA	NA	NA	NA	NO
ENSMUSG00000024678	Ms4a4d	NA	NA	NA	NA	NA	NA	NO
ENSMUSG00000024679	Ms4a6d	NA	NA	NA	NA	NA	NA	NO
ENSMUSG00000024681	Ms4a3	NA	NA	NA	NA	NA	NA	NO
ENSMUSG00000024682	Gif	NA	NA	NA	NA	NA	NA	NO
ENSMUSG00000024694	Keg1	NA	NA	NA	NA	NA	NA	NO
ENSMUSG00000024728	1700025F22Rik	NA	NA	NA	NA	NA	NA	NO
ENSMUSG00000024729	1700017D01Rik	NA	NA	NA	NA	NA	NA	NO
ENSMUSG00000024730	Ms4a8a	NA	NA	NA	NA	NA	NA	NO
ENSMUSG00000024734	Zp1	NA	NA	NA	NA	NA	NA	NO
ENSMUSG00000024738	Pga5	NA	NA	NA	NA	NA	NA	NO
ENSMUSG00000024749	Tmc1	NA	NA	NA	NA	NA	NA	NO
ENSMUSG00000024757	Slc22a19	NA	NA	NA	NA	NA	NA	NO
ENSMUSG00000024766	Lipo3	NA	NA	NA	NA	NA	NA	NO
ENSMUSG00000024768	Lipf	NA	NA	NA	NA	NA	NA	NO
ENSMUSG00000024770	Lipn	NA	NA	NA	NA	NA	NA	NO
ENSMUSG00000024771	Lipk	NA	NA	NA	NA	NA	NA	NO
ENSMUSG00000024774	Ankrd22	NA	NA	NA	NA	NA	NA	NO
ENSMUSG00000024786	Majin	NA	NA	NA	NA	NA	NA	NO
ENSMUSG00000024806	Mlana	NA	NA	NA	NA	NA	NA	NO
ENSMUSG00000024815	Trpd52l3	NA	NA	NA	NA	NA	NA	NO
ENSMUSG00000024857	Cabp2	NA	NA	NA	NA	NA	NA	NO
ENSMUSG00000024863	Mbl2	NA	NA	NA	NA	NA	NA	NO
ENSMUSG00000024868	Dkk1	NA	NA	NA	NA	NA	NA	NO
ENSMUSG00000024903	Lao1	NA	NA	NA	NA	NA	NA	NO
ENSMUSG00000024972	Lgals12	NA	NA	NA	NA	NA	NA	NO
ENSMUSG00000024979	Tectb	NA	NA	NA	NA	NA	NA	NO
ENSMUSG00000024992	Pde6c	NA	NA	NA	NA	NA	NA	NO
ENSMUSG00000025003	Cyp2c39	NA	NA	NA	NA	NA	NA	NO
ENSMUSG00000025004	Cyp2c40	NA	NA	NA	NA	NA	NA	NO
ENSMUSG00000025013	Tll2	NA	NA	NA	NA	NA	NA	NO
ENSMUSG00000025043	Dusp21	NA	NA	NA	NA	NA	NA	NO
ENSMUSG00000025044	Msr1	NA	NA	NA	NA	NA	NA	NO
ENSMUSG00000025051	Samt4	NA	NA	NA	NA	NA	NA	NO
ENSMUSG00000025056	Nr0b1	NA	NA	NA	NA	NA	NA	NO
ENSMUSG00000025058	5430427O19Rik	NA	NA	NA	NA	NA	NA	NO
ENSMUSG00000025075	Habp2	NA	NA	NA	NA	NA	NA	NO
ENSMUSG00000025081	Tdrd1	NA	NA	NA	NA	NA	NA	NO
ENSMUSG00000025090	Ccdc172	NA	NA	NA	NA	NA	NA	NO
ENSMUSG00000025091	Pnliprp2	NA	NA	NA	NA	NA	NA	NO
ENSMUSG00000025094	Slc18a2	NA	NA	NA	NA	NA	NA	NO
ENSMUSG00000025141	Myadml2	NA	NA	NA	NA	NA	NA	NO
ENSMUSG00000025165	Sectm1a	NA	NA	NA	NA	NA	NA	NO
ENSMUSG00000025219	Fgf8	NA	NA	NA	NA	NA	NA	NO
ENSMUSG00000025221	Kcnip2	NA	NA	NA	NA	NA	NA	NO
ENSMUSG00000025243	Slc6a20b	NA	NA	NA	NA	NA	NA	NO
ENSMUSG00000025270	Alas2	NA	NA	NA	NA	NA	NA	NO
ENSMUSG00000025279	Dnase1l3	NA	NA	NA	NA	NA	NA	NO
ENSMUSG00000025288	4933436I01Rik	NA	NA	NA	NA	NA	NA	NO
ENSMUSG00000025330	Padi4	NA	NA	NA	NA	NA	NA	NO
ENSMUSG00000025333	Gpr143	NA	NA	NA	NA	NA	NA	NO
ENSMUSG00000025370	Cdh9	NA	NA	NA	NA	NA	NA	NO
ENSMUSG00000025380	Fscn2	NA	NA	NA	NA	NA	NA	NO
ENSMUSG00000025389	Mip	NA	NA	NA	NA	NA	NA	NO
ENSMUSG00000025396	Hsd17b6	NA	NA	NA	NA	NA	NA	NO
ENSMUSG00000025400	Tac2	NA	NA	NA	NA	NA	NA	NO
ENSMUSG00000025405	Inhbc	NA	NA	NA	NA	NA	NA	NO
ENSMUSG00000025418	Bsnd	NA	NA	NA	NA	NA	NA	NO
ENSMUSG00000025431	Crisp1	NA	NA	NA	NA	NA	NA	NO
ENSMUSG00000025433	Crisp3	NA	NA	NA	NA	NA	NA	NO
ENSMUSG00000025450	Gm9752	NA	NA	NA	NA	NA	NA	NO
ENSMUSG00000025461	Cd163l1	NA	NA	NA	NA	NA	NA	NO
ENSMUSG00000025467	Prap1	NA	NA	NA	NA	NA	NA	NO
ENSMUSG00000025468	Caly	NA	NA	NA	NA	NA	NA	NO
ENSMUSG00000025475	Adgra1	NA	NA	NA	NA	NA	NA	NO
ENSMUSG00000025479	Cyp2e1	NA	NA	NA	NA	NA	NA	NO
ENSMUSG00000025480	Syce1	NA	NA	NA	NA	NA	NA	NO
ENSMUSG00000025482	Odf3	NA	NA	NA	NA	NA	NA	NO
ENSMUSG00000025488	Cox8b	NA	NA	NA	NA	NA	NA	NO
ENSMUSG00000025515	Muc2	NA	NA	NA	NA	NA	NA	NO
ENSMUSG00000025519	Tktl2	NA	NA	NA	NA	NA	NA	NO
ENSMUSG00000025527	Satl1	NA	NA	NA	NA	NA	NA	NO
ENSMUSG00000025528	2010106E10Rik	NA	NA	NA	NA	NA	NA	NO
ENSMUSG00000025529	Zfp711	NA	NA	NA	NA	NA	NA	NO
ENSMUSG00000025573	6030468B19Rik	NA	NA	NA	NA	NA	NA	NO
ENSMUSG00000025576	Rbfox3	NA	NA	NA	NA	NA	NA	NO
ENSMUSG00000025588	Nat1	NA	NA	NA	NA	NA	NA	NO
ENSMUSG00000025597	Klhl4	NA	NA	NA	NA	NA	NA	NO
ENSMUSG00000025652	Tmem89	NA	NA	NA	NA	NA	NA	NO
ENSMUSG00000025658	Cnksr2	NA	NA	NA	NA	NA	NA	NO
ENSMUSG00000025701	Alox5	NA	NA	NA	NA	NA	NA	NO
ENSMUSG00000025716	Myo3a	NA	NA	NA	NA	NA	NA	NO
ENSMUSG00000025754	Agbl1	NA	NA	NA	NA	NA	NA	NO
ENSMUSG00000025774	Crisp4	NA	NA	NA	NA	NA	NA	NO
ENSMUSG00000025783	4930412O13Rik	NA	NA	NA	NA	NA	NA	NO
ENSMUSG00000025787	Tgm4	NA	NA	NA	NA	NA	NA	NO
ENSMUSG00000025808	Ccdc7a	NA	NA	NA	NA	NA	NA	NO
ENSMUSG00000025838	Pramel6	NA	NA	NA	NA	NA	NA	NO
ENSMUSG00000025839	Pramel7	NA	NA	NA	NA	NA	NA	NO
ENSMUSG00000025877	Hk3	NA	NA	NA	NA	NA	NA	NO
ENSMUSG00000025888	Casp1	NA	NA	NA	NA	NA	NA	NO
ENSMUSG00000025900	Rp1	NA	NA	NA	NA	NA	NA	NO
ENSMUSG00000025902	Sox17	NA	NA	NA	NA	NA	NA	NO
ENSMUSG00000025905	Oprk1	NA	NA	NA	NA	NA	NA	NO
ENSMUSG00000025927	Tfap2b	NA	NA	NA	NA	NA	NA	NO
ENSMUSG00000025929	Il17a	NA	NA	NA	NA	NA	NA	NO
ENSMUSG00000025930	Msc	NA	NA	NA	NA	NA	NA	NO
ENSMUSG00000025936	Gm4956	NA	NA	NA	NA	NA	NA	NO
ENSMUSG00000025945	Crygf	NA	NA	NA	NA	NA	NA	NO
ENSMUSG00000025952	Crygc	NA	NA	NA	NA	NA	NA	NO
ENSMUSG00000025955	Akr1cl	NA	NA	NA	NA	NA	NA	NO
ENSMUSG00000025961	4933402D24Rik	NA	NA	NA	NA	NA	NA	NO
ENSMUSG00000025977	Boll	NA	NA	NA	NA	NA	NA	NO
ENSMUSG00000025991	Cps1	NA	NA	NA	NA	NA	NA	NO
ENSMUSG00000026009	Icos	NA	NA	NA	NA	NA	NA	NO
ENSMUSG00000026011	Ctla4	NA	NA	NA	NA	NA	NA	NO
ENSMUSG00000026023	Cdk15	NA	NA	NA	NA	NA	NA	NO
ENSMUSG00000026051	1500015O10Rik	NA	NA	NA	NA	NA	NA	NO
ENSMUSG00000026058	Khdrbs2	NA	NA	NA	NA	NA	NA	NO
ENSMUSG00000026063	Pih1d3	NA	NA	NA	NA	NA	NA	NO
ENSMUSG00000026065	Slc9a4	NA	NA	NA	NA	NA	NA	NO
ENSMUSG00000026085	Lyg1	NA	NA	NA	NA	NA	NA	NO
ENSMUSG00000026100	Mstn	NA	NA	NA	NA	NA	NA	NO
ENSMUSG00000026124	Cfc1	NA	NA	NA	NA	NA	NA	NO
ENSMUSG00000026125	Prss39	NA	NA	NA	NA	NA	NA	NO
ENSMUSG00000026141	Col19a1	NA	NA	NA	NA	NA	NA	NO
ENSMUSG00000026147	Col9a1	NA	NA	NA	NA	NA	NA	NO
ENSMUSG00000026149	Tm4sf20	NA	NA	NA	NA	NA	NA	NO
ENSMUSG00000026163	Sphkap	NA	NA	NA	NA	NA	NA	NO
ENSMUSG00000026182	Tnp1	NA	NA	NA	NA	NA	NA	NO
ENSMUSG00000026224	4933407L21Rik	NA	NA	NA	NA	NA	NA	NO
ENSMUSG00000026226	Spata3	NA	NA	NA	NA	NA	NA	NO
ENSMUSG00000026227	2810459M11Rik	NA	NA	NA	NA	NA	NA	NO
ENSMUSG00000026246	Alppl2	NA	NA	NA	NA	NA	NA	NO
ENSMUSG00000026251	Chrnd	NA	NA	NA	NA	NA	NA	NO
ENSMUSG00000026253	Chrng	NA	NA	NA	NA	NA	NA	NO
ENSMUSG00000026258	3110079O15Rik	NA	NA	NA	NA	NA	NA	NO
ENSMUSG00000026272	Agxt	NA	NA	NA	NA	NA	NA	NO
ENSMUSG00000026295	Spp2	NA	NA	NA	NA	NA	NA	NO
ENSMUSG00000026312	Cdh7	NA	NA	NA	NA	NA	NA	NO
ENSMUSG00000026327	Serpinb11	NA	NA	NA	NA	NA	NA	NO
ENSMUSG00000026331	Slco6c1	NA	NA	NA	NA	NA	NA	NO
ENSMUSG00000026336	Slco6d1	NA	NA	NA	NA	NA	NA	NO
ENSMUSG00000026348	Acmsd	NA	NA	NA	NA	NA	NA	NO
ENSMUSG00000026357	Rgs18	NA	NA	NA	NA	NA	NA	NO
ENSMUSG00000026358	Rgs1	NA	NA	NA	NA	NA	NA	NO
ENSMUSG00000026368	F13b	NA	NA	NA	NA	NA	NA	NO
ENSMUSG00000026390	Marco	NA	NA	NA	NA	NA	NA	NO
ENSMUSG00000026394	Atp6v1g3	NA	NA	NA	NA	NA	NA	NO
ENSMUSG00000026401	Cd55b	NA	NA	NA	NA	NA	NA	NO
ENSMUSG00000026407	Cacna1s	NA	NA	NA	NA	NA	NA	NO
ENSMUSG00000026415	Fcamr	NA	NA	NA	NA	NA	NA	NO
ENSMUSG00000026416	Il20	NA	NA	NA	NA	NA	NA	NO
ENSMUSG00000026417	Pigr	NA	NA	NA	NA	NA	NA	NO
ENSMUSG00000026424	Gpr37l1	NA	NA	NA	NA	NA	NA	NO
ENSMUSG00000026432	Avpr1b	NA	NA	NA	NA	NA	NA	NO
ENSMUSG00000026443	Lrrn2	NA	NA	NA	NA	NA	NA	NO
ENSMUSG00000026452	Syt2	NA	NA	NA	NA	NA	NA	NO
ENSMUSG00000026459	Myog	NA	NA	NA	NA	NA	NA	NO
ENSMUSG00000026523	Wdr64	NA	NA	NA	NA	NA	NA	NO
ENSMUSG00000026531	Mptx1	NA	NA	NA	NA	NA	NA	NO
ENSMUSG00000026532	Spta1	NA	NA	NA	NA	NA	NA	NO
ENSMUSG00000026542	Apcs	NA	NA	NA	NA	NA	NA	NO
ENSMUSG00000026560	Fmo9	NA	NA	NA	NA	NA	NA	NO
ENSMUSG00000026567	Adcy10	NA	NA	NA	NA	NA	NA	NO
ENSMUSG00000026573	Xcl1	NA	NA	NA	NA	NA	NA	NO
ENSMUSG00000026581	Sell	NA	NA	NA	NA	NA	NA	NO
ENSMUSG00000026587	Astn1	NA	NA	NA	NA	NA	NA	NO
ENSMUSG00000026609	Ush2a	NA	NA	NA	NA	NA	NA	NO
ENSMUSG00000026610	Esrrg	NA	NA	NA	NA	NA	NA	NO
ENSMUSG00000026611	Spata17	NA	NA	NA	NA	NA	NA	NO
ENSMUSG00000026621	2019-03-01	NA	NA	NA	NA	NA	NA	NO
ENSMUSG00000026645	Olah	NA	NA	NA	NA	NA	NA	NO
ENSMUSG00000026668	Ucma	NA	NA	NA	NA	NA	NA	NO
ENSMUSG00000026691	Fmo3	NA	NA	NA	NA	NA	NA	NO
ENSMUSG00000026692	Fmo4	NA	NA	NA	NA	NA	NA	NO
ENSMUSG00000026697	Myoc	NA	NA	NA	NA	NA	NA	NO
ENSMUSG00000026725	Tnn	NA	NA	NA	NA	NA	NA	NO
ENSMUSG00000026729	4930562F07Rik	NA	NA	NA	NA	NA	NA	NO
ENSMUSG00000026734	4921504E06Rik	NA	NA	NA	NA	NA	NA	NO
ENSMUSG00000026735	Ptf1a	NA	NA	NA	NA	NA	NA	NO
ENSMUSG00000026751	Nr5a1	NA	NA	NA	NA	NA	NA	NO
ENSMUSG00000026770	Il2ra	NA	NA	NA	NA	NA	NA	NO
ENSMUSG00000026778	Prkcq	NA	NA	NA	NA	NA	NA	NO
ENSMUSG00000026815	Gfi1b	NA	NA	NA	NA	NA	NA	NO
ENSMUSG00000026818	Cel	NA	NA	NA	NA	NA	NA	NO
ENSMUSG00000026824	Kcnj3	NA	NA	NA	NA	NA	NA	NO
ENSMUSG00000026828	Galnt5	NA	NA	NA	NA	NA	NA	NO
ENSMUSG00000026830	Ermn	NA	NA	NA	NA	NA	NA	NO
ENSMUSG00000026834	Acvr1c	NA	NA	NA	NA	NA	NA	NO
ENSMUSG00000026835	Fcnb	NA	NA	NA	NA	NA	NA	NO
ENSMUSG00000026866	Kynu	NA	NA	NA	NA	NA	NA	NO
ENSMUSG00000026882	4930568D16Rik	NA	NA	NA	NA	NA	NA	NO
ENSMUSG00000026919	Lcn4	NA	NA	NA	NA	NA	NA	NO
ENSMUSG00000026931	1700019N19Rik	NA	NA	NA	NA	NA	NA	NO
ENSMUSG00000026936	Lcn3	NA	NA	NA	NA	NA	NA	NO
ENSMUSG00000026937	Lcn5	NA	NA	NA	NA	NA	NA	NO
ENSMUSG00000026940	Ccdc183	NA	NA	NA	NA	NA	NA	NO
ENSMUSG00000026943	Lcn12	NA	NA	NA	NA	NA	NA	NO
ENSMUSG00000026950	Neb	NA	NA	NA	NA	NA	NA	NO
ENSMUSG00000026961	Lrrc26	NA	NA	NA	NA	NA	NA	NO
ENSMUSG00000026963	Tmem210	NA	NA	NA	NA	NA	NA	NO
ENSMUSG00000026983	Il1f5	NA	NA	NA	NA	NA	NA	NO
ENSMUSG00000026984	Il1f6	NA	NA	NA	NA	NA	NA	NO
ENSMUSG00000026985	Il1f8	NA	NA	NA	NA	NA	NA	NO
ENSMUSG00000026986	Hnmt	NA	NA	NA	NA	NA	NA	NO
ENSMUSG00000026989	Dapl1	NA	NA	NA	NA	NA	NA	NO
ENSMUSG00000027016	Zfp385b	NA	NA	NA	NA	NA	NA	NO
ENSMUSG00000027022	Xirp2	NA	NA	NA	NA	NA	NA	NO
ENSMUSG00000027072	Prg3	NA	NA	NA	NA	NA	NA	NO
ENSMUSG00000027120	Fshb	NA	NA	NA	NA	NA	NA	NO
ENSMUSG00000027157	4930430A15Rik	NA	NA	NA	NA	NA	NA	NO
ENSMUSG00000027202	Slc12a1	NA	NA	NA	NA	NA	NA	NO
ENSMUSG00000027219	Slc28a2	NA	NA	NA	NA	NA	NA	NO
ENSMUSG00000027229	Terb2	NA	NA	NA	NA	NA	NA	NO
ENSMUSG00000027270	Lamp5	NA	NA	NA	NA	NA	NA	NO
ENSMUSG00000027273	Snap25	NA	NA	NA	NA	NA	NA	NO
ENSMUSG00000027301	Oxt	NA	NA	NA	NA	NA	NA	NO
ENSMUSG00000027314	Dll4	NA	NA	NA	NA	NA	NA	NO
ENSMUSG00000027318	Adam33	NA	NA	NA	NA	NA	NA	NO
ENSMUSG00000027338	Prnd	NA	NA	NA	NA	NA	NA	NO
ENSMUSG00000027345	4921508D12Rik	NA	NA	NA	NA	NA	NA	NO
ENSMUSG00000027350	Chgb	NA	NA	NA	NA	NA	NA	NO
ENSMUSG00000027355	Tmco5	NA	NA	NA	NA	NA	NA	NO
ENSMUSG00000027356	Fermt1	NA	NA	NA	NA	NA	NA	NO
ENSMUSG00000027359	Slc27a2	NA	NA	NA	NA	NA	NA	NO
ENSMUSG00000027376	Prom2	NA	NA	NA	NA	NA	NA	NO
ENSMUSG00000027380	Acoxl	NA	NA	NA	NA	NA	NA	NO
ENSMUSG00000027398	Il1b	NA	NA	NA	NA	NA	NA	NO
ENSMUSG00000027400	Pdyn	NA	NA	NA	NA	NA	NA	NO
ENSMUSG00000027403	Tgm6	NA	NA	NA	NA	NA	NA	NO
ENSMUSG00000027409	1700020A23Rik	NA	NA	NA	NA	NA	NA	NO
ENSMUSG00000027416	Otor	NA	NA	NA	NA	NA	NA	NO
ENSMUSG00000027419	Pcsk2	NA	NA	NA	NA	NA	NA	NO
ENSMUSG00000027431	Scp2d1	NA	NA	NA	NA	NA	NA	NO
ENSMUSG00000027434	Nkx2-2	NA	NA	NA	NA	NA	NA	NO
ENSMUSG00000027443	Cst12	NA	NA	NA	NA	NA	NA	NO
ENSMUSG00000027444	8030411F24Rik	NA	NA	NA	NA	NA	NA	NO
ENSMUSG00000027445	Cst9	NA	NA	NA	NA	NA	NA	NO
ENSMUSG00000027446	9230104L09Rik	NA	NA	NA	NA	NA	NA	NO
ENSMUSG00000027452	Acss1	NA	NA	NA	NA	NA	NA	NO
ENSMUSG00000027468	Defb22	NA	NA	NA	NA	NA	NA	NO
ENSMUSG00000027474	Ccm2l	NA	NA	NA	NA	NA	NA	NO
ENSMUSG00000027480	Sun5	NA	NA	NA	NA	NA	NA	NO
ENSMUSG00000027481	Bpifb2	NA	NA	NA	NA	NA	NA	NO
ENSMUSG00000027482	Bpifa3	NA	NA	NA	NA	NA	NA	NO
ENSMUSG00000027483	Bpifa1	NA	NA	NA	NA	NA	NA	NO
ENSMUSG00000027484	Bpifa5	NA	NA	NA	NA	NA	NA	NO
ENSMUSG00000027485	Bpifb1	NA	NA	NA	NA	NA	NA	NO
ENSMUSG00000027513	Pck1	NA	NA	NA	NA	NA	NA	NO
ENSMUSG00000027517	Ankrd60	NA	NA	NA	NA	NA	NA	NO
ENSMUSG00000027518	1700021F07Rik	NA	NA	NA	NA	NA	NA	NO
ENSMUSG00000027524	Edn3	NA	NA	NA	NA	NA	NA	NO
ENSMUSG00000027525	Phactr3	NA	NA	NA	NA	NA	NA	NO
ENSMUSG00000027528	Fabp9	NA	NA	NA	NA	NA	NA	NO
ENSMUSG00000027530	Fabp12	NA	NA	NA	NA	NA	NA	NO
ENSMUSG00000027547	Sall4	NA	NA	NA	NA	NA	NA	NO
ENSMUSG00000027556	Car1	NA	NA	NA	NA	NA	NA	NO
ENSMUSG00000027559	Car3	NA	NA	NA	NA	NA	NA	NO
ENSMUSG00000027560	Dok5	NA	NA	NA	NA	NA	NA	NO
ENSMUSG00000027584	Oprl1	NA	NA	NA	NA	NA	NA	NO
ENSMUSG00000027596	a	NA	NA	NA	NA	NA	NA	NO
ENSMUSG00000027606	Dnajc5b	NA	NA	NA	NA	NA	NA	NO
ENSMUSG00000027670	Ocstamp	NA	NA	NA	NA	NA	NA	NO
ENSMUSG00000027690	Slc2a2	NA	NA	NA	NA	NA	NA	NO
ENSMUSG00000027702	Lrrc34	NA	NA	NA	NA	NA	NA	NO
ENSMUSG00000027703	Lrriq4	NA	NA	NA	NA	NA	NA	NO
ENSMUSG00000027716	Trpc3	NA	NA	NA	NA	NA	NA	NO
ENSMUSG00000027718	Il21	NA	NA	NA	NA	NA	NA	NO
ENSMUSG00000027719	Adad1	NA	NA	NA	NA	NA	NA	NO
ENSMUSG00000027748	Trpc4	NA	NA	NA	NA	NA	NA	NO
ENSMUSG00000027761	Aadac	NA	NA	NA	NA	NA	NA	NO
ENSMUSG00000027762	Sucnr1	NA	NA	NA	NA	NA	NA	NO
ENSMUSG00000027776	Il12a	NA	NA	NA	NA	NA	NA	NO
ENSMUSG00000027788	Otol1	NA	NA	NA	NA	NA	NA	NO
ENSMUSG00000027790	Sis	NA	NA	NA	NA	NA	NA	NO
ENSMUSG00000027793	Ccna1	NA	NA	NA	NA	NA	NA	NO
ENSMUSG00000027849	Syt6	NA	NA	NA	NA	NA	NA	NO
ENSMUSG00000027855	Sycp1	NA	NA	NA	NA	NA	NA	NO
ENSMUSG00000027857	Tshb	NA	NA	NA	NA	NA	NA	NO
ENSMUSG00000027863	Cd2	NA	NA	NA	NA	NA	NA	NO
ENSMUSG00000027867	Spag17	NA	NA	NA	NA	NA	NA	NO
ENSMUSG00000027869	Hsd3b6	NA	NA	NA	NA	NA	NA	NO
ENSMUSG00000027870	Hao2	NA	NA	NA	NA	NA	NA	NO
ENSMUSG00000027871	Hsd3b1	NA	NA	NA	NA	NA	NA	NO
ENSMUSG00000027875	Hmgcs2	NA	NA	NA	NA	NA	NA	NO
ENSMUSG00000027876	Reg4	NA	NA	NA	NA	NA	NA	NO
ENSMUSG00000027880	Slc25a54	NA	NA	NA	NA	NA	NA	NO
ENSMUSG00000027902	Chil6	NA	NA	NA	NA	NA	NA	NO
ENSMUSG00000027908	Tchhl1	NA	NA	NA	NA	NA	NA	NO
ENSMUSG00000027923	Lce1b	NA	NA	NA	NA	NA	NA	NO
ENSMUSG00000027971	Ndst4	NA	NA	NA	NA	NA	NA	NO
ENSMUSG00000027973	1700006A11Rik	NA	NA	NA	NA	NA	NA	NO
ENSMUSG00000028001	Fga	NA	NA	NA	NA	NA	NA	NO
ENSMUSG00000028003	Lrat	NA	NA	NA	NA	NA	NA	NO
ENSMUSG00000028004	Npy2r	NA	NA	NA	NA	NA	NA	NO
ENSMUSG00000028005	Gucy1b3	NA	NA	NA	NA	NA	NA	NO
ENSMUSG00000028008	Asic5	NA	NA	NA	NA	NA	NA	NO
ENSMUSG00000028009	1700061I17Rik	NA	NA	NA	NA	NA	NA	NO
ENSMUSG00000028011	Tdo2	NA	NA	NA	NA	NA	NA	NO
ENSMUSG00000028071	Sh2d2a	NA	NA	NA	NA	NA	NA	NO
ENSMUSG00000028109	Hormad1	NA	NA	NA	NA	NA	NA	NO
ENSMUSG00000028148	Them5	NA	NA	NA	NA	NA	NA	NO
ENSMUSG00000028172	Tacr3	NA	NA	NA	NA	NA	NA	NO
ENSMUSG00000028174	Rpe65	NA	NA	NA	NA	NA	NA	NO
ENSMUSG00000028185	Dnase2b	NA	NA	NA	NA	NA	NA	NO
ENSMUSG00000028236	Sdr16c5	NA	NA	NA	NA	NA	NA	NO
ENSMUSG00000028238	Atp6v0d2	NA	NA	NA	NA	NA	NA	NO
ENSMUSG00000028240	Cyp7a1	NA	NA	NA	NA	NA	NA	NO
ENSMUSG00000028244	1700025O08Rik	NA	NA	NA	NA	NA	NA	NO
ENSMUSG00000028259	Fhl5	NA	NA	NA	NA	NA	NA	NO
ENSMUSG00000028264	Spaca1	NA	NA	NA	NA	NA	NA	NO
ENSMUSG00000028298	Cga	NA	NA	NA	NA	NA	NA	NO
ENSMUSG00000028307	Aldob	NA	NA	NA	NA	NA	NA	NO
ENSMUSG00000028314	Toporsl	NA	NA	NA	NA	NA	NA	NO
ENSMUSG00000028327	Stra6l	NA	NA	NA	NA	NA	NA	NO
ENSMUSG00000028332	Hemgn	NA	NA	NA	NA	NA	NA	NO
ENSMUSG00000028354	Fmn2	NA	NA	NA	NA	NA	NA	NO
ENSMUSG00000028356	Ambp	NA	NA	NA	NA	NA	NA	NO
ENSMUSG00000028357	Kif12	NA	NA	NA	NA	NA	NA	NO
ENSMUSG00000028360	Slc44a5	NA	NA	NA	NA	NA	NA	NO
ENSMUSG00000028362	Tnfsf8	NA	NA	NA	NA	NA	NA	NO
ENSMUSG00000028386	Slc46a2	NA	NA	NA	NA	NA	NA	NO
ENSMUSG00000028396	2310002L09Rik	NA	NA	NA	NA	NA	NA	NO
ENSMUSG00000028415	Spink4	NA	NA	NA	NA	NA	NA	NO
ENSMUSG00000028427	Aqp7	NA	NA	NA	NA	NA	NA	NO
ENSMUSG00000028460	Sit1	NA	NA	NA	NA	NA	NA	NO
ENSMUSG00000028475	Spaar	NA	NA	NA	NA	NA	NA	NO
ENSMUSG00000028488	Sh3gl2	NA	NA	NA	NA	NA	NA	NO
ENSMUSG00000028492	Saxo1	NA	NA	NA	NA	NA	NA	NO
ENSMUSG00000028520	4921539E11Rik	NA	NA	NA	NA	NA	NA	NO
ENSMUSG00000028523	Tctex1d1	NA	NA	NA	NA	NA	NA	NO
ENSMUSG00000028528	Dnajc6	NA	NA	NA	NA	NA	NA	NO
ENSMUSG00000028533	Izumo3	NA	NA	NA	NA	NA	NA	NO
ENSMUSG00000028536	2610528J11Rik	NA	NA	NA	NA	NA	NA	NO
ENSMUSG00000028544	Slc5a9	NA	NA	NA	NA	NA	NA	NO
ENSMUSG00000028553	Angptl3	NA	NA	NA	NA	NA	NA	NO
ENSMUSG00000028571	Cyp2j13	NA	NA	NA	NA	NA	NA	NO
ENSMUSG00000028575	Eqtn	NA	NA	NA	NA	NA	NA	NO
ENSMUSG00000028584	Lrrc38	NA	NA	NA	NA	NA	NA	NO
ENSMUSG00000028589	1700012P22Rik	NA	NA	NA	NA	NA	NA	NO
ENSMUSG00000028590	Pramef12os	NA	NA	NA	NA	NA	NA	NO
ENSMUSG00000028593	9430007A20Rik	NA	NA	NA	NA	NA	NA	NO
ENSMUSG00000028602	Tnfrsf8	NA	NA	NA	NA	NA	NA	NO
ENSMUSG00000028612	Lrp8os1	NA	NA	NA	NA	NA	NA	NO
ENSMUSG00000028626	Col9a2	NA	NA	NA	NA	NA	NA	NO
ENSMUSG00000028644	Ermap	NA	NA	NA	NA	NA	NA	NO
ENSMUSG00000028712	Cyp4a31	NA	NA	NA	NA	NA	NA	NO
ENSMUSG00000028715	Cyp4a14	NA	NA	NA	NA	NA	NA	NO
ENSMUSG00000028717	Tal1	NA	NA	NA	NA	NA	NA	NO
ENSMUSG00000028736	Pax7	NA	NA	NA	NA	NA	NA	NO
ENSMUSG00000028738	Tas1r2	NA	NA	NA	NA	NA	NA	NO
ENSMUSG00000028749	Pla2g2f	NA	NA	NA	NA	NA	NA	NO
ENSMUSG00000028750	Pla2g2c	NA	NA	NA	NA	NA	NA	NO
ENSMUSG00000028777	Gnat3	NA	NA	NA	NA	NA	NA	NO
ENSMUSG00000028785	Hpca	NA	NA	NA	NA	NA	NA	NO
ENSMUSG00000028801	Stpg1	NA	NA	NA	NA	NA	NA	NO
ENSMUSG00000028813	CK137956	NA	NA	NA	NA	NA	NA	NO
ENSMUSG00000028834	Trim63	NA	NA	NA	NA	NA	NA	NO
ENSMUSG00000028859	Csf3r	NA	NA	NA	NA	NA	NA	NO
ENSMUSG00000028874	Fgr	NA	NA	NA	NA	NA	NA	NO
ENSMUSG00000028876	Epha10	NA	NA	NA	NA	NA	NA	NO
ENSMUSG00000028938	Galntl5	NA	NA	NA	NA	NA	NA	NO
ENSMUSG00000028946	Hes3	NA	NA	NA	NA	NA	NA	NO
ENSMUSG00000028963	Uts2	NA	NA	NA	NA	NA	NA	NO
ENSMUSG00000028976	Slc2a5	NA	NA	NA	NA	NA	NA	NO
ENSMUSG00000028996	Rbp7	NA	NA	NA	NA	NA	NA	NO
ENSMUSG00000029005	Draxin	NA	NA	NA	NA	NA	NA	NO
ENSMUSG00000029015	Slc26a5	NA	NA	NA	NA	NA	NA	NO
ENSMUSG00000029044	4930584F24Rik	NA	NA	NA	NA	NA	NA	NO
ENSMUSG00000029054	Gabrd	NA	NA	NA	NA	NA	NA	NO
ENSMUSG00000029074	Ttll10	NA	NA	NA	NA	NA	NA	NO
ENSMUSG00000029086	Prom1	NA	NA	NA	NA	NA	NA	NO
ENSMUSG00000029088	Kcnip4	NA	NA	NA	NA	NA	NA	NO
ENSMUSG00000029121	Crmp1	NA	NA	NA	NA	NA	NA	NO
ENSMUSG00000029154	Cwh43	NA	NA	NA	NA	NA	NA	NO
ENSMUSG00000029158	Yipf7	NA	NA	NA	NA	NA	NA	NO
ENSMUSG00000029182	1700001C02Rik	NA	NA	NA	NA	NA	NA	NO
ENSMUSG00000029184	Olfr109	NA	NA	NA	NA	NA	NA	NO
ENSMUSG00000029188	Slc34a2	NA	NA	NA	NA	NA	NA	NO
ENSMUSG00000029189	Sel1l3	NA	NA	NA	NA	NA	NA	NO
ENSMUSG00000029193	Cckar	NA	NA	NA	NA	NA	NA	NO
ENSMUSG00000029195	Klb	NA	NA	NA	NA	NA	NA	NO
ENSMUSG00000029204	Rhoh	NA	NA	NA	NA	NA	NA	NO
ENSMUSG00000029205	Chrna9	NA	NA	NA	NA	NA	NA	NO
ENSMUSG00000029235	Pdcl2	NA	NA	NA	NA	NA	NA	NO
ENSMUSG00000029248	Thegl	NA	NA	NA	NA	NA	NA	NO
ENSMUSG00000029254	Stap1	NA	NA	NA	NA	NA	NA	NO
ENSMUSG00000029255	Gnrhr	NA	NA	NA	NA	NA	NA	NO
ENSMUSG00000029260	Ugt2b34	NA	NA	NA	NA	NA	NA	NO
ENSMUSG00000029268	Ugt2a2	NA	NA	NA	NA	NA	NA	NO
ENSMUSG00000029269	Sult1b1	NA	NA	NA	NA	NA	NA	NO
ENSMUSG00000029272	Sult1e1	NA	NA	NA	NA	NA	NA	NO
ENSMUSG00000029273	Sult1d1	NA	NA	NA	NA	NA	NA	NO
ENSMUSG00000029280	Smr3a	NA	NA	NA	NA	NA	NA	NO
ENSMUSG00000029281	Smr2	NA	NA	NA	NA	NA	NA	NO
ENSMUSG00000029282	Amtn	NA	NA	NA	NA	NA	NA	NO
ENSMUSG00000029286	Enam	NA	NA	NA	NA	NA	NA	NO
ENSMUSG00000029288	Ambn	NA	NA	NA	NA	NA	NA	NO
ENSMUSG00000029299	Abcg3	NA	NA	NA	NA	NA	NA	NO
ENSMUSG00000029306	Ibsp	NA	NA	NA	NA	NA	NA	NO
ENSMUSG00000029320	1700016H13Rik	NA	NA	NA	NA	NA	NA	NO
ENSMUSG00000029331	4930522N08Rik	NA	NA	NA	NA	NA	NA	NO
ENSMUSG00000029368	Alb	NA	NA	NA	NA	NA	NA	NO
ENSMUSG00000029369	Afm	NA	NA	NA	NA	NA	NA	NO
ENSMUSG00000029373	Pf4	NA	NA	NA	NA	NA	NA	NO
ENSMUSG00000029375	Cxcl15	NA	NA	NA	NA	NA	NA	NO
ENSMUSG00000029417	Cxcl9	NA	NA	NA	NA	NA	NA	NO
ENSMUSG00000029420	Rimbp2	NA	NA	NA	NA	NA	NA	NO
ENSMUSG00000029423	Piwil1	NA	NA	NA	NA	NA	NA	NO
ENSMUSG00000029437	Il31	NA	NA	NA	NA	NA	NA	NO
ENSMUSG00000029445	Hpd	NA	NA	NA	NA	NA	NA	NO
ENSMUSG00000029451	Gm13103	NA	NA	NA	NA	NA	NA	NO
ENSMUSG00000029477	Morn3	NA	NA	NA	NA	NA	NA	NO
ENSMUSG00000029491	Pde6b	NA	NA	NA	NA	NA	NA	NO
ENSMUSG00000029503	P2rx2	NA	NA	NA	NA	NA	NA	NO
ENSMUSG00000029517	Ankrd7	NA	NA	NA	NA	NA	NA	NO
ENSMUSG00000029526	1700123K08Rik	NA	NA	NA	NA	NA	NA	NO
ENSMUSG00000029530	Ccr9	NA	NA	NA	NA	NA	NA	NO
ENSMUSG00000029541	Cyp2w1	NA	NA	NA	NA	NA	NA	NO
ENSMUSG00000029546	Uncx	NA	NA	NA	NA	NA	NA	NO
ENSMUSG00000029553	Tfec	NA	NA	NA	NA	NA	NA	NO
ENSMUSG00000029556	Hnf1a	NA	NA	NA	NA	NA	NA	NO
ENSMUSG00000029564	4930519G04Rik	NA	NA	NA	NA	NA	NA	NO
ENSMUSG00000029597	Sds	NA	NA	NA	NA	NA	NA	NO
ENSMUSG00000029603	Dtx1	NA	NA	NA	NA	NA	NA	NO
ENSMUSG00000029618	Ocm	NA	NA	NA	NA	NA	NA	NO
ENSMUSG00000029620	1700018F24Rik	NA	NA	NA	NA	NA	NA	NO
ENSMUSG00000029630	Cyp3a25	NA	NA	NA	NA	NA	NA	NO
ENSMUSG00000029656	C8b	NA	NA	NA	NA	NA	NA	NO
ENSMUSG00000029663	Gngt1	NA	NA	NA	NA	NA	NA	NO
ENSMUSG00000029664	Tfpi2	NA	NA	NA	NA	NA	NA	NO
ENSMUSG00000029678	Hyal5	NA	NA	NA	NA	NA	NA	NO
ENSMUSG00000029679	Hyal6	NA	NA	NA	NA	NA	NA	NO
ENSMUSG00000029680	Hyal4	NA	NA	NA	NA	NA	NA	NO
ENSMUSG00000029682	Spam1	NA	NA	NA	NA	NA	NA	NO
ENSMUSG00000029683	Lmod2	NA	NA	NA	NA	NA	NA	NO
ENSMUSG00000029685	Asb15	NA	NA	NA	NA	NA	NA	NO
ENSMUSG00000029695	Aass	NA	NA	NA	NA	NA	NA	NO
ENSMUSG00000029697	Fezf1	NA	NA	NA	NA	NA	NA	NO
ENSMUSG00000029700	Slc13a1	NA	NA	NA	NA	NA	NA	NO
ENSMUSG00000029706	Pax4	NA	NA	NA	NA	NA	NA	NO
ENSMUSG00000029711	Epo	NA	NA	NA	NA	NA	NA	NO
ENSMUSG00000029712	Actl6b	NA	NA	NA	NA	NA	NA	NO
ENSMUSG00000029736	Nobox	NA	NA	NA	NA	NA	NA	NO
ENSMUSG00000029766	1700012A03Rik	NA	NA	NA	NA	NA	NA	NO
ENSMUSG00000029811	Aoc1	NA	NA	NA	NA	NA	NA	NO
ENSMUSG00000029813	1600015I10Rik	NA	NA	NA	NA	NA	NA	NO
ENSMUSG00000029829	Tmem213	NA	NA	NA	NA	NA	NA	NO
ENSMUSG00000029830	Svopl	NA	NA	NA	NA	NA	NA	NO
ENSMUSG00000029831	Npvf	NA	NA	NA	NA	NA	NA	NO
ENSMUSG00000029837	1700111E14Rik	NA	NA	NA	NA	NA	NA	NO
ENSMUSG00000029848	Stra8	NA	NA	NA	NA	NA	NA	NO
ENSMUSG00000029865	Sval1	NA	NA	NA	NA	NA	NA	NO
ENSMUSG00000029866	Kel	NA	NA	NA	NA	NA	NA	NO
ENSMUSG00000029867	Llcfc1	NA	NA	NA	NA	NA	NA	NO
ENSMUSG00000029868	Trpv6	NA	NA	NA	NA	NA	NA	NO
ENSMUSG00000029878	Dbpht2	NA	NA	NA	NA	NA	NA	NO
ENSMUSG00000029882	2210010C04Rik	NA	NA	NA	NA	NA	NA	NO
ENSMUSG00000029883	1700074P13Rik	NA	NA	NA	NA	NA	NA	NO
ENSMUSG00000029885	Moxd2	NA	NA	NA	NA	NA	NA	NO
ENSMUSG00000029909	Prss37	NA	NA	NA	NA	NA	NA	NO
ENSMUSG00000029917	C130060K24Rik	NA	NA	NA	NA	NA	NA	NO
ENSMUSG00000029919	Hpgds	NA	NA	NA	NA	NA	NA	NO
ENSMUSG00000030001	Figla	NA	NA	NA	NA	NA	NA	NO
ENSMUSG00000030017	Reg3g	NA	NA	NA	NA	NA	NA	NO
ENSMUSG00000030037	Mrpl53	NA	NA	NA	NA	NA	NA	NO
ENSMUSG00000030043	Tacr1	NA	NA	NA	NA	NA	NA	NO
ENSMUSG00000030046	Bmp10	NA	NA	NA	NA	NA	NA	NO
ENSMUSG00000030047	Arhgap25	NA	NA	NA	NA	NA	NA	NO
ENSMUSG00000030048	Gkn3	NA	NA	NA	NA	NA	NA	NO
ENSMUSG00000030049	Gkn2	NA	NA	NA	NA	NA	NA	NO
ENSMUSG00000030050	Gkn1	NA	NA	NA	NA	NA	NA	NO
ENSMUSG00000030054	Gp9	NA	NA	NA	NA	NA	NA	NO
ENSMUSG00000030069	Prok2	NA	NA	NA	NA	NA	NA	NO
ENSMUSG00000030075	Cntn3	NA	NA	NA	NA	NA	NA	NO
ENSMUSG00000030092	Cntn6	NA	NA	NA	NA	NA	NA	NO
ENSMUSG00000030108	Slc6a13	NA	NA	NA	NA	NA	NA	NO
ENSMUSG00000030111	A2m	NA	NA	NA	NA	NA	NA	NO
ENSMUSG00000030117	Gdf3	NA	NA	NA	NA	NA	NA	NO
ENSMUSG00000030125	Lrrc23	NA	NA	NA	NA	NA	NA	NO
ENSMUSG00000030131	Mug2	NA	NA	NA	NA	NA	NA	NO
ENSMUSG00000030142	Clec4e	NA	NA	NA	NA	NA	NA	NO
ENSMUSG00000030143	Gm8882	NA	NA	NA	NA	NA	NA	NO
ENSMUSG00000030144	Clec4d	NA	NA	NA	NA	NA	NA	NO
ENSMUSG00000030147	Clec4b1	NA	NA	NA	NA	NA	NA	NO
ENSMUSG00000030148	Clec4a2	NA	NA	NA	NA	NA	NA	NO
ENSMUSG00000030149	Klrk1	NA	NA	NA	NA	NA	NA	NO
ENSMUSG00000030154	Klrb1f	NA	NA	NA	NA	NA	NA	NO
ENSMUSG00000030156	Cd69	NA	NA	NA	NA	NA	NA	NO
ENSMUSG00000030158	Clec12b	NA	NA	NA	NA	NA	NA	NO
ENSMUSG00000030159	Clec1b	NA	NA	NA	NA	NA	NA	NO
ENSMUSG00000030160	Tmem52b	NA	NA	NA	NA	NA	NA	NO
ENSMUSG00000030162	Olr1	NA	NA	NA	NA	NA	NA	NO
ENSMUSG00000030165	Klrd1	NA	NA	NA	NA	NA	NA	NO
ENSMUSG00000030167	Klrc1	NA	NA	NA	NA	NA	NA	NO
ENSMUSG00000030194	Tas2r116	NA	NA	NA	NA	NA	NA	NO
ENSMUSG00000030196	Tas2r103	NA	NA	NA	NA	NA	NA	NO
ENSMUSG00000030200	Bcl2l14	NA	NA	NA	NA	NA	NA	NO
ENSMUSG00000030205	Gprc5d	NA	NA	NA	NA	NA	NA	NO
ENSMUSG00000030214	Plbd1	NA	NA	NA	NA	NA	NA	NO
ENSMUSG00000030217	Art4	NA	NA	NA	NA	NA	NA	NO
ENSMUSG00000030219	Erp27	NA	NA	NA	NA	NA	NA	NO
ENSMUSG00000030223	Ptpro	NA	NA	NA	NA	NA	NA	NO
ENSMUSG00000030226	Lmo3	NA	NA	NA	NA	NA	NA	NO
ENSMUSG00000030228	Pik3c2g	NA	NA	NA	NA	NA	NA	NO
ENSMUSG00000030230	Plcz1	NA	NA	NA	NA	NA	NA	NO
ENSMUSG00000030235	Slco1c1	NA	NA	NA	NA	NA	NA	NO
ENSMUSG00000030236	Slco1b2	NA	NA	NA	NA	NA	NA	NO
ENSMUSG00000030237	Slco1a4	NA	NA	NA	NA	NA	NA	NO
ENSMUSG00000030244	Gys2	NA	NA	NA	NA	NA	NA	NO
ENSMUSG00000030247	Kcnj8	NA	NA	NA	NA	NA	NA	NO
ENSMUSG00000030270	Cpne9	NA	NA	NA	NA	NA	NA	NO
ENSMUSG00000030283	St8sia1	NA	NA	NA	NA	NA	NA	NO
ENSMUSG00000030292	Smco2	NA	NA	NA	NA	NA	NA	NO
ENSMUSG00000030307	Slc6a11	NA	NA	NA	NA	NA	NA	NO
ENSMUSG00000030310	Slc6a1	NA	NA	NA	NA	NA	NA	NO
ENSMUSG00000030324	Rho	NA	NA	NA	NA	NA	NA	NO
ENSMUSG00000030336	Cd27	NA	NA	NA	NA	NA	NA	NO
ENSMUSG00000030344	Akap3	NA	NA	NA	NA	NA	NA	NO
ENSMUSG00000030350	Prmt8	NA	NA	NA	NA	NA	NA	NO
ENSMUSG00000030359	Pzp	NA	NA	NA	NA	NA	NA	NO
ENSMUSG00000030363	Clec2j	NA	NA	NA	NA	NA	NA	NO
ENSMUSG00000030365	Clec2i	NA	NA	NA	NA	NA	NA	NO
ENSMUSG00000030366	Ceacam12	NA	NA	NA	NA	NA	NA	NO
ENSMUSG00000030368	Ceacam11	NA	NA	NA	NA	NA	NA	NO
ENSMUSG00000030373	Psg28	NA	NA	NA	NA	NA	NA	NO
ENSMUSG00000030378	Sult2a8	NA	NA	NA	NA	NA	NA	NO
ENSMUSG00000030399	Ckm	NA	NA	NA	NA	NA	NA	NO
ENSMUSG00000030406	Gipr	NA	NA	NA	NA	NA	NA	NO
ENSMUSG00000030413	Pglyrp1	NA	NA	NA	NA	NA	NA	NO
ENSMUSG00000030427	Lilra6	NA	NA	NA	NA	NA	NA	NO
ENSMUSG00000030443	Zfp583	NA	NA	NA	NA	NA	NA	NO
ENSMUSG00000030450	Oca2	NA	NA	NA	NA	NA	NA	NO
ENSMUSG00000030463	4933421I07Rik	NA	NA	NA	NA	NA	NA	NO
ENSMUSG00000030472	Ceacam18	NA	NA	NA	NA	NA	NA	NO
ENSMUSG00000030474	Siglece	NA	NA	NA	NA	NA	NA	NO
ENSMUSG00000030483	Cyp2b10	NA	NA	NA	NA	NA	NA	NO
ENSMUSG00000030484	Lypd5	NA	NA	NA	NA	NA	NA	NO
ENSMUSG00000030507	Dbx1	NA	NA	NA	NA	NA	NA	NO
ENSMUSG00000030519	Apba2	NA	NA	NA	NA	NA	NA	NO
ENSMUSG00000030544	Mesp1	NA	NA	NA	NA	NA	NA	NO
ENSMUSG00000030553	Pgpep1l	NA	NA	NA	NA	NA	NA	NO
ENSMUSG00000030577	Cd22	NA	NA	NA	NA	NA	NA	NO
ENSMUSG00000030579	Tyrobp	NA	NA	NA	NA	NA	NA	NO
ENSMUSG00000030589	Rasgrp4	NA	NA	NA	NA	NA	NA	NO
ENSMUSG00000030617	Ccdc83	NA	NA	NA	NA	NA	NA	NO
ENSMUSG00000030636	1700010L04Rik	NA	NA	NA	NA	NA	NA	NO
ENSMUSG00000030650	Tmc5	NA	NA	NA	NA	NA	NA	NO
ENSMUSG00000030651	Art2b	NA	NA	NA	NA	NA	NA	NO
ENSMUSG00000030653	Gm45837	NA	NA	NA	NA	NA	NA	NO
ENSMUSG00000030670	Cyp2r1	NA	NA	NA	NA	NA	NA	NO
ENSMUSG00000030680	Pagr1a	NA	NA	NA	NA	NA	NA	NO
ENSMUSG00000030708	Dnajb13	NA	NA	NA	NA	NA	NA	NO
ENSMUSG00000030711	Sult1a1	NA	NA	NA	NA	NA	NA	NO
ENSMUSG00000030713	Klk7	NA	NA	NA	NA	NA	NA	NO
ENSMUSG00000030724	Cd19	NA	NA	NA	NA	NA	NA	NO
ENSMUSG00000030737	Slco2b1	NA	NA	NA	NA	NA	NA	NO
ENSMUSG00000030745	Il21r	NA	NA	NA	NA	NA	NA	NO
ENSMUSG00000030769	Slc5a11	NA	NA	NA	NA	NA	NA	NO
ENSMUSG00000030771	Micalcl	NA	NA	NA	NA	NA	NA	NO
ENSMUSG00000030775	Trat1	NA	NA	NA	NA	NA	NA	NO
ENSMUSG00000030781	Slc5a2	NA	NA	NA	NA	NA	NA	NO
ENSMUSG00000030786	Itgam	NA	NA	NA	NA	NA	NA	NO
ENSMUSG00000030787	Lyve1	NA	NA	NA	NA	NA	NA	NO
ENSMUSG00000030793	Pycard	NA	NA	NA	NA	NA	NA	NO
ENSMUSG00000030800	Prss8	NA	NA	NA	NA	NA	NA	NO
ENSMUSG00000030804	Gm21974	NA	NA	NA	NA	NA	NA	NO
ENSMUSG00000030838	Ush1c	NA	NA	NA	NA	NA	NA	NO
ENSMUSG00000030851	Ldhc	NA	NA	NA	NA	NA	NA	NO
ENSMUSG00000030859	Fam24a	NA	NA	NA	NA	NA	NA	NO
ENSMUSG00000030862	Cpxm2	NA	NA	NA	NA	NA	NA	NO
ENSMUSG00000030865	Chp2	NA	NA	NA	NA	NA	NA	NO
ENSMUSG00000030866	Ern2	NA	NA	NA	NA	NA	NA	NO
ENSMUSG00000030898	Cckbr	NA	NA	NA	NA	NA	NA	NO
ENSMUSG00000030905	Crym	NA	NA	NA	NA	NA	NA	NO
ENSMUSG00000030909	Anks4b	NA	NA	NA	NA	NA	NA	NO
ENSMUSG00000030911	Zp2	NA	NA	NA	NA	NA	NA	NO
ENSMUSG00000030935	Acsm3	NA	NA	NA	NA	NA	NA	NO
ENSMUSG00000030945	Acsm2	NA	NA	NA	NA	NA	NA	NO
ENSMUSG00000030954	Gp2	NA	NA	NA	NA	NA	NA	NO
ENSMUSG00000030963	Umod	NA	NA	NA	NA	NA	NA	NO
ENSMUSG00000030968	Pdilt	NA	NA	NA	NA	NA	NA	NO
ENSMUSG00000030972	Acsm5	NA	NA	NA	NA	NA	NA	NO
ENSMUSG00000030976	Tex36	NA	NA	NA	NA	NA	NA	NO
ENSMUSG00000030981	Mmp21	NA	NA	NA	NA	NA	NA	NO
ENSMUSG00000030996	Art1	NA	NA	NA	NA	NA	NA	NO
ENSMUSG00000031027	Stk33	NA	NA	NA	NA	NA	NA	NO
ENSMUSG00000031085	Gm498	NA	NA	NA	NA	NA	NA	NO
ENSMUSG00000031089	Slc6a14	NA	NA	NA	NA	NA	NA	NO
ENSMUSG00000031101	Sash3	NA	NA	NA	NA	NA	NA	NO
ENSMUSG00000031112	Stk26	NA	NA	NA	NA	NA	NA	NO
ENSMUSG00000031118	1700080O16Rik	NA	NA	NA	NA	NA	NA	NO
ENSMUSG00000031130	Brs3	NA	NA	NA	NA	NA	NA	NO
ENSMUSG00000031131	Vgll1	NA	NA	NA	NA	NA	NA	NO
ENSMUSG00000031132	Cd40lg	NA	NA	NA	NA	NA	NA	NO
ENSMUSG00000031138	F9	NA	NA	NA	NA	NA	NA	NO
ENSMUSG00000031139	Mcf2	NA	NA	NA	NA	NA	NA	NO
ENSMUSG00000031142	Cacna1f	NA	NA	NA	NA	NA	NA	NO
ENSMUSG00000031160	Eras	NA	NA	NA	NA	NA	NA	NO
ENSMUSG00000031163	Glod5	NA	NA	NA	NA	NA	NA	NO
ENSMUSG00000031165	Was	NA	NA	NA	NA	NA	NA	NO
ENSMUSG00000031170	Slc38a5	NA	NA	NA	NA	NA	NA	NO
ENSMUSG00000031173	Otc	NA	NA	NA	NA	NA	NA	NO
ENSMUSG00000031179	3830417A13Rik	NA	NA	NA	NA	NA	NA	NO
ENSMUSG00000031181	Ctag2	NA	NA	NA	NA	NA	NA	NO
ENSMUSG00000031182	4930447F04Rik	NA	NA	NA	NA	NA	NA	NO
ENSMUSG00000031194	4931400O07Rik	NA	NA	NA	NA	NA	NA	NO
ENSMUSG00000031204	Asb12	NA	NA	NA	NA	NA	NA	NO
ENSMUSG00000031210	Gpr165	NA	NA	NA	NA	NA	NA	NO
ENSMUSG00000031212	Pgr15l	NA	NA	NA	NA	NA	NA	NO
ENSMUSG00000031224	Magee2	NA	NA	NA	NA	NA	NA	NO
ENSMUSG00000031233	Pgk2	NA	NA	NA	NA	NA	NA	NO
ENSMUSG00000031241	Tbx22	NA	NA	NA	NA	NA	NA	NO
ENSMUSG00000031250	Tnmd	NA	NA	NA	NA	NA	NA	NO
ENSMUSG00000031264	Btk	NA	NA	NA	NA	NA	NA	NO
ENSMUSG00000031270	4930513O06Rik	NA	NA	NA	NA	NA	NA	NO
ENSMUSG00000031271	Serpina7	NA	NA	NA	NA	NA	NA	NO
ENSMUSG00000031285	Dcx	NA	NA	NA	NA	NA	NA	NO
ENSMUSG00000031293	Rs1	NA	NA	NA	NA	NA	NA	NO
ENSMUSG00000031323	Dmrtc1a	NA	NA	NA	NA	NA	NA	NO
ENSMUSG00000031326	Cdx4	NA	NA	NA	NA	NA	NA	NO
ENSMUSG00000031330	Zcchc13	NA	NA	NA	NA	NA	NA	NO
ENSMUSG00000031343	Gabra3	NA	NA	NA	NA	NA	NA	NO
ENSMUSG00000031344	Gabrq	NA	NA	NA	NA	NA	NA	NO
ENSMUSG00000031362	Xlr4c	NA	NA	NA	NA	NA	NA	NO
ENSMUSG00000031374	Zfp92	NA	NA	NA	NA	NA	NA	NO
ENSMUSG00000031377	Bmx	NA	NA	NA	NA	NA	NA	NO
ENSMUSG00000031382	Asb11	NA	NA	NA	NA	NA	NA	NO
ENSMUSG00000031384	Asb9	NA	NA	NA	NA	NA	NA	NO
ENSMUSG00000031390	Avpr2	NA	NA	NA	NA	NA	NA	NO
ENSMUSG00000031409	Tceal6	NA	NA	NA	NA	NA	NA	NO
ENSMUSG00000031410	Nxf7	NA	NA	NA	NA	NA	NA	NO
ENSMUSG00000031411	Prame	NA	NA	NA	NA	NA	NA	NO
ENSMUSG00000031424	Kir3dl1	NA	NA	NA	NA	NA	NA	NO
ENSMUSG00000031444	F10	NA	NA	NA	NA	NA	NA	NO
ENSMUSG00000031445	Proz	NA	NA	NA	NA	NA	NA	NO
ENSMUSG00000031449	Atp4b	NA	NA	NA	NA	NA	NA	NO
ENSMUSG00000031452	1700029H14Rik	NA	NA	NA	NA	NA	NA	NO
ENSMUSG00000031461	Myom2	NA	NA	NA	NA	NA	NA	NO
ENSMUSG00000031471	Defb8	NA	NA	NA	NA	NA	NA	NO
ENSMUSG00000031481	Tpte	NA	NA	NA	NA	NA	NA	NO
ENSMUSG00000031491	Chrna6	NA	NA	NA	NA	NA	NA	NO
ENSMUSG00000031494	Cd209a	NA	NA	NA	NA	NA	NA	NO
ENSMUSG00000031510	1700128E19Rik	NA	NA	NA	NA	NA	NA	NO
ENSMUSG00000031512	Tex29	NA	NA	NA	NA	NA	NA	NO
ENSMUSG00000031535	Dkk4	NA	NA	NA	NA	NA	NA	NO
ENSMUSG00000031552	Adam18	NA	NA	NA	NA	NA	NA	NO
ENSMUSG00000031553	Adam3	NA	NA	NA	NA	NA	NA	NO
ENSMUSG00000031554	Adam5	NA	NA	NA	NA	NA	NA	NO
ENSMUSG00000031576	Kcnu1	NA	NA	NA	NA	NA	NA	NO
ENSMUSG00000031594	Fgl1	NA	NA	NA	NA	NA	NA	NO
ENSMUSG00000031616	Ednra	NA	NA	NA	NA	NA	NA	NO
ENSMUSG00000031620	Iqcm	NA	NA	NA	NA	NA	NA	NO
ENSMUSG00000031621	Isx	NA	NA	NA	NA	NA	NA	NO
ENSMUSG00000031635	Anxa10	NA	NA	NA	NA	NA	NA	NO
ENSMUSG00000031640	Gm45753	NA	NA	NA	NA	NA	NA	NO
ENSMUSG00000031645	F11	NA	NA	NA	NA	NA	NA	NO
ENSMUSG00000031651	Triml1	NA	NA	NA	NA	NA	NA	NO
ENSMUSG00000031682	1700011L22Rik	NA	NA	NA	NA	NA	NA	NO
ENSMUSG00000031688	Pou4f2	NA	NA	NA	NA	NA	NA	NO
ENSMUSG00000031727	Pmfbp1	NA	NA	NA	NA	NA	NA	NO
ENSMUSG00000031738	Irx6	NA	NA	NA	NA	NA	NA	NO
ENSMUSG00000031757	Mt4	NA	NA	NA	NA	NA	NA	NO
ENSMUSG00000031766	Slc12a3	NA	NA	NA	NA	NA	NA	NO
ENSMUSG00000031779	Ccl22	NA	NA	NA	NA	NA	NA	NO
ENSMUSG00000031786	Drc7	NA	NA	NA	NA	NA	NA	NO
ENSMUSG00000031809	1700018B08Rik	NA	NA	NA	NA	NA	NA	NO
ENSMUSG00000031831	Dnaaf1	NA	NA	NA	NA	NA	NA	NO
ENSMUSG00000031845	Bco1	NA	NA	NA	NA	NA	NA	NO
ENSMUSG00000031853	Map3k21	NA	NA	NA	NA	NA	NA	NO
ENSMUSG00000031870	Pgr	NA	NA	NA	NA	NA	NA	NO
ENSMUSG00000031876	Gm45711	NA	NA	NA	NA	NA	NA	NO
ENSMUSG00000031881	Cdh16	NA	NA	NA	NA	NA	NA	NO
ENSMUSG00000031884	Ces2d-ps	NA	NA	NA	NA	NA	NA	NO
ENSMUSG00000031893	Tsnaxip1	NA	NA	NA	NA	NA	NA	NO
ENSMUSG00000031898	Dpep3	NA	NA	NA	NA	NA	NA	NO
ENSMUSG00000031932	Gpr83	NA	NA	NA	NA	NA	NA	NO
ENSMUSG00000031933	Izumo1r	NA	NA	NA	NA	NA	NA	NO
ENSMUSG00000031936	Hephl1	NA	NA	NA	NA	NA	NA	NO
ENSMUSG00000031952	Chst5	NA	NA	NA	NA	NA	NA	NO
ENSMUSG00000031957	Ctrb1	NA	NA	NA	NA	NA	NA	NO
ENSMUSG00000031966	Glb1l3	NA	NA	NA	NA	NA	NA	NO
ENSMUSG00000031991	Spata19	NA	NA	NA	NA	NA	NA	NO
ENSMUSG00000031997	Trpc6	NA	NA	NA	NA	NA	NA	NO
ENSMUSG00000031998	1700128F08Rik	NA	NA	NA	NA	NA	NA	NO
ENSMUSG00000032015	Pou2f3	NA	NA	NA	NA	NA	NA	NO
ENSMUSG00000032021	Crtam	NA	NA	NA	NA	NA	NA	NO
ENSMUSG00000032034	Kcnj5	NA	NA	NA	NA	NA	NA	NO
ENSMUSG00000032048	4930510E17Rik	NA	NA	NA	NA	NA	NA	NO
ENSMUSG00000032053	Pou2af1	NA	NA	NA	NA	NA	NA	NO
ENSMUSG00000032065	Tex12	NA	NA	NA	NA	NA	NA	NO
ENSMUSG00000032079	Apoa5	NA	NA	NA	NA	NA	NA	NO
ENSMUSG00000032080	Apoa4	NA	NA	NA	NA	NA	NA	NO
ENSMUSG00000032081	Apoc3	NA	NA	NA	NA	NA	NA	NO
ENSMUSG00000032087	Dscaml1	NA	NA	NA	NA	NA	NA	NO
ENSMUSG00000032089	Il10ra	NA	NA	NA	NA	NA	NA	NO
ENSMUSG00000032091	Tmprss4	NA	NA	NA	NA	NA	NA	NO
ENSMUSG00000032093	Cd3e	NA	NA	NA	NA	NA	NA	NO
ENSMUSG00000032094	Cd3d	NA	NA	NA	NA	NA	NA	NO
ENSMUSG00000032098	Treh	NA	NA	NA	NA	NA	NA	NO
ENSMUSG00000032099	Pate4	NA	NA	NA	NA	NA	NA	NO
ENSMUSG00000032105	Pdzd3	NA	NA	NA	NA	NA	NA	NO
ENSMUSG00000032108	D730048I06Rik	NA	NA	NA	NA	NA	NA	NO
ENSMUSG00000032110	Acrv1	NA	NA	NA	NA	NA	NA	NO
ENSMUSG00000032125	Robo4	NA	NA	NA	NA	NA	NA	NO
ENSMUSG00000032179	Bmp5	NA	NA	NA	NA	NA	NA	NO
ENSMUSG00000032181	Scg3	NA	NA	NA	NA	NA	NA	NO
ENSMUSG00000032191	Bcl2l10	NA	NA	NA	NA	NA	NA	NO
ENSMUSG00000032226	Gcnt3	NA	NA	NA	NA	NA	NA	NO
ENSMUSG00000032259	Drd2	NA	NA	NA	NA	NA	NA	NO
ENSMUSG00000032269	Htr3a	NA	NA	NA	NA	NA	NA	NO
ENSMUSG00000032292	Nr2e3	NA	NA	NA	NA	NA	NA	NO
ENSMUSG00000032310	Cyp1a2	NA	NA	NA	NA	NA	NA	NO
ENSMUSG00000032343	Impg1	NA	NA	NA	NA	NA	NA	NO
ENSMUSG00000032355	Mlip	NA	NA	NA	NA	NA	NA	NO
ENSMUSG00000032357	Tinag	NA	NA	NA	NA	NA	NA	NO
ENSMUSG00000032358	Fam83b	NA	NA	NA	NA	NA	NA	NO
ENSMUSG00000032360	Hcrtr2	NA	NA	NA	NA	NA	NA	NO
ENSMUSG00000032451	Trim42	NA	NA	NA	NA	NA	NA	NO
ENSMUSG00000032454	Rbp2	NA	NA	NA	NA	NA	NA	NO
ENSMUSG00000032484	Ngp	NA	NA	NA	NA	NA	NA	NO
ENSMUSG00000032494	Tdgf1	NA	NA	NA	NA	NA	NA	NO
ENSMUSG00000032496	Ltf	NA	NA	NA	NA	NA	NA	NO
ENSMUSG00000032530	Lyzl4	NA	NA	NA	NA	NA	NA	NO
ENSMUSG00000032532	Cck	NA	NA	NA	NA	NA	NA	NO
ENSMUSG00000032537	Ephb1	NA	NA	NA	NA	NA	NA	NO
ENSMUSG00000032554	Trf	NA	NA	NA	NA	NA	NA	NO
ENSMUSG00000032564	Cpne4	NA	NA	NA	NA	NA	NA	NO
ENSMUSG00000032566	1700080E11Rik	NA	NA	NA	NA	NA	NA	NO
ENSMUSG00000032572	Col6a4	NA	NA	NA	NA	NA	NA	NO
ENSMUSG00000032595	Cdhr4	NA	NA	NA	NA	NA	NA	NO
ENSMUSG00000032623	Oas1d	NA	NA	NA	NA	NA	NA	NO
ENSMUSG00000032649	Colgalt2	NA	NA	NA	NA	NA	NA	NO
ENSMUSG00000032690	Oas2	NA	NA	NA	NA	NA	NA	NO
ENSMUSG00000032698	Lmo2	NA	NA	NA	NA	NA	NA	NO
ENSMUSG00000032719	Sbspon	NA	NA	NA	NA	NA	NA	NO
ENSMUSG00000032725	Folr2	NA	NA	NA	NA	NA	NA	NO
ENSMUSG00000032739	Pram1	NA	NA	NA	NA	NA	NA	NO
ENSMUSG00000032758	Kap	NA	NA	NA	NA	NA	NA	NO
ENSMUSG00000032796	Lama1	NA	NA	NA	NA	NA	NA	NO
ENSMUSG00000032808	Cyp2c38	NA	NA	NA	NA	NA	NA	NO
ENSMUSG00000032864	Rag2	NA	NA	NA	NA	NA	NA	NO
ENSMUSG00000032894	1700031F05Rik	NA	NA	NA	NA	NA	NA	NO
ENSMUSG00000032900	Tex43	NA	NA	NA	NA	NA	NA	NO
ENSMUSG00000032915	Adgre4	NA	NA	NA	NA	NA	NA	NO
ENSMUSG00000032921	Odf4	NA	NA	NA	NA	NA	NA	NO
ENSMUSG00000032937	Fshr	NA	NA	NA	NA	NA	NA	NO
ENSMUSG00000032948	Lipi	NA	NA	NA	NA	NA	NA	NO
ENSMUSG00000032985	5730522E02Rik	NA	NA	NA	NA	NA	NA	NO
ENSMUSG00000032988	Slc16a8	NA	NA	NA	NA	NA	NA	NO
ENSMUSG00000032999	Nlrp4f	NA	NA	NA	NA	NA	NA	NO
ENSMUSG00000033006	Sox10	NA	NA	NA	NA	NA	NA	NO
ENSMUSG00000033007	Asic4	NA	NA	NA	NA	NA	NA	NO
ENSMUSG00000033015	4933427E13Rik	NA	NA	NA	NA	NA	NA	NO
ENSMUSG00000033024	Klra9	NA	NA	NA	NA	NA	NA	NO
ENSMUSG00000033027	Klrc3	NA	NA	NA	NA	NA	NA	NO
ENSMUSG00000033044	Dhrs7c	NA	NA	NA	NA	NA	NA	NO
ENSMUSG00000033053	1700028P14Rik	NA	NA	NA	NA	NA	NA	NO
ENSMUSG00000033061	Resp18	NA	NA	NA	NA	NA	NA	NO
ENSMUSG00000033080	Vsx1	NA	NA	NA	NA	NA	NA	NO
ENSMUSG00000033082	Clec1a	NA	NA	NA	NA	NA	NA	NO
ENSMUSG00000033122	Hsd17b3	NA	NA	NA	NA	NA	NA	NO
ENSMUSG00000033156	Cst10	NA	NA	NA	NA	NA	NA	NO
ENSMUSG00000033177	Tmprss7	NA	NA	NA	NA	NA	NA	NO
ENSMUSG00000033187	BC016579	NA	NA	NA	NA	NA	NA	NO
ENSMUSG00000033196	Myh2	NA	NA	NA	NA	NA	NA	NO
ENSMUSG00000033200	Tpsg1	NA	NA	NA	NA	NA	NA	NO
ENSMUSG00000033210	Slc9c1	NA	NA	NA	NA	NA	NA	NO
ENSMUSG00000033219	Gm9758	NA	NA	NA	NA	NA	NA	NO
ENSMUSG00000033220	Rac2	NA	NA	NA	NA	NA	NA	NO
ENSMUSG00000033255	Gm5134	NA	NA	NA	NA	NA	NA	NO
ENSMUSG00000033342	Plppr5	NA	NA	NA	NA	NA	NA	NO
ENSMUSG00000033343	Magea4	NA	NA	NA	NA	NA	NA	NO
ENSMUSG00000033361	Prrg3	NA	NA	NA	NA	NA	NA	NO
ENSMUSG00000033409	Syce1l	NA	NA	NA	NA	NA	NA	NO
ENSMUSG00000033453	Adamts15	NA	NA	NA	NA	NA	NA	NO
ENSMUSG00000033470	Cysltr2	NA	NA	NA	NA	NA	NA	NO
ENSMUSG00000033498	Strc	NA	NA	NA	NA	NA	NA	NO
ENSMUSG00000033501	Crygs	NA	NA	NA	NA	NA	NA	NO
ENSMUSG00000033520	Idi2	NA	NA	NA	NA	NA	NA	NO
ENSMUSG00000033533	Acsm1	NA	NA	NA	NA	NA	NA	NO
ENSMUSG00000033544	Angptl1	NA	NA	NA	NA	NA	NA	NO
ENSMUSG00000033569	Adgrb3	NA	NA	NA	NA	NA	NA	NO
ENSMUSG00000033578	Tmem35a	NA	NA	NA	NA	NA	NA	NO
ENSMUSG00000033726	Emx1	NA	NA	NA	NA	NA	NA	NO
ENSMUSG00000033731	3300002A11Rik	NA	NA	NA	NA	NA	NA	NO
ENSMUSG00000033765	Calm4	NA	NA	NA	NA	NA	NA	NO
ENSMUSG00000033777	Tlr13	NA	NA	NA	NA	NA	NA	NO
ENSMUSG00000033794	Lpcat2b	NA	NA	NA	NA	NA	NA	NO
ENSMUSG00000033825	Tpsb2	NA	NA	NA	NA	NA	NA	NO
ENSMUSG00000033831	Fgb	NA	NA	NA	NA	NA	NA	NO
ENSMUSG00000033834	Tpbpa	NA	NA	NA	NA	NA	NA	NO
ENSMUSG00000033849	B3galt2	NA	NA	NA	NA	NA	NA	NO
ENSMUSG00000033850	Olfr1015	NA	NA	NA	NA	NA	NA	NO
ENSMUSG00000033852	Gm28042	NA	NA	NA	NA	NA	NA	NO
ENSMUSG00000033860	Fgg	NA	NA	NA	NA	NA	NA	NO
ENSMUSG00000033872	Best4-ps	NA	NA	NA	NA	NA	NA	NO
ENSMUSG00000033882	Rbm46	NA	NA	NA	NA	NA	NA	NO
ENSMUSG00000033898	Cfhr2	NA	NA	NA	NA	NA	NA	NO
ENSMUSG00000033910	Gucy1a3	NA	NA	NA	NA	NA	NA	NO
ENSMUSG00000033963	Fancd2os	NA	NA	NA	NA	NA	NA	NO
ENSMUSG00000033981	Gria2	NA	NA	NA	NA	NA	NA	NO
ENSMUSG00000034000	Neu4	NA	NA	NA	NA	NA	NA	NO
ENSMUSG00000034009	Rxfp1	NA	NA	NA	NA	NA	NA	NO
ENSMUSG00000034028	Cd226	NA	NA	NA	NA	NA	NA	NO
ENSMUSG00000034031	Ccdc182	NA	NA	NA	NA	NA	NA	NO
ENSMUSG00000034041	Lyl1	NA	NA	NA	NA	NA	NA	NO
ENSMUSG00000034087	Nlrp4b	NA	NA	NA	NA	NA	NA	NO
ENSMUSG00000034098	Fstl5	NA	NA	NA	NA	NA	NA	NO
ENSMUSG00000034115	Scn11a	NA	NA	NA	NA	NA	NA	NO
ENSMUSG00000034116	Vav1	NA	NA	NA	NA	NA	NA	NO
ENSMUSG00000034122	Nlrp4d	NA	NA	NA	NA	NA	NA	NO
ENSMUSG00000034139	Serpini2	NA	NA	NA	NA	NA	NA	NO
ENSMUSG00000034151	Zbbx	NA	NA	NA	NA	NA	NA	NO
ENSMUSG00000034185	6430628N08Rik	NA	NA	NA	NA	NA	NA	NO
ENSMUSG00000034219	2019-09-14	NA	NA	NA	NA	NA	NA	NO
ENSMUSG00000034224	Slc38a8	NA	NA	NA	NA	NA	NA	NO
ENSMUSG00000034239	Gm884	NA	NA	NA	NA	NA	NA	NO
ENSMUSG00000034266	Batf	NA	NA	NA	NA	NA	NA	NO
ENSMUSG00000034310	Tmem132d	NA	NA	NA	NA	NA	NA	NO
ENSMUSG00000034324	Tmem132c	NA	NA	NA	NA	NA	NA	NO
ENSMUSG00000034339	Gm5689	NA	NA	NA	NA	NA	NA	NO
ENSMUSG00000034359	Skint2	NA	NA	NA	NA	NA	NA	NO
ENSMUSG00000034362	Csta1	NA	NA	NA	NA	NA	NA	NO
ENSMUSG00000034384	Barhl2	NA	NA	NA	NA	NA	NA	NO
ENSMUSG00000034416	Pkd1l2	NA	NA	NA	NA	NA	NA	NO
ENSMUSG00000034438	Gbp8	NA	NA	NA	NA	NA	NA	NO
ENSMUSG00000034450	Gulo	NA	NA	NA	NA	NA	NA	NO
ENSMUSG00000034482	Ly6g5c	NA	NA	NA	NA	NA	NA	NO
ENSMUSG00000034528	Hsd17b13	NA	NA	NA	NA	NA	NA	NO
ENSMUSG00000034533	Scn10a	NA	NA	NA	NA	NA	NA	NO
ENSMUSG00000034552	Zswim2	NA	NA	NA	NA	NA	NA	NO
ENSMUSG00000034555	Tex16	NA	NA	NA	NA	NA	NA	NO
ENSMUSG00000034583	Olfr1347	NA	NA	NA	NA	NA	NA	NO
ENSMUSG00000034584	Exph5	NA	NA	NA	NA	NA	NA	NO
ENSMUSG00000034607	Pof1b	NA	NA	NA	NA	NA	NA	NO
ENSMUSG00000034623	Prss55	NA	NA	NA	NA	NA	NA	NO
ENSMUSG00000034634	Ly6d	NA	NA	NA	NA	NA	NA	NO
ENSMUSG00000034641	Cd300ld	NA	NA	NA	NA	NA	NA	NO
ENSMUSG00000034660	Galp	NA	NA	NA	NA	NA	NA	NO
ENSMUSG00000034683	Ppp1r1c	NA	NA	NA	NA	NA	NA	NO
ENSMUSG00000034689	4921530L21Rik	NA	NA	NA	NA	NA	NA	NO
ENSMUSG00000034690	Nlrp4c	NA	NA	NA	NA	NA	NA	NO
ENSMUSG00000034701	Neurod1	NA	NA	NA	NA	NA	NA	NO
ENSMUSG00000034732	Pabpc5	NA	NA	NA	NA	NA	NA	NO
ENSMUSG00000034739	Mfrp	NA	NA	NA	NA	NA	NA	NO
ENSMUSG00000034755	Pcdh11x	NA	NA	NA	NA	NA	NA	NO
ENSMUSG00000034774	Dsg1c	NA	NA	NA	NA	NA	NA	NO
ENSMUSG00000034783	Cd207	NA	NA	NA	NA	NA	NA	NO
ENSMUSG00000034785	Dio1	NA	NA	NA	NA	NA	NA	NO
ENSMUSG00000034810	Scn7a	NA	NA	NA	NA	NA	NA	NO
ENSMUSG00000034813	Grip1	NA	NA	NA	NA	NA	NA	NO
ENSMUSG00000034829	Nxnl1	NA	NA	NA	NA	NA	NA	NO
ENSMUSG00000034833	Tespa1	NA	NA	NA	NA	NA	NA	NO
ENSMUSG00000034871	Fam151a	NA	NA	NA	NA	NA	NA	NO
ENSMUSG00000034891	Sncb	NA	NA	NA	NA	NA	NA	NO
ENSMUSG00000034911	Ushbp1	NA	NA	NA	NA	NA	NA	NO
ENSMUSG00000034913	Spert	NA	NA	NA	NA	NA	NA	NO
ENSMUSG00000034919	Ttc22	NA	NA	NA	NA	NA	NA	NO
ENSMUSG00000034923	Ly6g6f	NA	NA	NA	NA	NA	NA	NO
ENSMUSG00000034987	Hrh2	NA	NA	NA	NA	NA	NA	NO
ENSMUSG00000035004	Igsf6	NA	NA	NA	NA	NA	NA	NO
ENSMUSG00000035031	C8a	NA	NA	NA	NA	NA	NA	NO
ENSMUSG00000035033	Tbr1	NA	NA	NA	NA	NA	NA	NO
ENSMUSG00000035057	Mgat4d	NA	NA	NA	NA	NA	NA	NO
ENSMUSG00000035131	Brinp3	NA	NA	NA	NA	NA	NA	NO
ENSMUSG00000035148	Gpr33	NA	NA	NA	NA	NA	NA	NO
ENSMUSG00000035189	Ano4	NA	NA	NA	NA	NA	NA	NO
ENSMUSG00000035191	Rfpl4	NA	NA	NA	NA	NA	NA	NO
ENSMUSG00000035201	B020004J07Rik	NA	NA	NA	NA	NA	NA	NO
ENSMUSG00000035208	Slfn8	NA	NA	NA	NA	NA	NA	NO
ENSMUSG00000035238	Kcnk15	NA	NA	NA	NA	NA	NA	NO
ENSMUSG00000035270	Impg2	NA	NA	NA	NA	NA	NA	NO
ENSMUSG00000035296	Sgcg	NA	NA	NA	NA	NA	NA	NO
ENSMUSG00000035352	Ccl12	NA	NA	NA	NA	NA	NA	NO
ENSMUSG00000035371	Ssx9	NA	NA	NA	NA	NA	NA	NO
ENSMUSG00000035387	4930415L06Rik	NA	NA	NA	NA	NA	NA	NO
ENSMUSG00000035394	Cfap53	NA	NA	NA	NA	NA	NA	NO
ENSMUSG00000035407	Kank4	NA	NA	NA	NA	NA	NA	NO
ENSMUSG00000035420	Fam170a	NA	NA	NA	NA	NA	NA	NO
ENSMUSG00000035427	Mageb4	NA	NA	NA	NA	NA	NA	NO
ENSMUSG00000035429	Ptprh	NA	NA	NA	NA	NA	NA	NO
ENSMUSG00000035431	Sstr1	NA	NA	NA	NA	NA	NA	NO
ENSMUSG00000035435	Abca17	NA	NA	NA	NA	NA	NA	NO
ENSMUSG00000035448	Ccr3	NA	NA	NA	NA	NA	NA	NO
ENSMUSG00000035454	Samt3	NA	NA	NA	NA	NA	NA	NO
ENSMUSG00000035472	Slc25a21	NA	NA	NA	NA	NA	NA	NO
ENSMUSG00000035491	Fthl17a	NA	NA	NA	NA	NA	NA	NO
ENSMUSG00000035522	Tsga8	NA	NA	NA	NA	NA	NA	NO
ENSMUSG00000035523	Vmn1r172	NA	NA	NA	NA	NA	NA	NO
ENSMUSG00000035528	Npffr2	NA	NA	NA	NA	NA	NA	NO
ENSMUSG00000035540	Gc	NA	NA	NA	NA	NA	NA	NO
ENSMUSG00000035560	Wdr20rt	NA	NA	NA	NA	NA	NA	NO
ENSMUSG00000035580	Kcnh8	NA	NA	NA	NA	NA	NA	NO
ENSMUSG00000035582	Gdpd4	NA	NA	NA	NA	NA	NA	NO
ENSMUSG00000035606	Ky	NA	NA	NA	NA	NA	NA	NO
ENSMUSG00000035626	Olfr1509	NA	NA	NA	NA	NA	NA	NO
ENSMUSG00000035638	Muc20	NA	NA	NA	NA	NA	NA	NO
ENSMUSG00000035651	4930480E11Rik	NA	NA	NA	NA	NA	NA	NO
ENSMUSG00000035653	Lrfn5	NA	NA	NA	NA	NA	NA	NO
ENSMUSG00000035681	Kcnc2	NA	NA	NA	NA	NA	NA	NO
ENSMUSG00000035780	Ugt2a3	NA	NA	NA	NA	NA	NA	NO
ENSMUSG00000035785	Cmtm2b	NA	NA	NA	NA	NA	NA	NO
ENSMUSG00000035804	Ins1	NA	NA	NA	NA	NA	NA	NO
ENSMUSG00000035811	Ugt2b35	NA	NA	NA	NA	NA	NA	NO
ENSMUSG00000035831	Krt25	NA	NA	NA	NA	NA	NA	NO
ENSMUSG00000035836	Ugt2b1	NA	NA	NA	NA	NA	NA	NO
ENSMUSG00000035849	Krt222	NA	NA	NA	NA	NA	NA	NO
ENSMUSG00000035860	Cdhr3	NA	NA	NA	NA	NA	NA	NO
ENSMUSG00000035861	Tmprss11b	NA	NA	NA	NA	NA	NA	NO
ENSMUSG00000035864	Syt1	NA	NA	NA	NA	NA	NA	NO
ENSMUSG00000035896	Rnase1	NA	NA	NA	NA	NA	NA	NO
ENSMUSG00000035910	Dcdc2a	NA	NA	NA	NA	NA	NA	NO
ENSMUSG00000035923	Myf6	NA	NA	NA	NA	NA	NA	NO
ENSMUSG00000035932	Olfr750	NA	NA	NA	NA	NA	NA	NO
ENSMUSG00000035946	Gsx2	NA	NA	NA	NA	NA	NA	NO
ENSMUSG00000035948	Acss3	NA	NA	NA	NA	NA	NA	NO
ENSMUSG00000035963	Odf3l2	NA	NA	NA	NA	NA	NA	NO
ENSMUSG00000036013	Fam122c	NA	NA	NA	NA	NA	NA	NO
ENSMUSG00000036027	1810046K07Rik	NA	NA	NA	NA	NA	NA	NO
ENSMUSG00000036045	Gm12221	NA	NA	NA	NA	NA	NA	NO
ENSMUSG00000036083	Slc17a3	NA	NA	NA	NA	NA	NA	NO
ENSMUSG00000036095	Dgkb	NA	NA	NA	NA	NA	NA	NO
ENSMUSG00000036110	Slc17a2	NA	NA	NA	NA	NA	NA	NO
ENSMUSG00000036131	Frmd7	NA	NA	NA	NA	NA	NA	NO
ENSMUSG00000036144	Meox2	NA	NA	NA	NA	NA	NA	NO
ENSMUSG00000036162	Fam219aos	NA	NA	NA	NA	NA	NA	NO
ENSMUSG00000036169	Sostdc1	NA	NA	NA	NA	NA	NA	NO
ENSMUSG00000036218	Pdzrn4	NA	NA	NA	NA	NA	NA	NO
ENSMUSG00000036231	Agr3	NA	NA	NA	NA	NA	NA	NO
ENSMUSG00000036244	Tbc1d21	NA	NA	NA	NA	NA	NA	NO
ENSMUSG00000036251	Trpm8	NA	NA	NA	NA	NA	NA	NO
ENSMUSG00000036264	Fstl4	NA	NA	NA	NA	NA	NA	NO
ENSMUSG00000036322	H2-Ea-ps	NA	NA	NA	NA	NA	NA	NO
ENSMUSG00000036357	Gpr101	NA	NA	NA	NA	NA	NA	NO
ENSMUSG00000036362	P2ry13	NA	NA	NA	NA	NA	NA	NO
ENSMUSG00000036401	Glt6d1	NA	NA	NA	NA	NA	NA	NO
ENSMUSG00000036412	Arsi	NA	NA	NA	NA	NA	NA	NO
ENSMUSG00000036449	Lcn8	NA	NA	NA	NA	NA	NA	NO
ENSMUSG00000036463	4930544G11Rik	NA	NA	NA	NA	NA	NA	NO
ENSMUSG00000036466	Megf11	NA	NA	NA	NA	NA	NA	NO
ENSMUSG00000036469	2019-03-01	NA	NA	NA	NA	NA	NA	NO
ENSMUSG00000036500	Akp3	NA	NA	NA	NA	NA	NA	NO
ENSMUSG00000036510	Cdh8	NA	NA	NA	NA	NA	NA	NO
ENSMUSG00000036521	Scgb2b2	NA	NA	NA	NA	NA	NA	NO
ENSMUSG00000036526	Card11	NA	NA	NA	NA	NA	NA	NO
ENSMUSG00000036551	Akap14	NA	NA	NA	NA	NA	NA	NO
ENSMUSG00000036557	Stpg4	NA	NA	NA	NA	NA	NA	NO
ENSMUSG00000036574	Tex44	NA	NA	NA	NA	NA	NA	NO
ENSMUSG00000036578	Fxyd7	NA	NA	NA	NA	NA	NA	NO
ENSMUSG00000036586	Grifin	NA	NA	NA	NA	NA	NA	NO
ENSMUSG00000036594	H2-Aa	NA	NA	NA	NA	NA	NA	NO
ENSMUSG00000036602	Alx1	NA	NA	NA	NA	NA	NA	NO
ENSMUSG00000036647	Olfr6	NA	NA	NA	NA	NA	NA	NO
ENSMUSG00000036658	Olfr11	NA	NA	NA	NA	NA	NA	NO
ENSMUSG00000036743	Psma8	NA	NA	NA	NA	NA	NA	NO
ENSMUSG00000036744	Olfr701	NA	NA	NA	NA	NA	NA	NO
ENSMUSG00000036749	Pramel5	NA	NA	NA	NA	NA	NA	NO
ENSMUSG00000036760	Kcnk9	NA	NA	NA	NA	NA	NA	NO
ENSMUSG00000036770	Stpg3	NA	NA	NA	NA	NA	NA	NO
ENSMUSG00000036805	Noxa1	NA	NA	NA	NA	NA	NA	NO
ENSMUSG00000036813	Entpd8	NA	NA	NA	NA	NA	NA	NO
ENSMUSG00000036816	Atoh7	NA	NA	NA	NA	NA	NA	NO
ENSMUSG00000036826	Igflr1	NA	NA	NA	NA	NA	NA	NO
ENSMUSG00000036853	Mcoln3	NA	NA	NA	NA	NA	NA	NO
ENSMUSG00000036855	Gjd4	NA	NA	NA	NA	NA	NA	NO
ENSMUSG00000036858	Ptcra	NA	NA	NA	NA	NA	NA	NO
ENSMUSG00000036887	C1qa	NA	NA	NA	NA	NA	NA	NO
ENSMUSG00000036892	Prodh2	NA	NA	NA	NA	NA	NA	NO
ENSMUSG00000036896	C1qc	NA	NA	NA	NA	NA	NA	NO
ENSMUSG00000036899	Trpv5	NA	NA	NA	NA	NA	NA	NO
ENSMUSG00000036905	C1qb	NA	NA	NA	NA	NA	NA	NO
ENSMUSG00000036907	C1ql2	NA	NA	NA	NA	NA	NA	NO
ENSMUSG00000036915	Kirrel2	NA	NA	NA	NA	NA	NA	NO
ENSMUSG00000036921	Tex46	NA	NA	NA	NA	NA	NA	NO
ENSMUSG00000036924	Cst13	NA	NA	NA	NA	NA	NA	NO
ENSMUSG00000036925	Mucl2	NA	NA	NA	NA	NA	NA	NO
ENSMUSG00000036949	Slc39a12	NA	NA	NA	NA	NA	NA	NO
ENSMUSG00000036951	C130079G13Rik	NA	NA	NA	NA	NA	NA	NO
ENSMUSG00000036958	Cst11	NA	NA	NA	NA	NA	NA	NO
ENSMUSG00000036961	Wnt8b	NA	NA	NA	NA	NA	NA	NO
ENSMUSG00000036962	Cfap221	NA	NA	NA	NA	NA	NA	NO
ENSMUSG00000037016	Frem2	NA	NA	NA	NA	NA	NA	NO
ENSMUSG00000037034	Pax1	NA	NA	NA	NA	NA	NA	NO
ENSMUSG00000037053	Azgp1	NA	NA	NA	NA	NA	NA	NO
ENSMUSG00000037064	Gm5229	NA	NA	NA	NA	NA	NA	NO
ENSMUSG00000037095	Lrg1	NA	NA	NA	NA	NA	NA	NO
ENSMUSG00000037101	Ttc29	NA	NA	NA	NA	NA	NA	NO
ENSMUSG00000037124	Trim58	NA	NA	NA	NA	NA	NA	NO
ENSMUSG00000037129	Tmprss13	NA	NA	NA	NA	NA	NA	NO
ENSMUSG00000037130	H2-M10.6	NA	NA	NA	NA	NA	NA	NO
ENSMUSG00000037140	Tas2r108	NA	NA	NA	NA	NA	NA	NO
ENSMUSG00000037145	2210407C18Rik	NA	NA	NA	NA	NA	NA	NO
ENSMUSG00000037157	Il22ra1	NA	NA	NA	NA	NA	NA	NO
ENSMUSG00000037159	Wee2	NA	NA	NA	NA	NA	NA	NO
ENSMUSG00000037167	Spaca5	NA	NA	NA	NA	NA	NA	NO
ENSMUSG00000037171	Nodal	NA	NA	NA	NA	NA	NA	NO
ENSMUSG00000037202	Prf1	NA	NA	NA	NA	NA	NA	NO
ENSMUSG00000037246	H2-M10.5	NA	NA	NA	NA	NA	NA	NO
ENSMUSG00000037307	Banf2	NA	NA	NA	NA	NA	NA	NO
ENSMUSG00000037318	Traf3ip3	NA	NA	NA	NA	NA	NA	NO
ENSMUSG00000037334	H2-M1	NA	NA	NA	NA	NA	NA	NO
ENSMUSG00000037335	Hand1	NA	NA	NA	NA	NA	NA	NO
ENSMUSG00000037346	Hrh4	NA	NA	NA	NA	NA	NA	NO
ENSMUSG00000037358	4930578C19Rik	NA	NA	NA	NA	NA	NA	NO
ENSMUSG00000037393	Nmur2	NA	NA	NA	NA	NA	NA	NO
ENSMUSG00000037424	Taar9	NA	NA	NA	NA	NA	NA	NO
ENSMUSG00000037438	Uqcrh-ps1	NA	NA	NA	NA	NA	NA	NO
ENSMUSG00000037451	Slc22a20	NA	NA	NA	NA	NA	NA	NO
ENSMUSG00000037463	Fbxo27	NA	NA	NA	NA	NA	NA	NO
ENSMUSG00000037482	Erv3	NA	NA	NA	NA	NA	NA	NO
ENSMUSG00000037529	Prss40	NA	NA	NA	NA	NA	NA	NO
ENSMUSG00000037535	1700021A07Rik	NA	NA	NA	NA	NA	NA	NO
ENSMUSG00000037537	H2-M11	NA	NA	NA	NA	NA	NA	NO
ENSMUSG00000037548	H2-DMb2	NA	NA	NA	NA	NA	NA	NO
ENSMUSG00000037578	Pkd2l1	NA	NA	NA	NA	NA	NA	NO
ENSMUSG00000037583	Nr0b2	NA	NA	NA	NA	NA	NA	NO
ENSMUSG00000037610	Kcnmb2	NA	NA	NA	NA	NA	NA	NO
ENSMUSG00000037653	Kctd8	NA	NA	NA	NA	NA	NA	NO
ENSMUSG00000037683	Armc3	NA	NA	NA	NA	NA	NA	NO
ENSMUSG00000037689	Tmem247	NA	NA	NA	NA	NA	NA	NO
ENSMUSG00000037727	Avp	NA	NA	NA	NA	NA	NA	NO
ENSMUSG00000037737	Actrt3	NA	NA	NA	NA	NA	NA	NO
ENSMUSG00000037738	Nek5	NA	NA	NA	NA	NA	NA	NO
ENSMUSG00000037771	Slc32a1	NA	NA	NA	NA	NA	NA	NO
ENSMUSG00000037780	Mbl1	NA	NA	NA	NA	NA	NA	NO
ENSMUSG00000037790	Defb7	NA	NA	NA	NA	NA	NA	NO
ENSMUSG00000037797	Adh4	NA	NA	NA	NA	NA	NA	NO
ENSMUSG00000037798	Mat1a	NA	NA	NA	NA	NA	NA	NO
ENSMUSG00000037849	Ifi206	NA	NA	NA	NA	NA	NA	NO
ENSMUSG00000037872	Ackr1	NA	NA	NA	NA	NA	NA	NO
ENSMUSG00000037884	1700017G19Rik	NA	NA	NA	NA	NA	NA	NO
ENSMUSG00000037910	1700018B24Rik	NA	NA	NA	NA	NA	NA	NO
ENSMUSG00000037913	Tmem156	NA	NA	NA	NA	NA	NA	NO
ENSMUSG00000037924	Olfr16	NA	NA	NA	NA	NA	NA	NO
ENSMUSG00000037942	Crp	NA	NA	NA	NA	NA	NA	NO
ENSMUSG00000037973	Ccdc129	NA	NA	NA	NA	NA	NA	NO
ENSMUSG00000037996	Slc24a2	NA	NA	NA	NA	NA	NA	NO
ENSMUSG00000038015	Prm2	NA	NA	NA	NA	NA	NA	NO
ENSMUSG00000038026	Kcnj9	NA	NA	NA	NA	NA	NA	NO
ENSMUSG00000038044	Cct8l1	NA	NA	NA	NA	NA	NA	NO
ENSMUSG00000038048	Cntnap5c	NA	NA	NA	NA	NA	NA	NO
ENSMUSG00000038064	Cldn22	NA	NA	NA	NA	NA	NA	NO
ENSMUSG00000038071	Npy6r	NA	NA	NA	NA	NA	NA	NO
ENSMUSG00000038077	Kcna6	NA	NA	NA	NA	NA	NA	NO
ENSMUSG00000038092	Hsd3b5	NA	NA	NA	NA	NA	NA	NO
ENSMUSG00000038094	Atp13a4	NA	NA	NA	NA	NA	NA	NO
ENSMUSG00000038147	Cd84	NA	NA	NA	NA	NA	NA	NO
ENSMUSG00000038165	1700022A21Rik	NA	NA	NA	NA	NA	NA	NO
ENSMUSG00000038179	Slamf7	NA	NA	NA	NA	NA	NA	NO
ENSMUSG00000038192	Cer1	NA	NA	NA	NA	NA	NA	NO
ENSMUSG00000038199	4931409K22Rik	NA	NA	NA	NA	NA	NA	NO
ENSMUSG00000038201	Kcna7	NA	NA	NA	NA	NA	NA	NO
ENSMUSG00000038204	Asb10	NA	NA	NA	NA	NA	NA	NO
ENSMUSG00000038218	Gm9765	NA	NA	NA	NA	NA	NA	NO
ENSMUSG00000038239	Hrc	NA	NA	NA	NA	NA	NA	NO
ENSMUSG00000038246	Fam50b	NA	NA	NA	NA	NA	NA	NO
ENSMUSG00000038255	Neurod2	NA	NA	NA	NA	NA	NA	NO
ENSMUSG00000038257	Glra3	NA	NA	NA	NA	NA	NA	NO
ENSMUSG00000038276	Asic3	NA	NA	NA	NA	NA	NA	NO
ENSMUSG00000038300	Pth2	NA	NA	NA	NA	NA	NA	NO
ENSMUSG00000038304	Cd160	NA	NA	NA	NA	NA	NA	NO
ENSMUSG00000038311	2410017I17Rik	NA	NA	NA	NA	NA	NA	NO
ENSMUSG00000038330	C87499	NA	NA	NA	NA	NA	NA	NO
ENSMUSG00000038357	Camp	NA	NA	NA	NA	NA	NA	NO
ENSMUSG00000038403	Hfe2	NA	NA	NA	NA	NA	NA	NO
ENSMUSG00000038421	Fcrla	NA	NA	NA	NA	NA	NA	NO
ENSMUSG00000038457	Tmem255b	NA	NA	NA	NA	NA	NA	NO
ENSMUSG00000038498	Catsper1	NA	NA	NA	NA	NA	NA	NO
ENSMUSG00000038528	Mfsd4b5	NA	NA	NA	NA	NA	NA	NO
ENSMUSG00000038537	Mc3r	NA	NA	NA	NA	NA	NA	NO
ENSMUSG00000038540	Tmc3	NA	NA	NA	NA	NA	NA	NO
ENSMUSG00000038583	Pln	NA	NA	NA	NA	NA	NA	NO
ENSMUSG00000038598	AI481877	NA	NA	NA	NA	NA	NA	NO
ENSMUSG00000038608	Dock10	NA	NA	NA	NA	NA	NA	NO
ENSMUSG00000038641	Akr1d1	NA	NA	NA	NA	NA	NA	NO
ENSMUSG00000038642	Ctss	NA	NA	NA	NA	NA	NA	NO
ENSMUSG00000038663	Fsd2	NA	NA	NA	NA	NA	NA	NO
ENSMUSG00000038665	Dgki	NA	NA	NA	NA	NA	NA	NO
ENSMUSG00000038670	Mybpc2	NA	NA	NA	NA	NA	NA	NO
ENSMUSG00000038676	Ucn	NA	NA	NA	NA	NA	NA	NO
ENSMUSG00000038691	Mbd3l1	NA	NA	NA	NA	NA	NA	NO
ENSMUSG00000038704	Aspdh	NA	NA	NA	NA	NA	NA	NO
ENSMUSG00000038709	Txndc8	NA	NA	NA	NA	NA	NA	NO
ENSMUSG00000038725	Pkhd1l1	NA	NA	NA	NA	NA	NA	NO
ENSMUSG00000038745	Nlrp6	NA	NA	NA	NA	NA	NA	NO
ENSMUSG00000038750	Omt2b	NA	NA	NA	NA	NA	NA	NO
ENSMUSG00000038751	Ptk6	NA	NA	NA	NA	NA	NA	NO
ENSMUSG00000038760	Trhr	NA	NA	NA	NA	NA	NA	NO
ENSMUSG00000038765	Lmx1b	NA	NA	NA	NA	NA	NA	NO
ENSMUSG00000038770	Kpna7	NA	NA	NA	NA	NA	NA	NO
ENSMUSG00000038791	Scgb3a2	NA	NA	NA	NA	NA	NA	NO
ENSMUSG00000038801	Scgb1c1	NA	NA	NA	NA	NA	NA	NO
ENSMUSG00000038840	Birc7	NA	NA	NA	NA	NA	NA	NO
ENSMUSG00000038883	Prl3a1	NA	NA	NA	NA	NA	NA	NO
ENSMUSG00000038884	A230050P20Rik	NA	NA	NA	NA	NA	NA	NO
ENSMUSG00000038891	Prl3b1	NA	NA	NA	NA	NA	NA	NO
ENSMUSG00000038903	Ccdc68	NA	NA	NA	NA	NA	NA	NO
ENSMUSG00000038925	E330034G19Rik	NA	NA	NA	NA	NA	NA	NO
ENSMUSG00000038968	Klk1b16	NA	NA	NA	NA	NA	NA	NO
ENSMUSG00000038980	Rbbp8nl	NA	NA	NA	NA	NA	NA	NO
ENSMUSG00000038987	Cfap157	NA	NA	NA	NA	NA	NA	NO
ENSMUSG00000038994	Hils1	NA	NA	NA	NA	NA	NA	NO
ENSMUSG00000038997	Asb17	NA	NA	NA	NA	NA	NA	NO
ENSMUSG00000039013	Siglecf	NA	NA	NA	NA	NA	NA	NO
ENSMUSG00000039032	Tsga13	NA	NA	NA	NA	NA	NA	NO
ENSMUSG00000039037	St6galnac5	NA	NA	NA	NA	NA	NA	NO
ENSMUSG00000039079	Trhr2	NA	NA	NA	NA	NA	NA	NO
ENSMUSG00000039084	Chad	NA	NA	NA	NA	NA	NA	NO
ENSMUSG00000039092	Sptlc3	NA	NA	NA	NA	NA	NA	NO
ENSMUSG00000039106	Htr5a	NA	NA	NA	NA	NA	NA	NO
ENSMUSG00000039133	9330171B17Rik	NA	NA	NA	NA	NA	NA	NO
ENSMUSG00000039138	4930591A17Rik	NA	NA	NA	NA	NA	NA	NO
ENSMUSG00000039146	Ifi44l	NA	NA	NA	NA	NA	NA	NO
ENSMUSG00000039174	1700003H04Rik	NA	NA	NA	NA	NA	NA	NO
ENSMUSG00000039179	Tekt5	NA	NA	NA	NA	NA	NA	NO
ENSMUSG00000039193	Nlrc4	NA	NA	NA	NA	NA	NA	NO
ENSMUSG00000039196	Orm1	NA	NA	NA	NA	NA	NA	NO
ENSMUSG00000039198	Ptchd3	NA	NA	NA	NA	NA	NA	NO
ENSMUSG00000039209	Rpl39l	NA	NA	NA	NA	NA	NA	NO
ENSMUSG00000039215	Svs1	NA	NA	NA	NA	NA	NA	NO
ENSMUSG00000039224	D1Pas1	NA	NA	NA	NA	NA	NA	NO
ENSMUSG00000039257	Vstm2b	NA	NA	NA	NA	NA	NA	NO
ENSMUSG00000039264	Gimap3	NA	NA	NA	NA	NA	NA	NO
ENSMUSG00000039296	Spdye4a	NA	NA	NA	NA	NA	NA	NO
ENSMUSG00000039304	Tnfsf10	NA	NA	NA	NA	NA	NA	NO
ENSMUSG00000039313	AF529169	NA	NA	NA	NA	NA	NA	NO
ENSMUSG00000039315	Clnk	NA	NA	NA	NA	NA	NA	NO
ENSMUSG00000039316	Rftn1	NA	NA	NA	NA	NA	NA	NO
ENSMUSG00000039321	Uts2r	NA	NA	NA	NA	NA	NA	NO
ENSMUSG00000039330	Tsga10ip	NA	NA	NA	NA	NA	NA	NO
ENSMUSG00000039335	Spata16	NA	NA	NA	NA	NA	NA	NO
ENSMUSG00000039337	Tex19.2	NA	NA	NA	NA	NA	NA	NO
ENSMUSG00000039339	Mfsd4b2	NA	NA	NA	NA	NA	NA	NO
ENSMUSG00000039342	Ankar	NA	NA	NA	NA	NA	NA	NO
ENSMUSG00000039358	Drd5	NA	NA	NA	NA	NA	NA	NO
ENSMUSG00000039364	Sectm1b	NA	NA	NA	NA	NA	NA	NO
ENSMUSG00000039488	Cntn5	NA	NA	NA	NA	NA	NA	NO
ENSMUSG00000039492	Ccdc27	NA	NA	NA	NA	NA	NA	NO
ENSMUSG00000039519	Cyp7b1	NA	NA	NA	NA	NA	NA	NO
ENSMUSG00000039533	Mmd2	NA	NA	NA	NA	NA	NA	NO
ENSMUSG00000039539	Sgcz	NA	NA	NA	NA	NA	NA	NO
ENSMUSG00000039540	4921524L21Rik	NA	NA	NA	NA	NA	NA	NO
ENSMUSG00000039546	Ajap1	NA	NA	NA	NA	NA	NA	NO
ENSMUSG00000039552	Rsph4a	NA	NA	NA	NA	NA	NA	NO
ENSMUSG00000039555	Cylc2	NA	NA	NA	NA	NA	NA	NO
ENSMUSG00000039608	Olfr303	NA	NA	NA	NA	NA	NA	NO
ENSMUSG00000039639	Kcne1	NA	NA	NA	NA	NA	NA	NO
ENSMUSG00000039653	Baat	NA	NA	NA	NA	NA	NA	NO
ENSMUSG00000039676	Capsl	NA	NA	NA	NA	NA	NA	NO
ENSMUSG00000039691	Tspan10	NA	NA	NA	NA	NA	NA	NO
ENSMUSG00000039706	Ldb2	NA	NA	NA	NA	NA	NA	NO
ENSMUSG00000039710	Slc7a12	NA	NA	NA	NA	NA	NA	NO
ENSMUSG00000039717	Ralyl	NA	NA	NA	NA	NA	NA	NO
ENSMUSG00000039760	Il22ra2	NA	NA	NA	NA	NA	NA	NO
ENSMUSG00000039775	Defb3	NA	NA	NA	NA	NA	NA	NO
ENSMUSG00000039783	Kmo	NA	NA	NA	NA	NA	NA	NO
ENSMUSG00000039785	Defb5	NA	NA	NA	NA	NA	NA	NO
ENSMUSG00000039830	Olig2	NA	NA	NA	NA	NA	NA	NO
ENSMUSG00000039878	Slc39a5	NA	NA	NA	NA	NA	NA	NO
ENSMUSG00000039904	Gpr37	NA	NA	NA	NA	NA	NA	NO
ENSMUSG00000039913	Pak7	NA	NA	NA	NA	NA	NA	NO
ENSMUSG00000039956	Mrap	NA	NA	NA	NA	NA	NA	NO
ENSMUSG00000039962	Olfr906	NA	NA	NA	NA	NA	NA	NO
ENSMUSG00000039977	Deup1	NA	NA	NA	NA	NA	NA	NO
ENSMUSG00000040013	Fkbp6	NA	NA	NA	NA	NA	NA	NO
ENSMUSG00000040017	Saa4	NA	NA	NA	NA	NA	NA	NO
ENSMUSG00000040026	Saa3	NA	NA	NA	NA	NA	NA	NO
ENSMUSG00000040061	Plcb2	NA	NA	NA	NA	NA	NA	NO
ENSMUSG00000040065	Pfpl	NA	NA	NA	NA	NA	NA	NO
ENSMUSG00000040113	Mettl11b	NA	NA	NA	NA	NA	NA	NO
ENSMUSG00000040125	Gpr26	NA	NA	NA	NA	NA	NA	NO
ENSMUSG00000040127	Sdr9c7	NA	NA	NA	NA	NA	NA	NO
ENSMUSG00000040132	Svs2	NA	NA	NA	NA	NA	NA	NO
ENSMUSG00000040134	Rdh7	NA	NA	NA	NA	NA	NA	NO
ENSMUSG00000040140	Tdrd6	NA	NA	NA	NA	NA	NA	NO
ENSMUSG00000040154	Wfdc5	NA	NA	NA	NA	NA	NA	NO
ENSMUSG00000040163	1700034J05Rik	NA	NA	NA	NA	NA	NA	NO
ENSMUSG00000040164	Kcns1	NA	NA	NA	NA	NA	NA	NO
ENSMUSG00000040165	Cd209c	NA	NA	NA	NA	NA	NA	NO
ENSMUSG00000040197	Cd209e	NA	NA	NA	NA	NA	NA	NO
ENSMUSG00000040217	Gm6369	NA	NA	NA	NA	NA	NA	NO
ENSMUSG00000040283	Btnl9	NA	NA	NA	NA	NA	NA	NO
ENSMUSG00000040284	Gzmg	NA	NA	NA	NA	NA	NA	NO
ENSMUSG00000040310	Alx4	NA	NA	NA	NA	NA	NA	NO
ENSMUSG00000040314	Ctsg	NA	NA	NA	NA	NA	NA	NO
ENSMUSG00000040328	Olfr56	NA	NA	NA	NA	NA	NA	NO
ENSMUSG00000040340	Tex45	NA	NA	NA	NA	NA	NA	NO
ENSMUSG00000040367	Lrrd1	NA	NA	NA	NA	NA	NA	NO
ENSMUSG00000040373	Cacng5	NA	NA	NA	NA	NA	NA	NO
ENSMUSG00000040387	Klhl32	NA	NA	NA	NA	NA	NA	NO
ENSMUSG00000040452	Cdh12	NA	NA	NA	NA	NA	NA	NO
ENSMUSG00000040456	Hypm	NA	NA	NA	NA	NA	NA	NO
ENSMUSG00000040467	4921522P10Rik	NA	NA	NA	NA	NA	NA	NO
ENSMUSG00000040471	Ggt6	NA	NA	NA	NA	NA	NA	NO
ENSMUSG00000040478	Prdm13	NA	NA	NA	NA	NA	NA	NO
ENSMUSG00000040485	Lrrc52	NA	NA	NA	NA	NA	NA	NO
ENSMUSG00000040489	Sox30	NA	NA	NA	NA	NA	NA	NO
ENSMUSG00000040490	Lrfn2	NA	NA	NA	NA	NA	NA	NO
ENSMUSG00000040505	Abcg5	NA	NA	NA	NA	NA	NA	NO
ENSMUSG00000040514	Tex47	NA	NA	NA	NA	NA	NA	NO
ENSMUSG00000040522	Tlr8	NA	NA	NA	NA	NA	NA	NO
ENSMUSG00000040541	Tmem225	NA	NA	NA	NA	NA	NA	NO
ENSMUSG00000040569	Slc26a7	NA	NA	NA	NA	NA	NA	NO
ENSMUSG00000040583	Cyp2b13	NA	NA	NA	NA	NA	NA	NO
ENSMUSG00000040592	Cd79b	NA	NA	NA	NA	NA	NA	NO
ENSMUSG00000040600	Eps8l3	NA	NA	NA	NA	NA	NA	NO
ENSMUSG00000040601	Nlrp4a	NA	NA	NA	NA	NA	NA	NO
ENSMUSG00000040614	Nlrp9c	NA	NA	NA	NA	NA	NA	NO
ENSMUSG00000040627	Aicda	NA	NA	NA	NA	NA	NA	NO
ENSMUSG00000040629	Mael	NA	NA	NA	NA	NA	NA	NO
ENSMUSG00000040632	Nrl	NA	NA	NA	NA	NA	NA	NO
ENSMUSG00000040649	Rimklb	NA	NA	NA	NA	NA	NA	NO
ENSMUSG00000040650	Cyp2b23	NA	NA	NA	NA	NA	NA	NO
ENSMUSG00000040657	1700063H04Rik	NA	NA	NA	NA	NA	NA	NO
ENSMUSG00000040660	Cyp2b9	NA	NA	NA	NA	NA	NA	NO
ENSMUSG00000040693	Slco4c1	NA	NA	NA	NA	NA	NA	NO
ENSMUSG00000040715	Rsc1a1	NA	NA	NA	NA	NA	NA	NO
ENSMUSG00000040726	Hesx1	NA	NA	NA	NA	NA	NA	NO
ENSMUSG00000040728	Esrp1	NA	NA	NA	NA	NA	NA	NO
ENSMUSG00000040752	Myh6	NA	NA	NA	NA	NA	NA	NO
ENSMUSG00000040759	Cmtm5	NA	NA	NA	NA	NA	NA	NO
ENSMUSG00000040770	Il25	NA	NA	NA	NA	NA	NA	NO
ENSMUSG00000040775	Gm9772	NA	NA	NA	NA	NA	NA	NO
ENSMUSG00000040797	Iqsec3	NA	NA	NA	NA	NA	NA	NO
ENSMUSG00000040809	Chil3	NA	NA	NA	NA	NA	NA	NO
ENSMUSG00000040899	Ccr6	NA	NA	NA	NA	NA	NA	NO
ENSMUSG00000040901	Kcnk18	NA	NA	NA	NA	NA	NA	NO
ENSMUSG00000040935	Padi6	NA	NA	NA	NA	NA	NA	NO
ENSMUSG00000040950	Mgl2	NA	NA	NA	NA	NA	NA	NO
ENSMUSG00000040966	Slc22a2	NA	NA	NA	NA	NA	NA	NO
ENSMUSG00000040969	Arhgef38	NA	NA	NA	NA	NA	NA	NO
ENSMUSG00000040972	Igsf21	NA	NA	NA	NA	NA	NA	NO
ENSMUSG00000040985	Sun3	NA	NA	NA	NA	NA	NA	NO
ENSMUSG00000041009	Iqcf4	NA	NA	NA	NA	NA	NA	NO
ENSMUSG00000041014	Nrg3	NA	NA	NA	NA	NA	NA	NO
ENSMUSG00000041044	Lrit1	NA	NA	NA	NA	NA	NA	NO
ENSMUSG00000041052	Slc7a13	NA	NA	NA	NA	NA	NA	NO
ENSMUSG00000041068	4930596D02Rik	NA	NA	NA	NA	NA	NA	NO
ENSMUSG00000041078	Grid1	NA	NA	NA	NA	NA	NA	NO
ENSMUSG00000041134	Cyyr1	NA	NA	NA	NA	NA	NA	NO
ENSMUSG00000041141	Pnmal1	NA	NA	NA	NA	NA	NA	NO
ENSMUSG00000041216	Clvs1	NA	NA	NA	NA	NA	NA	NO
ENSMUSG00000041237	Pklr	NA	NA	NA	NA	NA	NA	NO
ENSMUSG00000041248	Kcnj1	NA	NA	NA	NA	NA	NA	NO
ENSMUSG00000041255	Tmco5b	NA	NA	NA	NA	NA	NA	NO
ENSMUSG00000041261	Car8	NA	NA	NA	NA	NA	NA	NO
ENSMUSG00000041293	Adgrf1	NA	NA	NA	NA	NA	NA	NO
ENSMUSG00000041333	Mup4	NA	NA	NA	NA	NA	NA	NO
ENSMUSG00000041359	Tcl1	NA	NA	NA	NA	NA	NA	NO
ENSMUSG00000041380	Htr2c	NA	NA	NA	NA	NA	NA	NO
ENSMUSG00000041460	Cacna2d4	NA	NA	NA	NA	NA	NA	NO
ENSMUSG00000041468	Gpr12	NA	NA	NA	NA	NA	NA	NO
ENSMUSG00000041476	Smpx	NA	NA	NA	NA	NA	NA	NO
ENSMUSG00000041479	Syt15	NA	NA	NA	NA	NA	NA	NO
ENSMUSG00000041505	Gm3402	NA	NA	NA	NA	NA	NA	NO
ENSMUSG00000041512	4930569F06Rik	NA	NA	NA	NA	NA	NA	NO
ENSMUSG00000041523	Upk2	NA	NA	NA	NA	NA	NA	NO
ENSMUSG00000041534	Rbp3	NA	NA	NA	NA	NA	NA	NO
ENSMUSG00000041536	Serpina3a	NA	NA	NA	NA	NA	NA	NO
ENSMUSG00000041538	H2-Ob	NA	NA	NA	NA	NA	NA	NO
ENSMUSG00000041550	Serpina5	NA	NA	NA	NA	NA	NA	NO
ENSMUSG00000041565	L3mbtl4	NA	NA	NA	NA	NA	NA	NO
ENSMUSG00000041567	Serpina12	NA	NA	NA	NA	NA	NA	NO
ENSMUSG00000041578	Crx	NA	NA	NA	NA	NA	NA	NO
ENSMUSG00000041583	Obox6	NA	NA	NA	NA	NA	NA	NO
ENSMUSG00000041596	Nlrp5-ps	NA	NA	NA	NA	NA	NA	NO
ENSMUSG00000041620	Mmp1b	NA	NA	NA	NA	NA	NA	NO
ENSMUSG00000041644	Slc5a12	NA	NA	NA	NA	NA	NA	NO
ENSMUSG00000041653	Pnpla3	NA	NA	NA	NA	NA	NA	NO
ENSMUSG00000041660	Bbox1	NA	NA	NA	NA	NA	NA	NO
ENSMUSG00000041673	Lrrc18	NA	NA	NA	NA	NA	NA	NO
ENSMUSG00000041698	Slco1a1	NA	NA	NA	NA	NA	NA	NO
ENSMUSG00000041700	Lhfpl1	NA	NA	NA	NA	NA	NA	NO
ENSMUSG00000041707	1810011H11Rik	NA	NA	NA	NA	NA	NA	NO
ENSMUSG00000041722	Khdc1c	NA	NA	NA	NA	NA	NA	NO
ENSMUSG00000041730	Prrxl1	NA	NA	NA	NA	NA	NA	NO
ENSMUSG00000041731	Pgm5	NA	NA	NA	NA	NA	NA	NO
ENSMUSG00000041735	Gm13178	NA	NA	NA	NA	NA	NA	NO
ENSMUSG00000041737	Tmem45b	NA	NA	NA	NA	NA	NA	NO
ENSMUSG00000041750	Cd1d2	NA	NA	NA	NA	NA	NA	NO
ENSMUSG00000041771	Slc24a4	NA	NA	NA	NA	NA	NA	NO
ENSMUSG00000041789	2700046A07Rik	NA	NA	NA	NA	NA	NA	NO
ENSMUSG00000041791	Capza3	NA	NA	NA	NA	NA	NA	NO
ENSMUSG00000041794	Myrip	NA	NA	NA	NA	NA	NA	NO
ENSMUSG00000041805	Pramel1	NA	NA	NA	NA	NA	NA	NO
ENSMUSG00000041828	Abca8a	NA	NA	NA	NA	NA	NA	NO
ENSMUSG00000041831	Sytl3	NA	NA	NA	NA	NA	NA	NO
ENSMUSG00000041857	Oosp1	NA	NA	NA	NA	NA	NA	NO
ENSMUSG00000041885	Olfr680-ps1	NA	NA	NA	NA	NA	NA	NO
ENSMUSG00000041907	Gpr45	NA	NA	NA	NA	NA	NA	NO
ENSMUSG00000041984	Rptn	NA	NA	NA	NA	NA	NA	NO
ENSMUSG00000041991	Hrnr	NA	NA	NA	NA	NA	NA	NO
ENSMUSG00000042031	Lce3b	NA	NA	NA	NA	NA	NA	NO
ENSMUSG00000042045	Sln	NA	NA	NA	NA	NA	NA	NO
ENSMUSG00000042092	Lce1c	NA	NA	NA	NA	NA	NA	NO
ENSMUSG00000042096	Dao	NA	NA	NA	NA	NA	NA	NO
ENSMUSG00000042118	Bhmt2	NA	NA	NA	NA	NA	NA	NO
ENSMUSG00000042157	Sprr2i	NA	NA	NA	NA	NA	NA	NO
ENSMUSG00000042179	Pnliprp1	NA	NA	NA	NA	NA	NA	NO
ENSMUSG00000042184	1700069L16Rik	NA	NA	NA	NA	NA	NA	NO
ENSMUSG00000042189	Tekt3	NA	NA	NA	NA	NA	NA	NO
ENSMUSG00000042200	Cdrt4	NA	NA	NA	NA	NA	NA	NO
ENSMUSG00000042212	Sprr2d	NA	NA	NA	NA	NA	NA	NO
ENSMUSG00000042219	Olfr631	NA	NA	NA	NA	NA	NA	NO
ENSMUSG00000042240	Crybb2	NA	NA	NA	NA	NA	NA	NO
ENSMUSG00000042243	BC051665	NA	NA	NA	NA	NA	NA	NO
ENSMUSG00000042244	Pglyrp3	NA	NA	NA	NA	NA	NA	NO
ENSMUSG00000042248	Cyp2c37	NA	NA	NA	NA	NA	NA	NO
ENSMUSG00000042250	Pglyrp4	NA	NA	NA	NA	NA	NA	NO
ENSMUSG00000042258	Isl1	NA	NA	NA	NA	NA	NA	NO
ENSMUSG00000042262	Ccr8	NA	NA	NA	NA	NA	NA	NO
ENSMUSG00000042265	Trem1	NA	NA	NA	NA	NA	NA	NO
ENSMUSG00000042269	Fam92b	NA	NA	NA	NA	NA	NA	NO
ENSMUSG00000042333	Tnfrsf14	NA	NA	NA	NA	NA	NA	NO
ENSMUSG00000042345	Ubash3a	NA	NA	NA	NA	NA	NA	NO
ENSMUSG00000042351	Grap2	NA	NA	NA	NA	NA	NA	NO
ENSMUSG00000042353	Frem3	NA	NA	NA	NA	NA	NA	NO
ENSMUSG00000042360	4930433N12Rik	NA	NA	NA	NA	NA	NA	NO
ENSMUSG00000042371	Slc5a10	NA	NA	NA	NA	NA	NA	NO
ENSMUSG00000042379	Esm1	NA	NA	NA	NA	NA	NA	NO
ENSMUSG00000042386	Tex13b	NA	NA	NA	NA	NA	NA	NO
ENSMUSG00000042401	Crtac1	NA	NA	NA	NA	NA	NA	NO
ENSMUSG00000042414	Prdm14	NA	NA	NA	NA	NA	NA	NO
ENSMUSG00000042433	Pih1h3b	NA	NA	NA	NA	NA	NA	NO
ENSMUSG00000042436	Mfap4	NA	NA	NA	NA	NA	NA	NO
ENSMUSG00000042448	Hoxd1	NA	NA	NA	NA	NA	NA	NO
ENSMUSG00000042451	Mybph	NA	NA	NA	NA	NA	NA	NO
ENSMUSG00000042474	Fcmr	NA	NA	NA	NA	NA	NA	NO
ENSMUSG00000042499	Hoxd11	NA	NA	NA	NA	NA	NA	NO
ENSMUSG00000042525	4933428M09Rik	NA	NA	NA	NA	NA	NA	NO
ENSMUSG00000042554	Zp3r	NA	NA	NA	NA	NA	NA	NO
ENSMUSG00000042581	Thsd7b	NA	NA	NA	NA	NA	NA	NO
ENSMUSG00000042596	Tfap2d	NA	NA	NA	NA	NA	NA	NO
ENSMUSG00000042631	Xkr7	NA	NA	NA	NA	NA	NA	NO
ENSMUSG00000042638	Gucy2c	NA	NA	NA	NA	NA	NA	NO
ENSMUSG00000042641	Rgsl1	NA	NA	NA	NA	NA	NA	NO
ENSMUSG00000042717	Ppp1r3a	NA	NA	NA	NA	NA	NA	NO
ENSMUSG00000042761	Mrap2	NA	NA	NA	NA	NA	NA	NO
ENSMUSG00000042774	Olfr1353	NA	NA	NA	NA	NA	NA	NO
ENSMUSG00000042796	Olfr1032	NA	NA	NA	NA	NA	NA	NO
ENSMUSG00000042800	Spata46	NA	NA	NA	NA	NA	NA	NO
ENSMUSG00000042801	Olfr769	NA	NA	NA	NA	NA	NA	NO
ENSMUSG00000042808	Gpx2	NA	NA	NA	NA	NA	NA	NO
ENSMUSG00000042816	Gpr151	NA	NA	NA	NA	NA	NA	NO
ENSMUSG00000042845	Wfdc12	NA	NA	NA	NA	NA	NA	NO
ENSMUSG00000042848	Vmn1r226	NA	NA	NA	NA	NA	NA	NO
ENSMUSG00000042849	Olfr1414	NA	NA	NA	NA	NA	NA	NO
ENSMUSG00000042861	Kcna10	NA	NA	NA	NA	NA	NA	NO
ENSMUSG00000042863	Olfr1026	NA	NA	NA	NA	NA	NA	NO
ENSMUSG00000042869	Olfr1370	NA	NA	NA	NA	NA	NA	NO
ENSMUSG00000042888	Prr30	NA	NA	NA	NA	NA	NA	NO
ENSMUSG00000042894	Olfr1260	NA	NA	NA	NA	NA	NA	NO
ENSMUSG00000042895	Abra	NA	NA	NA	NA	NA	NA	NO
[truncated: 51,466 more rows]
