# Supplementary material for: Mutant Huntingtin stalls ribosomes and represses protein synthesis in a cellular model of Huntington disease
Source: Nat Commun. 2021 Mar 5;12:1461. doi: 10.1038/s41467-021-21637-y (PMC7935949; doi:10.1038/s41467-021-21637-y)
Supplement: Supplementary file 15 — Source Data [file 41467_2021_21637_MOESM15_ESM.zip]

Archive with 5 entries (4 files):
- Source Raw Figures Compiled_Nat Communication 2021.pdf
- __MACOSX/
- __MACOSX/._Source Raw Figures Compiled_Nat Communication 2021.pdf
- Source Raw Files-Nat Communication 2021.xlsx
- __MACOSX/._Source Raw Files-Nat Communication 2021.xlsx
