# Supplementary material for: Mutant Huntingtin stalls ribosomes and represses protein synthesis in a cellular model of Huntington disease
Source: Nat Commun. 2021 Mar 5;12:1461. doi: 10.1038/s41467-021-21637-y (PMC7935949; doi:10.1038/s41467-021-21637-y)
Supplement: Supplementary file 15 — Source Data [file 41467_2021_21637_MOESM15_ESM.zip › Source Raw Files-Nat Communication 2021.xlsx]

## Sheet: Fig.1B 
Fig. 1B	Area Under Curve Polysome (PS) to monosome (MS) ratio
Q7	PS/MS ratio		Q7/Q111	PS/MS ratio		Q111/Q111	PS/MS ratio			ANOVA summary
Exp 1	6.79825		Exp 1	5.78378		Exp 1	8.21983			F	25.07
Exp 2	6.85714		Exp 2	8.21983		Exp 2	13.0262			P value	<0.0001
Exp 3	5.67674		Exp 3	6.03061		Exp 3	14.4568			P value summary	****
Exp 4	3.53901		Exp 4	4.45201		Exp 4	8.89362			Significant diff. among means (P < 0.05)?	Yes
Exp 5	6.58968		Exp 5	4.13957		Exp 5	11.7617			R square	0.527
Exp 6	5.4116		Exp 6	3.02941		Exp 6	14.813
Exp 7	3.7467		Exp 7	3.34311		Exp 7	7.15333			Tukey's multiple comparisons test	Mean Diff.	95.00% CI of diff.	Significant?	Summary	Adjusted P Value
Exp 8	5.67879		Exp 8	3.40278		Exp 8	7.45588
Exp 9	5.45304		Mean	4.80014		Exp 9	9.6989			Q7/Q7 vs. Q7/Q111	0.6636	-1.307 to 2.634	No	ns	0.6949
Exp 10	6.08114		SEM	0.625992		Exp 10	9.29851			Q7/Q7 vs. Q111/Q111	-3.812	-5.301 to -2.323	Yes	****	<0.0001
Exp 11	6.07449					Exp 11	7.22187			Q7/Q111 vs. Q111/Q111	-4.476	-6.446 to -2.505	Yes	****	<0.0001
Exp 12	5.6078					Exp 12	11.4897
Exp 13	5.93262					Exp 13	10.3
Exp 14	4.40291					Exp 14	6.83162
Exp 15	3.81213					Exp 15	6.7027
Exp 16	3.95326					Exp 16	6.16098
Exp 17	5.31044					Exp 17	7.57709
Exp 18	6.65217					Exp 18	8.18519
Exp 19	6.04405					Exp 19	8.88636
Exp 20	5.65252					Exp 20	7.38057
Mean	5.46372					Mean	9.27569
SEM	0.233257					SEM	0.578771

## Sheet: Fig. 1D
	Puromycin incorporation relative to control normalized to ponceau lanes											ANOVA summary
Fig. 1D												F	38.67
												P value	<0.0001
												P value summary	****
	Exp 1	Exp 2	Exp 3	Exp 4	Exp 5	Exp 6	Exp 7	Mean	SEM			Significant diff. among means (P < 0.05)?	Yes
control	1	1	1	1	1	1	1	1	0			R square	0.8112
HD-het	0.875399	0.832019	0.858847	1.02688	0.95996	0.972829	0.908091	0.919147	0.0245022
HD-homo	0.639478	0.772893	0.451705	0.694025	0.667903	0.750233	0.707156	0.669056	0.0371331			Tukey's multiple comparisons test	Mean Diff.	95.00% CI of diff.	Significant?	Summary	Adjusted P Value
												WT vs. HD-Het	0.08085	-0.01928 to 0.181	No	ns	0.1266
Unpaired t test between control and HD-het												WT vs. HD-Homo	0.3309	0.2308 to 0.4311	Yes	****	<0.0001
P value	0.01											HD-Het vs. HD-Homo	0.2501	0.15 to 0.3502	Yes	****	<0.0001
P value summary	##
Significantly different (P < 0.05)?	Yes
One- or two-tailed P value?	Two-tailed

## Sheet: Fig. 1F
Fig, 1F
		Area under curve Harringtonine time course
																														0
		PS/MS ratio																												0
Q7	0 min	2 min	3 min	8 min			Two-way ANOVA table	SS (Type III)	DF	MS	F (DFn, DFd)	P value																		0
Exp 1	5.63434	1.40907	0.553994	0.0694307			Interaction	14.89	3	4.964	F (3, 44) = 9.346	P<0.0001																		0
Exp 2	5.68468	1.43351	0.525298	0.194798			Row Factor	261.3	3	87.1	F (3, 44) = 164	P<0.0001																		0
Exp 3	3.92831	1.39301	0.23544	0.20133			Column Factor	14.45	1	14.45	F (1, 44) = 27.2	P<0.0001																		0
Exp 4	4.79443	0.721499	0.276082	0.166229			Residual	23.37	44	0.5312
Exp 5	2.23221	0.517813		0.427976
Exp 6	4.17949	0.554464		0.313565			Bonferroni's multiple comparisons test	Mean Diff.	95.00% CI of diff.	Significant?	Summary	Adjusted P Value
Exp 7	4.14286	0.666978
Exp 8	3.81132	0.56705					Q7/Q7 - Q111/Q111
Mean	4.30095	0.907925	0.397703	0.228888			0	-2.672	-3.621 to -1.723	Yes	****	<0.0001																		0
SEM	0.39266	0.149333	0.058391	0.0441816			2	-1.48	-2.43 to -0.5314	Yes	***	0.0008																		0
							5	-0.2093	-1.552 to 1.133	No	ns	>0.9999																		0
							8	-0.02747	-1.123 to 1.068	No	ns	>0.9999																		0
Q111	0 min	2 min	3 min	8 min																										0
Exp 1	7.30495	3.16538	0.793218	0.0598661																										0
Exp 2	8.32911	2.57599	0.869032	0.201046
Exp 3	6.19428	3.37412	0.379521	0.128139
Exp 4	8.66248	2.24726	0.386293	0.236589
Exp 5	4.94306	1.6404		0.542848
Exp 6	6.12324	2.03129		0.369647
Exp 7	6.90714	2.15789
Exp 8	7.31875	1.91485
Mean	6.97288	2.3884	0.607016	0.256356
SEM	0.430461	0.21526	0.0921494	0.0619295

## Sheet: Fig. 1H
Fig. 1H	Puromycin
	Control (Q7)											Two-way RM ANOVA
min	Exp 1	Exp 2	Exp 3	Exp 4	Exp 5	Exp 6	Exp 7	Mean	SEM			ANOVA table	SS	DF	MS	F (DFn, DFd)	P value
0	0.988114	0.77376	0.857337	0.943904	1.33885	1.22697	0.832804	0.994534	0.0864267			Interaction	0.1812	3	0.0604	F (3, 36) = 6.602	P=0.0011
2	0.521975	0.600299	0.471834	0.611198	0.572534	0.611748	0.509426	0.557002	0.0228486			Time	3.133	3	1.044	F (3, 36) = 114.1	P<0.0001
5	0.399534	0.524273	0.226301	0.299167	0.368245	0.407508	0.340341	0.366481	0.0382035			Group	0.3707	1	0.3707	F (1, 12) = 13.33	P=0.0033
8	0.219834	0.420612	0.0564115	0.218006	0.198555	0.239055	0.139835	0.213187	0.0453183			Subjects (matching)	0.3337	12	0.02781	F (12, 36) = 3.04	P=0.0049
												Residual	0.3294	36	0.009149
	HD-homo											Bonferroni's multiple comparisons test	Mean Diff.	95.00% CI of diff.	Significant?	Summary	Adjusted P Value
	Exp 1	Exp 2	Exp 3	Exp 4	Exp 5	Exp 6	Exp 7	Mean	SEM
0	0.535444	0.812834	0.59881	0.523803	0.774911	0.746542	0.62707	0.659916	0.0480002			Q7/Q7 - Q111/Q111
2	0.32365	0.406096	0.404345	0.30229	0.397728	0.437125	0.295218	0.366636	0.0235722			0	0.3346	0.1716 to 0.4977	Yes	****	<0.0001
5	0.262007	0.453325	0.0568915	0.244407	0.325731	0.335416	0.251817	0.275656	0.0492256			2	0.1904	0.02732 to 0.3534	Yes	*	0.0157
8	0.146953	0.341355	0.0281573	0.189842	0.172179	0.248774	0.119356	0.178088	0.0403883			5	0.09082	-0.07222 to 0.2539	No	ns	0.619
												8	0.0351	-0.128 to 0.1981	No	ns	>0.9999

## Sheet: Fig. 2 B,C
Fig. 2B
Htt levels
		Q7-ctl	Q7-HttKO	Q111-ctl	Q111-HttKO		One-way ANOVA summary
Replicate 1	Exp 1	1.13571	0.432165	1.06817	0.218738		F	361.9
	Exp 2	0.946889	0.422373	0.935019	0.203249		P value	<0.0001
	Exp 3	0.917402	0.411056	0.996813	0.224809		P value summary	****
Replicate 2	Exp 1	0.978113	0.460135	0.996438	0.21421		Significant diff. among means (P < 0.05)?	Yes
	Exp 2	1.02129	0.525908	1.03608	0.163113		R square	0.9819
	Exp 3	1.0006	0.426678	0.967485	0.145859
	Mean	1	0.446386	1	0.194996		Bonferroni's multiple comparisons test	Mean Diff.	95.00% CI of diff.	Significant?	Summary	Adjusted P Value
	SEM	0.0269224	0.0149401	0.0167712	0.0115334
							Q7-ctrl vs. Q7-HttKO	0.5536	0.4806 to 0.6266	Yes	****	<0.0001
							Q111-Ctl vs. Q111-HttKO	0.805	0.732 to 0.878	Yes	****	<0.0001
Fig. 2C
Puromycin
		Q7-ctl	Q7-HttKO	Q111-ctl	Q111-HttKO		One-way ANOVA summary
Replicate 1	Exp 1	0.982228	1.16356	0.555749	0.60883		F	92.85
	Exp 2	0.992821	1.16793	0.526127	0.683127		P value	<0.0001
	Exp 3	1.02495	1.19756	0.532649	0.810999		P value summary	****
Replicate 2	Exp 1	0.956918	1.3513	0.486372	0.510995		Significant diff. among means (P < 0.05)?	Yes
	Exp 2	0.909722	1.51422	0.508731	0.712853		R square	0.897
	Exp 3	1.13336	1.42695	0.432375	0.775518
Replicate 3	Exp 1	0.817526	1.3173	0.436505	0.727632		Bonferroni's multiple comparisons test	Mean Diff.	95.00% CI of diff.	Significant?	Summary	Adjusted P Value
	Exp 2	0.982117	1.16714	0.303249	0.897684
	Exp 3	1.20036	1.30913	0.525382	0.633167		Q7-ctrl vs. Q7-HttKO	-0.2906	-0.4124 to -0.1688	Yes	****	<0.0001
	Mean	1	1.34767	0.448769	0.709641		Q111-Ctl vs. Q111-HttKO	-0.2282	-0.35 to -0.1064	Yes	***	0.0002
	SEM	0.0427169	0.0443759	0.0274657	0.0413216

## Sheet: Fig. 2 E-K
	PS/MS Ratio
Fig. 2 E
	Ctlr-Basal	Wt HttKO-Basal
	3.68372	3.42505		Unpaired two-tailed t test
	2.49588	2.13882		P value	0.7142
	2.26965	2.16553		P value summary	ns
Mean	2.81642	2.57647
SEM	0.358068	0.346491
Fig. 2 F
	Ctlr-Harr	Wt HttKO-Harr
	0.738017	0.483199		Unpaired t test
	0.507182	0.389583		P value	0.0473
	0.680466	0.418416		P value summary	*
Mean	0.641888	0.4304		Significantly different (P < 0.05)?	Yes
SEM	0.0566417	0.0226013		One- or two-tailed P value?	Two-tailed
Fig. 2H
	Ctlr-Basal	mHttKO-Basal
	4.24197	6.60345		Unpaired t test
	8.78369	8.34451		P value	0.3778
	5.88627	8.25413		P value summary	ns
Mean	6.30397	7.73403		Significantly different (P < 0.05)?	No
SEM	1.08399	0.462049		One- or two-tailed P value?	Two-tailed
Fig. 2I	Ctlr-Harr	mHttKO-Harr
	1.81897	0.790323		Unpaired t test
	1.46919	0.836414		P value	0.0038
	1.58423	0.757466		P value summary	**
	1.94436	1.31815		Significantly different (P < 0.05)?	Yes
Mean	1.70419	0.925589		One- or two-tailed P value?	Two-tailed
SEM	0.108192	0.131853
Fig. 2K	Wt HttKO-Harr	mHttKO-Harr
	0.483199	0.790323		Unpaired t test
	0.389583	0.836414		P value	0.0094
	0.418416	0.757466		P value summary	**
	0.62843	1.31815		Significantly different (P < 0.05)?	Yes
	0.703292	0.756954		One- or two-tailed P value?	Two-tailed
		0.888372
Mean	0.524584	0.891862
SEM	0.078491	0.138856

## Sheet: Fig. 3 B-D
							One-way
Fig. 3B							ANOVA summary
							F	27.72
	BSA (75 uM)	23Q-50nM	48Q-50 nM	23Q-200 nM	48Q-200 nM		P value	0.0001						Unpaired t test 48Q-200nM vs. 23Q-200nM
Exp 1	100	56.0651	59.9202	3.49496	2.11016		P value summary	***						P value	0.0026
Exp 2	97.441	54.769	58.8568	4.48412	1.91234		Significant diff. among means (P < 0.05)?	Yes						P value summary	##
Exp 3	93.4197	55.0017	52.2433	4.15439	2.11016		R square	0.8603						Significantly different (P < 0.05)?	Yes
Mean	96.9536	55.2786	57.0068	4.04449	2.04422									One- or two-tailed P value?	Two-tailed
SEM	1.91513	0.398961	2.40145	0.290784	0.0659402		Tukey's multiple comparisons test	Mean Diff.	95.00% CI of diff.	Significant?	Summary	Adjusted P Value
							BSA (75 uM) vs. 23Q-50nM	41.67	35.2 to 48.15	Yes	****	<0.0001
							BSA (75 uM) vs. 48Q-50nM	39.95	33.47 to 46.42	Yes	****	<0.0001
							BSA (75 uM) vs. 23Q-200nM	92.91	86.43 to 99.39	Yes	****	<0.0001
							BSA (75 uM) vs. 48Q-200nM	94.91	88.43 to 101.4	Yes	****	<0.0001
																		One-way
Fig. 3C			Different Conc					Different Conc					Different Conc			after IVT		ANOVA summary
	BSA	BSA	BSA	BSA	BSA	23Q	23Q	23Q	23Q	23Q	48Q	48Q	48Q	48Q	48Q	48Q		F	24.16
Exp 1	100	101.28	99.2581	99.0755	104.497	102.661	92.2303	72.033	60.8936	26.6581	101.105	94.1651	73.9058	54.0944	29.7541	100		P value	<0.0001
Exp 2	100	94.0803	89.8701	96.984	104.413	90.7581	83.4643	78.7681	69.544	35.0527	102.165	93.559	89.0733	71.6467	34.8365	102.5		P value summary	****
Exp 3	100	99.8326	105.247	105.875	106.279	102.518	101.353	94.2291	79.5342	53.3432	97.3002	95.0387	87.9441	75.1316	44.011	117.647		Significant diff. among means (P < 0.05)?	Yes
Mean	100	98.3976	98.1249	100.645	105.063	98.6456	92.3491	81.6767	69.9906	38.3513	100.19	94.2543	83.6411	66.9576	36.2006	106.715		R square	0.9189
SEM	0	2.19871	4.47481	2.68382	0.608621	3.94396	5.16425	6.57046	5.38572	7.87792	1.47693	0.42948	4.87853	6.5098	4.17173	5.51301
																		Bonferroni's multiple comparisons test	Mean Diff.	95.00% CI of diff.	Significant?	Summary	Adjusted P Value
																		BSA-83 nM vs. BSA-250 nM	1.602	-18.62 to 21.83	No	ns	>0.9999
																		BSA-83 nM vs. BSA-416 nM	1.875	-18.35 to 22.1	No	ns	>0.9999
																		BSA-83 nM vs. BSA-666 nM	-0.6448	-20.87 to 19.58	No	ns	>0.9999
																		BSA-83 nM vs. BSA-833 nM	-5.063	-25.29 to 15.16	No	ns	>0.9999
Fig. 3D	BSA as 100 %																	BSA-83 nM vs. 23Q-12 nM	1.354	-18.87 to 21.58	No	ns	>0.9999
																		BSA-83 nM vs. 23Q-28 nM	7.651	-12.57 to 27.87	No	ns	>0.9999
																		BSA-83 nM vs. 23Q-47 nM	18.32	-1.9 to 38.55	No	ns	0.1072
																		BSA-83 nM vs. 23Q-71 nM	30.01	9.786 to 50.23	Yes	***	0.0007
	BSA	Q23	Q48															BSA-83 nM vs. 23Q-128 nM	61.65	41.42 to 81.87	Yes	****	<0.0001
	15 min				One-way													BSA-83 nM vs. 48Q-12 nM	-0.19	-20.41 to 20.03	No	ns	>0.9999
Exp 1	284.21	156.32	175.26		ANOVA summary		Tukey's multiple comparisons test	Mean Diff.	95.00% CI of diff.	Significant?	Summary	Adjusted P Value						BSA-83 nM vs. 48Q-28 nM	5.746	-14.48 to 25.97	No	ns	>0.9999
Exp 2	322.11	146.84	156.32		F	18.2												BSA-83 nM vs. 48Q-47 nM	16.36	-3.865 to 36.58	No	ns	0.2278
Exp 3	293.68	99.47	127.89		P value	0.0007	BSA-15 min vs. FL-wtHTT 23Q-15 min	221.3	108.4 to 334.1	Yes	**	0.001						BSA-83 nM vs. 48Q-71 nM	33.04	12.82 to 53.27	Yes	***	0.0002
Exp 4	412.1	24.46	55.43		P value summary	***	BSA-15 min vs. FL-mHTT 48Q-15 min	199.3	86.48 to 312.1	Yes	**	0.0021						BSA-83 nM vs. 48Q-128 nM	63.8	43.58 to 84.02	Yes	****	<0.0001
Mean	328.025	106.772	128.725		Significant diff. among means (P < 0.05)?	Yes	FL-wtHTT 23Q-15 min vs. FL-mHTT 48Q-15 min	-21.95	-134.8 to 90.87	No	ns	0.8524						BSA-83 nM vs. after IVT 48Q-128 nM	-6.715	-26.94 to 13.51	No	ns	>0.9999
SEM	33.6698	34.7835	30.3678		R square	0.8018
	45 min
Exp 1	14384.6	10171.9	5859.9		ANOVA summary		Tukey's multiple comparisons test	Mean Diff.	95.00% CI of diff.	Significant?	Summary	Adjusted P Value
Exp 2	15175	10053.6	5822		F	26.9
Exp 3	15085.1	10569.5	5646.9		P value	0.0002	BSA-45 min vs. FL-wtHTT 23Q-45 min	3879	922.1 to 6836	Yes	*	0.013
Exp 4	10129.3	8463.19	6375.79		P value summary	***	BSA-45 min vs. FL-mHTT 48Q-45 min	7767	4810 to 10724	Yes	***	0.0001
Mean	13693.5	9814.55	5926.15		Significant diff. among means (P < 0.05)?	Yes	FL-wtHTT 23Q-45 min vs. FL-mHTT 48Q-45 min	3888	931.5 to 6845	Yes	*	0.0129
SEM	1386.94	535.513	181.167		R square	0.8567
	75 min
Exp 1	25132.7	16832.6	10581.4		ANOVA summary		Tukey's multiple comparisons test	Mean Diff.	95.00% CI of diff.	Significant?	Summary	Adjusted P Value
Exp 2	20835.6	11852.5	6184.8		F	27.72
Exp 3	24402.5	16647.8	9855.9		P value	0.0001	BSA-75 min vs. FL-wtHTT 23Q-75 min	8275	2885 to 13665	Yes	**	0.0052
Exp 4	19417.7	11354.6	5900.23		P value summary	***	BSA-75 min vs. FL-mHTT 48Q-75 min	14317	8927 to 19706	Yes	***	0.0001
Mean	22447.1	14171.9	8130.58		Significant diff. among means (P < 0.05)?	Yes	FL-wtHTT 23Q-75 min vs. FL-mHTT 48Q-75 min	6041	651.4 to 11431	Yes	*	0.0296
SEM	1592.01	1716.78	1404.11		R square	0.8603

## Sheet: Fig. 4C-E
Fig. 4C Top panel
	PS-RRA-mRNA Seq (Homo vs control, log2 FC) from Supplementary Data 1 file
	log2FoldChange	lfcSE	N	pvalue	padj
Fmr1	0.779469	0.240056	2	0.00116613	0.00976276
Gapdh	-0.357559	0.238347	2	0.133572	0.409852
mTOR	-0.00391223	0.256622	2	0.987837	0.997478
Eif2a	-0.180609	0.266819	2	0.498471	0.803977
Rps27	0.0659719	0.236106	2	0.779925	0.933867
Fig. 4C bottom panel
	qPCR
	Fmr1		Gapdh		Rps27
PS-Fractions	control	HD-homo	control	HD-homo	control	HD-homo		Two-way ANOVA	Ordinary
Exp 1	6.06602	6.81917	4.48993	13.6599	8.72244	16.4872		Alpha	0.05					Bonferroni's multiple comparisons test	Mean Diff.	95.00% CI of diff.	Significant?	Summary	Adjusted P Value
Exp 2	9.29876	10.7527	19.8864	20.0796	20.3865	20.1137
Exp 3	10.6242	12.1144	19.6845	19.5755	20.2771	20.1528		Source of Variation	% of total variation	P value	P value summary	Significant?		control - HD-homo
Exp 4	13.1374	13.1625	19.5923	19.1841	20.5592	20.5531		Interaction	0.03822	0.982	ns	No		Fmr1	-0.5572	-4.708 to 3.594	No	ns	>0.9999
Exp 5	13.3627	13.2026	19.899	19.2547	20.9406	20.8966		Cell Group	0.7306	0.4098	ns	No		Gapdh	-0.9988	-5.15 to 3.152	No	ns	>0.9999
Exp 6	13.4555	14.0561	19.6653	19.5872	21.0456	21.0331		mRNA	54.96	<0.0001	****	Yes		Rps27	-0.8443	-4.995 to 3.306	No	ns	>0.9999
Exp 7	12.1883	12.0217	20.0124	19.883	20.6876	20.3212
Exp 8	12.8952	13.3561	20.6884	20.6847	19.6124	19.4283		ANOVA table	SS	DF	MS	F (DFn, DFd)	P value
Mean	11.3785	11.9357	17.9898	18.9886	19.0289	19.8733		Interaction	0.4018	2	0.2009	F (2, 42) = 0.01813	P=0.9820
SEM	0.920183	0.815492	1.93238	0.780036	1.48071	0.515027		Cell Group	7.682	1	7.682	F (1, 42) = 0.6931	P=0.4098
								mRNA	577.9	2	288.9	F (2, 42) = 26.07	P<0.0001
								Residual	465.5	42	11.08
Fig. 4D			Striatal Cells
	Fmrp/Actin Protein					Fmr1/Actin mRNA seq reads
		control	HD-homo			Control	HD-homo
Replicate 1		0.870133	1.69907		Replicate 1	1	1.32213
		1.08742	1.80869		Replicate 2	1.08325	1.78322
		1.04244	1.88634		Replicate 3	1.07658	1.38332
Replicate 2		2.25027	3.08061		Mean	1.05328	1.49622
		1.86923	3.12844		SEM	0.0267075	0.144581
		1.72976	3.45965
Replicate 3		1.53005	2.39715		Unpaired t test
		1.45344	3.61299		P value	0.0394
		1.61571	2.17321		P value summary	*
	Mean	1.49427	2.58291		Significantly different (P < 0.05)?	Yes
	SEM	0.155347	0.263486		One- or two-tailed P value?	Two-tailed
	Unpaired t test
	P value	0.0017
	P value summary	**
	Significantly different (P < 0.05)?	Yes
	One- or two-tailed P value?	Two-tailed
Fig. 4E				Human tissue
	Fmrp/Actin Protein					Fmr1/GAPDH qPCR analysis
	Unaffected control	HD				Unaffected control		HD
control 1	0.851703	HD-Grade1	1.89379			control 1	1.02825	HD-Grade1	1.57295
control 2	1.12224		1.23232			control 2	1.08864		1.19425
control 3	1.02204		2.24449			control 3	1.17386		1.22916
control 4	1.002	HD-Grade 2	1.36273			Mean	1.09692	HD-Grade 3	1.40983
control 5	1.002		1.02204			SEM	0.0422381		1.35186
Mean	1		1.35271						1.00806
SEM	0.0432606		1.75351					Mean	1.29435
			1.27255					SEM	0.0796859
		HD-Grade 3	2.50501
			1.51303				Unpaired t test
			1.36273				P value	0.1436
			1.81363				P value summary	ns
		HD-Grade 4	2.01403				Significantly different (P < 0.05)?	No
			1.56313				One- or two-tailed P value?	Two-tailed
		Mean	1.63612
		SEM	0.11247
	Unpaired t test
	P value	0.0043
	P value summary	**
	Significantly different (P < 0.05)?	Yes
	One- or two-tailed P value?	Two-tailed

## Sheet: Fig 5B-E
		FMR1 CRISPR- FMRP
Fig. 5B
	normal - ctl	normal -FMR1	HD - ctl	HD -FMR1
Exp 1	1.00658	0.225056	1.57533	0.271648		ANOVA summary
Exp 2	0.964318	0.224372	1.32743	0.259693		F	196.9
Exp 3	1.0291	0.284044	1.45168	0.261703		P value	<0.0001
Exp 4	0.885323	0.267767	1.6656	0.511076		P value summary	****
Exp 5	0.940597	0.315265	1.68856	0.451615		Significant diff. among means (P < 0.05)?	Yes
Exp 6	1.17408	0.35821	1.55678	0.398437		R square	0.9673
Mean	1	0.279119	1.54423	0.359029
SEM	0.0404751	0.0213191	0.0554531	0.0448028		Bonferroni's multiple comparisons test	Mean Diff.	95.00% CI of diff.	Significant?	Summary	Adjusted P Value
						normal - ctl vs. normal -FMR1	0.7209	0.5757 to 0.866	Yes	****	<0.0001
						HD - ctl vs. HD -FMR1	1.185	1.04 to 1.33	Yes	****	<0.0001
Fig. 5C		FMR1 CRIPSR-puromycin
	normal - ctl	normal -FMR1	HD - ctl	HD -FMR1
Exp 1	0.943193	1.3704	0.3704	0.443914		ANOVA summary
Exp 2	0.963926	1.20417	0.371343	0.435888		F	57.7
Exp 3	1.09288	1.4161	0.408466	0.434047		P value	<0.0001
Exp 4	0.92461	0.913915	0.557674	0.492975		P value summary	****
Exp 5	1.08964	1.11689	0.55711	0.576672		Significant diff. among means (P < 0.05)?	Yes
Exp 6	0.985748	1.20348	0.550074	0.628413		R square	0.7973
Exp 7	0.84781	1.14425	0.687698	0.619062
Exp 8	1.02999	1.19988	0.641744	0.630283		Bonferroni's multiple comparisons test	Mean Diff.	95.00% CI of diff.	Significant?	Summary	Adjusted P Value
Exp 9	1.1222	1.11485	0.607536	0.578771
Exp 10	0.825466	0.989901	0.729429	0.791106		normal - ctl vs. normal -FMR1	-0.174	-0.3006 to -0.04748	Yes	**	0.0052
Exp 11	1.1159	1.1608	0.817092	0.721241		HD - ctl vs. HD -FMR1	-0.001869	-0.1284 to 0.1247	No	ns	>0.9999
Exp 12	1.05863	1.25374	0.82864	0.797258
Mean	1	1.17403	0.593934	0.595803
SEM	0.033752	0.032489	0.0328183	0.0308161
		Htt CRIFMDKO-puromycin
Fig. 5 E	HD_homo-control	HD_homo-HttKO	HD_homo-FMR1KO	HD_homo-HttKO/FMR1KO		ANOVA summary			Bonferroni's multiple comparisons test	Mean Diff.	95.00% CI of diff.	Significant?	Summary	Adjusted P Value
Exp1	0.884191	1.34075	1.21801	1.25295		F	7.258
Exp2	0.939977	1.56962	1.22362	1.4802		P value	0.0114		HD_homo-control vs. HD_homo-HttKO	-0.5616	-0.9364 to -0.1869	Yes	**	0.0059
Exp3	1.17583	1.7745	1.11587	1.24395		P value summary	*		HD_homo-control vs. HD_homo-FMR1KO	-0.1858	-0.5606 to 0.1889	No	ns	0.5195
Mean	1	1.56162	1.18583	1.3257		Significant diff. among means (P < 0.05)?	Yes		HD_homo-control vs. HD_homo-HttKO/FMR1KO	-0.3257	-0.7005 to 0.04906	No	ns	0.0918
SEM	0.0893788	0.12528	0.0350212	0.0772934		R square	0.7313
						Unpaired t test Ctrl vs mHtt/Fmr1
						P value	0.051
						P value summary	ns
						Significantly different (P < 0.05)?	No
						One- or two-tailed P value?	Two-tailed

## Sheet: Fig. 5G
Fig. 5G
	CRISPR-Har	mHTT -KO-Har	Fmr1-KO-Har
Exp 1	0.532333	0.331583	0.717001
Exp 2	0.408714	0.353189	0.593949
Exp 3	0.586892	0.26501	0.554535
Mean	0.509313	0.316594	0.621828
SEM	0.0527078	0.0265354	0.0489278
One-way
ANOVA summary
F	12.17
P value	0.0077
P value summary	**
Significant diff. among means (P < 0.05)?	Yes
R square	0.8022
Tukey's multiple comparisons test	Mean Diff.	95.00% CI of diff.	Significant?	Summary	Adjusted P Value
CRISPR-Har vs. mHTT-KO	0.1927	0.000677 to 0.3848	Yes	*	0.0493
CRISPR-Har vs. Fmr1 -KO	-0.1125	-0.3046 to 0.07953	No	ns	0.2485
mHTT-KO vs. Fmr1 -KO	-0.3052	-0.4973 to -0.1132	Yes	**	0.0066

[truncated: 6 more sheets: Fig. 6C, Fig. 9 A-F, Fig. 9G, Fig. S2, Fig. S3, Fig. S4]
